# Supplementary material for: Network pharmacology combined with molecular docking to explore the potential mechanisms for the antioxidant activity of Rheum tanguticum seeds
Source: BMC Complement Med Ther. 2022 May 3;22:121. doi: 10.1186/s12906-022-03611-3 (PMC9066831; doi:10.1186/s12906-022-03611-3)
Supplement: Supplementary file 1 — Additional file 1. [file 12906_2022_3611_MOESM1_ESM.zip]

Archive with 30 entries (28 files):
- Supporting File/Disease Target/
- Supporting File/Disease Target/Disgenet.xlsx
- Supporting File/Disease Target/Drugbank.xlsx
- Supporting File/Disease Target/GeneCards-SearchResults.xlsx
- Supporting File/Disease Target/OMIM-Entry-Retrieval.xlsx
- Supporting File/Disease Target/OMIM-Gene-Map-Retrieval.xlsx
- Supporting File/GO and KEGG.xlsx
- Supporting File/Merged2 Network-2 default  node.xlsx
- Supporting File/String Interactions.tsv.xlsx
- Supporting File/SwissTarget Prediction/
- Supporting File/SwissTarget Prediction/SwissTargetPrediction -10.xlsx
- Supporting File/SwissTarget Prediction/SwissTargetPrediction -11.xlsx
- Supporting File/SwissTarget Prediction/SwissTargetPrediction -12.xlsx
- Supporting File/SwissTarget Prediction/SwissTargetPrediction -13.xlsx
- Supporting File/SwissTarget Prediction/SwissTargetPrediction -14.xlsx
- Supporting File/SwissTarget Prediction/SwissTargetPrediction -15.xlsx
- Supporting File/SwissTarget Prediction/SwissTargetPrediction -16.xlsx
- Supporting File/SwissTarget Prediction/SwissTargetPrediction -17.xlsx
- Supporting File/SwissTarget Prediction/SwissTargetPrediction -18.xlsx
- Supporting File/SwissTarget Prediction/SwissTargetPrediction -19.xlsx
- Supporting File/SwissTarget Prediction/SwissTargetPrediction -2.xlsx
- Supporting File/SwissTarget Prediction/SwissTargetPrediction -20.xlsx
- Supporting File/SwissTarget Prediction/SwissTargetPrediction -22.xlsx
- Supporting File/SwissTarget Prediction/SwissTargetPrediction -3.xlsx
- Supporting File/SwissTarget Prediction/SwissTargetPrediction -4.xlsx
- Supporting File/SwissTarget Prediction/SwissTargetPrediction -5.xlsx
- Supporting File/SwissTarget Prediction/SwissTargetPrediction -6.xlsx
- Supporting File/SwissTarget Prediction/SwissTargetPrediction -7.xlsx
- Supporting File/SwissTarget Prediction/SwissTargetPrediction -8.xlsx
- Supporting File/SwissTarget Prediction/SwissTargetPrediction -9.xlsx
