# Supplementary material for: Network pharmacology combined with molecular docking to explore the potential mechanisms for the antioxidant activity of Rheum tanguticum seeds
Source: BMC Complement Med Ther. 2022 May 3;22:121. doi: 10.1186/s12906-022-03611-3 (PMC9066831; doi:10.1186/s12906-022-03611-3)
Supplement: Supplementary file 1 — Additional file 1. [file 12906_2022_3611_MOESM1_ESM.zip › Supporting File/Disease Target/Disgenet.xlsx]

## Sheet: ALL
Gene	Gene_id	Gene_Full_Name	DSI_g	DPI_g	pLI	Disease	Disease_id	Type	Score_gda	EL_gda	EI_gda	N_PMIDs	N_SNPs_gda	First_Ref	Last_Ref
ADA	100	adenosine deaminase	0.44	0.885	2.8825e-12	Severe combined immunodeficiency due to adenosine deaminase deficiency	C0392607	disease	0.8	limited	0.977	44	15	1980	2019
GNE	10020	glucosamine (UDP-N-acetyl)-2-epimerase/N-acetylmannosamine kinase	0.61	0.692	2.4844e-16	Sialuria	C0342853	disease	0.76	strong	1	40	14	1989	2017
GNE	10020	glucosamine (UDP-N-acetyl)-2-epimerase/N-acetylmannosamine kinase	0.61	0.692	2.4844e-16	NONAKA MYOPATHY	C1853926	disease	0.8		1	103	76	2001	2019
ABCC9	10060	ATP binding cassette subfamily C member 9	0.552	0.692	9.3524e-09	Cantu syndrome	C0795905	disease	0.8	definitive	0.95	20	12	1996	2020
USH1C	10083	USH1 protein network component harmonin	0.628	0.538	3.9714e-18	Deafness, Autosomal Recessive 18	C1865870	disease	0.8		1	23	38	1998	2017
PQBP1	10084	polyglutamine binding protein 1	0.57	0.654	0.78935	Renpenning syndrome 1	C0796135	disease	0.8	definitive	1	25	5	1994	2019
LRPPRC	10128	leucine rich pentatricopeptide repeat containing	0.493	0.769	2.3019e-10	Leigh syndrome , French Canadian type	C1857355	disease	0.79		1	15	43	2003	2019
OPTN	10133	optineurin	0.548	0.808	5.91e-18	Glaucoma, Primary Open Angle	C0339573	disease	0.8		0.914	58	11	1998	2019
SLC25A13	10165	solute carrier family 25 member 13	0.617	0.5	1.2833e-24	CITRULLINEMIA, TYPE II, NEONATAL-ONSET	C1853942	disease	0.8		1	28	13	2002	2020
SLC25A15	10166	solute carrier family 25 member 15	0.711	0.346	3.7038e-07	HHH syndrome	C0268540	disease	0.8		0.952	21	21	1999	2016
ALG3	10195	ALG3 alpha-1,3- mannosyltransferase	0.644	0.5	3.6777e-10	CONGENITAL DISORDER OF GLYCOSYLATION, TYPE Id	C1832736	disease	0.75		1	10	11	1999	2016
PRG4	10216	proteoglycan 4	0.601	0.615	1.7017e-08	CAMPTODACTYLY-ARTHROPATHY-COXA VARA-PERICARDITIS SYNDROME	C1859690	disease	0.8	strong	1	11	1	1999	2017
SF3B4	10262	splicing factor 3b subunit 4	0.576	0.615	0.99176	Nager syndrome	C0265245	disease	0.8	strong	1	12	22	2012	2019
ZMPSTE24	10269	zinc metallopeptidase STE24	0.517	0.731	8.8702e-16	Progeria	C0033300	disease	0.8		0.967	30	0	2002	2019
CDKN1B	1027	cyclin dependent kinase inhibitor 1B	0.409	0.769	0.62376	Multiple Endocrine Neoplasia, Type IV	C1970712	disease	0.79	definitive	1	17	9	1996	2019
CDKN1C	1028	cyclin dependent kinase inhibitor 1C	0.456	0.846	0.81963	Beckwith-Wiedemann Syndrome	C0004903	disease	0.8		1	73	25	1992	2019
CDKN1C	1028	cyclin dependent kinase inhibitor 1C	0.456	0.846	0.81963	Intrauterine Growth Retardation, Metaphyseal Dysplasia, Adrenal Hypoplasia Congenita, And Genital Anomalies	C1846009	disease	0.8		1	14	7	1997	2020
CDKN2A	1029	cyclin dependent kinase inhibitor 2A	0.3	0.885	0.39474	Esophageal Neoplasms	C0014859	group	0.8		0.957	23	2	1994	2019
CDKN2A	1029	cyclin dependent kinase inhibitor 2A	0.3	0.885	0.39474	Lung Neoplasms	C0024121	group	0.8		1	41	1	1997	2019
CDKN2A	1029	cyclin dependent kinase inhibitor 2A	0.3	0.885	0.39474	melanoma	C0025202	disease	0.8	strong	0.95	535	32	1994	2020
CDKN2A	1029	cyclin dependent kinase inhibitor 2A	0.3	0.885	0.39474	Pancreatic Neoplasm	C0030297	disease	0.8		1	19	3	1996	2019
ADAR	103	adenosine deaminase RNA specific	0.501	0.808	0.026282	AICARDI-GOUTIERES SYNDROME	C0393591	disease	0.8	strong	1	16	1	2012	2020
ADAR	103	adenosine deaminase RNA specific	0.501	0.808	0.026282	Symmetrical dyschromatosis of extremities	C0406775	disease	0.8	strong	1	44	13	2003	2020
HAX1	10456	HCLS1 associated protein X-1	0.631	0.577	8.4813e-08	Severe congenital neutropenia	C1853118	phenotype	0.8		1	38	8	2007	2019
SLC9A6	10479	solute carrier family 9 member A6	0.516	0.846	0.99833	Mental Retardation, X-Linked, Syndromic, Christianson Type	C2678194	disease	0.8	definitive	1	19	13	2008	2020
SEC23B	10483	SEC23 homolog B, COPII coat complex component	0.579	0.692	6.0973e-20	Congenital dyserythropoietic anemia, type II	C1306589	disease	0.8		0.96	25	13	1989	2019
SPTLC1	10558	serine palmitoyltransferase long chain base subunit 1	0.65	0.538	4.1945e-11	Hereditary Sensory Autonomic Neuropathy, Type 1	C0020071	disease	0.8		1	42	7	1996	2019
SLC34A2	10568	solute carrier family 34 member 2	0.656	0.423	9.3992e-11	Pulmonary Alveolar Microlithiasis	C0155912	disease	0.78	strong	0.9	10	3	2004	2020
NPC2	10577	NPC intracellular cholesterol transporter 2	0.612	0.769	0.0017755	NIEMANN-PICK DISEASE, TYPE C2	C1843366	disease	0.78		1	24	22	2000	2018
STAMBP	10617	STAM binding protein	0.653	0.423	5.4496e-05	Microcephaly-capillary malformation syndrome	C3280296	disease	0.75		0.833	6	12	2013	2019
SPINT2	10653	serine peptidase inhibitor, Kunitz type 2	0.556	0.808	0.00075147	Congenital secretory diarrhea, sodium type (disorder)	C0267663	disease	0.75		1	6	7	2007	2018
KLF1	10661	Kruppel like factor 1	0.621	0.462	0.000358	Congenital dyserythropoietic anemia type IV	C3150926	disease	0.78		1	10	3	2010	2020
CETP	1071	cholesteryl ester transfer protein	0.512	0.731	1.1892e-23	HYPERALPHALIPOPROTEINEMIA 1	C3149462	disease	0.8	limited	0.933	30	4	1990	2018
RAI1	10743	retinoic acid induced 1	0.545	0.731	1	Potocki-Lupski syndrome	C2931246	disease	0.78		1	9	0	2007	2019
CTSC	1075	cathepsin C	0.541	0.731	1.1451e-07	Papillon-Lefevre Disease	C0030360	disease	0.8	strong	0.968	63	19	1998	2020
CTSC	1075	cathepsin C	0.541	0.731	1.1451e-07	HAIM-MUNK SYNDROME	C1855627	disease	0.75	strong	1	8	1	2000	2020
SEPTIN9	10801	septin 9	0.548	0.769	0.99579	AMYOTROPHY, HEREDITARY NEURALGIC	C1834304	disease	0.8		0.938	16	6	2005	2019
GJB6	10804	gap junction protein beta 6	0.528	0.808	1.658e-07	DEAFNESS, AUTOSOMAL RECESSIVE 1A (disorder)	C2673759	disease	0.8	moderate	1	21	2	1998	2016
SRCAP	10847	Snf2 related CREBBP activator protein	0.61	0.731	1	Floating-harbor syndrome	C0729582	disease	0.8	strong	1	12	6	2012	2020
PNPLA6	10908	patatin like phospholipase domain containing 6	0.533	0.769	1.94e-13	Chorioretinal Dystrophy, Spinocerebellar Ataxia, and Hypogonadotropic Hypogonadism	C1859093	disease	0.75		0.875	8	11	2013	2018
SLC27A4	10999	solute carrier family 27 member 4	0.608	0.769	4.4885e-05	ICHTHYOSIS PREMATURITY SYNDROME	C1837610	disease	0.79		1	10	6	2009	2020
ADAMTS13	11093	ADAM metallopeptidase with thrombospondin type 1 motif 13	0.496	0.769	5.1409e-15	Congenital Thrombotic Thrombocytopenic Purpura	C1268935	disease	0.8		0.992	127	64	2001	2020
POLR3A	11128	RNA polymerase III subunit A	0.538	0.769	1.2821e-23	Leukodystrophy, Hypomyelinating, with Hypodontia and Hypogonadotropic Hypogonadism	C2676243	disease	0.75		1	15	17	1977	2018
GLMN	11146	glomulin, FKBP associated protein	0.743	0.385	1.1537e-12	GLOMUVENOUS MALFORMATIONS	C1841984	disease	0.8		0.917	12	3	2002	2019
WDR45	11152	WD repeat domain 45	0.647	0.423	0.99145	NEURODEGENERATION WITH BRAIN IRON ACCUMULATION 5	C3550973	disease	0.8	strong	1	35	28	2012	2020
CHEK2	11200	checkpoint kinase 2	0.46	0.808	1.2103e-24	Malignant neoplasm of breast	C0006142	disease	0.8		0.963	218	152	2001	2019
CHEK2	11200	checkpoint kinase 2	0.46	0.808	1.2103e-24	Malignant neoplasm of prostate	C0376358	disease	0.8		0.963	27	28	2003	2019
HPS5	11234	HPS5 biogenesis of lysosomal organelles complex 2 subunit 2	0.674	0.423	1.8969e-13	HERMANSKY-PUDLAK SYNDROME 5	C3888004	disease	0.82		1	8	19	1980	2019
PRRT2	112476	proline rich transmembrane protein 2	0.448	0.808	0.57919	Infantile convulsions and paroxysmal choreoathetosis, familial (disorder)	C1865926	disease	0.8	definitive	0.957	23	9	2000	2017
PRRT2	112476	proline rich transmembrane protein 2	0.448	0.808	0.57919	Episodic Kinesigenic Dyskinesia 1	C4552000	disease	0.8		0.966	89	16	2008	2020
TREX1	11277	three prime repair exonuclease 1	0.517	0.808	0.57528	Lupus Erythematosus, Systemic	C0024141	disease	0.8	strong	0.967	30	10	2007	2020
TREX1	11277	three prime repair exonuclease 1	0.517	0.808	0.57528	Chilblain lupus 1	C0024145	disease	0.79	strong	1	32	9	2006	2017
KRT71	112802	keratin 71	0.743	0.308	9.011e-07	HYPOTRICHOSIS 13	C4014616	disease	0.8		1	1	1	2012	2012
HOGA1	112817	4-hydroxy-2-oxoglutarate aldolase 1	0.792	0.192	1.5812e-14	Primary hyperoxaluria type III	C3150878	disease	0.78		1	19	37	2010	2019
PNKP	11284	polynucleotide kinase 3'-phosphatase	0.553	0.692	3.662e-14	MICROCEPHALY, SEIZURES, AND DEVELOPMENTAL DELAY	C3150667	disease	0.75		1	7	10	2010	2019
TMC6	11322	transmembrane channel like 6	0.705	0.308	5.8557e-10	Epidermodysplasia Verruciformis	C0014522	disease	0.8		1	19	6	2002	2018
SLC46A1	113235	solute carrier family 46 member 1	0.606	0.731	0.021858	Folate Malabsorption, Hereditary	C0342705	disease	0.8		1	27	14	2001	2020
SLC52A3	113278	solute carrier family 52 member 3	0.61	0.654	0.019348	Brown-Vialetto-Van Laere Syndrome 1	C0796274	disease	0.8	definitive	0.957	23	26	2010	2019
CTRC	11330	chymotrypsin C	0.653	0.5	1.2851e-12	Hereditary pancreatitis	C0238339	disease	0.75	moderate	1	13	12	2008	2017
CHRND	1144	cholinergic receptor nicotinic delta subunit	0.641	0.462	5.4466e-09	MYASTHENIC SYNDROME, CONGENITAL, 3A, SLOW-CHANNEL	C4225372	disease	0.8		1	4	2	1996	2006
CHRNE	1145	cholinergic receptor nicotinic epsilon subunit	0.636	0.577	4.7293e-09	MYASTHENIC SYNDROME, CONGENITAL, 4A, SLOW-CHANNEL	C4225413	disease	0.8	strong	1	14	17	1995	2016
NLRP3	114548	NLR family pyrin domain containing 3	0.361	0.962	0.00081103	Muckle-Wells Syndrome	C0268390	disease	0.8	strong	0.977	43	12	2000	2019
NLRP3	114548	NLR family pyrin domain containing 3	0.361	0.962	0.00081103	Familial cold urticaria	C0343068	disease	0.8		1	31	2	2001	2017
CHRNG	1146	cholinergic receptor nicotinic gamma subunit	0.573	0.692	3.3338e-19	Multiple pterygium syndrome	C0265261	disease	0.78		1	11	11	2006	2019
CCDC151	115948	coiled-coil domain containing 151	0.659	0.577	3.4684e-15	CILIARY DYSKINESIA, PRIMARY, 30	C4015016	disease	0.8		1	3	6	2014	2019
SLC22A12	116085	solute carrier family 22 member 12	0.647	0.538	1.6891e-13	Renal hypouricemia	C0473219	disease	0.8		0.971	35	15	2002	2019
ERCC8	1161	ERCC excision repair 8, CSA ubiquitin ligase complex subunit	0.551	0.885	2.7974e-15	Cockayne Syndrome	C0009207	disease	0.8	strong	0.978	46	1	1996	2020
ERCC8	1161	ERCC excision repair 8, CSA ubiquitin ligase complex subunit	0.551	0.885	2.7974e-15	Cockayne Syndrome, Type I	C0751039	disease	0.8		1	22	32	1995	2019
RAB39B	116442	RAB39B, member RAS oncogene family	0.619	0.615	0.82529	Waisman syndrome	C0796195	disease	0.75	definitive	1	14	2	1986	2018
AP1S1	1174	adaptor related protein complex 1 subunit sigma 1	0.743	0.308	0.099959	ERYTHROKERATODERMIA VARIABILIS 3 (disorder)	C1836330	disease	0.75		1	6	1	2005	2019
TWIST2	117581	twist family bHLH transcription factor 2	0.518	0.731	0.56004	Congenital ectodermal dysplasia of face	C1744559	disease	0.77		1	10	2	1963	2016
CLCN1	1180	chloride voltage-gated channel 1	0.641	0.423	3.2501e-20	Becker Generalized Myotonia	C0751360	disease	0.8		1	98	67	1992	2018
CLCN1	1180	chloride voltage-gated channel 1	0.641	0.423	3.2501e-20	Generalized Myotonia of Thomsen	C2936781	disease	0.8		0.977	130	61	1992	2019
ANTXR2	118429	ANTXR cell adhesion molecule 2	0.568	0.808	0.086921	Hyalinosis, Systemic	C2745948	disease	0.8		1	22	15	2003	2019
CLCNKB	1188	chloride voltage-gated channel Kb	0.593	0.692	1.4025e-22	Bartter syndrome, type 3	C1846343	disease	0.8	strong	1	21	10	1997	2019
TPP1	1200	tripeptidyl peptidase 1	0.551	0.808	6.2564e-07	Late-Infantile Neuronal Ceroid Lipfuscinosis	C0022340	disease	0.8	limited	1	71	3	1993	2019
TPH2	121278	tryptophan hydroxylase 2	0.546	0.654	2.5364e-07	Unipolar Depression	C0041696	disease	0.8		0.8	32	5	2004	2019
TTC8	123016	tetratricopeptide repeat domain 8	0.631	0.5	1.1846e-06	BARDET-BIEDL SYNDROME 8	C1859566	disease	0.8		1	3	4	2003	2011
ABCC2	1244	ATP binding cassette subfamily C member 2	0.483	0.808	5.2025e-47	Cholestasis	C0008370	disease	0.8	strong	0.963	27	0	2000	2020
EARS2	124454	glutamyl-tRNA synthetase 2, mitochondrial	0.666	0.538	1.1238e-08	COMBINED OXIDATIVE PHOSPHORYLATION DEFICIENCY 12	C3554079	disease	0.75		1	11	14	2012	2017
CNGA3	1261	cyclic nucleotide gated channel subunit alpha 3	0.65	0.154	8.0327e-20	Achromatopsia	C0152200	disease	0.8	strong	0.982	56	23	2000	2019
COL1A1	1277	collagen type I alpha 1 chain	0.43	0.808	1	Cortical Congenital Hyperostosis	C0020497	disease	0.77		1	9	9	1993	2019
COL1A2	1278	collagen type I alpha 2 chain	0.486	0.846	1	Osteogenesis imperfecta type IV (disorder)	C0268363	disease	0.8	strong	1	25	28	1985	2015
COL2A1	1280	collagen type II alpha 1 chain	0.444	0.846	1	Kniest dysplasia	C0265279	disease	0.8		1	20	6	1989	2017
COL2A1	1280	collagen type II alpha 1 chain	0.444	0.846	1	Spondyloperipheral dysplasia short ulna	C0796173	disease	0.75		1	9	8	1989	2013
COL2A1	1280	collagen type II alpha 1 chain	0.444	0.846	1	Stickler syndrome, type 1	C2020284	disease	0.8		0.968	62	23	1987	2019
EDARADD	128178	EDAR associated death domain	0.638	0.462	0.0003182	ECTODERMAL DYSPLASIA 11A, HYPOHIDROTIC/HAIR/TOOTH TYPE, AUTOSOMAL DOMINANT	C3541517	disease	0.8	strong	0.857	14	2	2005	2019
COL4A1	1282	collagen type IV alpha 1 chain	0.484	0.731	1	Schizencephaly	C0266484	disease	0.75	strong	1	5	2	2013	2019
COL4A1	1282	collagen type IV alpha 1 chain	0.484	0.731	1	BRAIN SMALL VESSEL DISEASE WITH HEMORRHAGE	C1843512	disease	0.82		1	7	0	2005	2013
COL4A1	1282	collagen type IV alpha 1 chain	0.484	0.731	1	PORENCEPHALY, FAMILIAL	C1867983	disease	0.83		1	8	1	1977	2016
COL4A1	1282	collagen type IV alpha 1 chain	0.484	0.731	1	Angiopathy, Hereditary, With Nephropathy, Aneurysms, And Muscle Cramps	C2673195	disease	0.77		0.909	11	18	2007	2019
COL4A3	1285	collagen type IV alpha 3 chain	0.552	0.692	1.0699e-12	Hematuria, Benign Familial	C0241908	disease	0.8		1	15	11	1996	2019
COL4A3	1285	collagen type IV alpha 3 chain	0.552	0.692	1.0699e-12	Alport Syndrome, Autosomal Recessive	C1567744	disease	0.8		1	24	0	1994	2017
COL4A3	1285	collagen type IV alpha 3 chain	0.552	0.692	1.0699e-12	ALPORT SYNDROME 2, AUTOSOMAL RECESSIVE	C4746745	disease	0.8		1	35	81	1994	2017
COL4A4	1286	collagen type IV alpha 4 chain	0.644	0.5	6.7123e-16	Hematuria, Benign Familial	C0241908	disease	0.8	strong	1	17	10	1982	2018
COL4A4	1286	collagen type IV alpha 4 chain	0.644	0.5	6.7123e-16	ALPORT SYNDROME 2, AUTOSOMAL RECESSIVE	C4746745	disease	0.8		1	24	65	1994	2017
COL6A1	1291	collagen type VI alpha 1 chain	0.587	0.731	0.99995	Ullrich congenital muscular dystrophy 1	C0410179	disease	0.8		0.96	25	10	2003	2018
COL6A2	1292	collagen type VI alpha 2 chain	0.599	0.692	6.5112e-08	Ullrich congenital muscular dystrophy 1	C0410179	disease	0.8	strong	1	19	13	2001	2017
COL6A2	1292	collagen type VI alpha 2 chain	0.599	0.692	6.5112e-08	BETHLEM MYOPATHY 1	C1834674	disease	0.79	strong	1	31	38	1993	2016
COL6A3	1293	collagen type VI alpha 3 chain	0.563	0.769	1.8131e-20	BETHLEM MYOPATHY 1	C1834674	disease	0.8	strong	1	29	37	1993	2018
COL7A1	1294	collagen type VII alpha 1 chain	0.545	0.808	2.4411e-40	Epidermolysis bullosa, pretibial	C0432321	disease	0.75	strong	1	7	10	1995	2018
COL7A1	1294	collagen type VII alpha 1 chain	0.545	0.808	2.4411e-40	Dominant dystrophic epidermolysis bullosa, albopapular type (disorder)	C0432322	disease	0.78	strong	1	27	25	1989	2017
COL7A1	1294	collagen type VII alpha 1 chain	0.545	0.808	2.4411e-40	Epidermolysis Bullosa Pruriginosa	C1275114	disease	0.8		0.933	15	11	1999	2018
COL11A2	1302	collagen type XI alpha 2 chain	0.435	0.846	0.70197	Pierre Robin syndrome with fetal chondrodysplasia	C1848488	disease	0.82	definitive	1	18	1	1964	2015
COL17A1	1308	collagen type XVII alpha 1 chain	0.545	0.769	2.2869e-27	Epithelial Recurrent Erosion Dystrophy	C1852551	disease	0.75	strong	1	6	2	2003	2019
COX8A	1351	cytochrome c oxidase subunit 8A	0.4	0.846	0.11606	Cytochrome-c Oxidase Deficiency	C0268237	disease	0.75		1	5	1	1997	2016
HGSNAT	138050	heparan-alpha-glucosaminide N-acetyltransferase	0.628	0.577	6.3392e-08	Mucopolysaccharidosis III	C0026706	disease	0.8		1	13	5	2006	2016
HGSNAT	138050	heparan-alpha-glucosaminide N-acetyltransferase	0.628	0.577	6.3392e-08	MPS III C	C0086649	disease	0.8		1	19	38	2006	2019
CRX	1406	cone-rod homeobox	0.565	0.692	0.51043	Retinitis Pigmentosa	C0035334	disease	0.8	strong	1	15	5	1997	2018
CRX	1406	cone-rod homeobox	0.565	0.692	0.51043	Leber Congenital Amaurosis	C0339527	disease	0.8	strong	0.955	22	4	1998	2019
CRX	1406	cone-rod homeobox	0.565	0.692	0.51043	Cone-Rod Dystrophy 2	C3489532	disease	0.8		1	31	7	1997	2019
SUN5	140732	Sad1 and UNC84 domain containing 5	0.805	0.154	7.7476e-14	SPERMATOGENIC FAILURE 16	C4310674	disease	0.75		1	6	8	2016	2018
TRPM6	140803	transient receptor potential cation channel subfamily M member 6	0.656	0.538	2.719e-10	Hypomagnesemia 1, Intestinal	C1865974	disease	0.8		1	20	8	2002	2019
CRYAB	1410	crystallin alpha B	0.515	0.731	0.02247	CATARACT 16, MULTIPLE TYPES	C3808377	disease	0.8		1	3	4	2001	2013
CRYBA1	1411	crystallin beta A1	0.716	0.269	6.4088e-05	Cataract, Congenital Zonular, with Sutural Opacities	C1833229	disease	0.8		1	7	4	1998	2015
CRYBB2	1415	crystallin beta B2	0.623	0.462	0.38956	Cataract, Congenital, Cerulean Type, 2	C1832175	disease	0.8		1	6	5	1980	2017
CRYGB	1419	crystallin gamma B	0.78	0.269	8.1381e-08	CATARACT 39, MULTIPLE TYPES	C3808800	disease	0.8	limited	1	5	2	1984	2012
CRYGC	1420	crystallin gamma C	0.612	0.577	0.0006061	CATARACT, COPPOCK-LIKE	C1852438	disease	0.82		1	7	1	1999	2017
CRYGC	1420	crystallin gamma C	0.612	0.577	0.0006061	CATARACT 2, MULTIPLE TYPES	C4721890	disease	0.8		1	9	6	1999	2014
SLC34A3	142680	solute carrier family 34 member 3	0.695	0.308	5.8863e-14	HYPOPHOSPHATEMIC RICKETS WITH HYPERCALCIURIA, HEREDITARY	C1853271	disease	0.8		1	11	19	2006	2019
CSF1R	1436	colony stimulating factor 1 receptor	0.448	0.808	0.13278	Hereditary Diffuse Leukoencephalopathy with Spheroids	C3711381	disease	0.8		1	47	44	1989	2020
CSF3R	1441	colony stimulating factor 3 receptor	0.55	0.692	1.5225e-10	Neutrophilia, Hereditary	C0543669	disease	0.83		1	5	1	1998	2014
CDAN1	146059	codanin 1	0.61	0.731	1.1134e-12	Congenital dyserythropoietic anemia, type I	C0271933	disease	0.78		1	13	12	2002	2018
OTOA	146183	otoancorin	0.76	0.423	3.0274e-10	Deafness, Autosomal Recessive 22	C1846896	disease	0.8	strong	1	3	7	2012	2019
CST3	1471	cystatin C	0.436	0.808	0.0039011	Hereditary Cerebral Amyloid Angiopathy, Icelandic Type	C1527338	disease	0.77		1	12	1	1987	2013
DSG4	147409	desmoglein 4	0.686	0.423	5.9129e-13	HYPOTRICHOSIS 6	C1842839	disease	0.8	strong	1	3	7	1996	2004
NKX2-5	1482	NK2 homeobox 5	0.533	0.692	0.94531	Hypoplastic Left Heart Syndrome	C0152101	disease	0.81		1	4	0	2003	2017
NKX2-5	1482	NK2 homeobox 5	0.533	0.692	0.94531	ATRIAL SEPTAL DEFECT 7 WITH OR WITHOUT ATRIOVENTRICULAR CONDUCTION DEFECTS	C3276096	disease	0.8		1	7	31	1998	2017
CTLA4	1493	cytotoxic T-lymphocyte associated protein 4	0.369	0.923	0.94085	CTLA4 Haploinsufficiency	C4015214	disease	0.75	strong	1	6	5	2014	2019
CTNNA1	1495	catenin alpha 1	0.584	0.538	0.96962	Macular Dystrophy, Butterfly-Shaped Pigmentary, 2	C1837029	disease	0.8		1	1	4	2016	2016
CTNNB1	1499	catenin beta 1	0.303	0.885	0.99999	Medulloblastoma	C0025149	disease	0.8		0.979	47	9	1998	2020
CTNNB1	1499	catenin beta 1	0.303	0.885	0.99999	Pilomatrixoma	C0206711	disease	0.8		1	12	8	1999	2019
CTNNB1	1499	catenin beta 1	0.303	0.885	0.99999	Liver carcinoma	C2239176	disease	0.8	strong	0.982	395	19	1998	2020
CTSK	1513	cathepsin K	0.497	0.808	3.0989e-05	Pycnodysostosis	C0238402	disease	0.8		0.979	47	36	1996	2019
MARVELD2	153562	MARVEL domain containing 2	0.705	0.462	1.2584e-12	DEAFNESS, AUTOSOMAL RECESSIVE 49	C1857811	disease	0.81		1	5	3	2006	2015
CYBB	1536	cytochrome b-245 beta chain	0.452	0.885	0.99904	Granulomatous Disease, Chronic, X-Linked	C1844376	disease	0.8		0.991	110	72	1976	2020
CYLD	1540	CYLD lysine 63 deubiquitinase	0.498	0.846	0.99993	Familial multiple trichoepitheliomata	C1275122	disease	0.8		1	19	3	2003	2019
CYLD	1540	CYLD lysine 63 deubiquitinase	0.498	0.846	0.99993	Brooke-Spiegler syndrome	C1857941	disease	0.8	definitive	0.938	32	7	2000	2019
ESCO2	157570	establishment of sister chromatid cohesion N-acetyltransferase 2	0.581	0.615	3.1642e-07	Roberts-SC phocomelia syndrome	C0392475	disease	0.8		1	21	28	1979	2019
VPS13B	157680	vacuolar protein sorting 13 homolog B	0.579	0.769	2.5029e-45	Cohen syndrome	C0265223	disease	0.8		1	57	292	1994	2020
ADSL	158	adenylosuccinate lyase	0.631	0.654	8.9207e-12	Adenylosuccinate lyase deficiency (disorder)	C0268126	disease	0.79	strong	1	27	28	1992	2017
FREM1	158326	FRAS1 related extracellular matrix 1	0.633	0.423	1.5685e-52	Marles Greenberg Persaud syndrome	C1855425	disease	0.75		0.875	8	3	2001	2017
CYP11B1	1584	cytochrome P450 family 11 subfamily B member 1	0.563	0.615	8.245e-07	Congenital adrenal hyperplasia due to 11-Beta-hydroxylase deficiency	C0268292	disease	0.8	strong	1	60	70	1991	2019
CYP11B1	1584	cytochrome P450 family 11 subfamily B member 1	0.563	0.615	8.245e-07	Glucocorticoid-remediable aldosteronism	C1260386	disease	0.8	strong	1	17	2	1992	2019
CYP17A1	1586	cytochrome P450 family 17 subfamily A member 1	0.462	0.769	0.00026255	Adrenal hyperplasia, congenital, type 5	C0268285	disease	0.8	strong	0.978	45	27	1988	2018
CYP19A1	1588	cytochrome P450 family 19 subfamily A member 1	0.41	0.885	1.7022e-05	Aromatase deficiency	C1960539	disease	0.8		1	16	13	1993	2019
CYP19A1	1588	cytochrome P450 family 19 subfamily A member 1	0.41	0.885	1.7022e-05	AROMATASE EXCESS SYNDROME	C1970109	disease	0.8	limited	1	12	0	1998	2019
CYP21A2	1589	cytochrome P450 family 21 subfamily A member 2	0.525	0.769	0.00025989	Congenital adrenal hyperplasia due to 21 hydroxylase deficiency	C2936858	disease	0.8		0.976	208	55	1980	2020
CYP27A1	1593	cytochrome P450 family 27 subfamily A member 1	0.538	0.731	5.2916e-19	Xanthomatosis, Cerebrotendinous	C0238052	disease	0.8		0.985	133	70	1975	2019
CYP27B1	1594	cytochrome P450 family 27 subfamily B member 1	0.502	0.769	1.9194e-07	Vitamin D-dependent rickets, type 1	C0268689	disease	0.8	strong	1	28	20	1997	2020
STRC	161497	stereocilin	0.7	0.192	1.7748e-15	Deafness, Autosomal Recessive 16	C1863561	disease	0.83	strong	1	9	11	2001	2018
DNAAF4	161582	dynein axonemal assembly factor 4	0.623	0.731	9.7181e-10	CILIARY DYSKINESIA, PRIMARY, 25	C3809641	disease	0.8		1	1	2	2013	2013
SPRED1	161742	sprouty related EVH1 domain containing 1	0.644	0.577	0.97246	NEUROFIBROMATOSIS, TYPE 1-LIKE SYNDROME	C1969623	disease	0.8	definitive	0.963	27	32	2005	2019
NAGS	162417	N-acetylglutamate synthase	0.716	0.423	4.0325e-08	Hyperammonemia, type III	C0268543	disease	0.76	definitive	1	13	18	1971	2018
TRPV3	162514	transient receptor potential cation channel subfamily V member 3	0.61	0.577	4.6013e-20	Olmsted syndrome	C2609071	disease	0.8		1	18	3	2012	2019
ACE	1636	angiotensin I converting enzyme	0.328	0.923	1.0344e-37	Allanson Pantzar McLeod syndrome	C0266313	disease	0.76	strong	1	8	7	2005	2019
DCTN1	1639	dynactin subunit 1	0.597	0.5	0.084251	Perry Syndrome	C1868594	disease	0.8		1	29	9	2003	2018
TMPRSS6	164656	transmembrane serine protease 6	0.584	0.654	4.1369e-10	Iron-Refractory Iron Deficiency Anemia	C0085576	disease	0.8		1	38	28	2008	2019
DDX11	1663	DEAD/H-box helicase 11	0.674	0.577	2.3461e-21	WARSAW BREAKAGE SYNDROME	C3150658	disease	0.8	strong	1	15	5	2010	2019
TIMM8A	1678	translocase of inner mitochondrial membrane 8A	0.51	0.846	0.65195	MOHR-TRANEBJAERG SYNDROME	C0796074	disease	0.8	definitive	0.958	24	9	1996	2019
ARX	170302	aristaless related homeobox	0.516	0.654	0.90814	Early infantile epileptic encephalopathy with suppression bursts	C0393706	disease	0.78	definitive	0.944	18	1	2007	2018
ADAMTS17	170691	ADAM metallopeptidase with thrombospondin type 1 motif 17	0.678	0.385	2.802e-15	Weill-Marchesani-Like Syndrome	C2750787	disease	0.75	strong	0.857	7	5	2009	2019
ASXL1	171023	ASXL transcriptional regulator 1	0.482	0.808	1.2511e-14	Bohring syndrome	C0796232	disease	0.8		0.933	15	14	2011	2019
ASXL1	171023	ASXL transcriptional regulator 1	0.482	0.808	1.2511e-14	MYELODYSPLASTIC SYNDROME	C3463824	group	0.8		0.96	50	1	2009	2019
DHCR24	1718	24-dehydrocholesterol reductase	0.498	0.769	0.031029	Desmosterolosis	C1865596	disease	0.79		1	11	7	2000	2019
DHODH	1723	dihydroorotate dehydrogenase (quinone)	0.576	0.769	0.0029884	Genee-Wiedemann syndrome	C0265257	disease	0.75	strong	1	8	8	2010	2016
DKC1	1736	dyskerin pseudouridine synthase 1	0.547	0.769	0.99916	X-Linked Dyskeratosis Congenita	C1148551	disease	0.8		1	45	33	1998	2019
DLD	1738	dihydrolipoamide dehydrogenase	0.517	0.769	0.0095142	NADH cytochrome B5 reductase deficiency	C0268193	disease	0.8	definitive	1	34	34	1981	2018
DLG3	1741	discs large MAGUK scaffold protein 3	0.544	0.615	0.99999	MENTAL RETARDATION, X-LINKED 90 (disorder)	C3275443	disease	0.8	strong	1	1	5	2016	2016
DLX3	1747	distal-less homeobox 3	0.601	0.692	0.0025519	Tricho-dento-osseous syndrome (disorder)	C0265333	disease	0.8	strong	1	22	4	1998	2019
DMD	1756	dystrophin	0.423	0.923	1	Becker Muscular Dystrophy	C0917713	disease	0.8	strong	0.971	306	30	1984	2020
DMD	1756	dystrophin	0.423	0.923	1	Dmd-Associated Dilated Cardiomyopathy	C3668940	disease	0.8		1	128	165	1992	2018
DMP1	1758	dentin matrix acidic phosphoprotein 1	0.556	0.615	1.4881e-07	Autosomal recessive hypophosphatemic vitamin D refractory rickets	C0342643	disease	0.8		1	15	1	2006	2020
DMP1	1758	dentin matrix acidic phosphoprotein 1	0.556	0.615	1.4881e-07	Hypophosphatemic Rickets, Autosomal Recessive, 1	C4551495	disease	0.8		1	2	4	2006	2011
DNMT1	1786	DNA methyltransferase 1	0.406	0.885	1	CEREBELLAR ATAXIA, DEAFNESS, AND NARCOLEPSY, AUTOSOMAL DOMINANT	C3807295	disease	0.77	definitive	1	12	3	1998	2016
DNMT3A	1788	DNA methyltransferase 3 alpha	0.445	0.846	7.3538e-39	Leukemia, Myelocytic, Acute	C0023467	disease	0.8	limited	0.955	112	5	2009	2019
DNMT3A	1788	DNA methyltransferase 3 alpha	0.445	0.846	7.3538e-39	Tatton Brown Rahman syndrome	C4014545	disease	0.78	strong	1	11	28	2014	2020
DPYD	1806	dihydropyrimidine dehydrogenase	0.493	0.846	3.3686e-22	Dihydropyrimidine Dehydrogenase Deficiency	C1959620	disease	0.8	strong	0.941	51	62	1988	2019
DRD2	1813	dopamine receptor D2	0.436	0.846	0.74709	Cocaine Dependence	C0600427	disease	0.8		1	24	2	1993	2019
JAG1	182	jagged canonical Notch ligand 1	0.429	0.808	1	Tetralogy of Fallot	C0039685	disease	0.8		1	13	5	1999	2018
DSG1	1828	desmoglein 1	0.606	0.538	0.92688	Severe dermatitis, multiple allergies, metabolic wasting syndrome	C3809719	disease	0.8		1	11	2	2013	2020
DSPP	1834	dentin sialophosphoprotein	0.556	0.769	1.1191e-07	Dentin dyspalsia, Shields type 2	C0399380	disease	0.77		1	12	4	1997	2017
DSPP	1834	dentin sialophosphoprotein	0.556	0.769	1.1191e-07	Dentinogenesis imperfecta without osteogenesis imperfecta	C2973527	disease	0.77		1	12	6	1997	2019
SLC26A2	1836	solute carrier family 26 member 2	0.553	0.692	7.4963e-07	Achondrogenesis, type IB (disorder)	C0265274	disease	0.79		1	27	34	1996	2015
SLC26A2	1836	solute carrier family 26 member 2	0.553	0.692	7.4963e-07	Atelosteogenesis type 2	C1850554	disease	0.78		1	27	34	1996	2019
TOR1A	1861	torsin family 1 member A	0.566	0.731	0.00050557	Early onset torsion dystonia	C3888090	disease	0.8		0.986	70	1	1994	2020
AGXT	189	alanine--glyoxylate and serine--pyruvate aminotransferase	0.593	0.731	1.2332e-07	Primary hyperoxaluria, type I	C0268164	disease	0.8		1	108	166	1973	2019
ECM1	1893	extracellular matrix protein 1	0.576	0.731	4.6627e-14	Lipoid Proteinosis of Urbach and Wiethe	C0023795	disease	0.8		1	32	15	2002	2018
EDA	1896	ectodysplasin A	0.553	0.808	0.97391	Christ-Siemens-Touraine syndrome	C0162359	disease	0.8		0.99	98	78	1992	2019
ABCA1	19	ATP binding cassette subfamily A member 1	0.467	0.846	1.4525e-13	Hypoalphalipoproteinemia, Familial	C1704429	disease	0.8	limited	0.972	36	6	1999	2017
MEGF8	1954	multiple EGF like domains 8	0.584	0.538	1.9329e-05	Acrocephalopolysyndactyly type 2	C1275078	disease	0.82	strong	1	2	0	2012	2018
EGR2	1959	early growth response 2	0.547	0.769	0.50292	NEUROPATHY, CONGENITAL HYPOMYELINATING, 1, AUTOSOMAL RECESSIVE	C4721436	disease	0.8		1	5	1	1998	2012
EIF2B1	1967	eukaryotic translation initiation factor 2B subunit alpha	0.663	0.538	7.615e-05	Childhood Ataxia with Central Nervous System Hypomyelinization	C1858991	disease	0.8	strong	0.906	32	8	2001	2020
EIF2S3	1968	eukaryotic translation initiation factor 2 subunit gamma	0.604	0.731	0.96388	MENTAL RETARDATION, EPILEPTIC SEIZURES, HYPOGONADISM AND HYPOGENITALISM, MICROCEPHALY, AND OBESITY (disorder)	C1846278	disease	0.75	strong	1	8	5	1998	2020
ELANE	1991	elastase, neutrophil expressed	0.447	0.846	0.0012274	Cyclic neutropenia	C0221023	disease	0.8	strong	1	32	13	1999	2019
DZIP1L	199221	DAZ interacting zinc finger protein 1 like	0.769	0.308	2.3897e-25	Autosomal Recessive Polycystic Kidney Disease	C0085548	disease	0.81	strong	0	1	0	2017	2017
PIKFYVE	200576	phosphoinositide kinase, FYVE-type zinc finger containing	0.722	0.577	1.1074e-06	Fleck corneal dystrophy	C1562113	disease	0.75	strong	1	5	5	2005	2015
ELN	2006	elastin	0.415	0.885	2.1429e-14	Supravalvular aortic stenosis	C0003499	disease	0.8		1	56	37	1993	2019
EMD	2010	emerin	0.542	0.731	0.93178	X-Linked Emery-Dreifuss Muscular Dystrophy	C0751337	disease	0.8		1	42	20	1994	2019
FLCN	201163	folliculin	0.537	0.885	0.78892	PNEUMOTHORAX, PRIMARY SPONTANEOUS	C1868193	disease	0.8		0.895	19	13	2002	2019
ENG	2022	endoglin	0.446	0.846	0.99858	Telangiectasia, Hereditary Hemorrhagic, Type 1	C4551861	disease	0.76	strong	1	24	28	1994	2018
C9orf72	203228	C9orf72-SMCR8 complex subunit	0.496	0.769	1.0647e-06	Amyotrophic Lateral Sclerosis	C0002736	disease	0.8	limited	0.985	520	15	2009	2020
C9orf72	203228	C9orf72-SMCR8 complex subunit	0.496	0.769	1.0647e-06	Frontotemporal Dementia With Motor Neuron Disease	C3888102	disease	0.8		1	16	1	2012	2020
EPB41	2035	erythrocyte membrane protein band 4.1	0.691	0.5	3.5942e-05	Elliptocytosis, Hereditary	C0013902	disease	0.83	strong	1	7	1	1988	2016
VMA21	203547	vacuolar ATPase assembly factor VMA21	0.821	0.231	0.57236	X-linked myopathy with excessive autophagy	C1839615	disease	0.77	strong	1	9	8	2000	2015
ANO5	203859	anoctamin 5	0.619	0.538	2.8542e-22	Osteogenesis imperfecta, Levin type	C1833736	disease	0.8		1	34	28	2004	2019
AK2	204	adenylate kinase 2	0.678	0.423	6.2706e-05	Reticular dysgenesis	C0272167	disease	0.75		1	6	9	2009	2019
CLN8	2055	CLN8 transmembrane ER and ERGIC protein	0.682	0.423	0.0035591	Northern epilepsy syndrome	C1864923	disease	0.76	strong	1	10	2	1999	2017
EPOR	2057	erythropoietin receptor	0.526	0.692	0.0101	Erythrocytosis familial, 1	C4551637	disease	0.8	strong	0.867	15	7	1993	2018
ERBB2	2064	erb-b2 receptor tyrosine kinase 2	0.328	0.923	0.0059892	Malignant neoplasm of breast	C0006142	disease	0.8		0.97	4395	24	1987	2020
ERCC6	2074	ERCC excision repair 6, chromatin remodeling factor	0.507	0.808	5.1622e-22	Cockayne Syndrome, Type II	C0751038	disease	0.8		1	36	69	1981	2019
ESR1	2099	estrogen receptor 1	0.324	0.962	0.9992	ESTROGEN RESISTANCE	C3809250	disease	0.79		1	10	4	1994	2018
ETFA	2108	electron transfer flavoprotein subunit alpha	0.508	0.731	0.0029217	Multiple Acyl Coenzyme A Dehydrogenase Deficiency	C0268596	disease	0.79	definitive	1	20	4	1991	2019
ETFDH	2110	electron transfer flavoprotein dehydrogenase	0.678	0.462	2.778e-13	Multiple Acyl Coenzyme A Dehydrogenase Deficiency	C0268596	disease	0.8	definitive	1	56	28	1985	2019
ALAS2	212	5'-aminolevulinate synthase 2	0.606	0.577	0.99586	X-linked sideroblastic anemia	C4551511	disease	0.8	strong	1	48	22	1992	2019
ETV6	2120	ETS variant transcription factor 6	0.477	0.731	0.9735	Leukemia, Myelocytic, Acute	C0023467	disease	0.8	strong	0.981	54	2	1995	2019
ALB	213	albumin	0.317	0.962	0.64329	Hyperthyroxinemia, Familial Dysalbuminemic	C0342185	disease	0.8	strong	0.941	34	2	1986	2019
EXT1	2131	exostosin glycosyltransferase 1	0.522	0.769	0.99732	Chondrosarcoma	C0008479	disease	0.8		0.947	19	2	1995	2018
EYA1	2138	EYA transcriptional coactivator and phosphatase 1	0.531	0.731	0.94588	Branchio-Oto-Renal Syndrome	C0265234	disease	0.8	definitive	0.979	48	0	1996	2018
EZH2	2146	enhancer of zeste 2 polycomb repressive complex 2 subunit	0.376	0.885	1	Weaver syndrome	C0265210	disease	0.8		1	20	13	2011	2019
F2	2147	coagulation factor II, thrombin	0.415	0.885	0.0011118	Inherited Factor II deficiency	C0020640	disease	0.8	strong	0.964	28	11	1983	2019
F5	2153	coagulation factor V	0.441	0.846	5.919e-15	Hereditary Factor V Deficiency	C0015499	disease	0.78	strong	1	20	7	1994	2019
F10	2159	coagulation factor X	0.493	0.769	2.3473e-06	Factor X Deficiency	C0015519	disease	0.8	definitive	1	43	26	1981	2019
FBN1	2200	fibrillin 1	0.417	0.846	1	Acromicric Dysplasia	C0265287	disease	0.79	strong	1	11	28	1995	2018
BRAT1	221927	BRCA1 associated ATM activator 1	0.695	0.231	7.4316e-13	RIGIDITY AND MULTIFOCAL SEIZURE SYNDROME, LETHAL NEONATAL	C3281029	disease	0.78		0.917	12	14	2012	2018
RFX6	222546	regulatory factor X6	0.686	0.385	0.00040925	Mitchell-Riley Syndrome	C2748662	disease	0.75		0.909	11	11	2010	2019
FECH	2235	ferrochelatase	0.585	0.577	0.0027587	Erythropoietic Protoporphyria	C0162568	disease	0.8	strong	0.992	125	3	1977	2020
ALDH3A2	224	aldehyde dehydrogenase 3 family member A2	0.619	0.769	9.4055e-06	Sjogren-Larsson Syndrome	C0037231	disease	0.8	strong	1	59	26	1981	2019
FGA	2243	fibrinogen alpha chain	0.573	0.769	1.2236e-13	Congenital hypofibrinogenemia	C2584774	disease	0.79	strong	0.933	15	1	1992	2020
FGB	2244	fibrinogen beta chain	0.584	0.692	0.56616	Congenital hypofibrinogenemia	C2584774	disease	0.76	strong	1	12	6	2000	2017
FGD1	2245	FYVE, RhoGEF and PH domain containing 1	0.573	0.731	0.9997	Aarskog syndrome	C0175701	disease	0.8	definitive	0.935	31	12	1994	2017
FGF10	2255	fibroblast growth factor 10	0.53	0.692	0.93779	Aplasia of Lacrimal and Salivary Glands	C0158667	disease	0.75	moderate	1	6	4	2006	2017
FGFR1	2260	fibroblast growth factor receptor 1	0.362	0.885	0.99984	Holoprosencephaly, Ectrodactyly, and Bilateral Cleft Lip-Palate	C1845146	disease	0.75	strong	0.889	9	17	2003	2019
FGFR3	2261	fibroblast growth factor receptor 3	0.391	0.846	1.6432e-05	Malignant neoplasm of urinary bladder	C0005684	disease	0.8		0.979	94	10	1999	2019
FGFR3	2261	fibroblast growth factor receptor 3	0.391	0.846	1.6432e-05	Hypochondroplasia (disorder)	C0410529	disease	0.8		0.972	72	23	1995	2020
FGFR3	2261	fibroblast growth factor receptor 3	0.391	0.846	1.6432e-05	Thanatophoric dysplasia, type 2	C1300257	disease	0.8	strong	0.941	17	15	1995	2018
FGFR3	2261	fibroblast growth factor receptor 3	0.391	0.846	1.6432e-05	THANATOPHORIC DYSPLASIA, TYPE I (disorder)	C1868678	disease	0.8		1	78	16	1994	2019
FGFR3	2261	fibroblast growth factor receptor 3	0.391	0.846	1.6432e-05	Achondroplasia, Severe, With Developmental Delay And Acanthosis Nigricans	C2674173	disease	0.8		1	15	9	1996	2018
FGFR3	2261	fibroblast growth factor receptor 3	0.391	0.846	1.6432e-05	CROUZON SYNDROME WITH ACANTHOSIS NIGRICANS (disorder)	C2677099	disease	0.78		1	16	8	1994	2018
FGFR2	2263	fibroblast growth factor receptor 2	0.38	0.808	0.99731	Apert syndrome	C0001193	disease	0.8		0.976	85	19	1994	2019
FGFR2	2263	fibroblast growth factor receptor 2	0.38	0.808	0.99731	JACKSON-WEISS SYNDROME	C0795998	disease	0.76	strong	1	33	17	1994	2017
FGFR2	2263	fibroblast growth factor receptor 2	0.38	0.808	0.99731	Craniofacial dysostosis type 1	C2931196	disease	0.8		1	76	45	1994	2019
FH	2271	fumarate hydratase	0.489	0.846	0.08824	Hereditary Leiomyomatosis and Renal Cell Cancer	C1708350	disease	0.8		0.972	107	55	1994	2020
FHL1	2273	four and a half LIM domains 1	0.532	0.731	0.96979	MYOPATHY, X-LINKED, WITH POSTURAL MUSCLE ATROPHY (disorder)	C2678055	disease	0.78		1	12	11	2008	2018
ANKRD26	22852	ankyrin repeat domain 26	0.711	0.308	3.5745e-24	THROMBOCYTOPENIA 2 (disorder)	C1861185	disease	0.79	definitive	1	18	3	1999	2019
ALDOB	229	aldolase, fructose-bisphosphate B	0.623	0.538	7.8786e-07	Hereditary fructose intolerance syndrome	C0016751	disease	0.77		1	48	46	1983	2017
FOXG1	2290	forkhead box G1	0.522	0.692	0.94355	FOXG1 syndrome	C3150705	disease	0.79		1	25	46	2008	2019
ATF6	22926	activating transcription factor 6	0.516	0.846	3.2333e-07	Achromatopsia	C0152200	disease	0.76	strong	1	6	10	2015	2019
RAB3GAP1	22930	RAB3 GTPase activating protein catalytic subunit 1	0.566	0.692	1.4523e-07	Warburg Sjo Fledelius syndrome	C1838625	disease	0.8		0.929	14	22	2005	2017
RAB18	22931	RAB18, member RAS oncogene family	0.582	0.692	0.91006	WARBURG MICRO SYNDROME 3	C3280203	disease	0.8	strong	1	4	4	2011	2015
FOXC2	2303	forkhead box C2	0.515	0.731	0.13356	Lymphedema distichiasis syndrome	C0265345	disease	0.8		1	19	15	2000	2018
SETX	23064	senataxin	0.57	0.731	0.95483	SPINOCEREBELLAR ATAXIA, AUTOSOMAL RECESSIVE 1	C1853761	disease	0.8		1	57	26	2004	2019
SETX	23064	senataxin	0.57	0.731	0.95483	Amyotrophic Lateral Sclerosis 4, Juvenile	C1865409	disease	0.77		1	20	8	2004	2018
FOXO1	2308	forkhead box O1	0.433	0.846	0.99725	Alveolar rhabdomyosarcoma	C0206655	disease	0.8	limited	0.992	125	0	1995	2019
SPART	23111	spartin	0.588	0.654	2.967e-07	Troyer syndrome	C0393559	disease	0.8		1	16	4	2002	2020
FLNA	2316	filamin A	0.419	0.846	1	Periventricular Heterotopia, X-Linked	C1848213	disease	0.81	strong	1	12	38	1998	2013
FLNB	2317	filamin B	0.458	0.923	6.0505e-10	Larsen syndrome	C0175778	disease	0.8		1	12	14	2004	2017
FLNB	2317	filamin B	0.458	0.923	6.0505e-10	Atelosteogenesis, type 1	C0265283	disease	0.76		1	7	24	2004	2017
FLNB	2317	filamin B	0.458	0.923	6.0505e-10	Boomerang dysplasia	C0432201	disease	0.75		1	6	9	2004	2018
FLT3	2322	fms related receptor tyrosine kinase 3	0.462	0.654	0.60777	Precursor Cell Lymphoblastic Leukemia Lymphoma	C1961102	disease	0.8		1	24	4	2004	2020
FLT4	2324	fms related receptor tyrosine kinase 4	0.457	0.808	1	Milroy Disease	C1704423	disease	0.8		1	34	10	1998	2019
FMO3	2328	flavin containing dimethylaniline monoxygenase 3	0.638	0.5	6.5145e-16	Trimethylaminuria	C0342739	disease	0.8	strong	0.972	36	17	1997	2020
SYNE1	23345	spectrin repeat containing nuclear envelope protein 1	0.511	0.846	3.1899e-52	Muscular Dystrophy, Emery-Dreifuss	C0410189	disease	0.77	limited	1	7	1	2007	2019
SMCHD1	23347	structural maintenance of chromosomes flexible hinge domain containing 1	0.631	0.615	1	FACIOSCAPULOHUMERAL MUSCULAR DYSTROPHY 1B	C1834671	disease	0.76		1	13	13	2012	2019
SMCHD1	23347	structural maintenance of chromosomes flexible hinge domain containing 1	0.631	0.615	1	Arhinia, choanal atresia, and microphthalmia	C1863878	disease	0.75	strong	1	5	18	2017	2019
ADNP	23394	activity dependent neuroprotector homeobox	0.561	0.808	1	ADNP-related multiple congenital anomalies, intellectual disability, autism spectrum disorder	C4014538	disease	0.77	strong	1	10	16	2014	2018
LARS2	23395	leucyl-tRNA synthetase 2, mitochondrial	0.695	0.654	8.9333e-17	Gonadal dysgenesis XX type deafness	C0685838	disease	0.76	strong	1	11	3	2013	2019
DICER1	23405	dicer 1, ribonuclease III	0.446	0.846	1	Pleuropulmonary blastoma	C1266144	disease	0.8	definitive	0.982	56	133	2006	2019
MLYCD	23417	malonyl-CoA decarboxylase	0.617	0.769	0.00064816	Malonic aciduria	C0342793	disease	0.76	definitive	1	11	7	1999	2016
CRB1	23418	crumbs cell polarity complex component 1	0.57	0.654	5.6266e-16	Leber Congenital Amaurosis	C0339527	disease	0.8	strong	0.971	34	11	2001	2019
TARDBP	23435	TAR DNA binding protein	0.493	0.808	0.98542	AMYOTROPHIC LATERAL SCLEROSIS 10 (disorder)	C2677565	disease	0.8		1	30	25	2008	2018
SF3B1	23451	splicing factor 3b subunit 1	0.511	0.731	1	MYELODYSPLASTIC SYNDROME	C3463824	group	0.8	limited	0.971	70	1	2011	2020
FOLR1	2348	folate receptor alpha	0.522	0.885	0.12642	Neurodegeneration Due To Cerebral Folate Transport Deficiency	C2751584	phenotype	0.79	definitive	0.952	21	4	1991	2019
KAT6B	23522	lysine acetyltransferase 6B	0.525	0.731	1	Genitopatellar Syndrome	C1853566	disease	0.8		1	16	10	2011	2019
KAT6B	23522	lysine acetyltransferase 6B	0.525	0.731	1	Young Simpson syndrome	C1863557	disease	0.79	strong	1	11	13	2011	2019
LEMD3	23592	LEM domain containing 3	0.582	0.731	0.99877	Dermatofibrosis lenticularis disseminata	C0265514	disease	0.8		0.917	12	2	1997	2019
FXN	2395	frataxin	0.51	0.654	0.34491	FRIEDREICH ATAXIA 1	C1856689	disease	0.8		0.983	230	16	1997	2020
ABCA4	24	ATP binding cassette subfamily A member 4	0.493	0.769	5.3499e-48	RETINITIS PIGMENTOSA 19	C1866422	disease	0.8		1	10	22	1999	2017
ALOX12B	242	arachidonate 12-lipoxygenase, 12R type	0.603	0.577	0.00075626	Congenital Nonbullous Ichthyosiform Erythroderma	C0079154	disease	0.75	limited	0.889	9	1	2003	2013
STAC3	246329	SH3 and cysteine rich domain 3	0.633	0.654	0.00017244	Native American myopathy	C1850625	disease	0.76	strong	1	6	3	2013	2017
FSHR	2492	follicle stimulating hormone receptor	0.539	0.654	1.3689e-11	Ovarian Hyperstimulation Syndrome	C0085083	disease	0.8		0.96	25	10	2003	2019
FSHR	2492	follicle stimulating hormone receptor	0.539	0.654	1.3689e-11	Gonadal Dysgenesis, 46,XX	C0949595	disease	0.75	strong	1	11	11	1995	2016
ABL1	25	ABL proto-oncogene 1, non-receptor tyrosine kinase	0.432	0.923	0.99998	Myeloid Leukemia, Chronic	C0023473	disease	0.8		0.983	1773	24	1982	2020
FTL	2512	ferritin light chain	0.559	0.692	1.6617e-09	Hyperferritinemia, hereditary, with congenital cataracts	C1833213	disease	0.8		1	25	9	1990	2019
FTL	2512	ferritin light chain	0.559	0.692	1.6617e-09	Neuroferritinopathy	C1853578	disease	0.8		0.967	30	5	1990	2019
SLC37A4	2542	solute carrier family 37 member 4	0.617	0.654	1.6748e-05	Glucose-6-phosphate transport defect	C0268146	disease	0.8		1	65	62	1997	2020
WDR72	256764	WD repeat domain 72	0.716	0.385	2.733e-27	Amelogenesis Imperfecta, Hypomaturation Type, Iia3	C2750771	disease	0.8	strong	1	4	5	2009	2018
ALX3	257	ALX homeobox 3	0.578	0.692	0.019117	Frontonasal dysplasia	C1876203	disease	0.76		1	8	7	1980	2018
FBXO7	25793	F-box protein 7	0.65	0.769	5.7858e-07	PARKINSON DISEASE 15, AUTOSOMAL RECESSIVE (disorder)	C1850100	disease	0.77		1	11	5	2008	2019
GALK1	2584	galactokinase 1	0.682	0.346	1.042e-05	Deficiency of galactokinase	C0268155	disease	0.8		1	18	22	1986	2018
WHRN	25861	whirlin	0.67	0.385	7.6538e-05	DEAFNESS, AUTOSOMAL RECESSIVE 31	C1846839	disease	0.8	strong	1	7	3	1967	2012
GALNS	2588	galactosamine (N-acetyl)-6-sulfatase	0.56	0.808	2.9611e-10	Mucopolysaccharidosis, MPS-IV-A	C0086651	disease	0.8		1	70	90	1988	2019
POC1A	25886	POC1 centriolar protein A	0.65	0.5	3.2977e-06	SHORT STATURE, ONYCHODYSPLASIA, FACIAL DYSMORPHISM, AND HYPOTRICHOSIS SYNDROME	C3542022	disease	0.76		1	9	3	2012	2020
GALNT3	2591	polypeptide N-acetylgalactosaminyltransferase 3	0.603	0.769	7.4143e-09	TUMORAL CALCINOSIS, HYPERPHOSPHATEMIC, FAMILIAL	C1876187	disease	0.8		1	17	1	2004	2019
GALNT3	2591	polypeptide N-acetylgalactosaminyltransferase 3	0.603	0.769	7.4143e-09	TUMORAL CALCINOSIS, HYPERPHOSPHATEMIC, FAMILIAL, 1	C4692564	disease	0.8	strong	1	6	14	2004	2016
GALT	2592	galactose-1-phosphate uridylyltransferase	0.612	0.654	2.0533e-06	Galactosemias	C0016952	disease	0.8		0.963	54	7	1970	2019
GALT	2592	galactose-1-phosphate uridylyltransferase	0.612	0.654	2.0533e-06	Classical galactosemia	C0268151	disease	0.8	strong	0.993	152	223	1970	2020
SAMHD1	25939	SAM and HD domain containing deoxynucleoside triphosphate triphosphohydrolase 1	0.547	0.769	6.4524e-13	AICARDI-GOUTIERES SYNDROME	C0393591	disease	0.8	strong	0.978	45	3	2009	2019
MMACHC	25974	metabolism of cobalamin associated C	0.644	0.615	1.1402e-13	METHYLMALONIC ACIDURIA AND HOMOCYSTINURIA, cblC TYPE, DIGENIC	C4693974	disease	0.8	definitive	1	11	5	2006	2018
CHMP2B	25978	charged multivesicular body protein 2B	0.543	0.731	4.6203e-06	FRONTOTEMPORAL DEMENTIA, CHROMOSOME 3-LINKED	C1833296	disease	0.77		0.9	10	5	1999	2017
SETBP1	26040	SET binding protein 1	0.503	0.808	1	Schinzel-Giedion syndrome	C0265227	disease	0.77	strong	0.909	11	8	2010	2018
CNTNAP2	26047	contactin associated protein 2	0.53	0.846	2.8673e-09	Cortical dysplasia with focal epilepsy syndrome	C4552043	disease	0.81	strong	1	3	0	2006	2018
AUTS2	26053	activator of transcription and developmental regulator AUTS2	0.569	0.846	0.99934	MENTAL RETARDATION, AUTOSOMAL DOMINANT 26	C4014435	disease	0.8		1	3	7	2013	2015
ZBTB20	26137	zinc finger and BTB domain containing 20	0.566	0.731	0.97382	Primrose syndrome	C0796121	disease	0.77		1	8	11	2010	2020
GARS1	2617	glycyl-tRNA synthetase 1	0.623	0.5	0.3065	NEURONOPATHY, DISTAL HEREDITARY MOTOR, TYPE V	C1833308	disease	0.8		1	14	9	2000	2018
PTPN22	26191	protein tyrosine phosphatase non-receptor type 22	0.438	0.846	3.4921e-21	Lupus Erythematosus, Systemic	C0024141	disease	0.8		0.952	62	5	2004	2019
GATA2	2624	GATA binding protein 2	0.496	0.654	0.97927	Leukemia, Myelocytic, Acute	C0023467	disease	0.8		0.974	39	2	1994	2020
GATA2	2624	GATA binding protein 2	0.496	0.654	0.97927	Emberger Syndrome	C3279664	disease	0.77		1	21	15	2010	2018
GATA2	2624	GATA binding protein 2	0.496	0.654	0.97927	GATA2 Deficiency	C3280030	disease	0.8	definitive	1	34	18	1994	2019
GATA2	2624	GATA binding protein 2	0.496	0.654	0.97927	MYELODYSPLASTIC SYNDROME	C3463824	group	0.8		0.976	42	1	2002	2019
BLOC1S6	26258	biogenesis of lysosomal organelles complex 1 subunit 6	0.769	0.308	8.0385e-09	HERMANSKY-PUDLAK SYNDROME 9	C3280026	disease	0.81		1	17	1	1971	2018
GATA4	2626	GATA binding protein 4	0.458	0.846	0.49308	Tetralogy of Fallot	C0039685	disease	0.8		0.952	21	10	2006	2018
SACS	26278	sacsin molecular chaperone	0.606	0.654	1.0852e-23	SPASTIC ATAXIA, CHARLEVOIX-SAGUENAY TYPE	C1849140	disease	0.8		1	77	240	1999	2019
GATM	2628	glycine amidinotransferase	0.666	0.615	0.051418	Arginine:Glycine Amidinotransferase Deficiency	C2675179	disease	0.76	definitive	1	20	18	1940	2018
GBA	2629	glucosylceramidase beta	0.5	0.808	1.4355e-06	Gaucher Disease, Type 3 (disorder)	C0268251	disease	0.77		1	22	26	1984	2019
GBE1	2632	1,4-alpha-glucan branching enzyme 1	0.612	0.654	1.1497e-12	Polyglucosan Body Disease, Adult Form	C1849722	disease	0.8		1	22	7	1998	2018
GCH1	2643	GTP cyclohydrolase 1	0.511	0.846	0.90292	Hyperphenylalaninemia, BH4-Deficient, B	C0268467	disease	0.75		1	32	13	1994	2019
GCH1	2643	GTP cyclohydrolase 1	0.511	0.846	0.90292	Dopa-Responsive Dystonia	C1851920	disease	0.8		0.939	148	28	1989	2019
GCK	2645	glucokinase	0.523	0.808	0.63464	DIABETES MELLITUS, PERMANENT NEONATAL	C1833104	disease	0.8	strong	1	18	19	2001	2019
SLC17A5	26503	solute carrier family 17 member 5	0.491	0.808	6.8514e-10	Infantile Sialic Acid Storage Disease	C1096902	disease	0.79	strong	1	12	6	1999	2018
SLC17A5	26503	solute carrier family 17 member 5	0.491	0.808	6.8514e-10	Sialic Acid Storage Disease, Finnish Type (disorder)	C1096903	disease	0.8	strong	1	31	42	1999	2019
CNNM4	26504	cyclin and CBS domain divalent metal cation transport mediator 4	0.695	0.346	2.9325e-07	Jalili syndrome	C3495589	disease	0.8		1	12	9	2009	2019
OPN1MW	2652	opsin 1, medium wave sensitive	0.572	0.769	0.037781	Cone monochromatism	C0339537	disease	0.77	strong	1	10	2	1995	2019
IL36RN	26525	interleukin 36 receptor antagonist	0.638	0.538	3.3941e-08	Generalized pustular psoriasis	C0343055	disease	0.8	strong	1	40	9	2011	2020
BSCL2	26580	BSCL2 lipid droplet biogenesis associated, seipin	0.545	0.692	1.0981e-09	NEURONOPATHY, DISTAL HEREDITARY MOTOR, TYPE V	C1833308	disease	0.76		1	10	4	2000	2019
BSCL2	26580	BSCL2 lipid droplet biogenesis associated, seipin	0.545	0.692	1.0981e-09	Spastic paraplegia 17	C2931276	disease	0.8		1	21	3	2001	2019
GFPT1	2673	glutamine--fructose-6-phosphate transaminase 1	0.612	0.654	0.89953	MYASTHENIC SYNDROME, CONGENITAL, 12	C3552335	disease	0.8		1	8	16	2011	2017
AMH	268	anti-Mullerian hormone	0.476	0.846	3.3974e-12	Persistent Mullerian duct syndrome	C1849930	disease	0.8	strong	0.958	24	9	1991	2020
GH1	2688	growth hormone 1	0.373	0.923	0.030057	Isolated Growth Hormone Deficiency, Type II	C0271567	disease	0.75	strong	1	9	7	1996	2019
ATP2C1	27032	ATPase secretory pathway Ca2+ transporting 1	0.663	0.423	1	Familial benign pemphigus	C0085106	disease	0.8		0.958	72	12	1995	2019
GJB2	2706	gap junction protein beta 2	0.441	0.846	6.562e-16	Mutilating keratoderma	C0265964	disease	0.8		1	25	23	1997	2019
GK	2710	glycerol kinase	0.656	0.577	0.98937	Deficiency of glycerol kinase	C0268418	disease	0.8		1	11	5	1988	2009
DISC1	27185	DISC1 scaffold protein	0.548	0.769	1.6756e-06	Unipolar Depression	C0041696	disease	0.8		1	21	1	2006	2018
GPC3	2719	glypican 3	0.466	0.808	0.9982	Nephroblastoma	C0027708	disease	0.8		0.938	16	7	1997	2019
GLB1	2720	galactosidase beta 1	0.448	0.808	7.9215e-10	Mucopolysaccharidosis type IVB	C0086652	disease	0.8	strong	1	80	72	1977	2018
GLB1	2720	galactosidase beta 1	0.448	0.808	7.9215e-10	Gangliosidosis, Generalized GM1, Type 1 (disorder)	C0268271	disease	0.76	strong	0.982	57	79	1979	2017
AHDC1	27245	AT-hook DNA binding motif containing 1	0.7	0.5	1	AHDC1-related intellectual disability, obstructive sleep apnea, mild dysmorphism syndrome	C4014419	disease	0.75	strong	1	6	13	2014	2020
GLRB	2743	glycine receptor beta	0.705	0.308	0.0014157	HYPEREKPLEXIA 2	C3553291	disease	0.8		1	6	6	1970	2013
GLUD1	2746	glutamate dehydrogenase 1	0.584	0.731	0.0070495	Hyperinsulinemic hypoglycemia, familial, 6	C1847555	disease	0.77		1	18	11	1998	2018
AMT	275	aminomethyltransferase	0.674	0.692	0.0027214	Nonketotic Hyperglycinemia	C0751748	disease	0.8	definitive	1	31	44	1983	2019
GNA11	2767	G protein subunit alpha 11	0.563	0.731	0.88941	Uveal melanoma	C0220633	disease	0.8		0.977	44	1	2010	2019
GNA11	2767	G protein subunit alpha 11	0.563	0.731	0.88941	HYPOCALCEMIA, AUTOSOMAL DOMINANT 2	C3809243	disease	0.8	strong	1	4	5	2013	2017
GNAQ	2776	G protein subunit alpha q	0.516	0.808	0.98069	Sturge-Weber Syndrome	C0038505	disease	0.8		1	19	1	2013	2019
GNAQ	2776	G protein subunit alpha q	0.516	0.808	0.98069	Uveal melanoma	C0220633	disease	0.8		0.984	62	2	2008	2019
GNAS	2778	GNAS complex locus	0.42	0.885	0.68076	McCune-Albright Syndrome	C0242292	disease	0.8		0.966	59	8	1991	2019
GNAS	2778	GNAS complex locus	0.42	0.885	0.68076	Osteoma cutis	C0334041	disease	0.8	strong	0.955	22	4	2000	2019
GNAS	2778	GNAS complex locus	0.42	0.885	0.68076	PSEUDOHYPOPARATHYROIDISM, TYPE IB	C1864100	disease	0.8	strong	0.96	50	2	1997	2017
GNAS	2778	GNAS complex locus	0.42	0.885	0.68076	Albright's hereditary osteodystrophy	C2931404	disease	0.8	strong	0.939	66	0	1990	2019
GNAS	2778	GNAS complex locus	0.42	0.885	0.68076	Pseudohypoparathyroidism, Type Ia	C3494506	disease	0.8	strong	0.957	115	18	1991	2019
GNAT2	2780	G protein subunit alpha transducin 2	0.674	0.231	6.9544e-06	Achromatopsia	C0152200	disease	0.79	strong	1	9	1	2002	2019
GNAT2	2780	G protein subunit alpha transducin 2	0.674	0.231	6.9544e-06	ACHROMATOPSIA 4	C1841721	disease	0.81	limited	1	5	13	2002	2013
GNS	2799	glucosamine (N-acetyl)-6-sulfatase	0.705	0.538	0.00056441	MPS III D	C0086650	disease	0.77		1	10	5	1988	2016
GP1BA	2811	glycoprotein Ib platelet subunit alpha	0.565	0.692	0.0032325	Von Willebrand disease, platelet type	C1280798	disease	0.8	strong	1	19	2	1991	2019
GP9	2815	glycoprotein IX platelet	0.695	0.5	0.47575	Bernard-Soulier Syndrome	C0005129	disease	0.8	definitive	0.981	52	6	1983	2019
KANSL1	284058	KAT8 regulatory NSL complex subunit 1	0.592	0.731	0.99972	Chromosome 17q21.31 Deletion Syndrome	C1864871	disease	0.75		0.9	10	17	2009	2018
CAVIN1	284119	caveolae associated protein 1	0.559	0.654	0.0049657	Lipodystrophy, Congenital Generalized, Type 4	C2750069	disease	0.83		1	6	8	2008	2015
SUMF1	285362	sulfatase modifying factor 1	0.641	0.538	2.2828e-08	Sulfatidosis, Juvenile, Austin Type	C1720864	disease	0.8	strong	1	3	0	2003	2007
SH3PXD2B	285590	SH3 and PX domains 2B	0.631	0.577	0.0041589	Ter Haar syndrome	C1855305	disease	0.78		1	9	5	1982	2019
PNPLA1	285848	patatin like phospholipase domain containing 1	0.7	0.423	0.00018528	Congenital Nonbullous Ichthyosiform Erythroderma	C0079154	disease	0.78	moderate	1	8	0	2012	2020
FAM83H	286077	family with sequence similarity 83 member H	0.686	0.269	0.89239	Amelogenesis Imperfecta, Type III	C0399376	disease	0.75	strong	1	6	13	2008	2017
TPRN	286262	taperin	0.839	0.115	0.0072201	Deafness, Autosomal Recessive 79	C2750082	disease	0.81	strong	1	3	7	2010	2019
ANK2	287	ankyrin 2	0.626	0.538	1	CARDIAC ARRHYTHMIA, ANKYRIN-B-RELATED	C1970119	disease	0.75		1	13	6	2003	2017
OSTM1	28962	osteoclastogenesis associated transmembrane protein 1	0.644	0.577	0.011293	Osteopetrosis, Autosomal Recessive 5	C1968603	disease	0.8	strong	1	3	4	1975	2014
FLVCR1	28982	FLVCR heme transporter 1	0.529	0.885	0.0013127	POSTERIOR COLUMN ATAXIA WITH RETINITIS PIGMENTOSA	C1836916	disease	0.76		1	7	6	2010	2018
NR3C1	2908	nuclear receptor subfamily 3 group C member 1	0.393	0.885	0.96958	Glucocorticoid Receptor Deficiency	C1841972	disease	0.8	strong	0.953	86	10	1991	2020
ANKRD11	29123	ankyrin repeat domain 11	0.556	0.808	1	KBG syndrome	C0220687	disease	0.8	definitive	1	30	45	2008	2019
GRM6	2916	glutamate metabotropic receptor 6	0.7	0.308	4.4632e-17	Night blindness, congenital stationary	C0339535	disease	0.8	strong	1	12	5	2005	2019
MSH6	2956	mutS homolog 6	0.462	0.731	3.6705e-05	Turcot syndrome (disorder)	C0265325	disease	0.8	definitive	0.968	31	8	1997	2019
MSH6	2956	mutS homolog 6	0.462	0.731	3.6705e-05	Endometrial Carcinoma	C0476089	disease	0.8		0.968	63	12	1999	2020
MSH6	2956	mutS homolog 6	0.462	0.731	3.6705e-05	Hereditary Nonpolyposis Colorectal Cancer	C1333990	disease	0.8	definitive	0.987	306	240	1988	2020
ICOS	29851	inducible T cell costimulator	0.502	0.731	0.031284	Common Variable Immunodeficiency	C0009447	disease	0.8		1	16	1	2001	2017
GPSM2	29899	G protein signaling modulator 2	0.682	0.538	7.6958e-11	Chudley-Mccullough syndrome	C1858695	disease	0.76	definitive	1	10	6	1996	2018
ALG6	29929	ALG6 alpha-1,3-glucosyltransferase	0.805	0.231	0.00030541	Congenital disorder of glycosylation type 1C	C2930997	disease	0.77	strong	1	23	28	1999	2016
HSD17B10	3028	hydroxysteroid 17-beta dehydrogenase 10	0.656	0.538	0.93604	2-methyl-3-hydroxybutyric aciduria	C3266731	phenotype	0.75	definitive	1	20	10	1999	2019
HADHA	3030	hydroxyacyl-CoA dehydrogenase trifunctional multienzyme complex subunit alpha	0.569	0.769	4.4354e-06	Trifunctional Protein Deficiency With Myopathy And Neuropathy	C1969443	disease	0.8		1	36	18	1994	2019
HADHA	3030	hydroxyacyl-CoA dehydrogenase trifunctional multienzyme complex subunit alpha	0.569	0.769	4.4354e-06	Long chain 3-hydroxyacyl-CoA dehydrogenase deficiency	C3711645	disease	0.8	definitive	1	42	51	1994	2019
HADHB	3032	hydroxyacyl-CoA dehydrogenase trifunctional multienzyme complex subunit beta	0.619	0.692	1.5183e-11	Trifunctional Protein Deficiency With Myopathy And Neuropathy	C1969443	disease	0.78	definitive	1	15	17	1996	2019
HBA1	3039	hemoglobin subunit alpha 1	0.508	0.808	0.0067313	alpha-Thalassemia	C0002312	disease	0.8	strong	0.985	134	4	1979	2019
HBA2	3040	hemoglobin subunit alpha 2	0.512	0.808	0.003063	alpha-Thalassemia	C0002312	disease	0.8	strong	0.987	153	12	1971	2019
HBB	3043	hemoglobin subunit beta	0.494	0.808	1.2274e-09	Anemia, Sickle Cell	C0002895	disease	0.8		0.994	154	37	1957	2020
HBB	3043	hemoglobin subunit beta	0.494	0.808	1.2274e-09	beta Thalassemia	C0005283	disease	0.8	strong	0.994	517	88	1961	2019
HCCS	3052	holocytochrome c synthase	0.559	0.731	0.88624	MICROPHTHALMIA, SYNDROMIC 7	C0796070	disease	0.8		1	14	4	1998	2016
CFH	3075	complement factor H	0.441	0.885	0.86061	Complement Factor H Deficiency	C0398777	disease	0.8	strong	0.947	19	9	1990	2016
HINT1	3094	histidine triad nucleotide binding protein 1	0.619	0.577	0.0018235	Isaacs syndrome	C0242287	disease	0.8		1	14	9	2006	2020
MNX1	3110	motor neuron and pancreas homeobox 1	0.555	0.615	0.78819	Currarino triad	C1531773	disease	0.8	strong	0.885	26	7	1995	2018
HLA-DQB1	3119	major histocompatibility complex, class II, DQ beta 1	0.407	0.885	0.0089259	Narcolepsy	C0027404	disease	0.8	limited	0.956	45	1	1996	2019
HLCS	3141	holocarboxylase synthetase	0.65	0.654	1.9208e-08	Holocarboxylase Synthetase Deficiency	C0268581	disease	0.8		1	39	37	1981	2016
HMGCL	3155	3-hydroxy-3-methylglutaryl-CoA lyase	0.691	0.462	2.5638e-06	HMG CoA lyase deficiency	C0268601	disease	0.78	definitive	0.967	30	29	1988	2020
APC	324	APC regulator of WNT signaling pathway	0.373	0.962	1	Colorectal Carcinoma	C0009402	disease	0.8	strong	0.972	359	34	1990	2020
APC	324	APC regulator of WNT signaling pathway	0.373	0.962	1	Fibromatosis, Aggressive	C0079218	disease	0.8		1	36	2	1993	2019
HPRT1	3251	hypoxanthine phosphoribosyltransferase 1	0.5	0.808	0.93728	Gout, HPRT-Related	C0268117	disease	0.8	strong	1	30	19	1983	2017
HRAS	3265	HRas proto-oncogene, GTPase	0.378	0.885	0.079774	melanoma	C0025202	disease	0.8		1	25	6	1984	2018
HSD3B2	3284	hydroxy-delta-5-steroid dehydrogenase, 3 beta- and steroid delta-isomerase 2	0.582	0.5	7.176e-08	3 beta-Hydroxysteroid dehydrogenase deficiency	C0342471	disease	0.78		1	23	22	1993	2015
HSD11B2	3291	hydroxysteroid 11-beta dehydrogenase 2	0.532	0.808	0.11777	Apparent mineralocorticoid excess	C3887949	disease	0.8	strong	0.981	52	15	1995	2019
HSD17B3	3293	hydroxysteroid 17-beta dehydrogenase 3	0.641	0.346	8.4911e-07	17-Hydroxysteroid Dehydrogenase Deficiency	C0268296	disease	0.79	strong	1	23	17	1994	2018
HSF4	3299	heat shock transcription factor 4	0.663	0.423	1.0632e-09	CATARACT 5, MULTIPLE TYPES	C3888417	disease	0.8		1	4	7	2002	2013
HSPB1	3315	heat shock protein family B (small) member 1	0.436	0.808	2.7797e-07	CHARCOT-MARIE-TOOTH DISEASE, AXONAL, TYPE 2F	C1847823	disease	0.76	strong	1	30	15	2004	2018
HSPG2	3339	heparan sulfate proteoglycan 2	0.438	0.885	1.0376e-19	Dyssegmental dysplasia	C1857100	disease	0.83		1	9	0	1999	2018
HTR2A	3356	5-hydroxytryptamine receptor 2A	0.473	0.846	0.51124	Bipolar Disorder	C0005586	disease	0.8		0.6	24	2	1997	2018
APOB	338	apolipoprotein B	0.453	0.808	1.9234e-16	Hyperlipoproteinemia Type IIb	C1704417	disease	0.8	definitive	0.986	74	14	1978	2018
FREM2	341640	FRAS1 related extracellular matrix 2	0.566	0.577	3.5958e-11	FRASER SYNDROME 2	C4540036	disease	0.8	strong	1	4	6	2005	2019
IDH1	3417	isocitrate dehydrogenase (NADP(+)) 1	0.424	0.808	2.6244e-12	Enchondromatosis	C0014084	disease	0.79		1	9	0	2011	2019
IDH2	3418	isocitrate dehydrogenase (NADP(+)) 2	0.434	0.808	0.88271	Enchondromatosis	C0014084	disease	0.77		1	8	0	2011	2019
IDUA	3425	alpha-L-iduronidase	0.499	0.846	3.7599e-13	Mucopolysaccharidosis V	C0026708	disease	0.76	strong	1	29	16	1992	2020
IDUA	3425	alpha-L-iduronidase	0.499	0.846	3.7599e-13	Hurler-Scheie Syndrome	C0086431	disease	0.77	strong	1	26	20	1992	2020
IDUA	3425	alpha-L-iduronidase	0.499	0.846	3.7599e-13	Pfaundler-Hurler Syndrome	C0086795	disease	0.8		0.992	130	85	1973	2020
RD3	343035	retinal degeneration 3, GUCY2D regulator	0.7	0.308	2.5702e-05	LEBER CONGENITAL AMAUROSIS 12 (disorder)	C1857743	disease	0.81		1	2	5	1993	2013
TGM6	343641	transglutaminase 6	0.644	0.423	1.1154e-24	SPINOCEREBELLAR ATAXIA 35	C3888031	disease	0.75		1	8	5	2010	2019
APOC2	344	apolipoprotein C2	0.606	0.577	0.40164	Apolipoprotein C-II Deficiency (disorder)	C1720779	disease	0.75		1	9	5	1993	2017
LRIT3	345193	leucine rich repeat, Ig-like and transmembrane domains 3	0.716	0.115	2.0418e-11	NIGHT BLINDNESS, CONGENITAL STATIONARY, TYPE 1F	C3554399	disease	0.8		1	3	4	2013	2017
IGF1	3479	insulin like growth factor 1	0.318	0.885	0.2716	Insulin-Like Growth Factor I Deficiency	C1837475	disease	0.8	strong	1	32	2	1993	2020
APOE	348	apolipoprotein E	0.338	0.962	0.0018685	Hyperlipoproteinemia Type III	C0020479	disease	0.8	strong	0.977	87	17	1977	2020
APOE	348	apolipoprotein E	0.338	0.962	0.0018685	ALZHEIMER DISEASE 2	C1863051	disease	0.8	strong	0.96	25	1	1985	2017
APOE	348	apolipoprotein E	0.338	0.962	0.0018685	LIPOPROTEIN GLOMERULOPATHY	C2673196	disease	0.8	strong	0.95	40	3	1997	2020
APRT	353	adenine phosphoribosyltransferase	0.423	0.846	5.4539e-13	2,8-Dihydroxyadenine Urolithiasis	C3665382	disease	0.8		1	16	0	1985	2012
IL2RG	3561	interleukin 2 receptor subunit gamma	0.535	0.769	0.99152	X-Linked Combined Immunodeficiency Diseases	C1279481	group	0.8	strong	0.965	85	40	1989	2019
IL12RB1	3594	interleukin 12 receptor subunit beta 1	0.555	0.731	9.3569e-15	IMMUNODEFICIENCY 30	C4013949	disease	0.75	strong	1	11	8	1998	2019
INPPL1	3636	inositol polyphosphate phosphatase like 1	0.59	0.769	0.0023313	Opsismodysplasia	C0432219	disease	0.76		1	7	12	2013	2017
INSR	3643	insulin receptor	0.432	0.846	3.6145e-05	Donohue Syndrome	C0265344	disease	0.8		0.97	66	22	1985	2018
INSR	3643	insulin receptor	0.432	0.846	3.6145e-05	Rabson-Mendenhall Syndrome	C0271695	disease	0.8	strong	1	26	11	1990	2018
PDX1	3651	pancreatic and duodenal homeobox 1	0.53	0.654	0.017775	MATURITY-ONSET DIABETES OF THE YOUNG, TYPE IV (disorder)	C1833382	disease	0.83		1	6	6	1998	2018
AR	367	androgen receptor	0.351	0.846	0.98837	Reifenstein Syndrome	C0268301	disease	0.8		0.989	92	34	1984	2019
ITGA2B	3674	integrin subunit alpha 2b	0.493	0.692	1.5205e-16	Thrombasthenia	C0040015	disease	0.8	definitive	0.977	87	29	1982	2020
ITGB3	3690	integrin subunit beta 3	0.485	0.846	0.0017189	Neonatal Alloimmune Thrombocytopenia	C3853779	disease	0.77		1	10	0	1990	2019
ITPR1	3708	inositol 1,4,5-trisphosphate receptor type 1	0.534	0.846	1	Gillespie syndrome	C0431401	disease	0.78		1	11	13	2012	2020
ITPR1	3708	inositol 1,4,5-trisphosphate receptor type 1	0.534	0.846	1	SPINOCEREBELLAR ATAXIA 29	C1861732	disease	0.76		1	10	10	2005	2018
IVD	3712	isovaleryl-CoA dehydrogenase	0.705	0.462	1.5329e-14	Isovaleryl-CoA dehydrogenase deficiency	C0268575	disease	0.8	definitive	1	34	51	1983	2020
JAK2	3717	Janus kinase 2	0.385	0.885	0.65372	Leukemia, Myelocytic, Acute	C0023467	disease	0.8		0.945	55	10	2005	2019
JAK2	3717	Janus kinase 2	0.385	0.885	0.65372	Thrombocythemia, Essential	C0040028	disease	0.8		0.984	370	8	2005	2020
KCNC3	3748	potassium voltage-gated channel subfamily C member 3	0.705	0.462	0.20575	Spinocerebellar ataxia 13	C1854488	disease	0.77		1	10	11	2006	2018
KCNH1	3756	potassium voltage-gated channel subfamily H member 1	0.542	0.731	0.54625	Temple-Baraitser Syndrome	C2678486	disease	0.75		1	5	5	2015	2016
KCNH2	3757	potassium voltage-gated channel subfamily H member 2	0.522	0.731	0.99593	Long Qt Syndrome 2	C3150943	disease	0.8		0.989	87	262	1995	2019
AGRN	375790	agrin	0.626	0.538	5.4727e-07	MYASTHENIC SYNDROME, CONGENITAL, 8	C3808739	disease	0.8		1	4	5	2009	2014
KCNJ2	3759	potassium inwardly rectifying channel subfamily J member 2	0.572	0.731	0.30653	Andersen Syndrome	C1563715	disease	0.8		0.987	76	27	2001	2019
KCNJ13	3769	potassium inwardly rectifying channel subfamily J member 13	0.659	0.308	0.013685	Snowflake vitreoretinal degeneration	C1860405	disease	0.78		1	8	1	2008	2019
KCNQ3	3786	potassium voltage-gated channel subfamily Q member 3	0.604	0.462	0.80089	EPILEPSY, BENIGN NEONATAL, 2	C1852581	disease	0.8		0.941	17	12	1998	2018
KIF5A	3798	kinesin family member 5A	0.593	0.731	0.99995	Spastic paraplegia 10, autosomal dominant	C1858712	disease	0.76	strong	1	14	10	2002	2018
ACAT1	38	acetyl-CoA acetyltransferase 1	0.538	0.692	9.8525e-08	Deficiency of acetyl-CoA acetyltransferase	C1536500	disease	0.8	definitive	1	35	30	1979	2019
KIT	3815	KIT proto-oncogene, receptor tyrosine kinase	0.366	0.808	0.98087	Leukemia, Myelocytic, Acute	C0023467	disease	0.8	moderate	0.955	156	9	1989	2019
KNG1	3827	kininogen 1	0.481	0.885	3.2071e-10	High molecular weight kininogen deficiency	C0272340	disease	0.77	strong	0.889	9	3	1976	2019
KRAS	3845	KRAS proto-oncogene, GTPase	0.32	0.923	0.00078803	Organoid Nevus Phakomatosis	C0265329	disease	0.75	strong	1	5	3	2012	2019
KRAS	3845	KRAS proto-oncogene, GTPase	0.32	0.923	0.00078803	Cardio-facio-cutaneous syndrome	C1275081	disease	0.8	strong	1	35	10	1993	2019
KRT2	3849	keratin 2	0.76	0.154	0.0012882	Ichthyosis Bullosa of Siemens	C0432306	disease	0.8	limited	1	18	12	1994	2005
KRT4	3851	keratin 4	0.736	0.423	5.4962e-10	Leukokeratosis, Hereditary Mucosal	C1721005	disease	0.78		1	9	0	1998	2019
KRT5	3852	keratin 5	0.512	0.731	0.64172	Weber-Cockayne Syndrome	C0080333	disease	0.76	strong	1	18	25	1993	2019
KRT5	3852	keratin 5	0.512	0.731	0.64172	Epidermolysis bullosa simplex with mottled pigmentation	C0432316	disease	0.78	strong	1	11	2	1996	2014
KRT9	3857	keratin 9	0.678	0.346	1.1272e-06	Keratoderma, Palmoplantar, Epidermolytic	C1721006	disease	0.8	strong	1	51	14	1992	2019
KRT10	3858	keratin 10	0.579	0.692	0.0025253	Hyperkeratosis, Epidermolytic	C0079153	disease	0.8		0.98	49	14	1992	2020
KRT10	3858	keratin 10	0.579	0.692	0.0025253	Congenital reticular ichthyosiform erythroderma	C3665704	disease	0.79	strong	1	11	5	1994	2019
KRT14	3861	keratin 14	0.53	0.731	0.00020311	Epidermolysis Bullosa Simplex Kobner	C0079299	disease	0.75	strong	1	15	12	1991	2019
KRT17	3872	keratin 17	0.531	0.654	1.098e-11	Steatocystoma multiplex	C0259771	disease	0.75	strong	1	7	4	1997	2019
KRT17	3872	keratin 17	0.531	0.654	1.098e-11	Pachyonychia Congenita, Type 2 (disorder)	C1721007	disease	0.78		1	23	13	1994	2013
IFITM5	387733	interferon induced transmembrane protein 5	0.736	0.231	2.1754e-06	Osteogenesis imperfecta, type 5	C2931093	disease	0.8		0.941	17	2	2012	2019
BLOC1S3	388552	biogenesis of lysosomal organelles complex 1 subunit 3	0.729	0.385	0.004077	HERMANSKY-PUDLAK SYNDROME 8	C3888026	disease	0.81		1	6	2	1981	2012
LAMA3	3909	laminin subunit alpha 3	0.576	0.731	8.8349e-46	Junctional Epidermolysis Bullosa	C0079301	disease	0.8	strong	1	20	2	1992	2018
LAMA3	3909	laminin subunit alpha 3	0.576	0.731	8.8349e-46	Adult junctional epidermolysis bullosa (disorder)	C0268374	disease	0.8	strong	1	4	3	1995	2016
LAMB3	3914	laminin subunit beta 3	0.558	0.692	2.3136e-15	Junctional Epidermolysis Bullosa	C0079301	disease	0.8	strong	1	42	2	1994	2019
LAMC2	3918	laminin subunit gamma 2	0.389	0.923	2.8791e-12	Junctional Epidermolysis Bullosa	C0079301	disease	0.8	strong	1	22	1	1992	2018
LAMC2	3918	laminin subunit gamma 2	0.389	0.923	2.8791e-12	Herlitz Disease	C0079683	disease	0.81		1	14	54	1992	2017
LAMC2	3918	laminin subunit gamma 2	0.389	0.923	2.8791e-12	Adult junctional epidermolysis bullosa (disorder)	C0268374	disease	0.8		1	6	3	1994	2017
LBR	3930	lamin B receptor	0.473	0.808	0.18143	HEM dysplasia	C2931048	disease	0.8	strong	0.933	15	5	1993	2019
LCAT	3931	lecithin-cholesterol acyltransferase	0.588	0.654	0.08102	Fish-Eye Disease	C0342895	disease	0.8	strong	1	23	15	1987	2019
LDLR	3949	low density lipoprotein receptor	0.449	0.885	9.841e-24	Hyperlipoproteinemia Type IIa	C0745103	disease	0.8	strong	0.977	664	600	1975	2020
LEP	3952	leptin	0.349	0.846	0.46491	LEPTIN DEFICIENCY OR DYSFUNCTION	C3554224	disease	0.8	strong	0.957	46	3	1996	2020
LHCGR	3973	luteinizing hormone/choriogonadotropin receptor	0.528	0.692	5.2988e-08	Leydig cell agenesis	C0266432	disease	0.8		1	21	19	1995	2018
LHCGR	3973	luteinizing hormone/choriogonadotropin receptor	0.528	0.692	5.2988e-08	Familial Testotoxicosis	C0342549	disease	0.8		1	30	12	1993	2017
LIFR	3977	LIF receptor subunit alpha	0.523	0.808	1.4888e-13	STUVE-WIEDEMANN SYNDROME	C0796176	disease	0.78	strong	1	8	8	2004	2019
LIPA	3988	lipase A, lysosomal acid type	0.564	0.654	5.532e-07	Cholesterol Ester Storage Disease	C0008384	disease	0.8	strong	1	34	5	1993	2019
LMNA	4000	lamin A/C	0.384	0.885	0.9994	Autosomal Dominant Emery-Dreifuss Muscular Dystrophy (disorder)	C0410190	disease	0.8		1	63	74	1991	2018
LMNA	4000	lamin A/C	0.384	0.885	0.9994	Mandibuloacral dysostosis	C0432291	disease	0.8		1	23	13	2002	2018
LMNA	4000	lamin A/C	0.384	0.885	0.9994	Familial Partial Lipodystrophy, Type 2	C1720860	disease	0.8		1	42	22	2000	2020
LPL	4023	lipoprotein lipase	0.474	0.808	1.2712e-09	Hyperlipidemia, Familial Combined	C0020474	disease	0.8	strong	1	30	6	1987	2020
LRP4	4038	LDL receptor related protein 4	0.568	0.692	1.4386e-06	Syndactyly Cenani Lenz type	C1859309	disease	0.78		0.889	9	9	2003	2020
LRP4	4038	LDL receptor related protein 4	0.568	0.692	1.4386e-06	SCLEROSTEOSIS 2	C3280402	disease	0.82		0.667	3	3	2011	2018
LTBP3	4054	latent transforming growth factor beta binding protein 3	0.564	0.846	0.68647	Verloes Bourguignon syndrome	C1832594	disease	0.81	strong	1	6	9	2002	2019
TACSTD2	4070	tumor associated calcium signal transducer 2	0.537	0.731	0.0046571	Corneal dystrophy, Lattice type 3	C0339273	disease	0.8	strong	1	23	8	1999	2016
SMAD3	4088	SMAD family member 3	0.415	0.923	0.79796	LOEYS-DIETZ SYNDROME 3	C3151087	disease	0.76	definitive	1	12	9	2001	2018
SMAD4	4089	SMAD family member 4	0.401	0.808	0.99881	Myhre syndrome	C0796081	disease	0.8		1	16	7	2010	2020
SMAD4	4089	SMAD family member 4	0.401	0.808	0.99881	JUVENILE POLYPOSIS OF STOMACH	C1832940	disease	0.8	definitive	1	9	0	1998	2015
SMAD4	4089	SMAD family member 4	0.401	0.808	0.99881	JUVENILE POLYPOSIS/HEREDITARY HEMORRHAGIC TELANGIECTASIA SYNDROME (disorder)	C1832942	disease	0.76	strong	0.909	11	23	2004	2019
SMAD4	4089	SMAD family member 4	0.401	0.808	0.99881	Juvenile Polyposis Coli	C1868081	disease	0.8	definitive	1	9	0	1998	2015
MAF	4094	MAF bZIP transcription factor	0.623	0.769	0.74382	CATARACT 21, MULTIPLE TYPES	C3888097	disease	0.8	strong	1	5	5	2002	2014
STS	412	steroid sulfatase	0.431	0.846	0.80886	Ichthyosis, X-Linked	C0079588	disease	0.8		0.974	78	5	1978	2019
MAPT	4137	microtubule associated protein tau	0.446	0.923	0.0060258	Pick Disease of the Brain	C0236642	disease	0.8		0.975	243	28	1998	2020
MAPT	4137	microtubule associated protein tau	0.446	0.923	0.0060258	Frontotemporal dementia	C0338451	disease	0.8		0.978	460	43	1997	2020
MAT1A	4143	methionine adenosyltransferase 1A	0.582	0.577	0.00080978	Hepatic methionine adenosyltransferase deficiency	C0268621	disease	0.78	definitive	1	31	13	1951	2019
MAX	4149	MYC associated factor X	0.553	0.769	0.8335	Pheochromocytoma	C0031511	disease	0.8	strong	1	13	2	2011	2019
CHST6	4166	carbohydrate sulfotransferase 6	0.76	0.269	2.4495e-09	Macular dystrophy, corneal type 1	C1636149	disease	0.8	strong	0.917	36	42	2000	2019
MECP2	4204	methyl-CpG binding protein 2	0.414	0.846	0.89382	Lubs X-linked mental retardation syndrome	C1846058	disease	0.8	strong	1	31	8	1999	2019
MET	4233	MET proto-oncogene, receptor tyrosine kinase	0.38	0.846	0.96998	Papillary Renal Cell Carcinoma	C1306837	disease	0.8	definitive	1	23	1	1991	2019
ASAH1	427	N-acylsphingosine amidohydrolase 1	0.526	0.808	1.2588e-12	Jankovic Rivera syndrome	C1834569	disease	0.75	strong	1	8	4	2012	2019
MITF	4286	melanocyte inducing transcription factor	0.499	0.808	0.98119	Waardenburg Syndrome Type 2	C2700265	disease	0.8	definitive	1	23	1	1994	2019
MLH1	4292	mutL homolog 1	0.399	0.808	3.41e-05	Colorectal Carcinoma	C0009402	disease	0.8	strong	0.973	485	32	1993	2020
MLH1	4292	mutL homolog 1	0.399	0.808	3.41e-05	Turcot syndrome (disorder)	C0265325	disease	0.8	definitive	0.965	86	16	1994	2020
MLH1	4292	mutL homolog 1	0.399	0.808	3.41e-05	Torre-Muir syndrome	C1321489	disease	0.8	strong	0.963	27	10	1995	2016
KMT2A	4297	lysine methyltransferase 2A	0.41	0.885	1	Growth Deficiency and Mental Retardation with Facial Dysmorphism	C1854630	disease	0.8	strong	1	22	39	2012	2019
TRPM1	4308	transient receptor potential cation channel subfamily M member 1	0.626	0.462	1.6009e-42	Night blindness, congenital stationary	C0339535	disease	0.8	strong	1	11	8	2009	2019
MMP2	4313	matrix metallopeptidase 2	0.333	0.923	0.83878	TORG-WINCHESTER SYNDROME	C1850155	disease	0.79	strong	1	12	4	2001	2019
MPI	4351	mannose phosphate isomerase	0.585	0.654	1.1715e-07	Congenital disorder of glycosylation type 1B	C1865145	disease	0.79	strong	0.947	19	30	1998	2017
MPO	4353	myeloperoxidase	0.377	0.923	7.105e-15	Myeloperoxidase Deficiency	C0398595	disease	0.8	limited	0.824	17	9	1979	2019
MPV17	4358	mitochondrial inner membrane protein MPV17	0.595	0.577	9.6582e-11	NAVAJO NEUROHEPATOPATHY	C1850406	disease	0.76		1	24	27	2006	2019
MRE11	4361	MRE11 homolog, double strand break repair nuclease	0.527	0.808	1.264e-12	ATAXIA-TELANGIECTASIA-LIKE DISORDER	C1858391	disease	0.8		0.963	27	11	1999	2019
GPR179	440435	G protein-coupled receptor 179	0.716	0.115	3.228e-27	NIGHT BLINDNESS, CONGENITAL STATIONARY, TYPE 1E	C3281215	disease	0.8		1	2	11	2012	2012
MSH2	4436	mutS homolog 2	0.406	0.808	0.89539	Colorectal Carcinoma	C0009402	disease	0.8	strong	0.971	277	18	1993	2020
MSH2	4436	mutS homolog 2	0.406	0.808	0.89539	Turcot syndrome (disorder)	C0265325	disease	0.8	definitive	1	45	12	1994	2020
MSH2	4436	mutS homolog 2	0.406	0.808	0.89539	Torre-Muir syndrome	C1321489	disease	0.8	strong	0.967	30	10	1994	2019
ASS1	445	argininosuccinate synthase 1	0.523	0.731	1.5095e-09	Citrullinemia Type 1	C4721769	disease	0.8	definitive	1	63	85	1982	2019
MSX2	4488	msh homeobox 2	0.539	0.769	0.26173	CRANIOSYNOSTOSIS, TYPE 2	C1858160	disease	0.8		1	14	1	1993	2013
MSX2	4488	msh homeobox 2	0.539	0.769	0.26173	PARIETAL FORAMINA	C1868598	disease	0.85		1	8	1	2000	2006
MTHFR	4524	methylenetetrahydrofolate reductase	0.337	0.885	3.2068e-10	HOMOCYSTINURIA DUE TO DEFICIENCY OF N(5,10)-METHYLENETETRAHYDROFOLATE REDUCTASE ACTIVITY	C1856058	disease	0.8	definitive	1	35	78	1991	2019
MTM1	4534	myotubularin 1	0.573	0.731	0.99961	X-linked centronuclear myopathy	C0410203	disease	0.8	definitive	1	70	140	1995	2019
ND5	4540	NADH dehydrogenase, subunit 5 (complex I)	0.531	0.769		MELAS Syndrome	C0162671	disease	0.78		1	11	9	1997	2020
MTTP	4547	microsomal triglyceride transfer protein	0.505	0.846	1.04e-05	Abetalipoproteinemia	C0000744	disease	0.8		0.982	57	16	1985	2019
MUSK	4593	muscle associated receptor tyrosine kinase	0.57	0.769	4.2474e-08	MYASTHENIC SYNDROME, CONGENITAL, 9, ASSOCIATED WITH ACETYLCHOLINE RECEPTOR DEFICIENCY	C4225368	disease	0.81	strong	1	8	8	2004	2019
MMUT	4594	methylmalonyl-CoA mutase	0.534	0.731	1.7087e-22	Methylmalonic Aciduria, mut(0) Type	C1855115	disease	0.8	limited	1	3	11	2003	2016
MVK	4598	mevalonate kinase	0.576	0.731	0.16679	Hyperimmunoglobulinemia D	C0398691	disease	0.8		1	59	32	1997	2019
MVK	4598	mevalonate kinase	0.576	0.731	0.16679	Mevalonic Aciduria	C1959626	disease	0.8		1	48	24	1992	2019
MYD88	4615	MYD88 innate immune signal transduction adaptor	0.414	0.923	0.12443	MYD88 Deficiency	C2677092	disease	0.76		0.909	11	4	2008	2019
MYH3	4621	myosin heavy chain 3	0.563	0.654	6.7197e-21	Freeman-Sheldon syndrome	C0265224	disease	0.8	strong	1	17	6	1997	2019
MYH7	4625	myosin heavy chain 7	0.516	0.692	4.2385e-16	Hypertrophic Cardiomyopathy	C0007194	disease	0.8	definitive	0.988	326	141	1990	2019
MYH7	4625	myosin heavy chain 7	0.516	0.692	4.2385e-16	MYOPATHY, MYOSIN STORAGE (disorder)	C1842160	disease	0.8	strong	1	22	15	1999	2019
MYH7	4625	myosin heavy chain 7	0.516	0.692	4.2385e-16	Distal Myopathy 1	C4552004	disease	0.8	strong	1	29	36	1999	2018
NAGA	4668	alpha-N-acetylgalactosaminidase	0.647	0.538	1.7703e-11	Schindler Disease, Type I	C1836544	disease	0.77	strong	1	15	4	1975	2020
NAGLU	4669	N-acetyl-alpha-glucosaminidase	0.546	0.769	1.3655e-08	Mucopolysaccharidosis III	C0026706	disease	0.85		1	11	4	1999	2019
NAGLU	4669	N-acetyl-alpha-glucosaminidase	0.546	0.769	1.3655e-08	MPS III B	C0086648	disease	0.8		0.984	61	92	1982	2019
ATM	472	ATM serine/threonine kinase	0.374	0.885	5.5884e-47	Malignant lymphoma, lymphocytic, intermediate differentiation, diffuse	C0334634	disease	0.8		1	15	3	1999	2017
NEUROD1	4760	neuronal differentiation 1	0.543	0.808	0.77109	Diabetes Mellitus, Non-Insulin-Dependent	C0011860	disease	0.8	strong	0.92	25	3	1999	2018
NF1	4763	neurofibromin 1	0.44	0.885	0.90175	Neurofibromatosis-Noonan syndrome	C2931482	disease	0.78	strong	1	13	25	2001	2016
ATP1A2	477	ATPase Na+/K+ transporting subunit alpha 2	0.597	0.615	0.00018093	MIGRAINE, FAMILIAL HEMIPLEGIC, 2	C1865322	disease	0.8		1	23	13	2003	2020
NF2	4771	neurofibromin 2	0.468	0.885	1	Meningioma	C0025286	disease	0.8		0.984	122	2	1992	2020
ATP1A3	478	ATPase Na+/K+ transporting subunit alpha 3	0.544	0.615	1	CAPOS syndrome	C1832466	disease	0.8	strong	1	19	11	2012	2019
ATP1A3	478	ATPase Na+/K+ transporting subunit alpha 3	0.544	0.615	1	DYSTONIA 12	C1868681	disease	0.8		0.982	55	25	2004	2019
NFIX	4784	nuclear factor I X	0.547	0.769	0.99903	Malan overgrowth syndrome	C3553660	disease	0.79		1	14	11	2010	2019
NFKB2	4791	nuclear factor kappa B subunit 2	0.509	0.808	1	Common Variable Immunodeficiency	C0009447	disease	0.78		1	11	1	1998	2019
NGF	4803	nerve growth factor	0.391	0.885	0.82026	Hereditary Sensory Autonomic Neuropathy, Type 5	C0020075	disease	0.8		0.95	20	3	1992	2019
NOTCH3	4854	notch receptor 3	0.435	0.808	0.40757	CEREBRAL ARTERIOPATHY, AUTOSOMAL DOMINANT, WITH SUBCORTICAL INFARCTS AND LEUKOENCEPHALOPATHY, TYPE 1	C4551768	disease	0.8		1	45	44	1997	2016
NPC1	4864	NPC intracellular cholesterol transporter 1	0.518	0.692	6.5418e-06	Niemann-Pick Disease, Type D	C0268247	disease	0.81	moderate	1	4	1	1998	2017
NPHP1	4867	nephrocystin 1	0.572	0.731	1.241e-17	Nephronophthisis 1	C4551979	disease	0.8		0.952	21	6	1977	2016
NPHS1	4868	NPHS1 adhesion molecule, nephrin	0.597	0.615	2.5376e-14	Finnish congenital nephrotic syndrome	C0403399	disease	0.8		1	67	176	1998	2019
ATP2A1	487	ATPase sarcoplasmic/endoplasmic reticulum Ca2+ transporting 1	0.682	0.423	1.5354e-14	Brody myopathy	C1832918	disease	0.8		1	11	11	1995	2014
ATP2A2	488	ATPase sarcoplasmic/endoplasmic reticulum Ca2+ transporting 2	0.529	0.808	0.99945	Congestive heart failure	C0018802	disease	0.8	strong	0.929	14	1	1996	2019
NRAS	4893	NRAS proto-oncogene, GTPase	0.39	0.808	0.49009	Colorectal Carcinoma	C0009402	disease	0.8	strong	0.966	59	6	1993	2020
NRAS	4893	NRAS proto-oncogene, GTPase	0.39	0.808	0.49009	Noonan Syndrome	C0028326	disease	0.78	definitive	1	21	4	2000	2019
NRAS	4893	NRAS proto-oncogene, GTPase	0.39	0.808	0.49009	Juvenile Myelomonocytic Leukemia	C0349639	disease	0.8		1	29	7	1987	2017
NTRK1	4914	neurotrophic receptor tyrosine kinase 1	0.422	0.808	1.9568e-06	HSAN Type IV	C0020074	disease	0.8		1	58	32	1996	2020
NTRK1	4914	neurotrophic receptor tyrosine kinase 1	0.422	0.808	1.9568e-06	Familial medullary thyroid carcinoma	C1833921	disease	0.75	limited	1	6	1	1995	2005
GPR143	4935	G protein-coupled receptor 143	0.659	0.385	0.92526	Ocular albinism, type I	C0342684	disease	0.8		0.974	38	24	1995	2020
OCA2	4948	OCA2 melanosomal transmembrane protein	0.539	0.808	2.9064e-13	Oculocutaneous albinism type 2	C0268495	disease	0.8		1	47	52	1994	2017
OCRL	4952	OCRL inositol polyphosphate-5-phosphatase	0.553	0.731	0.99999	Oculocerebrorenal Syndrome	C0028860	disease	0.8		1	98	42	1993	2020
OPA1	4976	OPA1 mitochondrial dynamin like GTPase	0.51	0.846	0.98636	Optic Atrophy 1	C0338508	disease	0.8		0.989	179	40	1997	2019
TNFRSF11B	4982	TNF receptor superfamily member 11b	0.422	0.808	0.16171	Hyperphosphatasemia with bone disease	C0268414	disease	0.8		1	23	4	2002	2020
ALDH7A1	501	aldehyde dehydrogenase 7 family member A1	0.551	0.769	1.3923e-22	EPILEPSY, PYRIDOXINE-DEPENDENT	C1849508	disease	0.8	definitive	1	57	26	2006	2020
PAFAH1B1	5048	platelet activating factor acetylhydrolase 1b regulatory subunit 1	0.504	0.769	0.99995	Classical Lissencephaly	C0431375	disease	0.8	strong	1	50	97	1993	2018
PAH	5053	phenylalanine hydroxylase	0.516	0.769	6.4046e-23	Phenylketonurias	C0031485	group	0.8		0.985	343	45	1977	2020
PAH	5053	phenylalanine hydroxylase	0.516	0.769	6.4046e-23	Classical phenylketonuria	C0751434	disease	0.8	strong	0.996	488	383	1975	2019
ATP6V0A4	50617	ATPase H+ transporting V0 subunit a4	0.722	0.385	2.1504e-20	RENAL TUBULAR ACIDOSIS, DISTAL, AUTOSOMAL RECESSIVE	C1864498	disease	0.77		1	12	10	1999	2018
PAX3	5077	paired box 3	0.481	0.769	0.24063	Klein's Syndrome	C0079661	disease	0.75	definitive	1	18	5	1993	2018
PAX3	5077	paired box 3	0.481	0.769	0.24063	Waardenburg Syndrome	C3266898	disease	0.8	definitive	1	59	2	1992	2018
PAX6	5080	paired box 6	0.45	0.769	0.99975	Congenital ocular coloboma (disorder)	C0009363	disease	0.75		0.875	8	3	1988	2020
PAX6	5080	paired box 6	0.45	0.769	0.99975	WAGR Syndrome	C0206115	disease	0.8	limited	0.933	15	2	1988	2017
PAX7	5081	paired box 7	0.597	0.538	0.14469	Alveolar rhabdomyosarcoma	C0206655	disease	0.8	limited	0.976	42	0	1995	2019
NSDHL	50814	NAD(P) dependent steroid dehydrogenase-like	0.621	0.538	0.96393	Congenital Hemidysplasia with Ichthyosiform Erythroderma and Limb Defects	C0265267	disease	0.78		0.909	11	13	2000	2019
PCCA	5095	propionyl-CoA carboxylase subunit alpha	0.682	0.538	3.1345e-15	Propionic acidemia	C0268579	disease	0.8		1	49	58	1993	2019
PCCB	5096	propionyl-CoA carboxylase subunit beta	0.695	0.577	1.53e-08	Propionic acidemia	C0268579	disease	0.8		1	58	63	1990	2019
SOST	50964	sclerostin	0.474	0.808	0.86731	SCLEROSTEOSIS 1	C4551483	disease	0.8	strong	1	5	3	2001	2013
EXOSC3	51010	exosome component 3	0.61	0.692	0.00024296	PONTOCEREBELLAR HYPOPLASIA, TYPE 1B	C3553449	disease	0.75		1	12	10	2012	2020
ATL1	51062	atlastin GTPase 1	0.593	0.654	0.98109	Spastic paraplegia 3, autosomal dominant	C2931355	disease	0.75		1	43	18	2001	2018
SEPSECS	51091	Sep (O-phosphoserine) tRNA:Sec (selenocysteine) tRNA synthase	0.656	0.423	1.6143e-08	PONTOCEREBELLAR HYPOPLASIA, TYPE 2D	C3151140	disease	0.75		1	8	7	2003	2018
SAR1B	51128	secretion associated Ras related GTPase 1B	0.686	0.462	0.002315	Chylomicron retention disease	C0795956	disease	0.8		1	19	6	2003	2019
SLC45A2	51151	solute carrier family 45 member 2	0.626	0.538	1.6634e-06	Oculocutaneous Albinism, Type IV	C1847836	disease	0.78		1	16	25	2001	2017
PCNT	5116	pericentrin	0.564	0.808	4.0172e-58	Microcephalic Osteodysplastic Primordial Dwarfism, Type II	C0432246	disease	0.8		1	15	32	2004	2019
PDCD1	5133	programmed cell death 1	0.402	0.846	0.41706	Lupus Erythematosus, Systemic	C0024141	disease	0.8		0.949	39	2	1998	2020
PDE3A	5139	phosphodiesterase 3A	0.67	0.577	0.00019291	Brachydactyly with hypertension	C1862170	disease	0.77	strong	1	8	5	1998	2020
PRKAG2	51422	protein kinase AMP-activated non-catalytic subunit gamma 2	0.582	0.654	0.99692	Wolff-Parkinson-White Syndrome	C0043202	disease	0.8		1	18	6	1977	2016
CABP2	51475	calcium binding protein 2	0.861	0.115	0.0025355	DEAFNESS, AUTOSOMAL RECESSIVE 93	C3888355	disease	0.8	strong	1	2	1	2012	2017
PDGFRA	5156	platelet derived growth factor receptor alpha	0.415	0.808	1	Gastrointestinal Stromal Tumors	C0238198	group	0.8	definitive	0.954	390	16	2003	2020
LARP7	51574	La ribonucleoprotein 7, transcriptional regulator	0.674	0.615	9.3352e-08	Microcephalic primordial dwarfism Alazami type	C3554439	disease	0.75	strong	1	6	6	2012	2020
PDGFRB	5159	platelet derived growth factor receptor beta	0.416	0.846	0.9041	MYOFIBROMATOSIS, INFANTILE, 1	C4551572	disease	0.8	strong	1	5	5	2013	2017
NBAS	51594	NBAS subunit of NRZ tethering complex	0.566	0.692	5.0234e-43	SHORT STATURE, OPTIC NERVE ATROPHY, AND PELGER-HUET ANOMALY	C3541319	disease	0.76		1	7	4	2010	2019
SUFU	51684	SUFU negative regulator of hedgehog signaling	0.493	0.769	0.99992	Medulloblastoma	C0025149	disease	0.8	definitive	0.95	20	14	1996	2019
RAB23	51715	RAB23, member RAS oncogene family	0.541	0.654	0.0056143	Acrocephalopolysyndactyly type 2	C1275078	disease	0.75	strong	0.833	6	2	2007	2018
ATP8A2	51761	ATPase phospholipid transporting 8A2	0.659	0.577	1.2026e-12	CEREBELLAR ATAXIA, MENTAL RETARDATION, AND DYSEQUILIBRIUM SYNDROME 4	C3808977	disease	0.8		1	6	3	1969	2018
ADA2	51816	adenosine deaminase 2	0.545	0.846	8.1396e-08	POLYARTERITIS NODOSA, CHILDHOOD-ONSET	C3887654	disease	0.76	strong	1	16	12	2014	2019
PEPD	5184	peptidase D	0.621	0.769	1.4633e-14	Deficiency of prolidase	C0268532	disease	0.76	strong	1	16	12	1990	2017
PEX1	5189	peroxisomal biogenesis factor 1	0.538	0.769	1.0572e-14	Zellweger Syndrome	C0043459	disease	0.8	strong	1	16	0	1997	2020
ATP8B1	5205	ATPase phospholipid transporting 8B1	0.61	0.5	2.7666e-10	Cholestasis, progressive familial intrahepatic 1	C4551898	disease	0.8		0.978	45	13	1996	2018
PGK1	5230	phosphoglycerate kinase 1	0.542	0.769	0.76537	Phosphoglycerate Kinase 1 Deficiency	C1970848	disease	0.77		1	17	14	1980	2019
ABCB4	5244	ATP binding cassette subfamily B member 4	0.529	0.615	2.2138e-07	Cholestasis, progressive familial intrahepatic 3	C1865643	disease	0.77	strong	1	18	27	1998	2019
ABCB4	5244	ATP binding cassette subfamily B member 4	0.529	0.615	2.2138e-07	Low phospholipid-associated cholelithiasis	C2609268	disease	0.8	strong	0.947	19	26	2001	2020
PIK3CA	5290	phosphatidylinositol-4,5-bisphosphate 3-kinase catalytic subunit alpha	0.292	0.923	1	Megalencephaly cutis marmorata telangiectatica congenita	C1865285	disease	0.77		1	12	16	2009	2020
PIK3CA	5290	phosphatidylinositol-4,5-bisphosphate 3-kinase catalytic subunit alpha	0.292	0.923	1	Liver carcinoma	C2239176	disease	0.8		0.966	175	13	2002	2020
PIK3CD	5293	phosphatidylinositol-4,5-bisphosphate 3-kinase catalytic subunit delta	0.319	0.885	0.99999	ACTIVATED PI3K-DELTA SYNDROME	C3714976	disease	0.8	strong	1	22	4	2006	2020
PIK3R1	5295	phosphoinositide-3-kinase regulatory subunit 1	0.477	0.885	0.99978	SHORT syndrome	C0878684	disease	0.8	definitive	0.955	22	12	2000	2019
PITX3	5309	paired like homeodomain 3	0.585	0.692	0.81276	Anterior segment mesenchymal dysgenesis	C1862839	disease	0.75	strong	1	5	0	1998	2012
PKP1	5317	plakophilin 1	0.659	0.462	0.00058339	Ectodermal dysplasia/ skin fragility syndrome	C1858302	disease	0.78	strong	1	10	3	1997	2013
PLG	5340	plasminogen	0.389	0.923	0.010345	Plasminogen Deficiency, Type I	C1968804	disease	0.8	definitive	1	28	12	1982	2019
PLOD1	5351	procollagen-lysine,2-oxoglutarate 5-dioxygenase 1	0.579	0.731	1.4837e-15	Ehlers-Danlos syndrome type 6	C0268342	disease	0.77	strong	1	15	14	1993	2015
PMM2	5373	phosphomannomutase 2	0.535	0.769	1.4072e-17	Congenital disorder of glycosylation type 1A	C0349653	disease	0.8		1	94	80	1995	2019
PMP22	5376	peripheral myelin protein 22	0.471	0.885	0.90958	Roussy-Levy Syndrome (disorder)	C0205713	disease	0.8		1	11	0	1997	2009
ATP7A	538	ATPase copper transporting alpha	0.494	0.769	0.99983	Cutis laxa, x-linked	C0268353	disease	0.8	strong	1	31	10	1996	2019
MYO3A	53904	myosin IIIA	0.78	0.269	1.8056e-45	Deafness, Autosomal Recessive 30	C1846784	disease	0.81	strong	1	2	7	2011	2018
PMS2	5395	PMS1 homolog 2, mismatch repair system component	0.484	0.808	4.5176e-27	Turcot syndrome (disorder)	C0265325	disease	0.8	definitive	0.978	45	34	1995	2020
PMS2	5395	PMS1 homolog 2, mismatch repair system component	0.484	0.808	4.5176e-27	Hereditary Nonpolyposis Colorectal Cancer	C1333990	disease	0.8	definitive	0.979	191	81	1994	2020
RIPK4	54101	receptor interacting serine/threonine kinase 4	0.565	0.654	0.0039646	POPLITEAL PTERYGIUM SYNDROME, LETHAL TYPE	C1849718	disease	0.79		1	11	4	2012	2018
POLG	5428	DNA polymerase gamma, catalytic subunit	0.457	0.846	2.0756e-09	Sensory ataxic neuropathy, dysarthria, and ophthalmoparesis	C1843851	disease	0.76	strong	1	20	14	2003	2016
GDAP1	54332	ganglioside induced differentiation associated protein 1	0.612	0.538	3.2448e-08	CHARCOT-MARIE-TOOTH DISEASE, TYPE 4A (disorder)	C1859198	disease	0.77		1	42	22	1985	2018
SOX18	54345	SRY-box transcription factor 18	0.578	0.692	0.15103	HYPOTRICHOSIS-LYMPHEDEMA-TELANGIECTASIA SYNDROME	C1843004	disease	0.76		1	7	3	2003	2018
RNF216	54476	ring finger protein 216	0.67	0.615	2.2561e-06	Cerebellar Ataxia and Hypogonadotropic Hypogonadism	C1859305	disease	0.75		1	7	8	2013	2019
ATR	545	ATR serine/threonine kinase	0.456	0.923	3.5177e-09	Seckel syndrome	C0265202	disease	0.8	strong	1	15	2	2003	2018
ADAMTSL4	54507	ADAMTS like 4	0.656	0.577	2.6008e-28	ECTOPIA LENTIS 2, ISOLATED, AUTOSOMAL RECESSIVE	C3541474	disease	0.8	strong	1	7	6	2010	2015
POU3F4	5456	POU class 3 homeobox 4	0.633	0.654	0.5746	Progressive hearing loss stapes fixation	C1844678	disease	0.75	strong	1	9	17	1995	2014
UGT1A1	54658	UDP glucuronosyltransferase family 1 member A1	0.464	0.769	3.2577e-06	Gilbert Disease (disorder)	C0017551	disease	0.8	strong	1	114	13	1995	2020
UGT1A1	54658	UDP glucuronosyltransferase family 1 member A1	0.464	0.769	3.2577e-06	Crigler Najjar syndrome, type 2	C2931132	disease	0.8	strong	1	30	26	1993	2018
CNGB3	54714	cyclic nucleotide gated channel subunit beta 3	0.633	0.192	7.7723e-19	Achromatopsia	C0152200	disease	0.8	strong	0.973	37	10	2000	2020
FAM20A	54757	FAM20A golgi associated secretory pathway pseudokinase	0.7	0.346	2.1513e-07	Amelogenesis imperfecta nephrocalcinosis	C2931783	disease	0.78		1	16	12	2011	2019
CTSA	5476	cathepsin A	0.619	0.731	5.8984e-09	GALACTOSIALIDOSIS	C0268233	disease	0.8	strong	1	36	15	1991	2019
TET2	54790	tet methylcytosine dioxygenase 2	0.458	0.808	4.3334e-54	MYELODYSPLASTIC SYNDROME	C3463824	group	0.8	limited	0.973	73	2	2009	2020
DYM	54808	dymeclin	0.563	0.769	3.5939e-13	Dyggve-Melchior-Clausen syndrome	C0265286	disease	0.78	strong	1	11	8	2003	2017
DYM	54808	dymeclin	0.563	0.769	3.5939e-13	SMITH-MCCORT DYSPLASIA	C1846431	disease	0.82	strong	1	4	0	2003	2017
SAMD9	54809	sterile alpha motif domain containing 9	0.606	0.808	1.0521e-33	MIRAGE SYNDROME	C4284088	phenotype	0.79		1	11	4	2006	2020
APTX	54840	aprataxin	0.59	0.5	3.9924e-10	ATAXIA, EARLY-ONSET, WITH OCULOMOTOR APRAXIA AND HYPOALBUMINEMIA	C1859598	disease	0.8		1	37	16	2000	2017
BCOR	54880	BCL6 corepressor	0.471	0.808	1	Microphthalmia, syndromic 2	C1846265	disease	0.8	strong	1	19	12	2004	2020
AUH	549	AU RNA binding methylglutaconyl-CoA hydratase	0.686	0.346	8.024e-06	3-@METHYLGLUTACONIC ACIDURIA, TYPE I	C0342727	disease	0.75	definitive	1	12	3	1982	2017
MKS1	54903	MKS transition zone complex subunit 1	0.505	0.769	3.3768e-16	Meckel syndrome type 1	C3714506	disease	0.8		0.929	28	32	1969	2019
CLN6	54982	CLN6 transmembrane ER protein	0.67	0.231	0.00010025	Adult Neuronal Ceroid Lipofuscinosis	C0022797	disease	0.83		1	7	6	1998	2019
DARS2	55157	aspartyl-tRNA synthetase 2, mitochondrial	0.638	0.577	9.7876e-13	Leukoencephalopathy with Brainstem and Spinal Cord Involvement and Lactate Elevation	C1970180	disease	0.78		1	18	19	2007	2019
SLC29A3	55315	solute carrier family 29 member 3	0.578	0.769	1.2925e-07	Histiocytosis with joint contractures and sensorineural deafness	C1864445	disease	0.8		1	32	18	1998	2019
AVPR2	554	arginine vasopressin receptor 2	0.568	0.769	0.55589	Nephrogenic Diabetes Insipidus, Type I	C1563705	disease	0.8	strong	0.978	91	24	1989	2020
AVPR2	554	arginine vasopressin receptor 2	0.568	0.769	0.55589	Nephrogenic Syndrome of Inappropriate Antidiuresis	C1845202	disease	0.77	strong	1	9	2	2005	2019
TMEM127	55654	transmembrane protein 127	0.638	0.615	0.012865	Pheochromocytoma	C0031511	disease	0.8	strong	1	18	19	2010	2020
PRKAR1A	5573	protein kinase cAMP-dependent type I regulatory subunit alpha	0.401	0.846	0.99985	PIGMENTED NODULAR ADRENOCORTICAL DISEASE, PRIMARY, 1 (disorder)	C1864846	disease	0.8	strong	1	2	3	2000	2002
AGK	55750	acylglycerol kinase	0.65	0.654	5.9973e-09	Cataract and cardiomyopathy	C1859317	disease	0.78		1	12	14	1986	2017
NGLY1	55768	N-glycanase 1	0.601	0.654	1.5117e-13	NGLY1 deficiency	C3808991	disease	0.77	definitive	1	16	19	2012	2020
PRKCG	5582	protein kinase C gamma	0.617	0.5	0.99985	Spinocerebellar ataxia 14	C1854369	disease	0.8		0.96	25	29	2002	2019
MAP2K2	5605	mitogen-activated protein kinase kinase 2	0.534	0.731	0.96673	Cardio-facio-cutaneous syndrome	C1275081	disease	0.8	definitive	0.966	29	8	2006	2019
ANKH	56172	ANKH inorganic pyrophosphate transport regulator	0.606	0.692	0.27856	Calcium pyrophosphate arthropathy	C0856830	disease	0.75	strong	1	9	4	1999	2012
PRLR	5618	prolactin receptor	0.572	0.692	0.98732	Hyperprolactinemia	C0020514	disease	0.76		1	7	3	2013	2019
PROC	5624	protein C, inactivator of coagulation factors Va and VIIIa	0.504	0.808	1.9118e-05	Protein C Deficiency	C0398625	disease	0.8	strong	1	27	8	1984	2020
PRODH	5625	proline dehydrogenase 1	0.612	0.692	5.3577e-12	Proline dehydrogenase deficiency	C0268529	disease	0.77		1	11	10	1996	2014
PRPS1	5631	phosphoribosyl pyrophosphate synthetase 1	0.584	0.731	0.91542	ATAXIA, FATAL X-LINKED, WITH DEAFNESS AND LOSS OF VISION	C0796028	disease	0.77		1	12	4	1993	2019
PRSS1	5644	serine protease 1	0.563	0.692	4.1384e-11	Hereditary pancreatitis	C0238339	disease	0.8	strong	0.975	120	22	1996	2020
HTRA1	5654	HtrA serine peptidase 1	0.532	0.692	0.00049201	Cerebral Autosomal Recessive Arteriopathy with Subcortical Infarcts and Leukoencephalopathy	C1838577	disease	0.8		0.962	26	11	2002	2019
INPP5E	56623	inositol polyphosphate-5-phosphatase E	0.561	0.615	0.0031048	Familial aplasia of the vermis	C0431399	disease	0.78		1	12	4	2003	2017
PSEN1	5663	presenilin 1	0.469	0.846	0.97322	Pick Disease of the Brain	C0236642	disease	0.8		1	79	18	1995	2018
PSEN1	5663	presenilin 1	0.469	0.846	0.97322	Frontotemporal dementia	C0338451	disease	0.8		1	82	24	1995	2018
TWNK	56652	twinkle mtDNA helicase	0.516	0.692	0.0032311	Infantile onset spinocerebellar ataxia	C1849096	disease	0.77		1	14	10	1997	2019
FAM20C	56975	FAM20C golgi associated secretory pathway kinase	0.578	0.731	0.31465	RAINE SYNDROME	C1850106	disease	0.8	strong	1	21	15	2000	2019
RARS2	57038	arginyl-tRNA synthetase 2, mitochondrial	0.663	0.462	7.7352e-14	Pontocerebellar Hypoplasia Type 6	C1969084	disease	0.79	strong	0.933	15	13	2010	2020
RPGRIP1	57096	RPGR interacting protein 1	0.553	0.654	1.2632e-23	Leber Congenital Amaurosis	C0339527	disease	0.8	strong	1	21	10	2001	2019
PNPLA2	57104	patatin like phospholipase domain containing 2	0.511	0.846	0.0041069	Neutral Lipid Storage Disease with Myopathy	C1853136	disease	0.8		1	29	12	2007	2019
SELENON	57190	selenoprotein N	0.575	0.692	9.7863e-10	Congenital Fiber Type Disproportion	C0546264	disease	0.75		1	9	5	2002	2013
MCOLN1	57192	mucolipin 1	0.601	0.654	0.00058027	Mucolipidosis Type IV	C0238286	disease	0.8		0.97	66	38	2000	2020
TTC7A	57217	tetratricopeptide repeat domain 7A	0.641	0.577	1.5359e-31	Multiple gastrointestinal atresias (disorder)	C0220744	disease	0.76		1	13	23	2013	2019
PTEN	5728	phosphatase and tensin homolog	0.305	0.923	0.25651	Malignant neoplasm of breast	C0006142	disease	0.8	strong	0.956	248	7	1997	2020
PTEN	5728	phosphatase and tensin homolog	0.305	0.923	0.25651	melanoma	C0025202	disease	0.8	strong	0.95	101	4	1997	2020
PTEN	5728	phosphatase and tensin homolog	0.305	0.923	0.25651	Endometrial Carcinoma	C0476089	disease	0.8	strong	0.978	179	5	1972	2019
PTEN	5728	phosphatase and tensin homolog	0.305	0.923	0.25651	Squamous cell carcinoma of the head and neck	C1168401	disease	0.8	strong	0.952	21	3	1972	2019
PTEN	5728	phosphatase and tensin homolog	0.305	0.923	0.25651	PTEN Hamartoma Tumor Syndrome	C1959582	disease	0.8	definitive	1	174	192	1972	2020
JPH3	57338	junctophilin 3	0.608	0.538	0.99855	HUNTINGTON DISEASE-LIKE 2	C1847987	disease	0.8	limited	1	14	1	2001	2020
PTH	5741	parathyroid hormone	0.397	0.846	0.012093	Hypoparathyroidism familial isolated	C1832648	disease	0.78		1	9	2	1986	2017
TBC1D24	57465	TBC1 domain family member 24	0.53	0.808	1.2788e-08	Epilepsy, Myoclonic, Infantile	C0917800	disease	0.76	strong	1	9	6	2010	2017
TBC1D24	57465	TBC1 domain family member 24	0.53	0.808	1.2788e-08	EPILEPTIC ENCEPHALOPATHY, EARLY INFANTILE, 16	C3809173	disease	0.8	strong	1	7	7	2010	2019
ALS2	57679	alsin Rho guanine nucleotide exchange factor ALS2	0.647	0.423	8.7204e-12	Primary lateral sclerosis juvenile	C1853396	disease	0.76	strong	1	10	5	2001	2018
ALS2	57679	alsin Rho guanine nucleotide exchange factor ALS2	0.647	0.423	8.7204e-12	Hereditary spastic paralysis, infantile onset ascending	C2931441	disease	0.8	strong	1	17	14	2001	2018
CHD8	57680	chromodomain helicase DNA binding protein 8	0.656	0.577	1	Autism Spectrum Disorders	C1510586	disease	0.8	definitive	0.974	38	0	2012	2020
PRX	57716	periaxin	0.65	0.577	2.1337e-14	Dejerine-Sottas Disease (disorder)	C0011195	disease	0.78		1	13	6	2000	2019
EPG5	57724	ectopic P-granules autophagy protein 5 homolog	0.623	0.769	1.3508e-13	Absent corpus callosum cataract immunodeficiency	C1855772	disease	0.8	strong	1	22	32	1988	2020
PTPN11	5781	protein tyrosine phosphatase non-receptor type 11	0.385	0.923	0.99998	Leukemia, Myelocytic, Acute	C0023467	disease	0.8		1	26	4	2003	2019
PTPN11	5781	protein tyrosine phosphatase non-receptor type 11	0.385	0.923	0.99998	Metachondromatosis	C0410530	disease	0.75		0.963	27	29	2001	2018
GRHL3	57822	grainyhead like transcription factor 3	0.572	0.692	0.99292	Van der Woude syndrome	C0175697	disease	0.79	strong	0.889	9	1	2014	2017
PYCR1	5831	pyrroline-5-carboxylate reductase 1	0.57	0.654	0.00019947	Cutis Laxa, Autosomal Recessive, Type IIB	C2751987	disease	0.75		1	10	6	2001	2017
NLRC4	58484	NLR family CARD domain containing 4	0.556	0.769	9.8714e-12	FAMILIAL COLD AUTOINFLAMMATORY SYNDROME 4	C4015276	disease	0.8		1	2	1	2014	2017
QDPR	5860	quinoid dihydropteridine reductase	0.691	0.5	0.00015254	Phenylketonuria II	C0268465	disease	0.76		1	18	16	1987	2019
RAB27A	5873	RAB27A, member RAS oncogene family	0.585	0.692	3.0027e-07	GRISCELLI SYNDROME, TYPE 2	C1868679	disease	0.8		1	28	11	2000	2019
RAF1	5894	Raf-1 proto-oncogene, serine/threonine kinase	0.418	0.885	0.85295	LEOPARD Syndrome	C0175704	disease	0.77	limited	1	16	4	2007	2019
RAG1	5896	recombination activating 1	0.509	0.769	2.7659e-05	Omenn Syndrome	C2700553	disease	0.8	strong	0.978	46	34	1998	2018
ACTA2	59	actin alpha 2, smooth muscle	0.508	0.846	0.93017	MULTISYSTEMIC SMOOTH MUSCLE DYSFUNCTION SYNDROME	C3151201	disease	0.78		1	16	1	2007	2019
RASA1	5921	RAS p21 protein activator 1	0.481	0.885	1	CAPILLARY MALFORMATION-ARTERIOVENOUS MALFORMATION (disorder)	C1842180	disease	0.8	strong	1	33	22	2003	2020
RB1	5925	RB transcriptional corepressor 1	0.444	0.885	1	Retinoblastoma	C0035335	disease	0.8		0.986	214	157	1984	2020
BCKDHA	593	branched chain keto acid dehydrogenase E1 subunit alpha	0.695	0.423	9.8243e-09	Maple Syrup Urine Disease	C0024776	disease	0.8		1	47	44	1989	2019
TRPV4	59341	transient receptor potential cation channel subfamily V member 4	0.457	0.808	2.237e-16	Spondylometaphyseal dysplasia, Kozlowski type	C0265280	disease	0.76		0.857	7	11	2009	2017
TRPV4	59341	transient receptor potential cation channel subfamily V member 4	0.457	0.808	2.237e-16	Metatropic dwarfism	C0265281	disease	0.8		1	15	19	2009	2020
TRPV4	59341	transient receptor potential cation channel subfamily V member 4	0.457	0.808	2.237e-16	Brachyolmia Type 3	C0432227	disease	0.76		1	7	3	2008	2014
BCKDHB	594	branched chain keto acid dehydrogenase E1 subunit beta	0.682	0.5	4.3112e-09	Maple Syrup Urine Disease	C0024776	disease	0.8		1	48	64	1973	2019
RDH5	5959	retinol dehydrogenase 5	0.656	0.462	8.872e-11	Fundus Albipunctatus	C0311338	disease	0.8		1	29	18	1999	2017
PRPH2	5961	peripherin 2	0.551	0.5	0.11554	Adult-Onset Vitelliform Macular Dystrophy	C1842914	disease	0.75	limited	1	10	14	1997	2016
REN	5972	renin	0.37	0.923	2.4297e-07	Allanson Pantzar McLeod syndrome	C0266313	disease	0.79		0.9	10	5	2005	2019
RET	5979	ret proto-oncogene	0.392	0.885	1	Multiple Endocrine Neoplasia Type 2a	C0025268	disease	0.8		0.989	377	42	1990	2019
RET	5979	ret proto-oncogene	0.392	0.885	1	Thyroid carcinoma	C0549473	disease	0.8		0.994	164	7	1991	2019
RET	5979	ret proto-oncogene	0.392	0.885	1	Congenital central hypoventilation	C1275808	disease	0.75		1	8	7	1996	2017
RET	5979	ret proto-oncogene	0.392	0.885	1	Familial medullary thyroid carcinoma	C1833921	disease	0.8		0.96	199	36	1993	2019
RHO	6010	rhodopsin	0.525	0.769	0.00013108	Night blindness, congenital stationary	C0339535	disease	0.8	strong	1	14	3	1993	2016
GRK1	6011	G protein-coupled receptor kinase 1	0.695	0.423	3.0677e-05	OGUCHI DISEASE 2	C3150678	disease	0.8	strong	1	3	2	1997	2007
RPGR	6103	retinitis pigmentosa GTPase regulator	0.536	0.692	0.99804	Retinitis Pigmentosa	C0035334	disease	0.8	strong	1	79	23	1995	2019
RPGR	6103	retinitis pigmentosa GTPase regulator	0.536	0.692	0.99804	CONE-ROD DYSTROPHY, X-LINKED, 1	C1844776	disease	0.8		1	3	6	1998	2003
RPE65	6121	retinoid isomerohydrolase RPE65	0.417	0.808	6.4889e-14	Retinitis Pigmentosa	C0035334	disease	0.8	moderate	1	20	5	1998	2019
RPE65	6121	retinoid isomerohydrolase RPE65	0.417	0.808	6.4889e-14	Leber Congenital Amaurosis	C0339527	disease	0.8	definitive	0.989	94	13	1997	2020
BCS1L	617	BCS1 homolog, ubiquinol-cytochrome c reductase complex chaperone	0.534	0.808	4.6972e-13	Pili torti-deafness syndrome	C0266006	disease	0.75	definitive	1	12	10	1998	2017
BCS1L	617	BCS1 homolog, ubiquinol-cytochrome c reductase complex chaperone	0.534	0.808	4.6972e-13	GRACILE SYNDROME (disorder)	C1864002	disease	0.77		1	23	27	1998	2019
RS1	6247	retinoschisin 1	0.686	0.5	0.95743	Retinoschisis, Juvenile, X-Linked	C0271091	disease	0.8		0.987	75	16	1999	2020
RS1	6247	retinoschisin 1	0.686	0.5	0.95743	RETINOSCHISIS 1, X-LINKED, JUVENILE	C3714753	disease	0.81	limited	1	59	59	1997	2017
RYR1	6261	ryanodine receptor 1	0.489	0.808	1.5944e-29	MINICORE MYOPATHY WITH EXTERNAL OPHTHALMOPLEGIA (disorder)	C1850674	disease	0.8		1	27	20	2002	2019
ATXN7	6314	ataxin 7	0.581	0.654	0.9595	Spinocerebellar Ataxia Type 7	C0752125	disease	0.8		0.985	67	2	1997	2019
SCN1A	6323	sodium voltage-gated channel alpha subunit 1	0.477	0.808	1	Early Infantile Epileptic Encephalopathy 6	C4551549	disease	0.8		1	75	390	2000	2018
SCN4A	6329	sodium voltage-gated channel alpha subunit 4	0.554	0.731	0.01294	Paramyotonia Congenita (disorder)	C0221055	disease	0.8		0.977	44	20	1992	2019
SCN4A	6329	sodium voltage-gated channel alpha subunit 4	0.554	0.731	0.01294	Potassium aggravated myotonia	C2931826	disease	0.79		1	22	18	1993	2019
SCN5A	6331	sodium voltage-gated channel alpha subunit 5	0.513	0.654	0.91291	Sudden infant death syndrome	C0038644	disease	0.8		0.963	27	13	1995	2018
SCN5A	6331	sodium voltage-gated channel alpha subunit 5	0.513	0.654	0.91291	Ventricular Fibrillation, Paroxysmal Familial, 1	C2751898	disease	0.8		0.833	12	4	1995	2018
SCN9A	6335	sodium voltage-gated channel alpha subunit 9	0.543	0.615	4.7524e-19	Primary Erythermalgia	C0014805	disease	0.8		1	28	14	2004	2017
SCN9A	6335	sodium voltage-gated channel alpha subunit 9	0.543	0.615	4.7524e-19	PAROXYSMAL EXTREME PAIN DISORDER	C1833661	disease	0.8		1	19	9	2004	2018
SCN9A	6335	sodium voltage-gated channel alpha subunit 9	0.543	0.615	4.7524e-19	Indifference to Pain, Congenital, Autosomal Recessive	C1855739	disease	0.8		0.95	20	11	2004	2018
SCN10A	6336	sodium voltage-gated channel alpha subunit 10	0.566	0.692	9.9457e-38	Brugada Syndrome (disorder)	C1142166	disease	0.8	disputed	0.929	14	16	1998	2019
PIEZO2	63895	piezo type mechanosensitive ion channel component 2	0.529	0.769	8.0992e-07	Oculomelic amyoplasia	C1862472	disease	0.75	strong	1	5	11	2013	2019
SDHB	6390	succinate dehydrogenase complex iron sulfur subunit B	0.474	0.846	0.00024397	Pheochromocytoma	C0031511	disease	0.8		0.989	190	65	1982	2020
SDHB	6390	succinate dehydrogenase complex iron sulfur subunit B	0.474	0.846	0.00024397	Gastrointestinal Stromal Tumors	C0238198	group	0.8		0.971	140	57	1982	2019
SDHB	6390	succinate dehydrogenase complex iron sulfur subunit B	0.474	0.846	0.00024397	PARAGANGLIOMA AND GASTRIC STROMAL SARCOMA	C1847319	disease	0.76		0.889	9	6	2008	2016
SDHC	6391	succinate dehydrogenase complex subunit C	0.517	0.846	0.00020065	Gastrointestinal Stromal Tumors	C0238198	group	0.8	strong	0.973	37	9	2000	2019
SDHD	6392	succinate dehydrogenase complex subunit D	0.472	0.885	0.33697	Paraganglioma	C0030421	disease	0.8	strong	0.994	154	14	1996	2020
SDHD	6392	succinate dehydrogenase complex subunit D	0.472	0.885	0.33697	Pheochromocytoma	C0031511	disease	0.8	strong	0.993	140	33	2000	2020
SDHD	6392	succinate dehydrogenase complex subunit D	0.472	0.885	0.33697	PARAGANGLIOMA AND GASTRIC STROMAL SARCOMA	C1847319	disease	0.76	strong	1	63	26	2000	2019
TRAPPC2	6399	trafficking protein particle complex 2	0.722	0.308	0.002414	Spondyloepiphyseal Dysplasia Tarda, X-Linked	C3541456	disease	0.8		1	26	2	1999	2019
NOD2	64127	nucleotide binding oligomerization domain containing 2	0.423	0.923	1.9834e-30	SYNOVITIS, GRANULOMATOUS, WITH UVEITIS AND CRANIAL NEUROPATHIES (disorder)	C1861303	disease	0.8	strong	0.982	112	20	1985	2020
P3H1	64175	prolyl 3-hydroxylase 1	0.736	0.231	2.2869e-20	Osteogenesis imperfecta, type VIII	C1970458	disease	0.83	strong	1	9	13	2007	2018
STRA6	64220	signaling receptor and transporter of retinol STRA6	0.597	0.731	1.5068e-10	ANOPHTHALMIA AND PULMONARY HYPOPLASIA	C1832661	disease	0.8		1	13	19	2007	2017
ROBO3	64221	roundabout guidance receptor 3	0.52	0.808	1.9977e-15	GAZE PALSY, FAMILIAL HORIZONTAL, WITH PROGRESSIVE SCOLIOSIS, 1	C4551964	disease	0.8		1	12	11	2004	2015
ABCG5	64240	ATP binding cassette subfamily G member 5	0.592	0.577	3.081e-21	Sitosterolemia	C0342907	disease	0.8		0.976	41	7	2000	2020
LMBR1	64327	limb development membrane protein 1	0.619	0.308	1.2575e-08	Acheiropodia	C0265559	disease	0.82	strong	1	3	0	2001	2016
SIL1	64374	SIL1 nucleotide exchange factor	0.584	0.731	0.012265	Marinesco-Sjogren syndrome	C0024814	disease	0.8		1	32	4	2001	2019
DCLRE1C	64421	DNA cross-link repair 1C	0.544	0.808	2.4874e-07	Omenn Syndrome	C2700553	disease	0.75		1	7	4	1997	2015
SGSH	6448	N-sulfoglucosamine sulfohydrolase	0.638	0.692	0.00010158	Mucopolysaccharidosis Type IIIA	C0086647	disease	0.8		1	83	67	1991	2019
SHOX	6473	short stature homeobox	0.561	0.654	0.66566	Leri-Weill dyschondrosteosis	C0265309	disease	0.8		0.962	78	9	1999	2019
SHOX	6473	short stature homeobox	0.561	0.654	0.66566	Langer Mesomelic Dysplasia Syndrome	C0432230	disease	0.8		0.958	24	3	2000	2019
SI	6476	sucrase-isomaltase	0.569	0.692	3.9353e-60	Sucrase-isomaltase deficiency, congenital	C1283620	disease	0.79	strong	1	17	12	1996	2018
NMNAT1	64802	nicotinamide nucleotide adenylyltransferase 1	0.656	0.269	0.035353	Leber Congenital Amaurosis	C0339527	disease	0.8	limited	1	17	6	2003	2018
P2RY12	64805	purinergic receptor P2Y12	0.533	0.731	0.0016859	Bleeding Disorder Due To P2RY12 Defect	C1853278	disease	0.8		1	5	4	2001	2015
BMP2	650	bone morphogenetic protein 2	0.432	0.846	0.98799	BRACHYDACTYLY, TYPE A2	C1832702	disease	0.75	strong	1	6	0	2005	2018
SLC2A1	6513	solute carrier family 2 member 1	0.388	0.808	0.9941	DYSTONIA 18 (disorder)	C1842534	disease	0.75		1	21	19	2000	2019
SLC2A1	6513	solute carrier family 2 member 1	0.388	0.808	0.9941	Glut1 Deficiency Syndrome	C1847501	disease	0.8	definitive	0.983	59	7	1989	2019
SLC2A2	6514	solute carrier family 2 member 2	0.572	0.692	3.4337e-08	Fanconi-Bickel Syndrome	C3495427	disease	0.8		0.974	38	15	1997	2019
SLC2A4	6517	solute carrier family 2 member 4	0.528	0.769	4.7123e-05	Diabetes Mellitus, Non-Insulin-Dependent	C0011860	disease	0.8		0.951	81	2	1990	2020
SLC4A1	6521	solute carrier family 4 member 1 (Diego blood group)	0.522	0.731	0.84602	Distal Renal Tubular Acidosis	C1704380	disease	0.8		0.964	56	10	1997	2019
SLC4A1	6521	solute carrier family 4 member 1 (Diego blood group)	0.522	0.731	0.84602	Pseudohyperkalemia Cardiff	C1861453	disease	0.75	strong	1	9	5	1991	2019
SLC4A1	6521	solute carrier family 4 member 1 (Diego blood group)	0.522	0.731	0.84602	Ovalocytosis, Malaysian-Melanesian-Filipino Type	C1862322	disease	0.8	strong	0.955	22	5	1991	2019
SLC5A1	6523	solute carrier family 5 member 1	0.584	0.654	8.747e-08	Congenital glucose-galactose malabsorption	C0268186	disease	0.8	strong	1	20	11	1991	2019
SLC5A2	6524	solute carrier family 5 member 2	0.499	0.769	4.9184e-14	Glycosuria, Renal	C0017980	disease	0.8	strong	1	14	14	2002	2020
CPLANE1	65250	ciliogenesis and planar polarity effector 1	0.575	0.692	5.8778e-36	OROFACIODIGITAL SYNDROME VI	C2745997	disease	0.75		1	15	29	2012	2019
CPLANE1	65250	ciliogenesis and planar polarity effector 1	0.575	0.692	5.8778e-36	JOUBERT SYNDROME 17	C3553264	disease	0.8		1	14	65	2012	2018
SLC6A3	6531	solute carrier family 6 member 3	0.453	0.885	0.99758	Parkinsonism-Dystonia, Infantile	C2751067	disease	0.8		1	10	4	2009	2019
SLC6A4	6532	solute carrier family 6 member 4	0.429	0.808	0.24602	Sudden infant death syndrome	C0038644	disease	0.8		0.933	15	1	2001	2014
BMPR1A	657	bone morphogenetic protein receptor type 1A	0.522	0.731	0.90333	JUVENILE POLYPOSIS OF STOMACH	C1832940	disease	0.8	definitive	1	5	0	2001	2009
BMPR1A	657	bone morphogenetic protein receptor type 1A	0.522	0.731	0.90333	Juvenile Polyposis Coli	C1868081	disease	0.8	definitive	1	5	0	2001	2009
SLC20A2	6575	solute carrier family 20 member 2	0.638	0.577	0.96545	Idiopathic basal ganglia calcification 1	C4551624	disease	0.76		1	13	23	2005	2017
BMPR1B	658	bone morphogenetic protein receptor type 1B	0.573	0.615	0.99863	BRACHYDACTYLY, TYPE A2	C1832702	disease	0.76		0.875	8	6	2003	2014
SMARCA2	6595	SWI/SNF related, matrix associated, actin dependent regulator of chromatin, subfamily a, member 2	0.527	0.769	1	Nicolaides Baraitser syndrome	C1303073	disease	0.8	strong	0.929	14	36	2012	2020
SMARCB1	6598	SWI/SNF related, matrix associated, actin dependent regulator of chromatin, subfamily b, member 1	0.434	0.846	0.9971	Atypical Teratoid Rhabdoid Tumor	C1266184	disease	0.8	definitive	0.938	65	0	1999	2019
SMARCB1	6598	SWI/SNF related, matrix associated, actin dependent regulator of chromatin, subfamily b, member 1	0.434	0.846	0.9971	Schwannomatosis	C1335929	disease	0.8	strong	0.957	47	2	2007	2019
SMPD1	6609	sphingomyelin phosphodiesterase 1	0.499	0.885	3.8932e-10	Niemann-Pick Disease, Type A	C0268242	disease	0.8	strong	1	84	98	1991	2020
SMPD1	6609	sphingomyelin phosphodiesterase 1	0.499	0.885	3.8932e-10	Niemann-Pick Disease, Type B	C0268243	disease	0.8	strong	1	61	57	1991	2019
SMS	6611	spermine synthase	0.491	0.846	0.97297	MENTAL RETARDATION, X-LINKED, SNYDER-ROBINSON TYPE	C0796160	disease	0.8	definitive	1	25	8	1969	2019
SNCA	6622	synuclein alpha	0.427	0.885	0.8829	Lewy Body Disease	C0752347	disease	0.8		0.973	261	7	1998	2020
SNRPN	6638	small nuclear ribonucleoprotein polypeptide N	0.538	0.731	0.043181	Prader-Willi Syndrome	C0032897	disease	0.8	limited	0.972	72	0	1992	2019
SOD1	6647	superoxide dismutase 1	0.379	0.962	0.1773	Amyotrophic Lateral Sclerosis	C0002736	disease	0.8	strong	0.985	1565	24	1993	2020
SOX2	6657	SRY-box transcription factor 2	0.405	0.808	0.70662	Microphthalmia, Syndromic 3	C1859773	disease	0.75		1	15	19	1996	2018
SPINK1	6690	serine peptidase inhibitor Kazal type 1	0.492	0.808	0.31476	Hereditary pancreatitis	C0238339	disease	0.8	strong	1	40	12	2000	2018
SPINK1	6690	serine peptidase inhibitor Kazal type 1	0.492	0.808	0.31476	TROPICAL CALCIFIC PANCREATITIS	C1842402	disease	0.8		0.938	16	2	2002	2019
SPTA1	6708	spectrin alpha, erythrocytic 1	0.638	0.538	2.6001e-18	SPHEROCYTOSIS, TYPE 3 (disorder)	C2678338	disease	0.8	strong	1	10	4	1962	2016
SPTB	6710	spectrin beta, erythrocytic	0.65	0.462	1	Elliptocytosis, Hereditary	C0013902	disease	0.75	strong	1	9	0	1990	2016
SRD5A2	6716	steroid 5 alpha-reductase 2	0.564	0.615		Pseudovaginal Perineoscrotal Hypospadias	C0268297	disease	0.8	strong	1	64	39	1977	2019
BRCA1	672	BRCA1 DNA repair associated	0.367	0.923	9.2157e-29	Hereditary Breast and Ovarian Cancer Syndrome	C0677776	disease	0.8	strong	0.986	1038	879	1990	2020
BRCA1	672	BRCA1 DNA repair associated	0.367	0.923	9.2157e-29	Malignant neoplasm of ovary	C1140680	disease	0.8	strong	0.965	1349	37	1992	2020
BRAF	673	B-Raf proto-oncogene, serine/threonine kinase	0.319	0.846	0.99995	Histiocytosis, Langerhans-Cell	C0019621	disease	0.8		1	60	2	2010	2019
BRAF	673	B-Raf proto-oncogene, serine/threonine kinase	0.319	0.846	0.99995	Noonan Syndrome	C0028326	disease	0.77	moderate	1	34	18	2003	2019
SRY	6736	sex determining region Y	0.456	0.808		Ovotesticular Disorders of Sex Development	C2748895	disease	0.8	strong	1	18	1	1992	2019
BRCA2	675	BRCA2 DNA repair associated	0.379	0.846	2.3581e-25	Malignant neoplasm of lung	C0242379	disease	0.8		0.833	12	2	2007	2018
BRCA2	675	BRCA2 DNA repair associated	0.379	0.846	2.3581e-25	Malignant neoplasm of pancreas	C0346647	disease	0.8		0.988	83	5	1996	2019
BRCA2	675	BRCA2 DNA repair associated	0.379	0.846	2.3581e-25	Hereditary Breast and Ovarian Cancer Syndrome	C0677776	disease	0.8	strong	0.993	850	1161	1990	2020
BRCA2	675	BRCA2 DNA repair associated	0.379	0.846	2.3581e-25	Malignant neoplasm of ovary	C1140680	disease	0.8	strong	0.948	679	15	1994	2020
ST14	6768	suppression of tumorigenicity 14	0.514	0.769	0.56042	Ichthyosis with hypotrichosis, autosomal recessive	C1835851	disease	0.75		1	7	4	2007	2018
STAR	6770	steroidogenic acute regulatory protein	0.513	0.808	8.7679e-11	Lipoid congenital adrenal hyperplasia	C0342474	disease	0.8		1	67	34	1995	2018
STAT3	6774	signal transducer and activator of transcription 3	0.32	0.923	1	Hyper-Immunoglobulin E Syndrome, Autosomal Dominant	C2936739	disease	0.8		0.981	53	0	2007	2020
STAT3	6774	signal transducer and activator of transcription 3	0.32	0.923	1	Job Syndrome	C3887645	disease	0.8	strong	1	67	11	2007	2019
STIM1	6786	stromal interaction molecule 1	0.501	0.808	0.77534	Stormorken Syndrome	C1861451	disease	0.8		1	15	5	2013	2020
SUOX	6821	sulfite oxidase	0.638	0.615	9.399e-07	Sulfocysteinuria	C2931746	disease	0.75		1	12	15	1997	2020
ABCC8	6833	ATP binding cassette subfamily C member 8	0.474	0.846	7.9571e-24	DIABETES MELLITUS, PERMANENT NEONATAL	C1833104	disease	0.8	strong	1	23	26	2006	2018
TACR3	6870	tachykinin receptor 3	0.553	0.769	1.8068e-17	Hypogonadotropic hypogonadism	C0271623	disease	0.83	moderate	1	5	0	2007	2016
TAF1	6872	TATA-box binding protein associated factor 1	0.581	0.808	1	Dystonia 3, Torsion, X-Linked	C1839130	disease	0.8		0.962	26	1	1992	2019
TAT	6898	tyrosine aminotransferase	0.492	0.846	0.0068998	Tyrosine Transaminase Deficiency Disease	C0268487	disease	0.8	definitive	1	20	18	1969	2019
TBX1	6899	T-box transcription factor 1	0.433	0.808	0.83661	Tetralogy of Fallot	C0039685	disease	0.79	limited	0.8	10	1	1995	2019
TAZ	6901	tafazzin	0.477	0.808	0.72591	3-Methylglutaconic aciduria type 2	C0574083	disease	0.8	strong	0.979	96	22	1991	2020
TBCE	6905	tubulin folding cofactor E	0.575	0.692	1.7455e-08	HYPOPARATHYROIDISM-RETARDATION-DYSMORPHISM SYNDROME	C1855840	disease	0.75	strong	1	8	3	2002	2018
HNF1A	6927	HNF1 homeobox A	0.478	0.846	0.96115	Liver carcinoma	C2239176	disease	0.8		0.931	29	0	1990	2019
HNF1B	6928	HNF1 homeobox B	0.473	0.808	0.99976	Diabetes Mellitus, Non-Insulin-Dependent	C0011860	disease	0.8		0.978	46	10	1998	2019
HNF1B	6928	HNF1 homeobox B	0.473	0.808	0.99976	Renal cysts and diabetes syndrome	C0431693	disease	0.8	definitive	1	74	42	1997	2019
ACTC1	70	actin alpha cardiac muscle 1	0.61	0.538	0.73668	CARDIOMYOPATHY, DILATED, 1R	C3150681	disease	0.8	strong	1	12	4	1998	2019
TERT	7015	telomerase reverse transcriptase	0.374	0.846	0.99046	Aplastic Anemia	C0002874	disease	0.79	strong	1	13	7	2005	2013
TFAP2A	7020	transcription factor AP-2 alpha	0.488	0.769	0.98964	Branchio-Oculo-Facial Syndrome	C0376524	disease	0.8		1	20	16	1996	2019
NR2F1	7025	nuclear receptor subfamily 2 group F member 1	0.656	0.654	0.99482	Optic atrophy, intellectual disability syndrome	C3810363	disease	0.75		1	6	11	2014	2020
TGFB1	7040	transforming growth factor beta 1	0.287	0.962	0.03685	Camurati-Engelmann Syndrome	C0011989	disease	0.8		1	24	9	2000	2019
TGFBI	7045	transforming growth factor beta induced	0.484	0.769	5.9686e-08	Reis-Bucklers' corneal dystrophy	C0339278	disease	0.8	strong	0.95	20	5	1998	2019
TGFBI	7045	transforming growth factor beta induced	0.484	0.769	5.9686e-08	Avellino corneal dystrophy	C1275685	disease	0.8	strong	1	40	5	1998	2019
TGFBI	7045	transforming growth factor beta induced	0.484	0.769	5.9686e-08	Thiel-Behnke corneal dystrophy	C1562894	disease	0.75	strong	1	7	4	1998	2015
TGFBI	7045	transforming growth factor beta induced	0.484	0.769	5.9686e-08	Lattice corneal dystrophy Type I	C1690006	disease	0.8	strong	0.96	50	11	1998	2019
NKX2-1	7080	NK2 homeobox 1	0.457	0.808	0.35874	Benign Hereditary Chorea	C0393584	disease	0.8		0.96	25	7	2002	2018
NKX2-1	7080	NK2 homeobox 1	0.457	0.808	0.35874	Choreoathetosis, Hypothyroidism, And Neonatal Respiratory Distress	C1970269	disease	0.77		1	15	8	2002	2018
TNNI3	7137	troponin I3, cardiac type	0.52	0.769	0.096284	CARDIOMYOPATHY, FAMILIAL RESTRICTIVE, 1 (disorder)	C1861861	disease	0.8	strong	1	18	11	2003	2019
TNNT2	7139	troponin T2, cardiac type	0.601	0.423	0.0020041	Hypertrophic Cardiomyopathy	C0007194	disease	0.8	definitive	0.982	109	30	1991	2018
TP53	7157	tumor protein p53	0.236	0.962	0.53235	Chronic Lymphocytic Leukemia	C0023434	disease	0.8		0.977	301	32	1991	2020
TP53	7157	tumor protein p53	0.236	0.962	0.53235	Lung Neoplasms	C0024121	group	0.8		0.974	152	2	1990	2019
TP53	7157	tumor protein p53	0.236	0.962	0.53235	Adrenocortical carcinoma	C0206686	disease	0.8	strong	0.96	50	26	1992	2017
TP53	7157	tumor protein p53	0.236	0.962	0.53235	Malignant neoplasm of lung	C0242379	disease	0.8		0.944	607	32	1989	2020
TP53	7157	tumor protein p53	0.236	0.962	0.53235	Malignant neoplasm of pancreas	C0346647	disease	0.8		0.978	135	11	1991	2019
C2	717	complement C2	0.617	0.692	1.3494e-16	COMPLEMENT COMPONENT 2 DEFICIENCY	C3150275	disease	0.77	strong	0.9	10	4	1975	2010
TPMT	7172	thiopurine S-methyltransferase	0.593	0.692	7.1064e-06	Thiopurine S methyltranferase deficiency	C0342801	disease	0.8	limited	1	17	3	2000	2019
ACTG2	72	actin gamma 2, smooth muscle	0.505	0.808	0.071036	Visceral Myopathy	C0042781	disease	0.75		0.917	12	15	2012	2020
TSC2	7249	TSC complex subunit 2	0.439	0.808	1	Lymphangioleiomyomatosis	C0751674	disease	0.8	strong	0.986	74	10	1998	2020
TSC2	7249	TSC complex subunit 2	0.439	0.808	1	TUBEROUS SCLEROSIS 2 (disorder)	C1860707	disease	0.8		0.992	121	253	1995	2019
TSHR	7253	thyroid stimulating hormone receptor	0.486	0.808	3.0447e-15	Hyperthyroidism, Nonautoimmune	C1836706	disease	0.8		1	37	9	1994	2014
TSHR	7253	thyroid stimulating hormone receptor	0.486	0.808	3.0447e-15	HYPOTHYROIDISM, CONGENITAL, NONGOITROUS, 1	C3493776	disease	0.8		1	36	17	1995	2017
TTN	7273	titin	0.47	0.885	2.5582e-96	MUSCULAR DYSTROPHY, LIMB-GIRDLE, TYPE 2J	C1837342	disease	0.8	strong	1	42	230	2002	2018
TTN	7273	titin	0.47	0.885	2.5582e-96	Hereditary Myopathy with Early Respiratory Failure	C1863599	disease	0.8	strong	0.955	22	16	2005	2019
TTR	7276	transthyretin	0.423	0.885	0.51566	Carpal Tunnel Syndrome	C0007286	disease	0.8		0.95	20	7	1991	2019
TYR	7299	tyrosinase	0.473	0.808	4.9861e-32	Oculocutaneous albinism type 1A	C4551504	disease	0.8		1	48	101	1989	2017
U2AF1	7307	U2 small nuclear RNA auxiliary factor 1	0.604	0.577	0.9899	MYELODYSPLASTIC SYNDROME	C3463824	group	0.8		0.963	27	2	2011	2020
C9	735	complement C9	0.619	0.692	1.6323e-24	C9 Deficiency	C3151189	disease	0.75	strong	1	8	5	1998	2017
UMOD	7369	uromodulin	0.52	0.846	3.0798e-17	Medullary Cystic Kidney Disease Type 2	C1859040	disease	0.79		1	15	5	2002	2019
KDM6A	7403	lysine demethylase 6A	0.498	0.769	1	Kabuki make-up syndrome	C0796004	disease	0.8	strong	0.97	33	1	2012	2020
VHL	7428	von Hippel-Lindau tumor suppressor	0.443	0.846	0.079515	Pheochromocytoma	C0031511	disease	0.8		0.988	82	28	1995	2020
VHL	7428	von Hippel-Lindau tumor suppressor	0.443	0.846	0.079515	Conventional (Clear Cell) Renal Cell Carcinoma	C0279702	disease	0.8		0.972	289	14	1989	2019
VIM	7431	vimentin	0.372	0.846	0.71255	CATARACT 30	C3805411	disease	0.8	strong	1	4	3	2009	2017
BEST1	7439	bestrophin 1	0.465	0.885	1.8214e-12	Autosomal dominant vitreoretinochoroidopathy	C3888099	disease	0.8	strong	1	11	6	2004	2018
BEST1	7439	bestrophin 1	0.465	0.885	1.8214e-12	BESTROPHINOPATHY, AUTOSOMAL RECESSIVE	C3888198	disease	0.8	strong	0.97	33	28	2000	2019
VWF	7450	von Willebrand factor	0.408	0.885	3.2187e-25	von Willebrand Disease, Type 1	C1264039	disease	0.8		0.97	134	22	1985	2020
VWF	7450	von Willebrand factor	0.408	0.885	3.2187e-25	von Willebrand Disease, Type 3	C1264041	disease	0.8		0.97	66	17	1989	2020
WAS	7454	WASP actin nucleation promoting factor	0.529	0.808	0.99901	THROMBOCYTOPENIA 1 (disorder)	C1839163	disease	0.8	strong	1	68	16	1995	2019
WNT5A	7474	Wnt family member 5A	0.443	0.808	0.98732	Robinow Syndrome	C0265205	disease	0.85		1	6	3	2010	2018
WNT7A	7476	Wnt family member 7A	0.531	0.692	0.035773	Al Awadi syndrome	C1848651	disease	0.77		1	9	5	2006	2017
WT1	7490	WT1 transcription factor	0.422	0.808	0.99648	Nephroblastoma	C0027708	disease	0.8		0.977	311	29	1988	2020
WT1	7490	WT1 transcription factor	0.422	0.808	0.99648	WAGR Syndrome	C0206115	disease	0.8	limited	1	19	9	1988	2016
WT1	7490	WT1 transcription factor	0.422	0.808	0.99648	Frasier Syndrome	C0950122	disease	0.8		1	28	17	1992	2017
XDH	7498	xanthine dehydrogenase	0.529	0.846	2.589e-22	Xanthinuria, Type I	C0268118	disease	0.76	strong	1	7	4	1997	2013
CACNA1A	773	calcium voltage-gated channel subunit alpha1 A	0.489	0.769	1	Absence Epilepsy	C0014553	disease	0.76	strong	1	7	0	1996	2020
CACNA1A	773	calcium voltage-gated channel subunit alpha1 A	0.489	0.769	1	Hemiplegic migraine, familial type 1	C1832884	disease	0.8		0.966	58	27	1996	2018
CACNA1F	778	calcium voltage-gated channel subunit alpha1 F	0.595	0.5	1.2337e-05	Ocular albinism, type II	C0268505	disease	0.76		1	8	3	1989	2019
CACNA1S	779	calcium voltage-gated channel subunit alpha1 S	0.595	0.692	6.2588e-12	Hypokalemic periodic paralysis type 1	C3714580	disease	0.8		0.974	38	15	1994	2018
RAB7A	7879	RAB7A, member RAS oncogene family	0.597	0.692	0.96933	CHARCOT-MARIE-TOOTH DISEASE, AXONAL, TYPE 2B (disorder)	C1833219	disease	0.8		1	19	4	2003	2019
SLC25A20	788	solute carrier family 25 member 20	0.563	0.769	1.1972e-07	Carnitine-Acylcarnitine Translocase Deficiency	C0342791	disease	0.77	definitive	1	22	16	1997	2019
VKORC1	79001	vitamin K epoxide reductase complex subunit 1	0.603	0.731	0.16163	Coumarin Resistance	C0750384	phenotype	0.8	strong	0.933	15	8	2004	2018
CARD14	79092	caspase recruitment domain family member 14	0.546	0.846	1.2051e-19	Pityriasis Rubra Pilaris	C0032027	disease	0.8		1	17	2	2012	2019
CARD14	79092	caspase recruitment domain family member 14	0.546	0.846	1.2051e-19	PSORIASIS 2	C1864497	disease	0.81	strong	1	8	14	2012	2018
FKRP	79147	fukutin related protein	0.513	0.731	9.8362e-06	Walker-Warburg congenital muscular dystrophy	C0265221	disease	0.8	strong	1	50	18	2001	2018
ALDH5A1	7915	aldehyde dehydrogenase 5 family member A1	0.619	0.462	3.0504e-07	succinic semialdehyde dehydrogenase deficiency	C0268631	disease	0.8	strong	1	24	17	2000	2019
CDC73	79577	cell division cycle 73	0.543	0.615	0.99995	Parathyroid Gland Adenocarcinoma	C0687150	disease	0.8	strong	0.947	76	19	2002	2019
CDC73	79577	cell division cycle 73	0.543	0.615	0.99995	Hyperparathyroidism-Jaw Tumor Syndrome	C1704981	disease	0.8	definitive	1	76	6	1990	2020
MCPH1	79648	microcephalin 1	0.54	0.846	7.76e-30	MICROCEPHALY, PRIMARY AUTOSOMAL RECESSIVE, 1	C1855081	disease	0.76	strong	1	9	15	2002	2014
USB1	79650	U6 snRNA biogenesis phosphodiesterase 1	0.636	0.577	0.000687	Poikiloderma with Neutropenia	C1858723	disease	0.8		1	23	24	2010	2018
DYNC2H1	79659	dynein cytoplasmic 2 heavy chain 1	0.555	0.731	1.1366e-44	Short rib-polydactyly syndrome, Verma-Naumoff type	C0432197	disease	0.75		1	6	2	2009	2018
TBL1XR1	79718	TBL1X receptor 1	0.534	0.808	0.99995	Plantar Lipomatosis, Unusual Facies, and Developmental Delay	C1865644	disease	0.75	strong	1	8	4	1998	2018
PALB2	79728	partner and localizer of BRCA2	0.485	0.769	3.0379e-19	Malignant neoplasm of breast	C0006142	disease	0.8		0.97	200	233	2006	2020
PANK2	80025	pantothenate kinase 2	0.559	0.808	7.4034e-07	Hallervorden-Spatz Syndrome	C0018523	disease	0.8		0.989	90	42	2001	2019
DCAF17	80067	DDB1 and CUL4 associated factor 17	0.653	0.577	3.74e-07	Woodhouse Sakati syndrome	C0342286	disease	0.8		1	13	11	2008	2020
CTC1	80169	CST telomere replication complex component 1	0.601	0.538	1.6015e-11	CEREBRORETINAL MICROANGIOPATHY WITH CALCIFICATIONS AND CYSTS (disorder)	C2677299	disease	0.76	strong	1	10	3	2012	2018
CEP290	80184	centrosomal protein 290	0.517	0.769	1.0549e-60	LEBER CONGENITAL AMAUROSIS 10 (disorder)	C1857821	disease	0.8		1	10	17	2006	2018
CFAP43	80217	cilia and flagella associated protein 43	0.931	0.038	1.3459e-22	SPERMATOGENIC FAILURE 19	C4539818	disease	0.8	limited	1	2	10	2017	2018
CUBN	8029	cubilin	0.587	0.769	4.6292e-42	Megaloblastic Anemia 1	C4551825	disease	0.8	strong	0.95	20	43	1998	2020
WNT10A	80326	Wnt family member 10A	0.547	0.731	4.1667e-09	SCHOPF-SCHULZ-PASSARGE SYNDROME (disorder)	C1857069	disease	0.77	strong	1	11	5	2009	2018
SHOC2	8036	SHOC2 leucine rich repeat scaffold protein	0.593	0.769	0.99946	Noonan Syndrome	C0028326	disease	0.8	disputed	0.957	23	1	2009	2019
ASXL3	80816	ASXL transcriptional regulator 3	0.59	0.577	1	BAINBRIDGE-ROPERS SYNDROME	C3809650	disease	0.76		1	8	17	2013	2019
AAAS	8086	aladin WD repeat nucleoporin	0.601	0.654	2.4356e-13	Glucocorticoid deficiency with achalasia	C0271742	disease	0.8		0.98	50	18	2000	2019
ACTN4	81	actinin alpha 4	0.508	0.808	1	Focal segmental glomerulosclerosis 1	C4551527	disease	0.8	strong	1	12	8	2000	2015
SLC2A10	81031	solute carrier family 2 member 10	0.55	0.615	1.5672e-08	ARTERIAL TORTUOSITY SYNDROME	C1859726	disease	0.8	strong	0.913	23	20	2003	2020
CALR	811	calreticulin	0.413	0.923	0.89133	Primary Myelofibrosis	C0001815	disease	0.8	limited	0.929	99	1	2013	2020
AMN	81693	amnion associated transmembrane protein	0.678	0.577	0.00026529	Megaloblastic Anemia 1	C4551825	disease	0.77		1	13	25	2003	2018
ADAMTS10	81794	ADAM metallopeptidase with thrombospondin type 1 motif 10	0.641	0.5	0.84288	Weill-Marchesani syndrome	C0265313	disease	0.77	strong	1	8	1	2004	2019
MKKS	8195	McKusick-Kaufman syndrome	0.566	0.692	2.1265e-09	Kaufman-McKusick syndrome	C0948368	disease	0.79		1	12	6	2000	2017
GDF5	8200	growth differentiation factor 5	0.511	0.692	0.67002	Acromesomelic dysplasia Hunter-Thompson type	C2930970	disease	0.81		1	3	0	1989	2017
RBM10	8241	RNA binding motif protein 10	0.599	0.615	1	TARP syndrome	C1839463	disease	0.77		1	10	5	1970	2018
NAA10	8260	N-alpha-acetyltransferase 10, NatA catalytic subunit	0.535	0.692	0.76179	Ogden syndrome	C3275447	disease	0.78	strong	1	11	12	2011	2019
AXIN1	8312	axin 1	0.559	0.577	0.40765	Liver carcinoma	C2239176	disease	0.8		0.944	18	5	2000	2019
BAP1	8314	BRCA1 associated protein 1	0.454	0.731	0.99443	Cutaneous Melanoma	C0151779	disease	0.8	strong	0.955	22	0	2012	2019
BAP1	8314	BRCA1 associated protein 1	0.454	0.731	0.99443	Uveal melanoma	C0220633	disease	0.8	strong	0.973	73	3	2010	2020
BAP1	8314	BRCA1 associated protein 1	0.454	0.731	0.99443	TUMOR PREDISPOSITION SYNDROME	C3280492	disease	0.79	definitive	1	23	56	2008	2019
TTC25	83538	tetratricopeptide repeat domain 25	0.674	0.538		CILIARY DYSKINESIA, PRIMARY, 35	C4310721	disease	0.8		1	1	2	2016	2016
SLC4A11	83959	solute carrier family 4 member 11	0.674	0.385	4.6435e-15	CORNEAL DYSTROPHY AND PERCEPTIVE DEAFNESS	C1857572	disease	0.8		0.929	14	7	2002	2019
PLA2G6	8398	phospholipase A2 group VI	0.476	0.846	2.4837e-10	PARKINSON DISEASE 14, AUTOSOMAL RECESSIVE	C2751842	disease	0.76	strong	0.917	12	7	2006	2019
BRIP1	83990	BRCA1 interacting protein C-terminal helicase 1	0.507	0.731	6.206e-17	Malignant neoplasm of breast	C0006142	disease	0.8		0.951	81	107	2001	2020
BRIP1	83990	BRCA1 interacting protein C-terminal helicase 1	0.507	0.731	6.206e-17	FANCONI ANEMIA, COMPLEMENTATION GROUP J	C1836860	disease	0.76	definitive	1	61	141	2004	2018
DTNBP1	84062	dystrobrevin binding protein 1	0.588	0.615	6.8375e-06	HERMANSKY-PUDLAK SYNDROME 7	C3279756	disease	0.8		1	3	2	1991	2017
FAM161A	84140	FAM161 centrosomal protein A	0.691	0.308	5.1034e-13	RETINITIS PIGMENTOSA 28	C1419614	disease	0.81		1	8	7	2010	2015
ANTXR1	84168	ANTXR cell adhesion molecule 1	0.584	0.731	0.98631	Growth retardation, Alopecia, Pseudoanodontia and Optic atrophy	C0406723	disease	0.77		0.857	7	6	1990	2019
HPS3	84343	HPS3 biogenesis of lysosomal organelles complex 2 subunit 1	0.769	0.308	2.9433e-21	HERMANSKY-PUDLAK SYNDROME 3	C3888001	disease	0.82		1	7	7	1988	2017
GNPTG	84572	N-acetylglucosamine-1-phosphate transferase subunit gamma	0.705	0.423	4.6332e-09	Mucolipidosis III Gamma	C1854896	disease	0.77	strong	1	19	34	2000	2018
CASR	846	calcium sensing receptor	0.41	0.846	0.046698	HYPERPARATHYROIDISM, NEONATAL SEVERE	C1832615	disease	0.8	strong	0.962	52	14	1995	2020
ZNF469	84627	zinc finger protein 469	0.584	0.769	0.71866	Ehlers-Danlos syndrome 6B	C0268344	disease	0.8	strong	1	15	2	2008	2019
GLIS2	84662	GLIS family zinc finger 2	0.608	0.462	0.85834	NEPHRONOPHTHISIS 7	C1969092	disease	0.8	moderate	1	3	1	2007	2013
IKBKG	8517	inhibitor of nuclear factor kappa B kinase regulatory subunit gamma	0.493	0.769	0.084853	Ectodermal dysplasia, hypohidrotic, with immune deficiency	C1846006	disease	0.8	strong	1	22	13	2001	2019
ATCAY	85300	ATCAY kinesin light chain interacting caytaxin	0.805	0.192	0.62076	CEREBELLAR ATAXIA, CAYMAN TYPE	C1832585	disease	0.81		1	2	0	2003	2006
TCAP	8557	titin-cap	0.682	0.538	0.18939	Muscular Dystrophy, Limb-Girdle, Type 2G	C1866008	disease	0.8		1	3	5	2010	2017
CAV1	857	caveolin 1	0.388	0.885	0.008274	Malignant neoplasm of breast	C0006142	disease	0.8		0.977	87	4	1999	2019
TNFSF11	8600	TNF superfamily member 11	0.453	0.846	0.0049159	Osteopetrosis, mild autosomal recessive form	C1850126	disease	0.8	strong	1	7	2	2000	2016
RUNX1	861	RUNX family transcription factor 1	0.425	0.808	0.65377	Leukemia, Myelocytic, Acute	C0023467	disease	0.8	strong	0.985	453	8	1991	2020
TP63	8626	tumor protein p63	0.362	0.769	0.99728	Rudiger syndrome 1	C0406704	disease	0.8		0.944	36	5	1999	2019
TP63	8626	tumor protein p63	0.362	0.769	0.99728	Hay-Wells syndrome	C0406709	disease	0.8		0.95	40	8	2001	2019
TP63	8626	tumor protein p63	0.362	0.769	0.99728	SPLIT-HAND/FOOT MALFORMATION 4	C1854442	disease	0.75		1	7	4	2000	2019
TP63	8626	tumor protein p63	0.362	0.769	0.99728	ADULT SYNDROME	C1863204	disease	0.8		1	14	9	2001	2019
PTCH2	8643	patched 2	0.563	0.692	3.4086e-16	Basal Cell Nevus Syndrome	C0004779	disease	0.77	limited	1	11	2	1985	2017
ABCB11	8647	ATP binding cassette subfamily B member 11	0.566	0.654	1.5612e-12	Cholestasis, Progressive Familial Intrahepatic, 2	C3489789	disease	0.8		1	25	24	1998	2016
CBL	867	Cbl proto-oncogene	0.527	0.769	0.00060921	Juvenile Myelomonocytic Leukemia	C0349639	disease	0.8	strong	1	29	4	2009	2019
STX11	8676	syntaxin 11	0.729	0.346	0.00047412	Hemophagocytic lymphohistiocytosis, familial, 4	C1863728	disease	0.83		1	5	4	2007	2015
CBS	875	cystathionine beta-synthase	0.465	0.885	3.0799e-05	Cystathionine beta-Synthase Deficiency Disease	C0751202	disease	0.8	definitive	1	134	115	1959	2019
ADAM9	8754	ADAM metallopeptidase domain 9	0.56	0.654	0.029431	CONE-ROD DYSTROPHY 9	C1423873	disease	0.81		1	6	5	2002	2014
TNFRSF11A	8792	TNF receptor superfamily member 11a	0.48	0.846	0.0087667	Familial expansile osteolysis	C0432292	disease	0.8	strong	1	16	2	2000	2018
PROM1	8842	prominin 1	0.41	0.846	1.9485e-22	RETINITIS PIGMENTOSA 41 (disorder)	C2677516	disease	0.8		1	1	7	2009	2009
PER2	8864	period circadian regulator 2	0.488	0.846	0.7148	ADVANCED SLEEP PHASE SYNDROME, FAMILIAL, 1	C3807327	disease	0.8	limited	1	1	2	2001	2001
EIF2B2	8892	eukaryotic translation initiation factor 2B subunit beta	0.647	0.538	2.083e-10	Childhood Ataxia with Central Nervous System Hypomyelinization	C1858991	disease	0.8		0.952	42	10	2001	2020
EIF2B5	8893	eukaryotic translation initiation factor 2B subunit epsilon	0.615	0.769	0.064171	OVARIOLEUKODYSTROPHY	C1847967	disease	0.81		1	6	3	2003	2016
BCL10	8915	BCL10 immune signaling adaptor	0.491	0.769	0.33709	Mucosa-Associated Lymphoid Tissue Lymphoma	C0242647	disease	0.8		0.968	63	3	1999	2018
PHOX2B	8929	paired like homeobox 2B	0.565	0.731	0.93755	Neuroblastoma	C0027819	disease	0.8		0.897	58	2	2004	2020
UBE3B	89910	ubiquitin protein ligase E3B	0.59	0.692	4.1871e-08	Kaufman oculocerebrofacial syndrome	C1855663	disease	0.75	moderate	1	6	6	2012	2018
PSTPIP1	9051	proline-serine-threonine phosphatase interacting protein 1	0.65	0.577	2.4606e-06	Pyogenic Arthritis, Pyoderma Gangrenosum and Acne	C1858361	disease	0.8		1	21	3	2002	2019
SLC7A7	9056	solute carrier family 7 member 7	0.603	0.654	7.9543e-07	Lysinuric Protein Intolerance	C0268647	disease	0.8	strong	1	37	47	1980	2020
CLDN1	9076	claudin 1	0.481	0.808	0.0010103	ICHTHYOSIS, LEUKOCYTE VACUOLES, ALOPECIA, AND SCLEROSING CHOLANGITIS	C1843355	disease	0.75		1	6	2	2004	2018
TBX19	9095	T-box transcription factor 19	0.695	0.462	7.1102e-06	ACTH Deficiency, Isolated	C0271583	disease	0.76	strong	1	9	9	2001	2019
USP8	9101	ubiquitin specific peptidase 8	0.587	0.654	1	Pituitary-dependent Cushing's disease	C0221406	disease	0.8		1	24	4	2015	2020
AIFM1	9131	apoptosis inducing factor mitochondria associated 1	0.527	0.769	0.99795	COWCHOCK SYNDROME	C0795910	disease	0.75		1	10	1	1985	2019
SLC6A5	9152	solute carrier family 6 member 5	0.67	0.5	8.977e-15	HYPEREKPLEXIA 3	C3553288	disease	0.8		1	5	11	2003	2019
CHRDL1	91851	chordin like 1	0.659	0.538	0.2164	Congenital keratoglobus	C0344530	disease	0.75		1	6	7	2012	2016
CCNQ	92002	cyclin Q	0.663	0.462	0.90384	TOE SYNDACTYLY, TELECANTHUS, AND ANOGENITAL AND RENAL MALFORMATIONS	C2678045	disease	0.76		1	11	3	1996	2018
LGI1	9211	leucine rich glioma inactivated 1	0.568	0.731	0.99914	Autosomal Dominant Lateral Temporal Lobe Epilepsy	C1838062	disease	0.8	limited	0.927	41	3	2002	2020
GORAB	92344	golgin, RAB6 interacting	0.647	0.538	6.6537e-06	Geroderma osteodysplastica	C0432255	disease	0.77		1	7	6	2008	2019
NOG	9241	noggin	0.518	0.731	0.89026	TARSAL-CARPAL COALITION SYNDROME	C1861305	disease	0.77		1	8	3	2002	2015
NOG	9241	noggin	0.518	0.731	0.89026	SYMPHALANGISM, PROXIMAL	C1861385	disease	0.8		1	21	0	1995	2019
NOG	9241	noggin	0.518	0.731	0.89026	STAPES ANKYLOSIS WITH BROAD THUMB AND TOES (disorder)	C1866656	disease	0.75		1	7	2	2002	2015
BBIP1	92482	BBSome interacting protein 1	0.695	0.423	0.004174	BARDET-BIEDL SYNDROME 18	C3806174	disease	0.8		1	2	1	2013	2014
DRC1	92749	dynein regulatory complex subunit 1	0.641	0.654	8.3157e-20	CILIARY DYSKINESIA, PRIMARY, 21	C3809087	disease	0.8			0	2
ADGRG1	9289	adhesion G protein-coupled receptor G1	0.59	0.654	5.3483e-10	POLYMICROGYRIA, BILATERAL FRONTOPARIETAL	C1847352	disease	0.8	strong	0.958	24	26	2004	2019
MMP20	9313	matrix metallopeptidase 20	0.663	0.538	6.0776e-14	Amelogenesis Imperfecta, Hypomaturation Type, Iia2	C2675858	disease	0.8	strong	1	4	4	2002	2017
TGM5	9333	transglutaminase 5	0.656	0.615	2.4183e-25	Peeling skin syndrome, acral type	C1853354	disease	0.75	strong	1	11	7	1998	2018
EFTUD2	9343	elongation factor Tu GTP binding domain containing 2	0.647	0.462	1	Growth and mental retardation, mandibulofacial dysostosis, microcephaly, and cleft palate	C1864652	disease	0.8		0.938	16	18	1997	2019
LONP1	9361	lon peptidase 1, mitochondrial	0.517	0.808	0.9993	CODAS syndrome	C1838180	disease	0.78		0.8	10	12	1991	2019
GRHPR	9380	glyoxylate and hydroxypyruvate reductase	0.722	0.308	4.6393e-07	Primary hyperoxaluria type 2	C0268165	disease	0.8		1	20	54	1999	2019
FOXP2	93986	forkhead box P2	0.545	0.808	0.99994	Apraxia, Developmental Verbal	C0750927	disease	0.8		1	22	8	2001	2019
ACVRL1	94	activin A receptor like type 1	0.493	0.769	0.00096719	OSLER-RENDU-WEBER SYNDROME 2	C1838163	disease	0.76	definitive	1	74	91	1996	2018
RECQL4	9401	RecQ like helicase 4	0.496	0.808	3.3132e-35	Baller-Gerold syndrome	C0265308	disease	0.77		1	26	54	1999	2018
RECQL4	9401	RecQ like helicase 4	0.496	0.808	3.3132e-35	Rapadilino syndrome	C1849453	disease	0.75		1	10	14	1999	2012
RP1L1	94137	RP1 like 1	0.78	0.154	1.8205e-10	OCCULT MACULAR DYSTROPHY	C3150833	disease	0.8	strong	1	13	4	2010	2019
ITM2B	9445	integral membrane protein 2B	0.617	0.654	0.62589	Dementia, familial Danish	C1861735	disease	0.8	limited	0.944	18	1	2000	2019
ITM2B	9445	integral membrane protein 2B	0.617	0.654	0.62589	CEREBRAL AMYLOID ANGIOPATHY, ITM2B-RELATED, 1	C1867773	disease	0.8		1	14	1	1999	2015
CHST3	9469	carbohydrate sulfotransferase 3	0.517	0.846	0.0072431	Spondyloepiphyseal dysplasia, Omani type	C1837657	disease	0.75		1	7	16	2004	2017
TBX4	9496	T-box transcription factor 4	0.576	0.731	0.5048	SMALL PATELLA SYNDROME	C1840061	disease	0.75		1	6	5	2004	2019
MYOT	9499	myotilin	0.695	0.385	3.3663e-08	MYOPATHY, MYOFIBRILLAR, 3	C3714934	disease	0.75		1	19	4	1988	2016
SCARB2	950	scavenger receptor class B member 2	0.606	0.615	8.9495e-05	Action Myoclonus-Renal Failure Syndrome	C0751779	disease	0.8		1	22	20	2008	2018
ADAMTS2	9509	ADAM metallopeptidase with thrombospondin type 1 motif 2	0.579	0.808	0.9661	EHLERS-DANLOS SYNDROME, DERMATOSPARAXIS TYPE	C2700425	disease	0.76	strong	0.923	13	6	1992	2019
LITAF	9516	lipopolysaccharide induced TNF factor	0.65	0.462	0.030752	Charcot-Marie-Tooth disease, Type 1C	C0270913	disease	0.79		1	16	8	2003	2017
BAG3	9531	BAG cochaperone 3	0.498	0.846	0.61738	Myofibrillar Myopathy	C2678065	disease	0.8	definitive	1	20	1	2006	2018
CD40LG	959	CD40 ligand	0.414	0.846	0.72079	Hyper-IgM Immunodeficiency Syndrome, Type 1	C0398689	disease	0.8		0.983	118	21	1992	2020
CD59	966	CD59 molecule (CD59 blood group)	0.469	0.808	0.60568	CD59 Deficiency	C2676767	disease	0.76		1	9	3	1992	2019
LPIN2	9663	lipin 2	0.628	0.615	5.026e-05	Majeed syndrome	C1864997	disease	0.77	strong	1	10	6	2005	2019
DEPDC5	9681	DEP domain containing 5, GATOR1 subcomplex subunit	0.631	0.538	0.1165	Epilepsy, Partial, with Variable Foci	C1858477	disease	0.77	definitive	1	19	24	2013	2019
IFT140	9742	intraflagellar transport 140	0.572	0.692	9.914e-24	Jeune thoracic dystrophy	C0265275	disease	0.82	strong	1	4	5	2012	2013
BMS1	9790	BMS1 ribosome biogenesis factor	0.499	0.846	0.0001753	Aplasia Cutis Congenita	C0282160	disease	0.8		1	11	1	1995	2019
PLEKHM1	9842	pleckstrin homology and RUN domain containing M1	0.691	0.577	0.0081382	Osteopetrosis, Autosomal Recessive 6	C1969093	disease	0.8	limited	1	3	0	2007	2016
MAGI2	9863	membrane associated guanylate kinase, WW and PDZ domain containing 2	0.579	0.654	0.99943	Schizophrenia	C0036341	disease	0.85		1	8	2	2008	2018
MFN2	9927	mitofusin 2	0.471	0.846	0.99415	Hereditary motor and sensory neuropathy with optic atrophy (disorder)	C0393807	disease	0.76	strong	1	11	11	2006	2016
MFN2	9927	mitofusin 2	0.471	0.846	0.99415	CHARCOT-MARIE-TOOTH DISEASE, AXONAL, AUTOSOMAL DOMINANT, TYPE 2A2A	C4721887	disease	0.81		1	23	21	2004	2019
RBM8A	9939	RNA binding motif protein 8A	0.604	0.692	0.57268	Thrombocytopenia-Absent Radius Syndrome	C0175703	disease	0.77		1	9	5	2007	2019
MED12	9968	mediator complex subunit 12	0.476	0.769	1	FG syndrome	C0220769	disease	0.8		1	14	10	1984	2016
CDH1	999	cadherin 1	0.401	0.808	0.14631	Malignant neoplasm of breast	C0006142	disease	0.8	limited	1	82	12	1991	2019
CDH1	999	cadherin 1	0.401	0.808	0.14631	Malignant neoplasm of stomach	C0024623	disease	0.8		0.933	134	6	1996	2020
CDH1	999	cadherin 1	0.401	0.808	0.14631	Hereditary Diffuse Gastric Cancer	C1708349	disease	0.8	definitive	0.972	218	114	1990	2020

## Sheet: Remove the duplicate
ADA
GNE
ABCC9
USH1C
PQBP1
LRPPRC
OPTN
SLC25A13
SLC25A15
ALG3
PRG4
SF3B4
ZMPSTE24
CDKN1B
CDKN1C
CDKN2A
ADAR
HAX1
SLC9A6
SEC23B
SPTLC1
SLC34A2
NPC2
STAMBP
SPINT2
KLF1
CETP
RAI1
CTSC
SEPTIN9
GJB6
SRCAP
PNPLA6
SLC27A4
ADAMTS13
POLR3A
GLMN
WDR45
CHEK2
HPS5
PRRT2
TREX1
KRT71
HOGA1
PNKP
TMC6
SLC46A1
SLC52A3
CTRC
CHRND
CHRNE
NLRP3
CHRNG
CCDC151
SLC22A12
ERCC8
RAB39B
AP1S1
TWIST2
CLCN1
ANTXR2
CLCNKB
TPP1
TPH2
TTC8
ABCC2
EARS2
CNGA3
COL1A1
COL1A2
COL2A1
EDARADD
COL4A1
COL4A3
COL4A4
COL6A1
COL6A2
COL6A3
COL7A1
COL11A2
COL17A1
COX8A
HGSNAT
CRX
SUN5
TRPM6
CRYAB
CRYBA1
CRYBB2
CRYGB
CRYGC
SLC34A3
CSF1R
CSF3R
CDAN1
OTOA
CST3
DSG4
NKX2-5
CTLA4
CTNNA1
CTNNB1
CTSK
MARVELD2
CYBB
CYLD
ESCO2
VPS13B
ADSL
FREM1
CYP11B1
CYP17A1
CYP19A1
CYP21A2
CYP27A1
CYP27B1
STRC
DNAAF4
SPRED1
NAGS
TRPV3
ACE
DCTN1
TMPRSS6
DDX11
TIMM8A
ARX
ADAMTS17
ASXL1
DHCR24
DHODH
DKC1
DLD
DLG3
DLX3
DMD
DMP1
DNMT1
DNMT3A
DPYD
DRD2
JAG1
DSG1
DSPP
SLC26A2
TOR1A
AGXT
ECM1
EDA
ABCA1
MEGF8
EGR2
EIF2B1
EIF2S3
ELANE
DZIP1L
PIKFYVE
ELN
EMD
FLCN
ENG
C9orf72
EPB41
VMA21
ANO5
AK2
CLN8
EPOR
ERBB2
ERCC6
ESR1
ETFA
ETFDH
ALAS2
ETV6
ALB
EXT1
EYA1
EZH2
F2
F5
F10
FBN1
BRAT1
RFX6
FECH
ALDH3A2
FGA
FGB
FGD1
FGF10
FGFR1
FGFR3
FGFR2
FH
FHL1
ANKRD26
ALDOB
FOXG1
ATF6
RAB3GAP1
RAB18
FOXC2
SETX
FOXO1
SPART
FLNA
FLNB
FLT3
FLT4
FMO3
SYNE1
SMCHD1
ADNP
LARS2
DICER1
MLYCD
CRB1
TARDBP
SF3B1
FOLR1
KAT6B
LEMD3
FXN
ABCA4
ALOX12B
STAC3
FSHR
ABL1
FTL
SLC37A4
WDR72
ALX3
FBXO7
GALK1
WHRN
GALNS
POC1A
GALNT3
GALT
SAMHD1
MMACHC
CHMP2B
SETBP1
CNTNAP2
AUTS2
ZBTB20
GARS1
PTPN22
GATA2
BLOC1S6
GATA4
SACS
GATM
GBA
GBE1
GCH1
GCK
SLC17A5
CNNM4
OPN1MW
IL36RN
BSCL2
GFPT1
AMH
GH1
ATP2C1
GJB2
GK
DISC1
GPC3
GLB1
AHDC1
GLRB
GLUD1
AMT
GNA11
GNAQ
GNAS
GNAT2
GNS
GP1BA
GP9
KANSL1
CAVIN1
SUMF1
SH3PXD2B
PNPLA1
FAM83H
TPRN
ANK2
OSTM1
FLVCR1
NR3C1
ANKRD11
GRM6
MSH6
ICOS
GPSM2
ALG6
HSD17B10
HADHA
HADHB
HBA1
HBA2
HBB
HCCS
CFH
HINT1
MNX1
HLA-DQB1
HLCS
HMGCL
APC
HPRT1
HRAS
HSD3B2
HSD11B2
HSD17B3
HSF4
HSPB1
HSPG2
HTR2A
APOB
FREM2
IDH1
IDH2
IDUA
RD3
TGM6
APOC2
LRIT3
IGF1
APOE
APRT
IL2RG
IL12RB1
INPPL1
INSR
PDX1
AR
ITGA2B
ITGB3
ITPR1
IVD
JAK2
KCNC3
KCNH1
KCNH2
AGRN
KCNJ2
KCNJ13
KCNQ3
KIF5A
ACAT1
KIT
KNG1
KRAS
KRT2
KRT4
KRT5
KRT9
KRT10
KRT14
KRT17
IFITM5
BLOC1S3
LAMA3
LAMB3
LAMC2
LBR
LCAT
LDLR
LEP
LHCGR
LIFR
LIPA
LMNA
LPL
LRP4
LTBP3
TACSTD2
SMAD3
SMAD4
MAF
STS
MAPT
MAT1A
MAX
CHST6
MECP2
MET
ASAH1
MITF
MLH1
KMT2A
TRPM1
MMP2
MPI
MPO
MPV17
MRE11
GPR179
MSH2
ASS1
MSX2
MTHFR
MTM1
ND5
MTTP
MUSK
MMUT
MVK
MYD88
MYH3
MYH7
NAGA
NAGLU
ATM
NEUROD1
NF1
ATP1A2
NF2
ATP1A3
NFIX
NFKB2
NGF
NOTCH3
NPC1
NPHP1
NPHS1
ATP2A1
ATP2A2
NRAS
NTRK1
GPR143
OCA2
OCRL
OPA1
TNFRSF11B
ALDH7A1
PAFAH1B1
PAH
ATP6V0A4
PAX3
PAX6
PAX7
NSDHL
PCCA
PCCB
SOST
EXOSC3
ATL1
SEPSECS
SAR1B
SLC45A2
PCNT
PDCD1
PDE3A
PRKAG2
CABP2
PDGFRA
LARP7
PDGFRB
NBAS
SUFU
RAB23
ATP8A2
ADA2
PEPD
PEX1
ATP8B1
PGK1
ABCB4
PIK3CA
PIK3CD
PIK3R1
PITX3
PKP1
PLG
PLOD1
PMM2
PMP22
ATP7A
MYO3A
PMS2
RIPK4
POLG
GDAP1
SOX18
RNF216
ATR
ADAMTSL4
POU3F4
UGT1A1
CNGB3
FAM20A
CTSA
TET2
DYM
SAMD9
APTX
BCOR
AUH
MKS1
CLN6
DARS2
SLC29A3
AVPR2
TMEM127
PRKAR1A
AGK
NGLY1
PRKCG
MAP2K2
ANKH
PRLR
PROC
PRODH
PRPS1
PRSS1
HTRA1
INPP5E
PSEN1
TWNK
FAM20C
RARS2
RPGRIP1
PNPLA2
SELENON
MCOLN1
TTC7A
PTEN
JPH3
PTH
TBC1D24
ALS2
CHD8
PRX
EPG5
PTPN11
GRHL3
PYCR1
NLRC4
QDPR
RAB27A
RAF1
RAG1
ACTA2
RASA1
RB1
BCKDHA
TRPV4
BCKDHB
RDH5
PRPH2
REN
RET
RHO
GRK1
RPGR
RPE65
BCS1L
RS1
RYR1
ATXN7
SCN1A
SCN4A
SCN5A
SCN9A
SCN10A
PIEZO2
SDHB
SDHC
SDHD
TRAPPC2
NOD2
P3H1
STRA6
ROBO3
ABCG5
LMBR1
SIL1
DCLRE1C
SGSH
SHOX
SI
NMNAT1
P2RY12
BMP2
SLC2A1
SLC2A2
SLC2A4
SLC4A1
SLC5A1
SLC5A2
CPLANE1
SLC6A3
SLC6A4
BMPR1A
SLC20A2
BMPR1B
SMARCA2
SMARCB1
SMPD1
SMS
SNCA
SNRPN
SOD1
SOX2
SPINK1
SPTA1
SPTB
SRD5A2
BRCA1
BRAF
SRY
BRCA2
ST14
STAR
STAT3
STIM1
SUOX
ABCC8
TACR3
TAF1
TAT
TBX1
TAZ
TBCE
HNF1A
HNF1B
ACTC1
TERT
TFAP2A
NR2F1
TGFB1
TGFBI
NKX2-1
TNNI3
TNNT2
TP53
C2
TPMT
ACTG2
TSC2
TSHR
TTN
TTR
TYR
U2AF1
C9
UMOD
KDM6A
VHL
VIM
BEST1
VWF
WAS
WNT5A
WNT7A
WT1
XDH
CACNA1A
CACNA1F
CACNA1S
RAB7A
SLC25A20
VKORC1
CARD14
FKRP
ALDH5A1
CDC73
MCPH1
USB1
DYNC2H1
TBL1XR1
PALB2
PANK2
DCAF17
CTC1
CEP290
CFAP43
CUBN
WNT10A
SHOC2
ASXL3
AAAS
ACTN4
SLC2A10
CALR
AMN
ADAMTS10
MKKS
GDF5
RBM10
NAA10
AXIN1
BAP1
TTC25
SLC4A11
PLA2G6
BRIP1
DTNBP1
FAM161A
ANTXR1
HPS3
GNPTG
CASR
ZNF469
GLIS2
IKBKG
ATCAY
TCAP
CAV1
TNFSF11
RUNX1
TP63
PTCH2
ABCB11
CBL
STX11
CBS
ADAM9
TNFRSF11A
PROM1
PER2
EIF2B2
EIF2B5
BCL10
PHOX2B
UBE3B
PSTPIP1
SLC7A7
CLDN1
TBX19
USP8
AIFM1
SLC6A5
CHRDL1
CCNQ
LGI1
GORAB
NOG
BBIP1
DRC1
ADGRG1
MMP20
TGM5
EFTUD2
LONP1
GRHPR
FOXP2
ACVRL1
RECQL4
RP1L1
ITM2B
CHST3
TBX4
MYOT
SCARB2
ADAMTS2
LITAF
BAG3
CD40LG
CD59
LPIN2
DEPDC5
IFT140
BMS1
PLEKHM1
MAGI2
MFN2
RBM8A
MED12
CDH1
