# Supplementary material for: Network pharmacology combined with molecular docking to explore the potential mechanisms for the antioxidant activity of Rheum tanguticum seeds
Source: BMC Complement Med Ther. 2022 May 3;22:121. doi: 10.1186/s12906-022-03611-3 (PMC9066831; doi:10.1186/s12906-022-03611-3)
Supplement: Supplementary file 1 — Additional file 1. [file 12906_2022_3611_MOESM1_ESM.zip › Supporting File/Disease Target/GeneCards-SearchResults.xlsx]

## Sheet: GeneCards-SearchResults
Gene Symbol	Description	Category	Gifts	GC Id	Relevance score	GeneCards Link
NOS3	Nitric Oxide Synthase 3	Protein Coding	52	GC07P150990	52.1627	https://www.genecards.org/cgi-bin/carddisp.pl?gene=NOS3
NOS2	Nitric Oxide Synthase 2	Protein Coding	50	GC17M027756	49.6186	https://www.genecards.org/cgi-bin/carddisp.pl?gene=NOS2
NOS1	Nitric Oxide Synthase 1	Protein Coding	50	GC12M117208	39.3902	https://www.genecards.org/cgi-bin/carddisp.pl?gene=NOS1
AIFM1	Apoptosis Inducing Factor Mitochondria Associated 1	Protein Coding	50	GC0XM130129	34.4033	https://www.genecards.org/cgi-bin/carddisp.pl?gene=AIFM1
GFM1	G Elongation Factor Mitochondrial 1	Protein Coding	45	GC03P158644	32.1949	https://www.genecards.org/cgi-bin/carddisp.pl?gene=GFM1
FARS2	Phenylalanyl-TRNA Synthetase 2, Mitochondrial	Protein Coding	44	GC06P005261	31.8968	https://www.genecards.org/cgi-bin/carddisp.pl?gene=FARS2
CARS2	Cysteinyl-TRNA Synthetase 2, Mitochondrial	Protein Coding	41	GC13M110641	30.8652	https://www.genecards.org/cgi-bin/carddisp.pl?gene=CARS2
AARS2	Alanyl-TRNA Synthetase 2, Mitochondrial	Protein Coding	43	GC06M044297	30.155	https://www.genecards.org/cgi-bin/carddisp.pl?gene=AARS2
SOD1	Superoxide Dismutase 1	Protein Coding	52	GC21P031659	29.4677	https://www.genecards.org/cgi-bin/carddisp.pl?gene=SOD1
CAT	Catalase	Protein Coding	50	GC11P034460	27.7199	https://www.genecards.org/cgi-bin/carddisp.pl?gene=CAT
EARS2	Glutamyl-TRNA Synthetase 2, Mitochondrial	Protein Coding	43	GC16M023527	27.3433	https://www.genecards.org/cgi-bin/carddisp.pl?gene=EARS2
NARS2	Asparaginyl-TRNA Synthetase 2, Mitochondrial	Protein Coding	44	GC11M078435	26.955	https://www.genecards.org/cgi-bin/carddisp.pl?gene=NARS2
MTO1	Mitochondrial TRNA Translation Optimization 1	Protein Coding	43	GC06P073461	26.634	https://www.genecards.org/cgi-bin/carddisp.pl?gene=MTO1
ELAC2	ElaC Ribonuclease Z 2	Protein Coding	43	GC17M012991	26.4511	https://www.genecards.org/cgi-bin/carddisp.pl?gene=ELAC2

## Sheet: Sheet1
Gene Symbol	Description	Category	Gifts	GC Id	Relevance score	GeneCards Link
NOS3	Nitric Oxide Synthase 3	Protein Coding	52	GC07P150990	52.1627	https://www.genecards.org/cgi-bin/carddisp.pl?gene=NOS3
NOS2	Nitric Oxide Synthase 2	Protein Coding	50	GC17M027756	49.6186	https://www.genecards.org/cgi-bin/carddisp.pl?gene=NOS2
NOS1	Nitric Oxide Synthase 1	Protein Coding	50	GC12M117208	39.3902	https://www.genecards.org/cgi-bin/carddisp.pl?gene=NOS1
AIFM1	Apoptosis Inducing Factor Mitochondria Associated 1	Protein Coding	50	GC0XM130129	34.4033	https://www.genecards.org/cgi-bin/carddisp.pl?gene=AIFM1
GFM1	G Elongation Factor Mitochondrial 1	Protein Coding	45	GC03P158644	32.1949	https://www.genecards.org/cgi-bin/carddisp.pl?gene=GFM1
FARS2	Phenylalanyl-TRNA Synthetase 2, Mitochondrial	Protein Coding	44	GC06P005261	31.8968	https://www.genecards.org/cgi-bin/carddisp.pl?gene=FARS2
CARS2	Cysteinyl-TRNA Synthetase 2, Mitochondrial	Protein Coding	41	GC13M110641	30.8652	https://www.genecards.org/cgi-bin/carddisp.pl?gene=CARS2
AARS2	Alanyl-TRNA Synthetase 2, Mitochondrial	Protein Coding	43	GC06M044297	30.155	https://www.genecards.org/cgi-bin/carddisp.pl?gene=AARS2
SOD1	Superoxide Dismutase 1	Protein Coding	52	GC21P031659	29.4677	https://www.genecards.org/cgi-bin/carddisp.pl?gene=SOD1
CAT	Catalase	Protein Coding	50	GC11P034460	27.7199	https://www.genecards.org/cgi-bin/carddisp.pl?gene=CAT
EARS2	Glutamyl-TRNA Synthetase 2, Mitochondrial	Protein Coding	43	GC16M023527	27.3433	https://www.genecards.org/cgi-bin/carddisp.pl?gene=EARS2
NARS2	Asparaginyl-TRNA Synthetase 2, Mitochondrial	Protein Coding	44	GC11M078435	26.955	https://www.genecards.org/cgi-bin/carddisp.pl?gene=NARS2
MTO1	Mitochondrial TRNA Translation Optimization 1	Protein Coding	43	GC06P073461	26.634	https://www.genecards.org/cgi-bin/carddisp.pl?gene=MTO1
ELAC2	ElaC Ribonuclease Z 2	Protein Coding	43	GC17M012991	26.4511	https://www.genecards.org/cgi-bin/carddisp.pl?gene=ELAC2
TUFM	Tu Translation Elongation Factor, Mitochondrial	Protein Coding	45	GC16M029145	25.9943	https://www.genecards.org/cgi-bin/carddisp.pl?gene=TUFM
TSFM	Ts Translation Elongation Factor, Mitochondrial	Protein Coding	44	GC12P057778	25.7466	https://www.genecards.org/cgi-bin/carddisp.pl?gene=TSFM
POLR1C	RNA Polymerase I And III Subunit C	Protein Coding	44	GC06P052227	24.7896	https://www.genecards.org/cgi-bin/carddisp.pl?gene=POLR1C
VARS2	Valyl-TRNA Synthetase 2, Mitochondrial	Protein Coding	43	GC06P051937	23.7936	https://www.genecards.org/cgi-bin/carddisp.pl?gene=VARS2
RAB33A	RAB33A, Member RAS Oncogene Family	Protein Coding	37	GC0XP130110	23.5239	https://www.genecards.org/cgi-bin/carddisp.pl?gene=RAB33A
MTRFR	Mitochondrial Translation Release Factor In Rescue	Protein Coding	29	GC12P123233	23.2687	https://www.genecards.org/cgi-bin/carddisp.pl?gene=MTRFR
PNPT1	Polyribonucleotide Nucleotidyltransferase 1	Protein Coding	44	GC02M055634	22.029	https://www.genecards.org/cgi-bin/carddisp.pl?gene=PNPT1
OLR1	Oxidized Low Density Lipoprotein Receptor 1	Protein Coding	44	GC12M015055	21.3628	https://www.genecards.org/cgi-bin/carddisp.pl?gene=OLR1
MTFMT	Mitochondrial Methionyl-TRNA Formyltransferase	Protein Coding	42	GC15M065001	21.3561	https://www.genecards.org/cgi-bin/carddisp.pl?gene=MTFMT
RMND1	Required For Meiotic Nuclear Division 1 Homolog	Protein Coding	37	GC06M151404	21.1187	https://www.genecards.org/cgi-bin/carddisp.pl?gene=RMND1
XDH	Xanthine Dehydrogenase	Protein Coding	47	GC02M031334	20.8188	https://www.genecards.org/cgi-bin/carddisp.pl?gene=XDH
MRPL44	Mitochondrial Ribosomal Protein L44	Protein Coding	40	GC02P223957	20.7437	https://www.genecards.org/cgi-bin/carddisp.pl?gene=MRPL44
MRPS22	Mitochondrial Ribosomal Protein S22	Protein Coding	42	GC03P139005	20.363	https://www.genecards.org/cgi-bin/carddisp.pl?gene=MRPS22
SOD2	Superoxide Dismutase 2	Protein Coding	51	GC06M159669	19.9955	https://www.genecards.org/cgi-bin/carddisp.pl?gene=SOD2
HMOX1	Heme Oxygenase 1	Protein Coding	53	GC22P035380	19.912	https://www.genecards.org/cgi-bin/carddisp.pl?gene=HMOX1
GTPBP3	GTP Binding Protein 3, Mitochondrial	Protein Coding	41	GC19P025529	19.8506	https://www.genecards.org/cgi-bin/carddisp.pl?gene=GTPBP3
TXN2	Thioredoxin 2	Protein Coding	46	GC22M036467	19.6846	https://www.genecards.org/cgi-bin/carddisp.pl?gene=TXN2
CPT2	Carnitine Palmitoyltransferase 2	Protein Coding	50	GC01P053196	19.4275	https://www.genecards.org/cgi-bin/carddisp.pl?gene=CPT2
GFM2	GTP Dependent Ribosome Recycling Factor Mitochondrial 2	Protein Coding	41	GC05M074721	19.2391	https://www.genecards.org/cgi-bin/carddisp.pl?gene=GFM2
NFE2L2	Nuclear Factor, Erythroid 2 Like 2	Protein Coding	50	GC02M177227	19.216	https://www.genecards.org/cgi-bin/carddisp.pl?gene=NFE2L2
GSR	Glutathione-Disulfide Reductase	Protein Coding	50	GC08M030678	18.7749	https://www.genecards.org/cgi-bin/carddisp.pl?gene=GSR
TNF	Tumor Necrosis Factor	Protein Coding	51	GC06P051959	18.534	https://www.genecards.org/cgi-bin/carddisp.pl?gene=TNF
MPO	Myeloperoxidase	Protein Coding	51	GC17M058269	18.0259	https://www.genecards.org/cgi-bin/carddisp.pl?gene=MPO
ACADVL	Acyl-CoA Dehydrogenase Very Long Chain	Protein Coding	46	GC17P007219	18.0136	https://www.genecards.org/cgi-bin/carddisp.pl?gene=ACADVL
TXN	Thioredoxin	Protein Coding	46	GC09M110243	17.9843	https://www.genecards.org/cgi-bin/carddisp.pl?gene=TXN
TP53	Tumor Protein P53	Protein Coding	54	GC17M007661	17.5347	https://www.genecards.org/cgi-bin/carddisp.pl?gene=TP53
HADHA	Hydroxyacyl-CoA Dehydrogenase Trifunctional Multienzyme Complex Subunit Alpha	Protein Coding	47	GC02M026190	17.3676	https://www.genecards.org/cgi-bin/carddisp.pl?gene=HADHA
MIPEP	Mitochondrial Intermediate Peptidase	Protein Coding	43	GC13M023730	17.3458	https://www.genecards.org/cgi-bin/carddisp.pl?gene=MIPEP
TRMT5	TRNA Methyltransferase 5	Protein Coding	39	GC14M060971	17.1732	https://www.genecards.org/cgi-bin/carddisp.pl?gene=TRMT5
MRPS34	Mitochondrial Ribosomal Protein S34	Protein Coding	37	GC16M001771	16.9614	https://www.genecards.org/cgi-bin/carddisp.pl?gene=MRPS34
ACADM	Acyl-CoA Dehydrogenase Medium Chain	Protein Coding	47	GC01P075724	16.6928	https://www.genecards.org/cgi-bin/carddisp.pl?gene=ACADM
TARS2	Threonyl-TRNA Synthetase 2, Mitochondrial	Protein Coding	43	GC01P150499	16.602	https://www.genecards.org/cgi-bin/carddisp.pl?gene=TARS2
CPT1A	Carnitine Palmitoyltransferase 1A	Protein Coding	50	GC11M068754	16.5969	https://www.genecards.org/cgi-bin/carddisp.pl?gene=CPT1A
TRIT1	TRNA Isopentenyltransferase 1	Protein Coding	43	GC01M039842	16.5421	https://www.genecards.org/cgi-bin/carddisp.pl?gene=TRIT1
CYCS	Cytochrome C, Somatic	Protein Coding	49	GC07M025118	16.4638	https://www.genecards.org/cgi-bin/carddisp.pl?gene=CYCS
C1QBP	Complement C1q Binding Protein	Protein Coding	46	GC17M005432	16.4055	https://www.genecards.org/cgi-bin/carddisp.pl?gene=C1QBP
FMO3	Flavin Containing Dimethylaniline Monoxygenase 3	Protein Coding	47	GC01P171090	16.3411	https://www.genecards.org/cgi-bin/carddisp.pl?gene=FMO3
FASTKD2	FAST Kinase Domains 2	Protein Coding	40	GC02P206766	16.2874	https://www.genecards.org/cgi-bin/carddisp.pl?gene=FASTKD2
SLC25A26	Solute Carrier Family 25 Member 26	Protein Coding	38	GC03P066120	16.1561	https://www.genecards.org/cgi-bin/carddisp.pl?gene=SLC25A26
HADHB	Hydroxyacyl-CoA Dehydrogenase Trifunctional Multienzyme Complex Subunit Beta	Protein Coding	48	GC02P026243	16.1427	https://www.genecards.org/cgi-bin/carddisp.pl?gene=HADHB
HSD17B4	Hydroxysteroid 17-Beta Dehydrogenase 4	Protein Coding	47	GC05P119452	16.0744	https://www.genecards.org/cgi-bin/carddisp.pl?gene=HSD17B4
MARS2	Methionyl-TRNA Synthetase 2, Mitochondrial	Protein Coding	43	GC02P197705	16.0208	https://www.genecards.org/cgi-bin/carddisp.pl?gene=MARS2
CYBA	Cytochrome B-245 Alpha Chain	Protein Coding	48	GC16M088643	15.7212	https://www.genecards.org/cgi-bin/carddisp.pl?gene=CYBA
MRPS16	Mitochondrial Ribosomal Protein S16	Protein Coding	44	GC10M073248	15.5005	https://www.genecards.org/cgi-bin/carddisp.pl?gene=MRPS16
CYP3A4	Cytochrome P450 Family 3 Subfamily A Member 4	Protein Coding	51	GC07M099759	15.4168	https://www.genecards.org/cgi-bin/carddisp.pl?gene=CYP3A4
PON1	Paraoxonase 1	Protein Coding	46	GC07M095297	15.3122	https://www.genecards.org/cgi-bin/carddisp.pl?gene=PON1
CYP2D6	Cytochrome P450 Family 2 Subfamily D Member 6	Protein Coding	49	GC22M042126	14.9752	https://www.genecards.org/cgi-bin/carddisp.pl?gene=CYP2D6
NOS1AP	Nitric Oxide Synthase 1 Adaptor Protein	Protein Coding	39	GC01P162069	14.7742	https://www.genecards.org/cgi-bin/carddisp.pl?gene=NOS1AP
PTGS2	Prostaglandin-Endoperoxide Synthase 2	Protein Coding	49	GC01M186640	14.6746	https://www.genecards.org/cgi-bin/carddisp.pl?gene=PTGS2
ACADL	Acyl-CoA Dehydrogenase Long Chain	Protein Coding	44	GC02M210187	14.6337	https://www.genecards.org/cgi-bin/carddisp.pl?gene=ACADL
GPX1	Glutathione Peroxidase 1	Protein Coding	48	GC03M049426	14.5643	https://www.genecards.org/cgi-bin/carddisp.pl?gene=GPX1
G6PD	Glucose-6-Phosphate Dehydrogenase	Protein Coding	51	GC0XM154531	14.5501	https://www.genecards.org/cgi-bin/carddisp.pl?gene=G6PD
EHHADH	Enoyl-CoA Hydratase And 3-Hydroxyacyl CoA Dehydrogenase	Protein Coding	45	GC03M185190	14.4871	https://www.genecards.org/cgi-bin/carddisp.pl?gene=EHHADH
ACADS	Acyl-CoA Dehydrogenase Short Chain	Protein Coding	47	GC12P120890	14.2956	https://www.genecards.org/cgi-bin/carddisp.pl?gene=ACADS
IL1B	Interleukin 1 Beta	Protein Coding	49	GC02M112829	14.2426	https://www.genecards.org/cgi-bin/carddisp.pl?gene=IL1B
OGG1	8-Oxoguanine DNA Glycosylase	Protein Coding	47	GC03P009751	14.238	https://www.genecards.org/cgi-bin/carddisp.pl?gene=OGG1
ACOX1	Acyl-CoA Oxidase 1	Protein Coding	47	GC17M075941	14.2176	https://www.genecards.org/cgi-bin/carddisp.pl?gene=ACOX1
SLC25A20	Solute Carrier Family 25 Member 20	Protein Coding	47	GC03M048869	14.2043	https://www.genecards.org/cgi-bin/carddisp.pl?gene=SLC25A20
ATP5F1A	ATP Synthase F1 Subunit Alpha	Protein Coding	37	GC18M046081	14.1921	https://www.genecards.org/cgi-bin/carddisp.pl?gene=ATP5F1A
MAPK14	Mitogen-Activated Protein Kinase 14	Protein Coding	52	GC06P052142	13.9095	https://www.genecards.org/cgi-bin/carddisp.pl?gene=MAPK14
QRSL1	Glutaminyl-TRNA Amidotransferase Subunit QRSL1	Protein Coding	40	GC06P106629	13.8905	https://www.genecards.org/cgi-bin/carddisp.pl?gene=QRSL1
IFNG	Interferon Gamma	Protein Coding	48	GC12M068154	13.8851	https://www.genecards.org/cgi-bin/carddisp.pl?gene=IFNG
HADH	Hydroxyacyl-CoA Dehydrogenase	Protein Coding	47	GC04P107989	13.8436	https://www.genecards.org/cgi-bin/carddisp.pl?gene=HADH
MSRA	Methionine Sulfoxide Reductase A	Protein Coding	44	GC08P010054	13.7574	https://www.genecards.org/cgi-bin/carddisp.pl?gene=MSRA
LYRM4	LYR Motif Containing 4	Protein Coding	38	GC06M005032	13.7189	https://www.genecards.org/cgi-bin/carddisp.pl?gene=LYRM4
PARK7	Parkinsonism Associated Deglycase	Protein Coding	47	GC01P008003	13.701	https://www.genecards.org/cgi-bin/carddisp.pl?gene=PARK7
MAPK1	Mitogen-Activated Protein Kinase 1	Protein Coding	52	GC22M021754	13.3662	https://www.genecards.org/cgi-bin/carddisp.pl?gene=MAPK1
CYBB	Cytochrome B-245 Beta Chain	Protein Coding	47	GC0XP037780	13.3378	https://www.genecards.org/cgi-bin/carddisp.pl?gene=CYBB
SFXN4	Sideroflexin 4	Protein Coding	41	GC10M119140	13.106	https://www.genecards.org/cgi-bin/carddisp.pl?gene=SFXN4
TRMT10C	TRNA Methyltransferase 10C, Mitochondrial RNase P Subunit	Protein Coding	36	GC03P101561	12.9695	https://www.genecards.org/cgi-bin/carddisp.pl?gene=TRMT10C
ALDH2	Aldehyde Dehydrogenase 2 Family Member	Protein Coding	51	GC12P111766	12.9585	https://www.genecards.org/cgi-bin/carddisp.pl?gene=ALDH2
RYR1	Ryanodine Receptor 1	Protein Coding	47	GC19P039455	12.8175	https://www.genecards.org/cgi-bin/carddisp.pl?gene=RYR1
HBG2	Hemoglobin Subunit Gamma 2	Protein Coding	43	GC11M005407	12.6998	https://www.genecards.org/cgi-bin/carddisp.pl?gene=HBG2
NDUFS4	NADH:Ubiquinone Oxidoreductase Subunit S4	Protein Coding	45	GC05P053560	12.6476	https://www.genecards.org/cgi-bin/carddisp.pl?gene=NDUFS4
DNAJC9-AS1	DNAJC9 Antisense RNA 1	RNA Gene	19	GC10P073247	12.6292	https://www.genecards.org/cgi-bin/carddisp.pl?gene=DNAJC9-AS1
GAPDH	Glyceraldehyde-3-Phosphate Dehydrogenase	Protein Coding	48	GC12P010854	12.6111	https://www.genecards.org/cgi-bin/carddisp.pl?gene=GAPDH
CYP1A2	Cytochrome P450 Family 1 Subfamily A Member 2	Protein Coding	46	GC15P074748	12.598	https://www.genecards.org/cgi-bin/carddisp.pl?gene=CYP1A2
SNCA	Synuclein Alpha	Protein Coding	50	GC04M089724	12.5841	https://www.genecards.org/cgi-bin/carddisp.pl?gene=SNCA
APP	Amyloid Beta Precursor Protein	Protein Coding	52	GC21M025880	12.5747	https://www.genecards.org/cgi-bin/carddisp.pl?gene=APP
MRPL3	Mitochondrial Ribosomal Protein L3	Protein Coding	43	GC03M131462	12.5453	https://www.genecards.org/cgi-bin/carddisp.pl?gene=MRPL3
GSTM1	Glutathione S-Transferase Mu 1	Protein Coding	43	GC01P109687	12.4989	https://www.genecards.org/cgi-bin/carddisp.pl?gene=GSTM1
EDN1	Endothelin 1	Protein Coding	48	GC06P012256	12.4499	https://www.genecards.org/cgi-bin/carddisp.pl?gene=EDN1
CYP1A1	Cytochrome P450 Family 1 Subfamily A Member 1	Protein Coding	48	GC15M074719	12.4012	https://www.genecards.org/cgi-bin/carddisp.pl?gene=CYP1A1
ALB	Albumin	Protein Coding	50	GC04P073397	12.3812	https://www.genecards.org/cgi-bin/carddisp.pl?gene=ALB
EME2	Essential Meiotic Structure-Specific Endonuclease Subunit 2	Protein Coding	34	GC16P004832	12.3693	https://www.genecards.org/cgi-bin/carddisp.pl?gene=EME2
VARS1	Valyl-TRNA Synthetase 1	Protein Coding	37	GC06M044750	12.2899	https://www.genecards.org/cgi-bin/carddisp.pl?gene=VARS1
COX5A	Cytochrome C Oxidase Subunit 5A	Protein Coding	45	GC15M074919	12.2763	https://www.genecards.org/cgi-bin/carddisp.pl?gene=COX5A
GSTP1	Glutathione S-Transferase Pi 1	Protein Coding	51	GC11P067583	12.2357	https://www.genecards.org/cgi-bin/carddisp.pl?gene=GSTP1
CYP2C9	Cytochrome P450 Family 2 Subfamily C Member 9	Protein Coding	50	GC10P094938	12.1696	https://www.genecards.org/cgi-bin/carddisp.pl?gene=CYP2C9
MRPS7	Mitochondrial Ribosomal Protein S7	Protein Coding	39	GC17P075262	12.1279	https://www.genecards.org/cgi-bin/carddisp.pl?gene=MRPS7
MRPS23	Mitochondrial Ribosomal Protein S23	Protein Coding	39	GC17M057834	12.1162	https://www.genecards.org/cgi-bin/carddisp.pl?gene=MRPS23
MRPL12	Mitochondrial Ribosomal Protein L12	Protein Coding	40	GC17P081704	12.0949	https://www.genecards.org/cgi-bin/carddisp.pl?gene=MRPL12
NOSTRIN	Nitric Oxide Synthase Trafficking	Protein Coding	37	GC02P168786	12.0019	https://www.genecards.org/cgi-bin/carddisp.pl?gene=NOSTRIN
CAV1	Caveolin 1	Protein Coding	48	GC07P116524	11.9822	https://www.genecards.org/cgi-bin/carddisp.pl?gene=CAV1
PRDX5	Peroxiredoxin 5	Protein Coding	47	GC11P064317	11.9799	https://www.genecards.org/cgi-bin/carddisp.pl?gene=PRDX5
SIRT1	Sirtuin 1	Protein Coding	50	GC10P067884	11.96	https://www.genecards.org/cgi-bin/carddisp.pl?gene=SIRT1
IL6	Interleukin 6	Protein Coding	50	GC07P022725	11.9563	https://www.genecards.org/cgi-bin/carddisp.pl?gene=IL6
NQO1	NAD(P)H Quinone Dehydrogenase 1	Protein Coding	50	GC16M069706	11.7777	https://www.genecards.org/cgi-bin/carddisp.pl?gene=NQO1
MAPK8	Mitogen-Activated Protein Kinase 8	Protein Coding	51	GC10P048306	11.7416	https://www.genecards.org/cgi-bin/carddisp.pl?gene=MAPK8
FMO1	Flavin Containing Dimethylaniline Monoxygenase 1	Protein Coding	44	GC01P171248	11.7003	https://www.genecards.org/cgi-bin/carddisp.pl?gene=FMO1
DYNLL1	Dynein Light Chain LC8-Type 1	Protein Coding	43	GC12P120469	11.6905	https://www.genecards.org/cgi-bin/carddisp.pl?gene=DYNLL1
MRPS14	Mitochondrial Ribosomal Protein S14	Protein Coding	36	GC01M175010	11.6804	https://www.genecards.org/cgi-bin/carddisp.pl?gene=MRPS14
BLVRB	Biliverdin Reductase B	Protein Coding	41	GC19M040447	11.6734	https://www.genecards.org/cgi-bin/carddisp.pl?gene=BLVRB
PRDX2	Peroxiredoxin 2	Protein Coding	47	GC19M012796	11.6198	https://www.genecards.org/cgi-bin/carddisp.pl?gene=PRDX2
APEX1	Apurinic/Apyrimidinic Endodeoxyribonuclease 1	Protein Coding	45	GC14P020455	11.6147	https://www.genecards.org/cgi-bin/carddisp.pl?gene=APEX1
TIMM22	Translocase Of Inner Mitochondrial Membrane 22	Protein Coding	37	GC17P000997	11.5964	https://www.genecards.org/cgi-bin/carddisp.pl?gene=TIMM22
MRPS2	Mitochondrial Ribosomal Protein S2	Protein Coding	39	GC09P135499	11.5253	https://www.genecards.org/cgi-bin/carddisp.pl?gene=MRPS2
PTCD3	Pentatricopeptide Repeat Domain 3	Protein Coding	37	GC02P086106	11.4822	https://www.genecards.org/cgi-bin/carddisp.pl?gene=PTCD3
NCF2	Neutrophil Cytosolic Factor 2	Protein Coding	48	GC01M183555	11.3048	https://www.genecards.org/cgi-bin/carddisp.pl?gene=NCF2
CASP3	Caspase 3	Protein Coding	51	GC04M184627	11.2901	https://www.genecards.org/cgi-bin/carddisp.pl?gene=CASP3
CYP2E1	Cytochrome P450 Family 2 Subfamily E Member 1	Protein Coding	46	GC10P133520	11.2426	https://www.genecards.org/cgi-bin/carddisp.pl?gene=CYP2E1
CXCL8	C-X-C Motif Chemokine Ligand 8	Protein Coding	42	GC04P073740	11.1972	https://www.genecards.org/cgi-bin/carddisp.pl?gene=CXCL8
MRPS25	Mitochondrial Ribosomal Protein S25	Protein Coding	39	GC03M016512	11.1388	https://www.genecards.org/cgi-bin/carddisp.pl?gene=MRPS25
AKT1	AKT Serine/Threonine Kinase 1	Protein Coding	54	GC14M104769	11.1363	https://www.genecards.org/cgi-bin/carddisp.pl?gene=AKT1
CP	Ceruloplasmin	Protein Coding	48	GC03M149162	11.0761	https://www.genecards.org/cgi-bin/carddisp.pl?gene=CP
CYP2C19	Cytochrome P450 Family 2 Subfamily C Member 19	Protein Coding	48	GC10P094762	11.0517	https://www.genecards.org/cgi-bin/carddisp.pl?gene=CYP2C19
GATC	Glutamyl-TRNA Amidotransferase Subunit C	Protein Coding	39	GC12P120446	10.9599	https://www.genecards.org/cgi-bin/carddisp.pl?gene=GATC
MICOS13	Mitochondrial Contact Site And Cristae Organizing System Subunit 13	Protein Coding	27	GC19M005692	10.9553	https://www.genecards.org/cgi-bin/carddisp.pl?gene=MICOS13
IL10	Interleukin 10	Protein Coding	48	GC01M206767	10.9479	https://www.genecards.org/cgi-bin/carddisp.pl?gene=IL10
GATB	Glutamyl-TRNA Amidotransferase Subunit B	Protein Coding	37	GC04M151670	10.94	https://www.genecards.org/cgi-bin/carddisp.pl?gene=GATB
KNG1	Kininogen 1	Protein Coding	45	GC03P186717	10.8671	https://www.genecards.org/cgi-bin/carddisp.pl?gene=KNG1
JUN	Jun Proto-Oncogene, AP-1 Transcription Factor Subunit	Protein Coding	50	GC01M058780	10.8195	https://www.genecards.org/cgi-bin/carddisp.pl?gene=JUN
HSD17B10	Hydroxysteroid 17-Beta Dehydrogenase 10	Protein Coding	46	GC0XM053431	10.8062	https://www.genecards.org/cgi-bin/carddisp.pl?gene=HSD17B10
INS	Insulin	Protein Coding	48	GC11M002159	10.802	https://www.genecards.org/cgi-bin/carddisp.pl?gene=INS
ACAD9	Acyl-CoA Dehydrogenase Family Member 9	Protein Coding	44	GC03P131140	10.7772	https://www.genecards.org/cgi-bin/carddisp.pl?gene=ACAD9
TPD52	Tumor Protein D52	Protein Coding	42	GC08M079920	10.7611	https://www.genecards.org/cgi-bin/carddisp.pl?gene=TPD52
GCH1	GTP Cyclohydrolase 1	Protein Coding	48	GC14M054842	10.7585	https://www.genecards.org/cgi-bin/carddisp.pl?gene=GCH1
HIF1A	Hypoxia Inducible Factor 1 Subunit Alpha	Protein Coding	48	GC14P061695	10.7391	https://www.genecards.org/cgi-bin/carddisp.pl?gene=HIF1A
MAP3K5	Mitogen-Activated Protein Kinase Kinase Kinase 5	Protein Coding	48	GC06M136557	10.6955	https://www.genecards.org/cgi-bin/carddisp.pl?gene=MAP3K5
GSTT1	Glutathione S-Transferase Theta 1	Protein Coding	33	GC22Mi00270	10.6628	https://www.genecards.org/cgi-bin/carddisp.pl?gene=GSTT1
NFS1	NFS1 Cysteine Desulfurase	Protein Coding	46	GC20M035668	10.6513	https://www.genecards.org/cgi-bin/carddisp.pl?gene=NFS1
FMO2	Flavin Containing Dimethylaniline Monoxygenase 2	Protein Coding	41	GC01P171185	10.6508	https://www.genecards.org/cgi-bin/carddisp.pl?gene=FMO2
FOXO3	Forkhead Box O3	Protein Coding	44	GC06P108559	10.6504	https://www.genecards.org/cgi-bin/carddisp.pl?gene=FOXO3
FOXO1	Forkhead Box O1	Protein Coding	48	GC13M040555	10.6256	https://www.genecards.org/cgi-bin/carddisp.pl?gene=FOXO1
ACE	Angiotensin I Converting Enzyme	Protein Coding	50	GC17P063477	10.6063	https://www.genecards.org/cgi-bin/carddisp.pl?gene=ACE
GFER	Growth Factor, Augmenter Of Liver Regeneration	Protein Coding	45	GC16P001984	10.6033	https://www.genecards.org/cgi-bin/carddisp.pl?gene=GFER
MRPS28	Mitochondrial Ribosomal Protein S28	Protein Coding	41	GC08M079923	10.5967	https://www.genecards.org/cgi-bin/carddisp.pl?gene=MRPS28
CCL2	C-C Motif Chemokine Ligand 2	Protein Coding	49	GC17P034255	10.5763	https://www.genecards.org/cgi-bin/carddisp.pl?gene=CCL2
NOSIP	Nitric Oxide Synthase Interacting Protein	Protein Coding	38	GC19M049555	10.5757	https://www.genecards.org/cgi-bin/carddisp.pl?gene=NOSIP
YARS2	Tyrosyl-TRNA Synthetase 2	Protein Coding	45	GC12M032725	10.5234	https://www.genecards.org/cgi-bin/carddisp.pl?gene=YARS2
PRDX6	Peroxiredoxin 6	Protein Coding	47	GC01P173477	10.5202	https://www.genecards.org/cgi-bin/carddisp.pl?gene=PRDX6
UCP3	Uncoupling Protein 3	Protein Coding	44	GC11M074000	10.4594	https://www.genecards.org/cgi-bin/carddisp.pl?gene=UCP3
SLC25A4	Solute Carrier Family 25 Member 4	Protein Coding	50	GC04P185143	10.414	https://www.genecards.org/cgi-bin/carddisp.pl?gene=SLC25A4
NDUFS1	NADH:Ubiquinone Oxidoreductase Core Subunit S1	Protein Coding	47	GC02M206114	10.3953	https://www.genecards.org/cgi-bin/carddisp.pl?gene=NDUFS1
DDAH2	Dimethylarginine Dimethylaminohydrolase 2	Protein Coding	43	GC06M031727	10.3723	https://www.genecards.org/cgi-bin/carddisp.pl?gene=DDAH2
SGCB	Sarcoglycan Beta	Protein Coding	41	GC04M052019	10.3585	https://www.genecards.org/cgi-bin/carddisp.pl?gene=SGCB
VEGFA	Vascular Endothelial Growth Factor A	Protein Coding	49	GC06P043770	10.3016	https://www.genecards.org/cgi-bin/carddisp.pl?gene=VEGFA
FMO5	Flavin Containing Dimethylaniline Monoxygenase 5	Protein Coding	43	GC01M147175	10.2722	https://www.genecards.org/cgi-bin/carddisp.pl?gene=FMO5
UCP2	Uncoupling Protein 2	Protein Coding	46	GC11M073974	10.2666	https://www.genecards.org/cgi-bin/carddisp.pl?gene=UCP2
NSUN3	NOP2/Sun RNA Methyltransferase 3	Protein Coding	37	GC03P094062	10.2333	https://www.genecards.org/cgi-bin/carddisp.pl?gene=NSUN3
LOC101928525	Uncharacterized LOC101928525	RNA Gene	11	GC09M135503	10.1237	https://www.genecards.org/cgi-bin/carddisp.pl?gene=LOC101928525
HSP90AA1	Heat Shock Protein 90 Alpha Family Class A Member 1	Protein Coding	48	GC14M102080	10.1138	https://www.genecards.org/cgi-bin/carddisp.pl?gene=HSP90AA1
OXR1	Oxidation Resistance 1	Protein Coding	41	GC08P106271	10.1098	https://www.genecards.org/cgi-bin/carddisp.pl?gene=OXR1
CYP4F3	Cytochrome P450 Family 4 Subfamily F Member 3	Protein Coding	44	GC19P015640	10.1035	https://www.genecards.org/cgi-bin/carddisp.pl?gene=CYP4F3
PPARGC1A	PPARG Coactivator 1 Alpha	Protein Coding	47	GC04M023755	10.1024	https://www.genecards.org/cgi-bin/carddisp.pl?gene=PPARGC1A
ICAM1	Intercellular Adhesion Molecule 1	Protein Coding	51	GC19P010270	10.0636	https://www.genecards.org/cgi-bin/carddisp.pl?gene=ICAM1
GPX3	Glutathione Peroxidase 3	Protein Coding	44	GC05P150997	10.0011	https://www.genecards.org/cgi-bin/carddisp.pl?gene=GPX3
NDUFA6	NADH:Ubiquinone Oxidoreductase Subunit A6	Protein Coding	45	GC22M042085	10.0001	https://www.genecards.org/cgi-bin/carddisp.pl?gene=NDUFA6
SOD3	Superoxide Dismutase 3	Protein Coding	41	GC04P024798	9.97596	https://www.genecards.org/cgi-bin/carddisp.pl?gene=SOD3
PRKN	Parkin RBR E3 Ubiquitin Protein Ligase	Protein Coding	40	GC06M161348	9.97015	https://www.genecards.org/cgi-bin/carddisp.pl?gene=PRKN
LYRM4-AS1	LYRM4 Antisense RNA 1	RNA Gene	11	GC06P005017	9.9626	https://www.genecards.org/cgi-bin/carddisp.pl?gene=LYRM4-AS1
MT-ND1	Mitochondrially Encoded NADH:Ubiquinone Oxidoreductase Core Subunit 1	Protein Coding	33	GCMTP003309	9.88444	https://www.genecards.org/cgi-bin/carddisp.pl?gene=MT-ND1
POR	Cytochrome P450 Oxidoreductase	Protein Coding	50	GC07P075899	9.8454	https://www.genecards.org/cgi-bin/carddisp.pl?gene=POR
PPARG	Peroxisome Proliferator Activated Receptor Gamma	Protein Coding	53	GC03P012287	9.80288	https://www.genecards.org/cgi-bin/carddisp.pl?gene=PPARG
PARP1	Poly(ADP-Ribose) Polymerase 1	Protein Coding	50	GC01M226360	9.79393	https://www.genecards.org/cgi-bin/carddisp.pl?gene=PARP1
KEAP1	Kelch Like ECH Associated Protein 1	Protein Coding	48	GC19M010486	9.75448	https://www.genecards.org/cgi-bin/carddisp.pl?gene=KEAP1
PPARA	Peroxisome Proliferator Activated Receptor Alpha	Protein Coding	47	GC22P046150	9.7467	https://www.genecards.org/cgi-bin/carddisp.pl?gene=PPARA
TPO	Thyroid Peroxidase	Protein Coding	49	GC02P001374	9.74082	https://www.genecards.org/cgi-bin/carddisp.pl?gene=TPO
MB	Myoglobin	Protein Coding	44	GC22M035606	9.7023	https://www.genecards.org/cgi-bin/carddisp.pl?gene=MB
NUDT1	Nudix Hydrolase 1	Protein Coding	44	GC07P002242	9.68607	https://www.genecards.org/cgi-bin/carddisp.pl?gene=NUDT1
SERAC1	Serine Active Site Containing 1	Protein Coding	36	GC06M158109	9.58844	https://www.genecards.org/cgi-bin/carddisp.pl?gene=SERAC1
OXSR1	Oxidative Stress Responsive Kinase 1	Protein Coding	42	GC03P038183	9.53777	https://www.genecards.org/cgi-bin/carddisp.pl?gene=OXSR1
NFKB1	Nuclear Factor Kappa B Subunit 1	Protein Coding	52	GC04P102501	9.52949	https://www.genecards.org/cgi-bin/carddisp.pl?gene=NFKB1
SHC1	SHC Adaptor Protein 1	Protein Coding	46	GC01M154962	9.51626	https://www.genecards.org/cgi-bin/carddisp.pl?gene=SHC1
AGT	Angiotensinogen	Protein Coding	50	GC01M230702	9.49199	https://www.genecards.org/cgi-bin/carddisp.pl?gene=AGT
CRP	C-Reactive Protein	Protein Coding	47	GC01M159718	9.48012	https://www.genecards.org/cgi-bin/carddisp.pl?gene=CRP
NDUFV1	NADH:Ubiquinone Oxidoreductase Core Subunit V1	Protein Coding	47	GC11P067652	9.43177	https://www.genecards.org/cgi-bin/carddisp.pl?gene=NDUFV1
NDUFS2	NADH:Ubiquinone Oxidoreductase Core Subunit S2	Protein Coding	45	GC01P161197	9.40881	https://www.genecards.org/cgi-bin/carddisp.pl?gene=NDUFS2
CD36	CD36 Molecule	Protein Coding	49	GC07P080369	9.2878	https://www.genecards.org/cgi-bin/carddisp.pl?gene=CD36
APOA1	Apolipoprotein A1	Protein Coding	49	GC11M116835	9.26958	https://www.genecards.org/cgi-bin/carddisp.pl?gene=APOA1
VCAM1	Vascular Cell Adhesion Molecule 1	Protein Coding	46	GC01P100719	9.25561	https://www.genecards.org/cgi-bin/carddisp.pl?gene=VCAM1
MSRB1	Methionine Sulfoxide Reductase B1	Protein Coding	41	GC16M001939	9.2335	https://www.genecards.org/cgi-bin/carddisp.pl?gene=MSRB1
CS	Citrate Synthase	Protein Coding	45	GC12M056271	9.22367	https://www.genecards.org/cgi-bin/carddisp.pl?gene=CS
FMO4	Flavin Containing Dimethylaniline Monoxygenase 4	Protein Coding	42	GC01P171315	9.20307	https://www.genecards.org/cgi-bin/carddisp.pl?gene=FMO4
SCP2	Sterol Carrier Protein 2	Protein Coding	48	GC01P052927	9.20177	https://www.genecards.org/cgi-bin/carddisp.pl?gene=SCP2
CYP1B1	Cytochrome P450 Family 1 Subfamily B Member 1	Protein Coding	49	GC02M038066	9.18704	https://www.genecards.org/cgi-bin/carddisp.pl?gene=CYP1B1
CYP2B6	Cytochrome P450 Family 2 Subfamily B Member 6	Protein Coding	48	GC19P040991	9.18644	https://www.genecards.org/cgi-bin/carddisp.pl?gene=CYP2B6
NOX4	NADPH Oxidase 4	Protein Coding	43	GC11M089324	9.17372	https://www.genecards.org/cgi-bin/carddisp.pl?gene=NOX4
GLRX	Glutaredoxin	Protein Coding	45	GC05M095752	9.15943	https://www.genecards.org/cgi-bin/carddisp.pl?gene=GLRX
TLR4	Toll Like Receptor 4	Protein Coding	51	GC09P117704	9.1502	https://www.genecards.org/cgi-bin/carddisp.pl?gene=TLR4
OSGIN1	Oxidative Stress Induced Growth Inhibitor 1	Protein Coding	37	GC16P083934	9.12713	https://www.genecards.org/cgi-bin/carddisp.pl?gene=OSGIN1
PLA2G7	Phospholipase A2 Group VII	Protein Coding	50	GC06M046704	9.09006	https://www.genecards.org/cgi-bin/carddisp.pl?gene=PLA2G7
MT-CO1	Mitochondrially Encoded Cytochrome C Oxidase I	Protein Coding	34	GCMTP005906	9.04456	https://www.genecards.org/cgi-bin/carddisp.pl?gene=MT-CO1
MT-ATP6	Mitochondrially Encoded ATP Synthase Membrane Subunit 6	Protein Coding	33	GCMTP008531	9.04254	https://www.genecards.org/cgi-bin/carddisp.pl?gene=MT-ATP6
BCL2	BCL2 Apoptosis Regulator	Protein Coding	51	GC18M063123	8.99084	https://www.genecards.org/cgi-bin/carddisp.pl?gene=BCL2
KRIT1	KRIT1 Ankyrin Repeat Containing	Protein Coding	43	GC07M092198	8.99007	https://www.genecards.org/cgi-bin/carddisp.pl?gene=KRIT1
DDAH1	Dimethylarginine Dimethylaminohydrolase 1	Protein Coding	44	GC01M085318	8.98346	https://www.genecards.org/cgi-bin/carddisp.pl?gene=DDAH1
MSRB2	Methionine Sulfoxide Reductase B2	Protein Coding	42	GC10P023053	8.97828	https://www.genecards.org/cgi-bin/carddisp.pl?gene=MSRB2
PDE5A	Phosphodiesterase 5A	Protein Coding	45	GC04M119494	8.95805	https://www.genecards.org/cgi-bin/carddisp.pl?gene=PDE5A
NCF1	Neutrophil Cytosolic Factor 1	Protein Coding	49	GC07P074773	8.91793	https://www.genecards.org/cgi-bin/carddisp.pl?gene=NCF1
NUBPL	Nucleotide Binding Protein Like	Protein Coding	40	GC14P031489	8.88704	https://www.genecards.org/cgi-bin/carddisp.pl?gene=NUBPL
MAOB	Monoamine Oxidase B	Protein Coding	44	GC0XM043766	8.8836	https://www.genecards.org/cgi-bin/carddisp.pl?gene=MAOB
ABCD1	ATP Binding Cassette Subfamily D Member 1	Protein Coding	47	GC0XP153724	8.86767	https://www.genecards.org/cgi-bin/carddisp.pl?gene=ABCD1
MIEF2	Mitochondrial Elongation Factor 2	Protein Coding	34	GC17P018262	8.82502	https://www.genecards.org/cgi-bin/carddisp.pl?gene=MIEF2
ADH5	Alcohol Dehydrogenase 5 (Class III), Chi Polypeptide	Protein Coding	47	GC04M099070	8.79292	https://www.genecards.org/cgi-bin/carddisp.pl?gene=ADH5
NDUFS8	NADH:Ubiquinone Oxidoreductase Core Subunit S8	Protein Coding	46	GC11P068030	8.78539	https://www.genecards.org/cgi-bin/carddisp.pl?gene=NDUFS8
SELENON	Selenoprotein N	Protein Coding	33	GC01P025800	8.74649	https://www.genecards.org/cgi-bin/carddisp.pl?gene=SELENON
NDUFB9	NADH:Ubiquinone Oxidoreductase Subunit B9	Protein Coding	45	GC08P124539	8.72844	https://www.genecards.org/cgi-bin/carddisp.pl?gene=NDUFB9
MAOA	Monoamine Oxidase A	Protein Coding	51	GC0XP043654	8.69987	https://www.genecards.org/cgi-bin/carddisp.pl?gene=MAOA
EPHX1	Epoxide Hydrolase 1	Protein Coding	48	GC01P225810	8.69639	https://www.genecards.org/cgi-bin/carddisp.pl?gene=EPHX1
POLG	DNA Polymerase Gamma, Catalytic Subunit	Protein Coding	46	GC15M089351	8.61497	https://www.genecards.org/cgi-bin/carddisp.pl?gene=POLG
PRDX3	Peroxiredoxin 3	Protein Coding	44	GC10M119167	8.54518	https://www.genecards.org/cgi-bin/carddisp.pl?gene=PRDX3
HSPA4	Heat Shock Protein Family A (Hsp70) Member 4	Protein Coding	43	GC05P133051	8.50526	https://www.genecards.org/cgi-bin/carddisp.pl?gene=HSPA4
P4HB	Prolyl 4-Hydroxylase Subunit Beta	Protein Coding	50	GC17M081843	8.50247	https://www.genecards.org/cgi-bin/carddisp.pl?gene=P4HB
PRDX1	Peroxiredoxin 1	Protein Coding	50	GC01M045511	8.38501	https://www.genecards.org/cgi-bin/carddisp.pl?gene=PRDX1
PTGS1	Prostaglandin-Endoperoxide Synthase 1	Protein Coding	47	GC09P122370	8.3812	https://www.genecards.org/cgi-bin/carddisp.pl?gene=PTGS1
TYR	Tyrosinase	Protein Coding	48	GC11P089177	8.35514	https://www.genecards.org/cgi-bin/carddisp.pl?gene=TYR
ARG2	Arginase 2	Protein Coding	46	GC14P067619	8.33207	https://www.genecards.org/cgi-bin/carddisp.pl?gene=ARG2
CYP11B2	Cytochrome P450 Family 11 Subfamily B Member 2	Protein Coding	48	GC08M142910	8.31797	https://www.genecards.org/cgi-bin/carddisp.pl?gene=CYP11B2
PON2	Paraoxonase 2	Protein Coding	44	GC07M095404	8.3168	https://www.genecards.org/cgi-bin/carddisp.pl?gene=PON2
CRAT	Carnitine O-Acetyltransferase	Protein Coding	45	GC09M129094	8.30427	https://www.genecards.org/cgi-bin/carddisp.pl?gene=CRAT
SDHB	Succinate Dehydrogenase Complex Iron Sulfur Subunit B	Protein Coding	48	GC01M017128	8.29357	https://www.genecards.org/cgi-bin/carddisp.pl?gene=SDHB
HMGB1	High Mobility Group Box 1	Protein Coding	45	GC13M030456	8.28805	https://www.genecards.org/cgi-bin/carddisp.pl?gene=HMGB1
JAK2	Janus Kinase 2	Protein Coding	54	GC09P004985	8.28431	https://www.genecards.org/cgi-bin/carddisp.pl?gene=JAK2
TXNRD1	Thioredoxin Reductase 1	Protein Coding	48	GC12P104215	8.27755	https://www.genecards.org/cgi-bin/carddisp.pl?gene=TXNRD1
MT-CYB	Mitochondrially Encoded Cytochrome B	Protein Coding	32	GCMTP014749	8.24302	https://www.genecards.org/cgi-bin/carddisp.pl?gene=MT-CYB
TGFB1	Transforming Growth Factor Beta 1	Protein Coding	52	GC19M041301	8.20717	https://www.genecards.org/cgi-bin/carddisp.pl?gene=TGFB1
MAPK3	Mitogen-Activated Protein Kinase 3	Protein Coding	50	GC16M030130	8.20209	https://www.genecards.org/cgi-bin/carddisp.pl?gene=MAPK3
MT-CO2	Mitochondrially Encoded Cytochrome C Oxidase II	Protein Coding	34	GCMTP007587	8.18391	https://www.genecards.org/cgi-bin/carddisp.pl?gene=MT-CO2
AGTR1	Angiotensin II Receptor Type 1	Protein Coding	51	GC03P148697	8.12875	https://www.genecards.org/cgi-bin/carddisp.pl?gene=AGTR1
GPX4	Glutathione Peroxidase 4	Protein Coding	48	GC19P001103	8.12515	https://www.genecards.org/cgi-bin/carddisp.pl?gene=GPX4
ERCC8	ERCC Excision Repair 8, CSA Ubiquitin Ligase Complex Subunit	Protein Coding	43	GC05M060871	8.11307	https://www.genecards.org/cgi-bin/carddisp.pl?gene=ERCC8
CYP4F2	Cytochrome P450 Family 4 Subfamily F Member 2	Protein Coding	45	GC19M015878	8.09062	https://www.genecards.org/cgi-bin/carddisp.pl?gene=CYP4F2
HBB	Hemoglobin Subunit Beta	Protein Coding	46	GC11M005401	8.07436	https://www.genecards.org/cgi-bin/carddisp.pl?gene=HBB
AOX1	Aldehyde Oxidase 1	Protein Coding	45	GC02P200585	8.07126	https://www.genecards.org/cgi-bin/carddisp.pl?gene=AOX1
CYGB	Cytoglobin	Protein Coding	39	GC17M076527	7.98305	https://www.genecards.org/cgi-bin/carddisp.pl?gene=CYGB
PRKCD	Protein Kinase C Delta	Protein Coding	54	GC03P053156	7.97548	https://www.genecards.org/cgi-bin/carddisp.pl?gene=PRKCD
PRKG1	Protein Kinase CGMP-Dependent 1	Protein Coding	51	GC10P050991	7.94701	https://www.genecards.org/cgi-bin/carddisp.pl?gene=PRKG1
TERT	Telomerase Reverse Transcriptase	Protein Coding	52	GC05M001253	7.94551	https://www.genecards.org/cgi-bin/carddisp.pl?gene=TERT
KDR	Kinase Insert Domain Receptor	Protein Coding	54	GC04M055078	7.90318	https://www.genecards.org/cgi-bin/carddisp.pl?gene=KDR
NOA1	Nitric Oxide Associated 1	Protein Coding	34	GC04M056963	7.90234	https://www.genecards.org/cgi-bin/carddisp.pl?gene=NOA1
OSER1	Oxidative Stress Responsive Serine Rich 1	Protein Coding	33	GC20M044195	7.85057	https://www.genecards.org/cgi-bin/carddisp.pl?gene=OSER1
ALDH3A2	Aldehyde Dehydrogenase 3 Family Member A2	Protein Coding	45	GC17P019648	7.8475	https://www.genecards.org/cgi-bin/carddisp.pl?gene=ALDH3A2
HSPB1	Heat Shock Protein Family B (Small) Member 1	Protein Coding	52	GC07P076302	7.80236	https://www.genecards.org/cgi-bin/carddisp.pl?gene=HSPB1
CYP2C8	Cytochrome P450 Family 2 Subfamily C Member 8	Protein Coding	49	GC10M095038	7.78034	https://www.genecards.org/cgi-bin/carddisp.pl?gene=CYP2C8
CYC1	Cytochrome C1	Protein Coding	46	GC08P144095	7.77858	https://www.genecards.org/cgi-bin/carddisp.pl?gene=CYC1
FXN	Frataxin	Protein Coding	47	GC09P069035	7.77138	https://www.genecards.org/cgi-bin/carddisp.pl?gene=FXN
HMOX2	Heme Oxygenase 2	Protein Coding	48	GC16P004474	7.75697	https://www.genecards.org/cgi-bin/carddisp.pl?gene=HMOX2
GLUD1	Glutamate Dehydrogenase 1	Protein Coding	50	GC10M087050	7.75525	https://www.genecards.org/cgi-bin/carddisp.pl?gene=GLUD1
SQSTM1	Sequestosome 1	Protein Coding	49	GC05P179806	7.75174	https://www.genecards.org/cgi-bin/carddisp.pl?gene=SQSTM1
STAT3	Signal Transducer And Activator Of Transcription 3	Protein Coding	53	GC17M042313	7.75069	https://www.genecards.org/cgi-bin/carddisp.pl?gene=STAT3
NDUFS3	NADH:Ubiquinone Oxidoreductase Core Subunit S3	Protein Coding	48	GC11P047567	7.73762	https://www.genecards.org/cgi-bin/carddisp.pl?gene=NDUFS3
NDUFA1	NADH:Ubiquinone Oxidoreductase Subunit A1	Protein Coding	45	GC0XP119871	7.7148	https://www.genecards.org/cgi-bin/carddisp.pl?gene=NDUFA1
APOE	Apolipoprotein E	Protein Coding	51	GC19P044906	7.70326	https://www.genecards.org/cgi-bin/carddisp.pl?gene=APOE
GSTA1	Glutathione S-Transferase Alpha 1	Protein Coding	43	GC06M052791	7.69636	https://www.genecards.org/cgi-bin/carddisp.pl?gene=GSTA1
MT-ND6	Mitochondrially Encoded NADH:Ubiquinone Oxidoreductase Core Subunit 6	Protein Coding	33	GCMTM014151	7.67269	https://www.genecards.org/cgi-bin/carddisp.pl?gene=MT-ND6
MUTYH	MutY DNA Glycosylase	Protein Coding	45	GC01M045329	7.62562	https://www.genecards.org/cgi-bin/carddisp.pl?gene=MUTYH
CYP2A6	Cytochrome P450 Family 2 Subfamily A Member 6	Protein Coding	48	GC19M040843	7.61459	https://www.genecards.org/cgi-bin/carddisp.pl?gene=CYP2A6
ALKBH1	AlkB Homolog 1, Histone H2A Dioxygenase	Protein Coding	36	GC14M077672	7.61177	https://www.genecards.org/cgi-bin/carddisp.pl?gene=ALKBH1
SERPINE1	Serpin Family E Member 1	Protein Coding	51	GC07P101127	7.61066	https://www.genecards.org/cgi-bin/carddisp.pl?gene=SERPINE1
NDUFS7	NADH:Ubiquinone Oxidoreductase Core Subunit S7	Protein Coding	47	GC19P001589	7.60781	https://www.genecards.org/cgi-bin/carddisp.pl?gene=NDUFS7
CYP3A5	Cytochrome P450 Family 3 Subfamily A Member 5	Protein Coding	48	GC07M099648	7.60741	https://www.genecards.org/cgi-bin/carddisp.pl?gene=CYP3A5
NDUFS6	NADH:Ubiquinone Oxidoreductase Subunit S6	Protein Coding	45	GC05P001801	7.58054	https://www.genecards.org/cgi-bin/carddisp.pl?gene=NDUFS6
NDUFV2	NADH:Ubiquinone Oxidoreductase Core Subunit V2	Protein Coding	45	GC18P009092	7.57383	https://www.genecards.org/cgi-bin/carddisp.pl?gene=NDUFV2
BAX	BCL2 Associated X, Apoptosis Regulator	Protein Coding	49	GC19P048954	7.53933	https://www.genecards.org/cgi-bin/carddisp.pl?gene=BAX
LOC111365141	NOS2 5' Regulatory Region	Biological Region	2	GC17P027800	7.53241	https://www.genecards.org/cgi-bin/carddisp.pl?gene=LOC111365141
MT-ND5	Mitochondrially Encoded NADH:Ubiquinone Oxidoreductase Core Subunit 5	Protein Coding	33	GCMTP012339	7.53216	https://www.genecards.org/cgi-bin/carddisp.pl?gene=MT-ND5
TRPM2	Transient Receptor Potential Cation Channel Subfamily M Member 2	Protein Coding	43	GC21P044350	7.5307	https://www.genecards.org/cgi-bin/carddisp.pl?gene=TRPM2
FAS	Fas Cell Surface Death Receptor	Protein Coding	51	GC10P088969	7.49404	https://www.genecards.org/cgi-bin/carddisp.pl?gene=FAS
ETFDH	Electron Transfer Flavoprotein Dehydrogenase	Protein Coding	45	GC04P158672	7.49139	https://www.genecards.org/cgi-bin/carddisp.pl?gene=ETFDH
ESR1	Estrogen Receptor 1	Protein Coding	53	GC06P151656	7.48956	https://www.genecards.org/cgi-bin/carddisp.pl?gene=ESR1
UCP1	Uncoupling Protein 1	Protein Coding	45	GC04M140559	7.47568	https://www.genecards.org/cgi-bin/carddisp.pl?gene=UCP1
MTHFR	Methylenetetrahydrofolate Reductase	Protein Coding	49	GC01M011785	7.46486	https://www.genecards.org/cgi-bin/carddisp.pl?gene=MTHFR
IL1A	Interleukin 1 Alpha	Protein Coding	44	GC02M112773	7.44294	https://www.genecards.org/cgi-bin/carddisp.pl?gene=IL1A
LONP1	Lon Peptidase 1, Mitochondrial	Protein Coding	44	GC19M005691	7.43647	https://www.genecards.org/cgi-bin/carddisp.pl?gene=LONP1
PRDX4	Peroxiredoxin 4	Protein Coding	44	GC0XP023665	7.4169	https://www.genecards.org/cgi-bin/carddisp.pl?gene=PRDX4
ADIPOQ	Adiponectin, C1Q And Collagen Domain Containing	Protein Coding	45	GC03P186842	7.40942	https://www.genecards.org/cgi-bin/carddisp.pl?gene=ADIPOQ
AS3MT	Arsenite Methyltransferase	Protein Coding	41	GC10P102869	7.40218	https://www.genecards.org/cgi-bin/carddisp.pl?gene=AS3MT
MT-ND4	Mitochondrially Encoded NADH:Ubiquinone Oxidoreductase Core Subunit 4	Protein Coding	33	GCMTP010762	7.39225	https://www.genecards.org/cgi-bin/carddisp.pl?gene=MT-ND4
ALDH9A1	Aldehyde Dehydrogenase 9 Family Member A1	Protein Coding	42	GC01M165669	7.372	https://www.genecards.org/cgi-bin/carddisp.pl?gene=ALDH9A1
AHSP	Alpha Hemoglobin Stabilizing Protein	Protein Coding	36	GC16P031527	7.36575	https://www.genecards.org/cgi-bin/carddisp.pl?gene=AHSP
LPO	Lactoperoxidase	Protein Coding	39	GC17P058218	7.35913	https://www.genecards.org/cgi-bin/carddisp.pl?gene=LPO
SP1	Sp1 Transcription Factor	Protein Coding	45	GC12P053380	7.3373	https://www.genecards.org/cgi-bin/carddisp.pl?gene=SP1
PGD	Phosphogluconate Dehydrogenase	Protein Coding	47	GC01P010398	7.30457	https://www.genecards.org/cgi-bin/carddisp.pl?gene=PGD
SUOX	Sulfite Oxidase	Protein Coding	46	GC12P055997	7.30254	https://www.genecards.org/cgi-bin/carddisp.pl?gene=SUOX
CYB5R3	Cytochrome B5 Reductase 3	Protein Coding	45	GC22M042617	7.29455	https://www.genecards.org/cgi-bin/carddisp.pl?gene=CYB5R3
GPX7	Glutathione Peroxidase 7	Protein Coding	44	GC01P052602	7.29174	https://www.genecards.org/cgi-bin/carddisp.pl?gene=GPX7
SELP	Selectin P	Protein Coding	46	GC01M169558	7.28279	https://www.genecards.org/cgi-bin/carddisp.pl?gene=SELP
NTHL1	Nth Like DNA Glycosylase 1	Protein Coding	45	GC16M002527	7.26849	https://www.genecards.org/cgi-bin/carddisp.pl?gene=NTHL1
CYP27A1	Cytochrome P450 Family 27 Subfamily A Member 1	Protein Coding	48	GC02P218781	7.26833	https://www.genecards.org/cgi-bin/carddisp.pl?gene=CYP27A1
MT-ND3	Mitochondrially Encoded NADH:Ubiquinone Oxidoreductase Core Subunit 3	Protein Coding	33	GCMTP010061	7.26623	https://www.genecards.org/cgi-bin/carddisp.pl?gene=MT-ND3
OXA1L	OXA1L Mitochondrial Inner Membrane Protein	Protein Coding	40	GC14P022766	7.26539	https://www.genecards.org/cgi-bin/carddisp.pl?gene=OXA1L
BMP6	Bone Morphogenetic Protein 6	Protein Coding	44	GC06P007726	7.25921	https://www.genecards.org/cgi-bin/carddisp.pl?gene=BMP6
PRKCB	Protein Kinase C Beta	Protein Coding	48	GC16P023938	7.25726	https://www.genecards.org/cgi-bin/carddisp.pl?gene=PRKCB
AGER	Advanced Glycosylation End-Product Specific Receptor	Protein Coding	45	GC06M032180	7.24668	https://www.genecards.org/cgi-bin/carddisp.pl?gene=AGER
VWF	Von Willebrand Factor	Protein Coding	49	GC12M005917	7.24045	https://www.genecards.org/cgi-bin/carddisp.pl?gene=VWF
DECR1	2,4-Dienoyl-CoA Reductase 1	Protein Coding	42	GC08P090001	7.23489	https://www.genecards.org/cgi-bin/carddisp.pl?gene=DECR1
SELE	Selectin E	Protein Coding	44	GC01M169722	7.21301	https://www.genecards.org/cgi-bin/carddisp.pl?gene=SELE
MT-CO3	Mitochondrially Encoded Cytochrome C Oxidase III	Protein Coding	31	GCMTP009209	7.14807	https://www.genecards.org/cgi-bin/carddisp.pl?gene=MT-CO3
AKR1A1	Aldo-Keto Reductase Family 1 Member A1	Protein Coding	45	GC01P045550	7.13497	https://www.genecards.org/cgi-bin/carddisp.pl?gene=AKR1A1
MLYCD	Malonyl-CoA Decarboxylase	Protein Coding	43	GC16P083899	7.10788	https://www.genecards.org/cgi-bin/carddisp.pl?gene=MLYCD
ALDH3A1	Aldehyde Dehydrogenase 3 Family Member A1	Protein Coding	44	GC17M019737	7.0919	https://www.genecards.org/cgi-bin/carddisp.pl?gene=ALDH3A1
ADH7	Alcohol Dehydrogenase 7 (Class IV), Mu Or Sigma Polypeptide	Protein Coding	45	GC04M099412	7.06405	https://www.genecards.org/cgi-bin/carddisp.pl?gene=ADH7
ACOX2	Acyl-CoA Oxidase 2	Protein Coding	44	GC03M058490	7.05642	https://www.genecards.org/cgi-bin/carddisp.pl?gene=ACOX2
ARG1	Arginase 1	Protein Coding	50	GC06P131473	7.03565	https://www.genecards.org/cgi-bin/carddisp.pl?gene=ARG1
SDHA	Succinate Dehydrogenase Complex Flavoprotein Subunit A	Protein Coding	48	GC05P000208	7.03352	https://www.genecards.org/cgi-bin/carddisp.pl?gene=SDHA
MAPT	Microtubule Associated Protein Tau	Protein Coding	51	GC17P045894	7.01462	https://www.genecards.org/cgi-bin/carddisp.pl?gene=MAPT
NOX1	NADPH Oxidase 1	Protein Coding	42	GC0XM100843	7.00509	https://www.genecards.org/cgi-bin/carddisp.pl?gene=NOX1
PIK3CA	Phosphatidylinositol-4,5-Bisphosphate 3-Kinase Catalytic Subunit Alpha	Protein Coding	53	GC03P179148	7.00192	https://www.genecards.org/cgi-bin/carddisp.pl?gene=PIK3CA
AOC3	Amine Oxidase Copper Containing 3	Protein Coding	44	GC17P042851	6.99224	https://www.genecards.org/cgi-bin/carddisp.pl?gene=AOC3
ASS1	Argininosuccinate Synthase 1	Protein Coding	49	GC09P130444	6.95602	https://www.genecards.org/cgi-bin/carddisp.pl?gene=ASS1
CDKN3	Cyclin Dependent Kinase Inhibitor 3	Protein Coding	43	GC14P054398	6.94842	https://www.genecards.org/cgi-bin/carddisp.pl?gene=CDKN3
CYP19A1	Cytochrome P450 Family 19 Subfamily A Member 1	Protein Coding	50	GC15M051208	6.91136	https://www.genecards.org/cgi-bin/carddisp.pl?gene=CYP19A1
REN	Renin	Protein Coding	48	GC01M204154	6.89042	https://www.genecards.org/cgi-bin/carddisp.pl?gene=REN
MAPK10	Mitogen-Activated Protein Kinase 10	Protein Coding	52	GC04M085990	6.88424	https://www.genecards.org/cgi-bin/carddisp.pl?gene=MAPK10
GLRX2	Glutaredoxin 2	Protein Coding	38	GC01M193065	6.8606	https://www.genecards.org/cgi-bin/carddisp.pl?gene=GLRX2
GGT1	Gamma-Glutamyltransferase 1	Protein Coding	48	GC22P024583	6.83801	https://www.genecards.org/cgi-bin/carddisp.pl?gene=GGT1
H6PD	Hexose-6-Phosphate Dehydrogenase/Glucose 1-Dehydrogenase	Protein Coding	43	GC01P009234	6.83715	https://www.genecards.org/cgi-bin/carddisp.pl?gene=H6PD
TXNRD2	Thioredoxin Reductase 2	Protein Coding	48	GC22M019863	6.83654	https://www.genecards.org/cgi-bin/carddisp.pl?gene=TXNRD2
ALDH1A1	Aldehyde Dehydrogenase 1 Family Member A1	Protein Coding	48	GC09M072900	6.8189	https://www.genecards.org/cgi-bin/carddisp.pl?gene=ALDH1A1
MTRR	5-Methyltetrahydrofolate-Homocysteine Methyltransferase Reductase	Protein Coding	43	GC05P007851	6.77218	https://www.genecards.org/cgi-bin/carddisp.pl?gene=MTRR
NGB	Neuroglobin	Protein Coding	38	GC14M077265	6.75803	https://www.genecards.org/cgi-bin/carddisp.pl?gene=NGB
CLEC4A	C-Type Lectin Domain Family 4 Member A	Protein Coding	38	GC12P010915	6.75234	https://www.genecards.org/cgi-bin/carddisp.pl?gene=CLEC4A
COX4I1	Cytochrome C Oxidase Subunit 4I1	Protein Coding	47	GC16P085798	6.74447	https://www.genecards.org/cgi-bin/carddisp.pl?gene=COX4I1
PIK3CG	Phosphatidylinositol-4,5-Bisphosphate 3-Kinase Catalytic Subunit Gamma	Protein Coding	49	GC07P106865	6.71512	https://www.genecards.org/cgi-bin/carddisp.pl?gene=PIK3CG
NDUFA10	NADH:Ubiquinone Oxidoreductase Subunit A10	Protein Coding	45	GC02M239893	6.70734	https://www.genecards.org/cgi-bin/carddisp.pl?gene=NDUFA10
ISCU	Iron-Sulfur Cluster Assembly Enzyme	Protein Coding	45	GC12P108561	6.69372	https://www.genecards.org/cgi-bin/carddisp.pl?gene=ISCU
NPPA	Natriuretic Peptide A	Protein Coding	47	GC01M011846	6.68602	https://www.genecards.org/cgi-bin/carddisp.pl?gene=NPPA
TF	Transferrin	Protein Coding	50	GC03P133666	6.68452	https://www.genecards.org/cgi-bin/carddisp.pl?gene=TF
ECHS1	Enoyl-CoA Hydratase, Short Chain 1	Protein Coding	48	GC10M133362	6.68091	https://www.genecards.org/cgi-bin/carddisp.pl?gene=ECHS1
CYP11A1	Cytochrome P450 Family 11 Subfamily A Member 1	Protein Coding	50	GC15M074337	6.67818	https://www.genecards.org/cgi-bin/carddisp.pl?gene=CYP11A1
PRKAA2	Protein Kinase AMP-Activated Catalytic Subunit Alpha 2	Protein Coding	51	GC01P056645	6.67275	https://www.genecards.org/cgi-bin/carddisp.pl?gene=PRKAA2
OSGIN2	Oxidative Stress Induced Growth Inhibitor Family Member 2	Protein Coding	31	GC08P089901	6.67188	https://www.genecards.org/cgi-bin/carddisp.pl?gene=OSGIN2
RAC2	Rac Family Small GTPase 2	Protein Coding	51	GC22M037227	6.67152	https://www.genecards.org/cgi-bin/carddisp.pl?gene=RAC2
ADH1C	Alcohol Dehydrogenase 1C (Class I), Gamma Polypeptide	Protein Coding	43	GC04M099336	6.6619	https://www.genecards.org/cgi-bin/carddisp.pl?gene=ADH1C
OGDH	Oxoglutarate Dehydrogenase	Protein Coding	46	GC07P044606	6.64711	https://www.genecards.org/cgi-bin/carddisp.pl?gene=OGDH
PLCG2	Phospholipase C Gamma 2	Protein Coding	52	GC16P081773	6.64022	https://www.genecards.org/cgi-bin/carddisp.pl?gene=PLCG2
ANXA5	Annexin A5	Protein Coding	47	GC04M121667	6.63361	https://www.genecards.org/cgi-bin/carddisp.pl?gene=ANXA5
EPRS1	Glutamyl-Prolyl-TRNA Synthetase 1	Protein Coding	37	GC01M219969	6.63032	https://www.genecards.org/cgi-bin/carddisp.pl?gene=EPRS1
DDIT3	DNA Damage Inducible Transcript 3	Protein Coding	46	GC12M057516	6.62761	https://www.genecards.org/cgi-bin/carddisp.pl?gene=DDIT3
MTR	5-Methyltetrahydrofolate-Homocysteine Methyltransferase	Protein Coding	47	GC01P236795	6.62648	https://www.genecards.org/cgi-bin/carddisp.pl?gene=MTR
LOC110973015	NOS3 5' Regulatory Region	Biological Region	2	GC07P150988	6.61807	https://www.genecards.org/cgi-bin/carddisp.pl?gene=LOC110973015
HP	Haptoglobin	Protein Coding	45	GC16P072089	6.61777	https://www.genecards.org/cgi-bin/carddisp.pl?gene=HP
PPARD	Peroxisome Proliferator Activated Receptor Delta	Protein Coding	48	GC06P052126	6.61576	https://www.genecards.org/cgi-bin/carddisp.pl?gene=PPARD
NEIL1	Nei Like DNA Glycosylase 1	Protein Coding	40	GC15P075346	6.60952	https://www.genecards.org/cgi-bin/carddisp.pl?gene=NEIL1
LEP	Leptin	Protein Coding	48	GC07P128241	6.5904	https://www.genecards.org/cgi-bin/carddisp.pl?gene=LEP
CYP4A11	Cytochrome P450 Family 4 Subfamily A Member 11	Protein Coding	44	GC01M046929	6.58774	https://www.genecards.org/cgi-bin/carddisp.pl?gene=CYP4A11
PHYH	Phytanoyl-CoA 2-Hydroxylase	Protein Coding	46	GC10M013277	6.58063	https://www.genecards.org/cgi-bin/carddisp.pl?gene=PHYH
VIP	Vasoactive Intestinal Peptide	Protein Coding	45	GC06P152750	6.54637	https://www.genecards.org/cgi-bin/carddisp.pl?gene=VIP
HSPA8	Heat Shock Protein Family A (Hsp70) Member 8	Protein Coding	48	GC11M123057	6.54231	https://www.genecards.org/cgi-bin/carddisp.pl?gene=HSPA8
CALCA	Calcitonin Related Polypeptide Alpha	Protein Coding	43	GC11M014945	6.52911	https://www.genecards.org/cgi-bin/carddisp.pl?gene=CALCA
SRC	SRC Proto-Oncogene, Non-Receptor Tyrosine Kinase	Protein Coding	52	GC20P037344	6.5241	https://www.genecards.org/cgi-bin/carddisp.pl?gene=SRC
CASP8	Caspase 8	Protein Coding	52	GC02P201233	6.5155	https://www.genecards.org/cgi-bin/carddisp.pl?gene=CASP8
AKR1C1	Aldo-Keto Reductase Family 1 Member C1	Protein Coding	44	GC10P004963	6.51073	https://www.genecards.org/cgi-bin/carddisp.pl?gene=AKR1C1
CPT1B	Carnitine Palmitoyltransferase 1B	Protein Coding	45	GC22M050569	6.50184	https://www.genecards.org/cgi-bin/carddisp.pl?gene=CPT1B
ABL1	ABL Proto-Oncogene 1, Non-Receptor Tyrosine Kinase	Protein Coding	53	GC09P130713	6.46611	https://www.genecards.org/cgi-bin/carddisp.pl?gene=ABL1
ALOX12	Arachidonate 12-Lipoxygenase, 12S Type	Protein Coding	44	GC17P006995	6.46009	https://www.genecards.org/cgi-bin/carddisp.pl?gene=ALOX12
TMEM126B	Transmembrane Protein 126B	Protein Coding	39	GC11P085628	6.40413	https://www.genecards.org/cgi-bin/carddisp.pl?gene=TMEM126B
EGFR	Epidermal Growth Factor Receptor	Protein Coding	54	GC07P055019	6.39996	https://www.genecards.org/cgi-bin/carddisp.pl?gene=EGFR
MGST1	Microsomal Glutathione S-Transferase 1	Protein Coding	43	GC12P016347	6.39662	https://www.genecards.org/cgi-bin/carddisp.pl?gene=MGST1
NDUFB10	NADH:Ubiquinone Oxidoreductase Subunit B10	Protein Coding	44	GC16P004938	6.38605	https://www.genecards.org/cgi-bin/carddisp.pl?gene=NDUFB10
PTEN	Phosphatase And Tensin Homolog	Protein Coding	53	GC10P087863	6.38407	https://www.genecards.org/cgi-bin/carddisp.pl?gene=PTEN
SLC22A5	Solute Carrier Family 22 Member 5	Protein Coding	47	GC05P132369	6.38172	https://www.genecards.org/cgi-bin/carddisp.pl?gene=SLC22A5
S100A9	S100 Calcium Binding Protein A9	Protein Coding	43	GC01P153357	6.37829	https://www.genecards.org/cgi-bin/carddisp.pl?gene=S100A9
CYP24A1	Cytochrome P450 Family 24 Subfamily A Member 1	Protein Coding	48	GC20M054153	6.37694	https://www.genecards.org/cgi-bin/carddisp.pl?gene=CYP24A1
TLR2	Toll Like Receptor 2	Protein Coding	52	GC04P153684	6.37666	https://www.genecards.org/cgi-bin/carddisp.pl?gene=TLR2
ATP5F1D	ATP Synthase F1 Subunit Delta	Protein Coding	34	GC19P001242	6.37313	https://www.genecards.org/cgi-bin/carddisp.pl?gene=ATP5F1D
MMP9	Matrix Metallopeptidase 9	Protein Coding	54	GC20P046008	6.34566	https://www.genecards.org/cgi-bin/carddisp.pl?gene=MMP9
NFKBIA	NFKB Inhibitor Alpha	Protein Coding	51	GC14M035401	6.34382	https://www.genecards.org/cgi-bin/carddisp.pl?gene=NFKBIA
CYP3A7	Cytochrome P450 Family 3 Subfamily A Member 7	Protein Coding	44	GC07M099705	6.34042	https://www.genecards.org/cgi-bin/carddisp.pl?gene=CYP3A7
ATM	ATM Serine/Threonine Kinase	Protein Coding	54	GC11P108222	6.3374	https://www.genecards.org/cgi-bin/carddisp.pl?gene=ATM
MMP2	Matrix Metallopeptidase 2	Protein Coding	54	GC16P055390	6.31222	https://www.genecards.org/cgi-bin/carddisp.pl?gene=MMP2
CBS	Cystathionine Beta-Synthase	Protein Coding	49	GC21M043053	6.30351	https://www.genecards.org/cgi-bin/carddisp.pl?gene=CBS
HSPA1A	Heat Shock Protein Family A (Hsp70) Member 1A	Protein Coding	44	GC06P052001	6.29411	https://www.genecards.org/cgi-bin/carddisp.pl?gene=HSPA1A
PRKAA1	Protein Kinase AMP-Activated Catalytic Subunit Alpha 1	Protein Coding	48	GC05M040759	6.28729	https://www.genecards.org/cgi-bin/carddisp.pl?gene=PRKAA1
HSPA5	Heat Shock Protein Family A (Hsp70) Member 5	Protein Coding	48	GC09M125234	6.28223	https://www.genecards.org/cgi-bin/carddisp.pl?gene=HSPA5
PTS	6-Pyruvoyltetrahydropterin Synthase	Protein Coding	48	GC11P112226	6.27867	https://www.genecards.org/cgi-bin/carddisp.pl?gene=PTS
NDUFAF8	NADH:Ubiquinone Oxidoreductase Complex Assembly Factor 8	Protein Coding	26	GC17P081241	6.27677	https://www.genecards.org/cgi-bin/carddisp.pl?gene=NDUFAF8
NRF1	Nuclear Respiratory Factor 1	Protein Coding	44	GC07P129611	6.26871	https://www.genecards.org/cgi-bin/carddisp.pl?gene=NRF1
ACOX3	Acyl-CoA Oxidase 3, Pristanoyl	Protein Coding	41	GC04M008380	6.26714	https://www.genecards.org/cgi-bin/carddisp.pl?gene=ACOX3
ACO1	Aconitase 1	Protein Coding	45	GC09P032374	6.25658	https://www.genecards.org/cgi-bin/carddisp.pl?gene=ACO1
DLD	Dihydrolipoamide Dehydrogenase	Protein Coding	51	GC07P107890	6.25613	https://www.genecards.org/cgi-bin/carddisp.pl?gene=DLD
FTO	FTO Alpha-Ketoglutarate Dependent Dioxygenase	Protein Coding	45	GC16P053737	6.24264	https://www.genecards.org/cgi-bin/carddisp.pl?gene=FTO
LOX	Lysyl Oxidase	Protein Coding	45	GC05M122063	6.22079	https://www.genecards.org/cgi-bin/carddisp.pl?gene=LOX
ADM	Adrenomedullin	Protein Coding	45	GC11P010304	6.21999	https://www.genecards.org/cgi-bin/carddisp.pl?gene=ADM
CYP2J2	Cytochrome P450 Family 2 Subfamily J Member 2	Protein Coding	45	GC01M059893	6.21629	https://www.genecards.org/cgi-bin/carddisp.pl?gene=CYP2J2
THBD	Thrombomodulin	Protein Coding	44	GC20M023026	6.2123	https://www.genecards.org/cgi-bin/carddisp.pl?gene=THBD
S100A8	S100 Calcium Binding Protein A8	Protein Coding	43	GC01M153391	6.20915	https://www.genecards.org/cgi-bin/carddisp.pl?gene=S100A8
IGF1	Insulin Like Growth Factor 1	Protein Coding	50	GC12M102395	6.2042	https://www.genecards.org/cgi-bin/carddisp.pl?gene=IGF1
ITGAM	Integrin Subunit Alpha M	Protein Coding	47	GC16P031919	6.20194	https://www.genecards.org/cgi-bin/carddisp.pl?gene=ITGAM
FOS	Fos Proto-Oncogene, AP-1 Transcription Factor Subunit	Protein Coding	51	GC14P075278	6.19608	https://www.genecards.org/cgi-bin/carddisp.pl?gene=FOS
EGF	Epidermal Growth Factor	Protein Coding	51	GC04P109912	6.19601	https://www.genecards.org/cgi-bin/carddisp.pl?gene=EGF
CASP9	Caspase 9	Protein Coding	48	GC01M015491	6.17592	https://www.genecards.org/cgi-bin/carddisp.pl?gene=CASP9
NDUFA9	NADH:Ubiquinone Oxidoreductase Subunit A9	Protein Coding	44	GC12P004649	6.17059	https://www.genecards.org/cgi-bin/carddisp.pl?gene=NDUFA9
EPX	Eosinophil Peroxidase	Protein Coding	44	GC17P058192	6.16913	https://www.genecards.org/cgi-bin/carddisp.pl?gene=EPX
ALOX5	Arachidonate 5-Lipoxygenase	Protein Coding	50	GC10P045374	6.16749	https://www.genecards.org/cgi-bin/carddisp.pl?gene=ALOX5
PTK2B	Protein Tyrosine Kinase 2 Beta	Protein Coding	50	GC08P027311	6.16026	https://www.genecards.org/cgi-bin/carddisp.pl?gene=PTK2B
GCLC	Glutamate-Cysteine Ligase Catalytic Subunit	Protein Coding	44	GC06M053497	6.13043	https://www.genecards.org/cgi-bin/carddisp.pl?gene=GCLC
ATF4	Activating Transcription Factor 4	Protein Coding	47	GC22P039539	6.12749	https://www.genecards.org/cgi-bin/carddisp.pl?gene=ATF4
DMD	Dystrophin	Protein Coding	47	GC0XM031097	6.11639	https://www.genecards.org/cgi-bin/carddisp.pl?gene=DMD
ACAA1	Acetyl-CoA Acyltransferase 1	Protein Coding	44	GC03M038103	6.10676	https://www.genecards.org/cgi-bin/carddisp.pl?gene=ACAA1
NDUFA12	NADH:Ubiquinone Oxidoreductase Subunit A12	Protein Coding	45	GC12M094898	6.1059	https://www.genecards.org/cgi-bin/carddisp.pl?gene=NDUFA12
MSRB3	Methionine Sulfoxide Reductase B3	Protein Coding	44	GC12P065279	6.09778	https://www.genecards.org/cgi-bin/carddisp.pl?gene=MSRB3
TXNIP	Thioredoxin Interacting Protein	Protein Coding	38	GC01M145992	6.09459	https://www.genecards.org/cgi-bin/carddisp.pl?gene=TXNIP
INSR	Insulin Receptor	Protein Coding	54	GC19M007112	6.08843	https://www.genecards.org/cgi-bin/carddisp.pl?gene=INSR
EPO	Erythropoietin	Protein Coding	41	GC07P100720	6.07701	https://www.genecards.org/cgi-bin/carddisp.pl?gene=EPO
PTPN1	Protein Tyrosine Phosphatase Non-Receptor Type 1	Protein Coding	51	GC20P050510	6.07301	https://www.genecards.org/cgi-bin/carddisp.pl?gene=PTPN1
IL17A	Interleukin 17A	Protein Coding	43	GC06P052186	6.06567	https://www.genecards.org/cgi-bin/carddisp.pl?gene=IL17A
EPHX2	Epoxide Hydrolase 2	Protein Coding	48	GC08P027490	6.06395	https://www.genecards.org/cgi-bin/carddisp.pl?gene=EPHX2
MT-ND2	Mitochondrially Encoded NADH:Ubiquinone Oxidoreductase Core Subunit 2	Protein Coding	34	GCMTP004472	6.06054	https://www.genecards.org/cgi-bin/carddisp.pl?gene=MT-ND2
NDUFB8	NADH:Ubiquinone Oxidoreductase Subunit B8	Protein Coding	43	GC10M100523	6.03445	https://www.genecards.org/cgi-bin/carddisp.pl?gene=NDUFB8
AGK	Acylglycerol Kinase	Protein Coding	43	GC07P141551	6.0279	https://www.genecards.org/cgi-bin/carddisp.pl?gene=AGK
ACP1	Acid Phosphatase 1	Protein Coding	44	GC02P000254	6.02066	https://www.genecards.org/cgi-bin/carddisp.pl?gene=ACP1
GPX2	Glutathione Peroxidase 2	Protein Coding	45	GC14M064939	6.02047	https://www.genecards.org/cgi-bin/carddisp.pl?gene=GPX2
SDHC	Succinate Dehydrogenase Complex Subunit C	Protein Coding	45	GC01P161314	6.01832	https://www.genecards.org/cgi-bin/carddisp.pl?gene=SDHC
SETD2	SET Domain Containing 2, Histone Lysine Methyltransferase	Protein Coding	47	GC03M047033	6.01284	https://www.genecards.org/cgi-bin/carddisp.pl?gene=SETD2
LIAS	Lipoic Acid Synthetase	Protein Coding	44	GC04P039467	6.01197	https://www.genecards.org/cgi-bin/carddisp.pl?gene=LIAS
CYP17A1	Cytochrome P450 Family 17 Subfamily A Member 1	Protein Coding	50	GC10M102830	6.01136	https://www.genecards.org/cgi-bin/carddisp.pl?gene=CYP17A1
GCDH	Glutaryl-CoA Dehydrogenase	Protein Coding	47	GC19P012891	5.98383	https://www.genecards.org/cgi-bin/carddisp.pl?gene=GCDH
FDXR	Ferredoxin Reductase	Protein Coding	45	GC17M074862	5.97249	https://www.genecards.org/cgi-bin/carddisp.pl?gene=FDXR
GSTM3	Glutathione S-Transferase Mu 3	Protein Coding	46	GC01M109733	5.96963	https://www.genecards.org/cgi-bin/carddisp.pl?gene=GSTM3
PSEN1	Presenilin 1	Protein Coding	52	GC14P073136	5.96657	https://www.genecards.org/cgi-bin/carddisp.pl?gene=PSEN1
WARS2	Tryptophanyl TRNA Synthetase 2, Mitochondrial	Protein Coding	45	GC01M119031	5.96141	https://www.genecards.org/cgi-bin/carddisp.pl?gene=WARS2
FMO6P	Flavin Containing Dimethylaniline Monoxygenase 6, Pseudogene	Pseudogene	22	GC01P171106	5.95312	https://www.genecards.org/cgi-bin/carddisp.pl?gene=FMO6P
STAT1	Signal Transducer And Activator Of Transcription 1	Protein Coding	54	GC02M190908	5.94422	https://www.genecards.org/cgi-bin/carddisp.pl?gene=STAT1
PRNP	Prion Protein	Protein Coding	47	GC20P004686	5.94413	https://www.genecards.org/cgi-bin/carddisp.pl?gene=PRNP
NDUFB3	NADH:Ubiquinone Oxidoreductase Subunit B3	Protein Coding	43	GC02P201071	5.94001	https://www.genecards.org/cgi-bin/carddisp.pl?gene=NDUFB3
PLA2G6	Phospholipase A2 Group VI	Protein Coding	48	GC22M048460	5.91674	https://www.genecards.org/cgi-bin/carddisp.pl?gene=PLA2G6
MSR1	Macrophage Scavenger Receptor 1	Protein Coding	47	GC08M016107	5.91254	https://www.genecards.org/cgi-bin/carddisp.pl?gene=MSR1
ETFA	Electron Transfer Flavoprotein Subunit Alpha	Protein Coding	46	GC15M076215	5.90433	https://www.genecards.org/cgi-bin/carddisp.pl?gene=ETFA
MAP2K1	Mitogen-Activated Protein Kinase Kinase 1	Protein Coding	54	GC15P066386	5.88931	https://www.genecards.org/cgi-bin/carddisp.pl?gene=MAP2K1
NPY	Neuropeptide Y	Protein Coding	46	GC07P024290	5.88618	https://www.genecards.org/cgi-bin/carddisp.pl?gene=NPY
DNM2	Dynamin 2	Protein Coding	50	GC19P010718	5.88395	https://www.genecards.org/cgi-bin/carddisp.pl?gene=DNM2
GUCY1A2	Guanylate Cyclase 1 Soluble Subunit Alpha 2	Protein Coding	41	GC11M106591	5.88346	https://www.genecards.org/cgi-bin/carddisp.pl?gene=GUCY1A2
IL18	Interleukin 18	Protein Coding	44	GC11M112143	5.8751	https://www.genecards.org/cgi-bin/carddisp.pl?gene=IL18
CTNNB1	Catenin Beta 1	Protein Coding	54	GC03P041236	5.87149	https://www.genecards.org/cgi-bin/carddisp.pl?gene=CTNNB1
DUSP1	Dual Specificity Phosphatase 1	Protein Coding	48	GC05M172768	5.86116	https://www.genecards.org/cgi-bin/carddisp.pl?gene=DUSP1
ATG9B	Autophagy Related 9B	Protein Coding	36	GC07M151012	5.85136	https://www.genecards.org/cgi-bin/carddisp.pl?gene=ATG9B
CASP1	Caspase 1	Protein Coding	51	GC11M105025	5.85034	https://www.genecards.org/cgi-bin/carddisp.pl?gene=CASP1
HSD17B6	Hydroxysteroid 17-Beta Dehydrogenase 6	Protein Coding	41	GC12P056752	5.83179	https://www.genecards.org/cgi-bin/carddisp.pl?gene=HSD17B6
GSTA4	Glutathione S-Transferase Alpha 4	Protein Coding	44	GC06M052977	5.8282	https://www.genecards.org/cgi-bin/carddisp.pl?gene=GSTA4
GLO1	Glyoxalase I	Protein Coding	47	GC06M045203	5.82784	https://www.genecards.org/cgi-bin/carddisp.pl?gene=GLO1
GUCY1B1	Guanylate Cyclase 1 Soluble Subunit Beta 1	Protein Coding	34	GC04P155759	5.82519	https://www.genecards.org/cgi-bin/carddisp.pl?gene=GUCY1B1
GSTM2	Glutathione S-Transferase Mu 2	Protein Coding	42	GC01P109668	5.81759	https://www.genecards.org/cgi-bin/carddisp.pl?gene=GSTM2
GLUL	Glutamate-Ammonia Ligase	Protein Coding	50	GC01M182378	5.81439	https://www.genecards.org/cgi-bin/carddisp.pl?gene=GLUL
PRKAB1	Protein Kinase AMP-Activated Non-Catalytic Subunit Beta 1	Protein Coding	48	GC12P119632	5.79599	https://www.genecards.org/cgi-bin/carddisp.pl?gene=PRKAB1
NDUFA2	NADH:Ubiquinone Oxidoreductase Subunit A2	Protein Coding	43	GC05M140650	5.7933	https://www.genecards.org/cgi-bin/carddisp.pl?gene=NDUFA2
GCLM	Glutamate-Cysteine Ligase Modifier Subunit	Protein Coding	43	GC01M093885	5.76818	https://www.genecards.org/cgi-bin/carddisp.pl?gene=GCLM
MT-TL1	Mitochondrially Encoded TRNA-Leu (UUA/G) 1	RNA Gene	15	GCMTP003232	5.76816	https://www.genecards.org/cgi-bin/carddisp.pl?gene=MT-TL1
AKR1C3	Aldo-Keto Reductase Family 1 Member C3	Protein Coding	47	GC10P005035	5.76598	https://www.genecards.org/cgi-bin/carddisp.pl?gene=AKR1C3
COX6A2	Cytochrome C Oxidase Subunit 6A2	Protein Coding	40	GC16M031439	5.7524	https://www.genecards.org/cgi-bin/carddisp.pl?gene=COX6A2
FOXRED1	FAD Dependent Oxidoreductase Domain Containing 1	Protein Coding	40	GC11P126269	5.75098	https://www.genecards.org/cgi-bin/carddisp.pl?gene=FOXRED1
SDHD	Succinate Dehydrogenase Complex Subunit D	Protein Coding	45	GC11P112087	5.74954	https://www.genecards.org/cgi-bin/carddisp.pl?gene=SDHD
GUCY1A1	Guanylate Cyclase 1 Soluble Subunit Alpha 1	Protein Coding	37	GC04P155667	5.74843	https://www.genecards.org/cgi-bin/carddisp.pl?gene=GUCY1A1
IDO1	Indoleamine 2,3-Dioxygenase 1	Protein Coding	45	GC08P039891	5.73995	https://www.genecards.org/cgi-bin/carddisp.pl?gene=IDO1
LOXL3	Lysyl Oxidase Like 3	Protein Coding	42	GC02M074532	5.72767	https://www.genecards.org/cgi-bin/carddisp.pl?gene=LOXL3
TH	Tyrosine Hydroxylase	Protein Coding	52	GC11M002163	5.71612	https://www.genecards.org/cgi-bin/carddisp.pl?gene=TH
NDUFA13	NADH:Ubiquinone Oxidoreductase Subunit A13	Protein Coding	45	GC19P019515	5.71015	https://www.genecards.org/cgi-bin/carddisp.pl?gene=NDUFA13
ALOX15	Arachidonate 15-Lipoxygenase	Protein Coding	45	GC17M004630	5.70653	https://www.genecards.org/cgi-bin/carddisp.pl?gene=ALOX15
CDK2	Cyclin Dependent Kinase 2	Protein Coding	52	GC12P055966	5.70159	https://www.genecards.org/cgi-bin/carddisp.pl?gene=CDK2
ACAD11	Acyl-CoA Dehydrogenase Family Member 11	Protein Coding	38	GC03M132559	5.69808	https://www.genecards.org/cgi-bin/carddisp.pl?gene=ACAD11
BCL2L1	BCL2 Like 1	Protein Coding	47	GC20M031664	5.68492	https://www.genecards.org/cgi-bin/carddisp.pl?gene=BCL2L1
MAPK9	Mitogen-Activated Protein Kinase 9	Protein Coding	49	GC05M180234	5.67415	https://www.genecards.org/cgi-bin/carddisp.pl?gene=MAPK9
CYP46A1	Cytochrome P450 Family 46 Subfamily A Member 1	Protein Coding	42	GC14P099684	5.65811	https://www.genecards.org/cgi-bin/carddisp.pl?gene=CYP46A1
CUL3	Cullin 3	Protein Coding	47	GC02M224470	5.65536	https://www.genecards.org/cgi-bin/carddisp.pl?gene=CUL3
PRODH	Proline Dehydrogenase 1	Protein Coding	47	GC22M018912	5.65284	https://www.genecards.org/cgi-bin/carddisp.pl?gene=PRODH
SCARB1	Scavenger Receptor Class B Member 1	Protein Coding	46	GC12M124776	5.65069	https://www.genecards.org/cgi-bin/carddisp.pl?gene=SCARB1
LIPE	Lipase E, Hormone Sensitive Type	Protein Coding	48	GC19M042401	5.64766	https://www.genecards.org/cgi-bin/carddisp.pl?gene=LIPE
PDIA2	Protein Disulfide Isomerase Family A Member 2	Protein Coding	39	GC16P001887	5.6401	https://www.genecards.org/cgi-bin/carddisp.pl?gene=PDIA2
ACADSB	Acyl-CoA Dehydrogenase Short/Branched Chain	Protein Coding	47	GC10P123008	5.63188	https://www.genecards.org/cgi-bin/carddisp.pl?gene=ACADSB
CREB1	CAMP Responsive Element Binding Protein 1	Protein Coding	50	GC02P207529	5.62469	https://www.genecards.org/cgi-bin/carddisp.pl?gene=CREB1
FN1	Fibronectin 1	Protein Coding	50	GC02M215360	5.62398	https://www.genecards.org/cgi-bin/carddisp.pl?gene=FN1
FASLG	Fas Ligand	Protein Coding	48	GC01P172628	5.60397	https://www.genecards.org/cgi-bin/carddisp.pl?gene=FASLG
RHOA	Ras Homolog Family Member A	Protein Coding	48	GC03M049359	5.58251	https://www.genecards.org/cgi-bin/carddisp.pl?gene=RHOA
MPHOSPH9	M-Phase Phosphoprotein 9	Protein Coding	36	GC12M123153	5.57087	https://www.genecards.org/cgi-bin/carddisp.pl?gene=MPHOSPH9
GSTO1	Glutathione S-Transferase Omega 1	Protein Coding	44	GC10P104235	5.57073	https://www.genecards.org/cgi-bin/carddisp.pl?gene=GSTO1
STK25	Serine/Threonine Kinase 25	Protein Coding	41	GC02M241492	5.56969	https://www.genecards.org/cgi-bin/carddisp.pl?gene=STK25
CCL3	C-C Motif Chemokine Ligand 3	Protein Coding	40	GC17M036088	5.56483	https://www.genecards.org/cgi-bin/carddisp.pl?gene=CCL3
CPOX	Coproporphyrinogen Oxidase	Protein Coding	44	GC03M098576	5.56238	https://www.genecards.org/cgi-bin/carddisp.pl?gene=CPOX
CRYAA	Crystallin Alpha A	Protein Coding	45	GC21P043169	5.55785	https://www.genecards.org/cgi-bin/carddisp.pl?gene=CRYAA
COX6B1	Cytochrome C Oxidase Subunit 6B1	Protein Coding	43	GC19P039345	5.54294	https://www.genecards.org/cgi-bin/carddisp.pl?gene=COX6B1
IRS1	Insulin Receptor Substrate 1	Protein Coding	48	GC02M226731	5.54213	https://www.genecards.org/cgi-bin/carddisp.pl?gene=IRS1
SPR	Sepiapterin Reductase	Protein Coding	51	GC02P072850	5.53842	https://www.genecards.org/cgi-bin/carddisp.pl?gene=SPR
MDM2	MDM2 Proto-Oncogene	Protein Coding	53	GC12P068808	5.53585	https://www.genecards.org/cgi-bin/carddisp.pl?gene=MDM2
NPPB	Natriuretic Peptide B	Protein Coding	44	GC01M011858	5.52142	https://www.genecards.org/cgi-bin/carddisp.pl?gene=NPPB
MICAL1	Microtubule Associated Monooxygenase, Calponin And LIM Domain Containing 1	Protein Coding	41	GC06M109444	5.5179	https://www.genecards.org/cgi-bin/carddisp.pl?gene=MICAL1
ADH1B	Alcohol Dehydrogenase 1B (Class I), Beta Polypeptide	Protein Coding	44	GC04M099304	5.51679	https://www.genecards.org/cgi-bin/carddisp.pl?gene=ADH1B
GSS	Glutathione Synthetase	Protein Coding	47	GC20M034928	5.49996	https://www.genecards.org/cgi-bin/carddisp.pl?gene=GSS
ACO2	Aconitase 2	Protein Coding	48	GC22P041448	5.49425	https://www.genecards.org/cgi-bin/carddisp.pl?gene=ACO2
RRM2B	Ribonucleotide Reductase Regulatory TP53 Inducible Subunit M2B	Protein Coding	50	GC08M102204	5.49369	https://www.genecards.org/cgi-bin/carddisp.pl?gene=RRM2B
PRKD1	Protein Kinase D1	Protein Coding	51	GC14M029576	5.49131	https://www.genecards.org/cgi-bin/carddisp.pl?gene=PRKD1
RAC1	Rac Family Small GTPase 1	Protein Coding	50	GC07P006377	5.49063	https://www.genecards.org/cgi-bin/carddisp.pl?gene=RAC1
NDUFA11	NADH:Ubiquinone Oxidoreductase Subunit A11	Protein Coding	38	GC19M005891	5.48192	https://www.genecards.org/cgi-bin/carddisp.pl?gene=NDUFA11
UQCRQ	Ubiquinol-Cytochrome C Reductase Complex III Subunit VII	Protein Coding	42	GC05P132866	5.4793	https://www.genecards.org/cgi-bin/carddisp.pl?gene=UQCRQ
COX8A	Cytochrome C Oxidase Subunit 8A	Protein Coding	41	GC11P063986	5.4787	https://www.genecards.org/cgi-bin/carddisp.pl?gene=COX8A
PRKCZ	Protein Kinase C Zeta	Protein Coding	49	GC01P002050	5.46894	https://www.genecards.org/cgi-bin/carddisp.pl?gene=PRKCZ
IL13	Interleukin 13	Protein Coding	45	GC05P132656	5.46408	https://www.genecards.org/cgi-bin/carddisp.pl?gene=IL13
KCNMA1	Potassium Calcium-Activated Channel Subfamily M Alpha 1	Protein Coding	50	GC10M076869	5.45986	https://www.genecards.org/cgi-bin/carddisp.pl?gene=KCNMA1
PON3	Paraoxonase 3	Protein Coding	45	GC07M095359	5.45851	https://www.genecards.org/cgi-bin/carddisp.pl?gene=PON3
GBA	Glucosylceramidase Beta	Protein Coding	48	GC01M155234	5.45792	https://www.genecards.org/cgi-bin/carddisp.pl?gene=GBA
EGR1	Early Growth Response 1	Protein Coding	44	GC05P138465	5.45337	https://www.genecards.org/cgi-bin/carddisp.pl?gene=EGR1
HRAS	HRas Proto-Oncogene, GTPase	Protein Coding	52	GC11M000906	5.45247	https://www.genecards.org/cgi-bin/carddisp.pl?gene=HRAS
ODC1	Ornithine Decarboxylase 1	Protein Coding	49	GC02M010432	5.43387	https://www.genecards.org/cgi-bin/carddisp.pl?gene=ODC1
COA8	Cytochrome C Oxidase Assembly Factor 8	Protein Coding	26	GC14P105590	5.42778	https://www.genecards.org/cgi-bin/carddisp.pl?gene=COA8
CDKN1A	Cyclin Dependent Kinase Inhibitor 1A	Protein Coding	50	GC06P052153	5.4224	https://www.genecards.org/cgi-bin/carddisp.pl?gene=CDKN1A
ALAD	Aminolevulinate Dehydratase	Protein Coding	47	GC09M113386	5.41551	https://www.genecards.org/cgi-bin/carddisp.pl?gene=ALAD
SURF1	SURF1 Cytochrome C Oxidase Assembly Factor	Protein Coding	44	GC09M133351	5.40913	https://www.genecards.org/cgi-bin/carddisp.pl?gene=SURF1
CTSD	Cathepsin D	Protein Coding	52	GC11M001752	5.39848	https://www.genecards.org/cgi-bin/carddisp.pl?gene=CTSD
EIF2S1	Eukaryotic Translation Initiation Factor 2 Subunit Alpha	Protein Coding	45	GC14P067359	5.3972	https://www.genecards.org/cgi-bin/carddisp.pl?gene=EIF2S1
VDAC1	Voltage Dependent Anion Channel 1	Protein Coding	47	GC05M133975	5.39507	https://www.genecards.org/cgi-bin/carddisp.pl?gene=VDAC1
ALKBH2	AlkB Homolog 2, Alpha-Ketoglutarate Dependent Dioxygenase	Protein Coding	37	GC12M109088	5.38933	https://www.genecards.org/cgi-bin/carddisp.pl?gene=ALKBH2
MTOR	Mechanistic Target Of Rapamycin Kinase	Protein Coding	54	GC01M011106	5.38378	https://www.genecards.org/cgi-bin/carddisp.pl?gene=MTOR
CYP4F11	Cytochrome P450 Family 4 Subfamily F Member 11	Protein Coding	40	GC19M015912	5.3717	https://www.genecards.org/cgi-bin/carddisp.pl?gene=CYP4F11
ACACB	Acetyl-CoA Carboxylase Beta	Protein Coding	47	GC12P109116	5.36578	https://www.genecards.org/cgi-bin/carddisp.pl?gene=ACACB
NDUFC2	NADH:Ubiquinone Oxidoreductase Subunit C2	Protein Coding	41	GC11M078068	5.36063	https://www.genecards.org/cgi-bin/carddisp.pl?gene=NDUFC2
APOH	Apolipoprotein H	Protein Coding	44	GC17M066212	5.35325	https://www.genecards.org/cgi-bin/carddisp.pl?gene=APOH
TIMP1	TIMP Metallopeptidase Inhibitor 1	Protein Coding	45	GC0XP047583	5.35238	https://www.genecards.org/cgi-bin/carddisp.pl?gene=TIMP1
CYP4F8	Cytochrome P450 Family 4 Subfamily F Member 8	Protein Coding	36	GC19P015617	5.33926	https://www.genecards.org/cgi-bin/carddisp.pl?gene=CYP4F8
GCHFR	GTP Cyclohydrolase I Feedback Regulator	Protein Coding	40	GC15P040766	5.33671	https://www.genecards.org/cgi-bin/carddisp.pl?gene=GCHFR
PINK1	PTEN Induced Kinase 1	Protein Coding	48	GC01P020634	5.33058	https://www.genecards.org/cgi-bin/carddisp.pl?gene=PINK1
MMUT	Methylmalonyl-CoA Mutase	Protein Coding	36	GC06M049430	5.32575	https://www.genecards.org/cgi-bin/carddisp.pl?gene=MMUT
BMP2	Bone Morphogenetic Protein 2	Protein Coding	47	GC20P006696	5.31365	https://www.genecards.org/cgi-bin/carddisp.pl?gene=BMP2
CAV3	Caveolin 3	Protein Coding	44	GC03P008733	5.30521	https://www.genecards.org/cgi-bin/carddisp.pl?gene=CAV3
CDKN2A	Cyclin Dependent Kinase Inhibitor 2A	Protein Coding	52	GC09M021967	5.29661	https://www.genecards.org/cgi-bin/carddisp.pl?gene=CDKN2A
XRCC1	X-Ray Repair Cross Complementing 1	Protein Coding	44	GC19M043543	5.29421	https://www.genecards.org/cgi-bin/carddisp.pl?gene=XRCC1
MFN2	Mitofusin 2	Protein Coding	48	GC01P011980	5.29162	https://www.genecards.org/cgi-bin/carddisp.pl?gene=MFN2
CD69	CD69 Molecule	Protein Coding	41	GC12M015049	5.28391	https://www.genecards.org/cgi-bin/carddisp.pl?gene=CD69
PAH	Phenylalanine Hydroxylase	Protein Coding	49	GC12M102836	5.28357	https://www.genecards.org/cgi-bin/carddisp.pl?gene=PAH
CYBC1	Cytochrome B-245 Chaperone 1	Protein Coding	26	GC17M082443	5.27699	https://www.genecards.org/cgi-bin/carddisp.pl?gene=CYBC1
NDUFAF1	NADH:Ubiquinone Oxidoreductase Complex Assembly Factor 1	Protein Coding	42	GC15M041387	5.27498	https://www.genecards.org/cgi-bin/carddisp.pl?gene=NDUFAF1
SORD	Sorbitol Dehydrogenase	Protein Coding	47	GC15P045023	5.27317	https://www.genecards.org/cgi-bin/carddisp.pl?gene=SORD
ALKBH3	AlkB Homolog 3, Alpha-Ketoglutarate Dependent Dioxygenase	Protein Coding	38	GC11P043902	5.27259	https://www.genecards.org/cgi-bin/carddisp.pl?gene=ALKBH3
CROT	Carnitine O-Octanoyltransferase	Protein Coding	42	GC07P087361	5.265	https://www.genecards.org/cgi-bin/carddisp.pl?gene=CROT
NDUFB11	NADH:Ubiquinone Oxidoreductase Subunit B11	Protein Coding	40	GC0XM047142	5.25793	https://www.genecards.org/cgi-bin/carddisp.pl?gene=NDUFB11
HSPA9	Heat Shock Protein Family A (Hsp70) Member 9	Protein Coding	48	GC05M138554	5.2474	https://www.genecards.org/cgi-bin/carddisp.pl?gene=HSPA9
LRRK2	Leucine Rich Repeat Kinase 2	Protein Coding	50	GC12P040196	5.2467	https://www.genecards.org/cgi-bin/carddisp.pl?gene=LRRK2
AKR1B1	Aldo-Keto Reductase Family 1 Member B	Protein Coding	48	GC07M134442	5.24452	https://www.genecards.org/cgi-bin/carddisp.pl?gene=AKR1B1
ADH4	Alcohol Dehydrogenase 4 (Class II), Pi Polypeptide	Protein Coding	45	GC04M099123	5.23929	https://www.genecards.org/cgi-bin/carddisp.pl?gene=ADH4
SPP1	Secreted Phosphoprotein 1	Protein Coding	47	GC04P087975	5.22875	https://www.genecards.org/cgi-bin/carddisp.pl?gene=SPP1
SLC25A3	Solute Carrier Family 25 Member 3	Protein Coding	45	GC12P098593	5.21845	https://www.genecards.org/cgi-bin/carddisp.pl?gene=SLC25A3
PEX13	Peroxisomal Biogenesis Factor 13	Protein Coding	41	GC02P061017	5.21266	https://www.genecards.org/cgi-bin/carddisp.pl?gene=PEX13
NAT2	N-Acetyltransferase 2	Protein Coding	44	GC08P018391	5.20668	https://www.genecards.org/cgi-bin/carddisp.pl?gene=NAT2
PEX19	Peroxisomal Biogenesis Factor 19	Protein Coding	43	GC01M160276	5.20572	https://www.genecards.org/cgi-bin/carddisp.pl?gene=PEX19
CYP20A1	Cytochrome P450 Family 20 Subfamily A Member 1	Protein Coding	37	GC02P203238	5.19921	https://www.genecards.org/cgi-bin/carddisp.pl?gene=CYP20A1
AVIL	Advillin	Protein Coding	38	GC12M057793	5.1992	https://www.genecards.org/cgi-bin/carddisp.pl?gene=AVIL
COL2A1	Collagen Type II Alpha 1 Chain	Protein Coding	49	GC12M047972	5.19452	https://www.genecards.org/cgi-bin/carddisp.pl?gene=COL2A1
ATF2	Activating Transcription Factor 2	Protein Coding	47	GC02M175072	5.19308	https://www.genecards.org/cgi-bin/carddisp.pl?gene=ATF2
NDUFAF3	NADH:Ubiquinone Oxidoreductase Complex Assembly Factor 3	Protein Coding	40	GC03P049020	5.18814	https://www.genecards.org/cgi-bin/carddisp.pl?gene=NDUFAF3
ETFB	Electron Transfer Flavoprotein Subunit Beta	Protein Coding	45	GC19M051345	5.1839	https://www.genecards.org/cgi-bin/carddisp.pl?gene=ETFB
ADRB2	Adrenoceptor Beta 2	Protein Coding	50	GC05P148825	5.1749	https://www.genecards.org/cgi-bin/carddisp.pl?gene=ADRB2
SNTA1	Syntrophin Alpha 1	Protein Coding	45	GC20M033407	5.16179	https://www.genecards.org/cgi-bin/carddisp.pl?gene=SNTA1
PCNA	Proliferating Cell Nuclear Antigen	Protein Coding	52	GC20M005114	5.15974	https://www.genecards.org/cgi-bin/carddisp.pl?gene=PCNA
PTGIS	Prostaglandin I2 Synthase	Protein Coding	48	GC20M049503	5.15831	https://www.genecards.org/cgi-bin/carddisp.pl?gene=PTGIS
PLA2G4A	Phospholipase A2 Group IVA	Protein Coding	50	GC01P186798	5.13725	https://www.genecards.org/cgi-bin/carddisp.pl?gene=PLA2G4A
COPB2	COPI Coat Complex Subunit Beta 2	Protein Coding	45	GC03M139355	5.12925	https://www.genecards.org/cgi-bin/carddisp.pl?gene=COPB2
MYH7	Myosin Heavy Chain 7	Protein Coding	48	GC14M023412	5.12812	https://www.genecards.org/cgi-bin/carddisp.pl?gene=MYH7
CHUK	Component Of Inhibitor Of Nuclear Factor Kappa B Kinase Complex	Protein Coding	52	GC10M100188	5.12522	https://www.genecards.org/cgi-bin/carddisp.pl?gene=CHUK
DLG4	Discs Large MAGUK Scaffold Protein 4	Protein Coding	48	GC17M007189	5.12431	https://www.genecards.org/cgi-bin/carddisp.pl?gene=DLG4
IREB2	Iron Responsive Element Binding Protein 2	Protein Coding	44	GC15P078437	5.10935	https://www.genecards.org/cgi-bin/carddisp.pl?gene=IREB2
TPH1	Tryptophan Hydroxylase 1	Protein Coding	45	GC11M018040	5.10868	https://www.genecards.org/cgi-bin/carddisp.pl?gene=TPH1
SLC17A5	Solute Carrier Family 17 Member 5	Protein Coding	45	GC06M073593	5.09718	https://www.genecards.org/cgi-bin/carddisp.pl?gene=SLC17A5
DNMT1	DNA Methyltransferase 1	Protein Coding	51	GC19M010133	5.0966	https://www.genecards.org/cgi-bin/carddisp.pl?gene=DNMT1
ACAA2	Acetyl-CoA Acyltransferase 2	Protein Coding	44	GC18M049782	5.08667	https://www.genecards.org/cgi-bin/carddisp.pl?gene=ACAA2
NDUFAF2	NADH:Ubiquinone Oxidoreductase Complex Assembly Factor 2	Protein Coding	41	GC05P060945	5.07827	https://www.genecards.org/cgi-bin/carddisp.pl?gene=NDUFAF2
SLC2A1	Solute Carrier Family 2 Member 1	Protein Coding	53	GC01M042925	5.07584	https://www.genecards.org/cgi-bin/carddisp.pl?gene=SLC2A1
BAK1	BCL2 Antagonist/Killer 1	Protein Coding	45	GC06M033572	5.07562	https://www.genecards.org/cgi-bin/carddisp.pl?gene=BAK1
ACTA1	Actin Alpha 1, Skeletal Muscle	Protein Coding	48	GC01M229431	5.05967	https://www.genecards.org/cgi-bin/carddisp.pl?gene=ACTA1
CSF1	Colony Stimulating Factor 1	Protein Coding	44	GC01P109911	5.05392	https://www.genecards.org/cgi-bin/carddisp.pl?gene=CSF1
TARDBP	TAR DNA Binding Protein	Protein Coding	47	GC01P011013	5.04406	https://www.genecards.org/cgi-bin/carddisp.pl?gene=TARDBP
LOC112903839	Sharpr-MPRA Regulatory Region 3993	Biological Region	1	GC03P139344	5.0392	https://www.genecards.org/cgi-bin/carddisp.pl?gene=LOC112903839
MT-TK	Mitochondrially Encoded TRNA-Lys (AAA/G)	RNA Gene	14	GCMTP008297	5.03543	https://www.genecards.org/cgi-bin/carddisp.pl?gene=MT-TK
NDUFAF5	NADH:Ubiquinone Oxidoreductase Complex Assembly Factor 5	Protein Coding	37	GC20P013796	5.03479	https://www.genecards.org/cgi-bin/carddisp.pl?gene=NDUFAF5
SYK	Spleen Associated Tyrosine Kinase	Protein Coding	51	GC09P091303	5.03453	https://www.genecards.org/cgi-bin/carddisp.pl?gene=SYK
ASL	Argininosuccinate Lyase	Protein Coding	47	GC07P066075	5.03452	https://www.genecards.org/cgi-bin/carddisp.pl?gene=ASL
HBA1	Hemoglobin Subunit Alpha 1	Protein Coding	43	GC16P001877	5.03388	https://www.genecards.org/cgi-bin/carddisp.pl?gene=HBA1
MAP2K4	Mitogen-Activated Protein Kinase Kinase 4	Protein Coding	47	GC17P012020	5.03379	https://www.genecards.org/cgi-bin/carddisp.pl?gene=MAP2K4
APOB	Apolipoprotein B	Protein Coding	46	GC02M020956	5.02163	https://www.genecards.org/cgi-bin/carddisp.pl?gene=APOB
GSTA2	Glutathione S-Transferase Alpha 2	Protein Coding	42	GC06M052750	5.01892	https://www.genecards.org/cgi-bin/carddisp.pl?gene=GSTA2
GSTO2	Glutathione S-Transferase Omega 2	Protein Coding	44	GC10P104268	5.01604	https://www.genecards.org/cgi-bin/carddisp.pl?gene=GSTO2
NEIL2	Nei Like DNA Glycosylase 2	Protein Coding	40	GC08P011769	5.00691	https://www.genecards.org/cgi-bin/carddisp.pl?gene=NEIL2
SCD	Stearoyl-CoA Desaturase	Protein Coding	49	GC10P100347	5.00349	https://www.genecards.org/cgi-bin/carddisp.pl?gene=SCD
PTPN3	Protein Tyrosine Phosphatase Non-Receptor Type 3	Protein Coding	45	GC09M109375	4.99985	https://www.genecards.org/cgi-bin/carddisp.pl?gene=PTPN3
DHCR24	24-Dehydrocholesterol Reductase	Protein Coding	46	GC01M054849	4.99669	https://www.genecards.org/cgi-bin/carddisp.pl?gene=DHCR24
SMPD1	Sphingomyelin Phosphodiesterase 1	Protein Coding	48	GC11P006390	4.99352	https://www.genecards.org/cgi-bin/carddisp.pl?gene=SMPD1
TYMP	Thymidine Phosphorylase	Protein Coding	47	GC22M050525	4.9878	https://www.genecards.org/cgi-bin/carddisp.pl?gene=TYMP
SCO1	Synthesis Of Cytochrome C Oxidase 1	Protein Coding	47	GC17M010672	4.98466	https://www.genecards.org/cgi-bin/carddisp.pl?gene=SCO1
PTPN11	Protein Tyrosine Phosphatase Non-Receptor Type 11	Protein Coding	54	GC12P112418	4.98454	https://www.genecards.org/cgi-bin/carddisp.pl?gene=PTPN11
CYP7A1	Cytochrome P450 Family 7 Subfamily A Member 1	Protein Coding	44	GC08M058476	4.98104	https://www.genecards.org/cgi-bin/carddisp.pl?gene=CYP7A1
CHAT	Choline O-Acetyltransferase	Protein Coding	48	GC10P049609	4.9807	https://www.genecards.org/cgi-bin/carddisp.pl?gene=CHAT
CD40	CD40 Molecule	Protein Coding	48	GC20P046118	4.98029	https://www.genecards.org/cgi-bin/carddisp.pl?gene=CD40
PRKCA	Protein Kinase C Alpha	Protein Coding	52	GC17P066302	4.96925	https://www.genecards.org/cgi-bin/carddisp.pl?gene=PRKCA
BDKRB2	Bradykinin Receptor B2	Protein Coding	45	GC14P096205	4.96831	https://www.genecards.org/cgi-bin/carddisp.pl?gene=BDKRB2
IL1R1	Interleukin 1 Receptor Type 1	Protein Coding	46	GC02P102136	4.96377	https://www.genecards.org/cgi-bin/carddisp.pl?gene=IL1R1
S1PR1	Sphingosine-1-Phosphate Receptor 1	Protein Coding	45	GC01P101236	4.95997	https://www.genecards.org/cgi-bin/carddisp.pl?gene=S1PR1
SIRT2	Sirtuin 2	Protein Coding	48	GC19M038878	4.94799	https://www.genecards.org/cgi-bin/carddisp.pl?gene=SIRT2
OPA1	OPA1 Mitochondrial Dynamin Like GTPase	Protein Coding	45	GC03P193594	4.94385	https://www.genecards.org/cgi-bin/carddisp.pl?gene=OPA1
SRXN1	Sulfiredoxin 1	Protein Coding	36	GC20M000647	4.9404	https://www.genecards.org/cgi-bin/carddisp.pl?gene=SRXN1
AGTR2	Angiotensin II Receptor Type 2	Protein Coding	44	GC0XP116170	4.93681	https://www.genecards.org/cgi-bin/carddisp.pl?gene=AGTR2
EEF1A1	Eukaryotic Translation Elongation Factor 1 Alpha 1	Protein Coding	44	GC06M073515	4.9363	https://www.genecards.org/cgi-bin/carddisp.pl?gene=EEF1A1
BAD	BCL2 Associated Agonist Of Cell Death	Protein Coding	47	GC11M066781	4.93271	https://www.genecards.org/cgi-bin/carddisp.pl?gene=BAD
LPA	Lipoprotein(A)	Protein Coding	42	GC06M160531	4.92416	https://www.genecards.org/cgi-bin/carddisp.pl?gene=LPA
IDH1	Isocitrate Dehydrogenase (NADP(+)) 1	Protein Coding	53	GC02M208236	4.92207	https://www.genecards.org/cgi-bin/carddisp.pl?gene=IDH1
GYG1	Glycogenin 1	Protein Coding	47	GC03P148991	4.92168	https://www.genecards.org/cgi-bin/carddisp.pl?gene=GYG1
CCL5	C-C Motif Chemokine Ligand 5	Protein Coding	44	GC17M035871	4.91508	https://www.genecards.org/cgi-bin/carddisp.pl?gene=CCL5
MPC1	Mitochondrial Pyruvate Carrier 1	Protein Coding	43	GC06M166364	4.91042	https://www.genecards.org/cgi-bin/carddisp.pl?gene=MPC1
MIF	Macrophage Migration Inhibitory Factor	Protein Coding	50	GC22P023894	4.90829	https://www.genecards.org/cgi-bin/carddisp.pl?gene=MIF
TRPV1	Transient Receptor Potential Cation Channel Subfamily V Member 1	Protein Coding	47	GC17M003565	4.90603	https://www.genecards.org/cgi-bin/carddisp.pl?gene=TRPV1
DBH	Dopamine Beta-Hydroxylase	Protein Coding	51	GC09P133636	4.88416	https://www.genecards.org/cgi-bin/carddisp.pl?gene=DBH
NOS2P2	Nitric Oxide Synthase 2 Pseudogene 2	Pseudogene	8	GC17M020869	4.88163	https://www.genecards.org/cgi-bin/carddisp.pl?gene=NOS2P2
ANGPT1	Angiopoietin 1	Protein Coding	46	GC08M107246	4.87846	https://www.genecards.org/cgi-bin/carddisp.pl?gene=ANGPT1
RNASE3	Ribonuclease A Family Member 3	Protein Coding	41	GC14P020891	4.87303	https://www.genecards.org/cgi-bin/carddisp.pl?gene=RNASE3
ABCA1	ATP Binding Cassette Subfamily A Member 1	Protein Coding	48	GC09M104781	4.86135	https://www.genecards.org/cgi-bin/carddisp.pl?gene=ABCA1
HTRA2	HtrA Serine Peptidase 2	Protein Coding	47	GC02P074529	4.86011	https://www.genecards.org/cgi-bin/carddisp.pl?gene=HTRA2
CALR	Calreticulin	Protein Coding	51	GC19P012938	4.85775	https://www.genecards.org/cgi-bin/carddisp.pl?gene=CALR
LMNA	Lamin A/C	Protein Coding	48	GC01P156082	4.85174	https://www.genecards.org/cgi-bin/carddisp.pl?gene=LMNA
CYP4F12	Cytochrome P450 Family 4 Subfamily F Member 12	Protein Coding	43	GC19P015672	4.84661	https://www.genecards.org/cgi-bin/carddisp.pl?gene=CYP4F12
MDH2	Malate Dehydrogenase 2	Protein Coding	49	GC07P076048	4.84382	https://www.genecards.org/cgi-bin/carddisp.pl?gene=MDH2
CALM1	Calmodulin 1	Protein Coding	45	GC14P090396	4.84283	https://www.genecards.org/cgi-bin/carddisp.pl?gene=CALM1
PIK3CB	Phosphatidylinositol-4,5-Bisphosphate 3-Kinase Catalytic Subunit Beta	Protein Coding	50	GC03M138652	4.83893	https://www.genecards.org/cgi-bin/carddisp.pl?gene=PIK3CB
ABCC2	ATP Binding Cassette Subfamily C Member 2	Protein Coding	48	GC10P099782	4.83463	https://www.genecards.org/cgi-bin/carddisp.pl?gene=ABCC2
UQCRB	Ubiquinol-Cytochrome C Reductase Binding Protein	Protein Coding	44	GC08M096225	4.82846	https://www.genecards.org/cgi-bin/carddisp.pl?gene=UQCRB
SLC7A1	Solute Carrier Family 7 Member 1	Protein Coding	44	GC13M029509	4.82818	https://www.genecards.org/cgi-bin/carddisp.pl?gene=SLC7A1
KBTBD13	Kelch Repeat And BTB Domain Containing 13	Protein Coding	33	GC15P075557	4.82155	https://www.genecards.org/cgi-bin/carddisp.pl?gene=KBTBD13
SERPINA1	Serpin Family A Member 1	Protein Coding	50	GC14M094376	4.81872	https://www.genecards.org/cgi-bin/carddisp.pl?gene=SERPINA1
ADCYAP1	Adenylate Cyclase Activating Polypeptide 1	Protein Coding	43	GC18P000895	4.81814	https://www.genecards.org/cgi-bin/carddisp.pl?gene=ADCYAP1
FLT1	Fms Related Receptor Tyrosine Kinase 1	Protein Coding	51	GC13M028300	4.81446	https://www.genecards.org/cgi-bin/carddisp.pl?gene=FLT1
IL1RN	Interleukin 1 Receptor Antagonist	Protein Coding	48	GC02P116199	4.81181	https://www.genecards.org/cgi-bin/carddisp.pl?gene=IL1RN
UQCRFS1	Ubiquinol-Cytochrome C Reductase, Rieske Iron-Sulfur Polypeptide 1	Protein Coding	47	GC19M029205	4.80919	https://www.genecards.org/cgi-bin/carddisp.pl?gene=UQCRFS1
FTH1	Ferritin Heavy Chain 1	Protein Coding	51	GC11M061959	4.80835	https://www.genecards.org/cgi-bin/carddisp.pl?gene=FTH1
PC	Pyruvate Carboxylase	Protein Coding	48	GC11M066848	4.80649	https://www.genecards.org/cgi-bin/carddisp.pl?gene=PC
DAO	D-Amino Acid Oxidase	Protein Coding	45	GC12P108859	4.80277	https://www.genecards.org/cgi-bin/carddisp.pl?gene=DAO
FASN	Fatty Acid Synthase	Protein Coding	50	GC17M082078	4.80221	https://www.genecards.org/cgi-bin/carddisp.pl?gene=FASN
ERO1B	Endoplasmic Reticulum Oxidoreductase 1 Beta	Protein Coding	33	GC01M236216	4.79808	https://www.genecards.org/cgi-bin/carddisp.pl?gene=ERO1B
THBS1	Thrombospondin 1	Protein Coding	45	GC15P039581	4.786	https://www.genecards.org/cgi-bin/carddisp.pl?gene=THBS1
VASP	Vasodilator Stimulated Phosphoprotein	Protein Coding	44	GC19P045507	4.78352	https://www.genecards.org/cgi-bin/carddisp.pl?gene=VASP
EP300	E1A Binding Protein P300	Protein Coding	51	GC22P041091	4.78008	https://www.genecards.org/cgi-bin/carddisp.pl?gene=EP300
LPL	Lipoprotein Lipase	Protein Coding	50	GC08P019901	4.76867	https://www.genecards.org/cgi-bin/carddisp.pl?gene=LPL
ERO1A	Endoplasmic Reticulum Oxidoreductase 1 Alpha	Protein Coding	35	GC14M052640	4.76856	https://www.genecards.org/cgi-bin/carddisp.pl?gene=ERO1A
IRF1	Interferon Regulatory Factor 1	Protein Coding	47	GC05M132440	4.76776	https://www.genecards.org/cgi-bin/carddisp.pl?gene=IRF1
IL2	Interleukin 2	Protein Coding	45	GC04M122451	4.76371	https://www.genecards.org/cgi-bin/carddisp.pl?gene=IL2
CYB5A	Cytochrome B5 Type A	Protein Coding	45	GC18M074250	4.76243	https://www.genecards.org/cgi-bin/carddisp.pl?gene=CYB5A
OXT	Oxytocin/Neurophysin I Prepropeptide	Protein Coding	41	GC20P003068	4.76217	https://www.genecards.org/cgi-bin/carddisp.pl?gene=OXT
LYRM7	LYR Motif Containing 7	Protein Coding	37	GC05P131170	4.76058	https://www.genecards.org/cgi-bin/carddisp.pl?gene=LYRM7
FGF2	Fibroblast Growth Factor 2	Protein Coding	48	GC04P122826	4.74677	https://www.genecards.org/cgi-bin/carddisp.pl?gene=FGF2
PECAM1	Platelet And Endothelial Cell Adhesion Molecule 1	Protein Coding	41	GC17M064319	4.7392	https://www.genecards.org/cgi-bin/carddisp.pl?gene=PECAM1
NCF4	Neutrophil Cytosolic Factor 4	Protein Coding	49	GC22P036860	4.73424	https://www.genecards.org/cgi-bin/carddisp.pl?gene=NCF4
ATP2A2	ATPase Sarcoplasmic/Endoplasmic Reticulum Ca2+ Transporting 2	Protein Coding	52	GC12P110280	4.7291	https://www.genecards.org/cgi-bin/carddisp.pl?gene=ATP2A2
SLPI	Secretory Leukocyte Peptidase Inhibitor	Protein Coding	40	GC20M045252	4.72542	https://www.genecards.org/cgi-bin/carddisp.pl?gene=SLPI
SIRT3	Sirtuin 3	Protein Coding	48	GC11M000215	4.72202	https://www.genecards.org/cgi-bin/carddisp.pl?gene=SIRT3
BIRC5	Baculoviral IAP Repeat Containing 5	Protein Coding	47	GC17P078214	4.71671	https://www.genecards.org/cgi-bin/carddisp.pl?gene=BIRC5
IL4	Interleukin 4	Protein Coding	46	GC05P132673	4.71233	https://www.genecards.org/cgi-bin/carddisp.pl?gene=IL4
ETS1	ETS Proto-Oncogene 1, Transcription Factor	Protein Coding	49	GC11M128458	4.70415	https://www.genecards.org/cgi-bin/carddisp.pl?gene=ETS1
TWNK	Twinkle MtDNA Helicase	Protein Coding	34	GC10P100993	4.70236	https://www.genecards.org/cgi-bin/carddisp.pl?gene=TWNK
LTF	Lactotransferrin	Protein Coding	44	GC03M046435	4.69641	https://www.genecards.org/cgi-bin/carddisp.pl?gene=LTF
ATP5F1E	ATP Synthase F1 Subunit Epsilon	Protein Coding	32	GC20M059026	4.69123	https://www.genecards.org/cgi-bin/carddisp.pl?gene=ATP5F1E
ACACA	Acetyl-CoA Carboxylase Alpha	Protein Coding	50	GC17M037084	4.68445	https://www.genecards.org/cgi-bin/carddisp.pl?gene=ACACA
HSF1	Heat Shock Transcription Factor 1	Protein Coding	45	GC08P144291	4.67226	https://www.genecards.org/cgi-bin/carddisp.pl?gene=HSF1
TAC1	Tachykinin Precursor 1	Protein Coding	44	GC07P097731	4.67044	https://www.genecards.org/cgi-bin/carddisp.pl?gene=TAC1
ECI1	Enoyl-CoA Delta Isomerase 1	Protein Coding	39	GC16M002239	4.66751	https://www.genecards.org/cgi-bin/carddisp.pl?gene=ECI1
HTT	Huntingtin	Protein Coding	44	GC04P003041	4.66737	https://www.genecards.org/cgi-bin/carddisp.pl?gene=HTT
ELANE	Elastase, Neutrophil Expressed	Protein Coding	47	GC19P000854	4.66453	https://www.genecards.org/cgi-bin/carddisp.pl?gene=ELANE
ABCC1	ATP Binding Cassette Subfamily C Member 1	Protein Coding	50	GC16P015949	4.66244	https://www.genecards.org/cgi-bin/carddisp.pl?gene=ABCC1
FGF21	Fibroblast Growth Factor 21	Protein Coding	40	GC19P048772	4.65768	https://www.genecards.org/cgi-bin/carddisp.pl?gene=FGF21
PEX5	Peroxisomal Biogenesis Factor 5	Protein Coding	43	GC12P010893	4.65729	https://www.genecards.org/cgi-bin/carddisp.pl?gene=PEX5
CREBBP	CREB Binding Protein	Protein Coding	52	GC16M003726	4.65475	https://www.genecards.org/cgi-bin/carddisp.pl?gene=CREBBP
SMOX	Spermine Oxidase	Protein Coding	39	GC20P004120	4.65412	https://www.genecards.org/cgi-bin/carddisp.pl?gene=SMOX
BCL2L11	BCL2 Like 11	Protein Coding	45	GC02P111119	4.6498	https://www.genecards.org/cgi-bin/carddisp.pl?gene=BCL2L11
PEX26	Peroxisomal Biogenesis Factor 26	Protein Coding	41	GC22P018079	4.6477	https://www.genecards.org/cgi-bin/carddisp.pl?gene=PEX26
CCNO	Cyclin O	Protein Coding	42	GC05M055231	4.64672	https://www.genecards.org/cgi-bin/carddisp.pl?gene=CCNO
ATP5PF	ATP Synthase Peripheral Stalk Subunit F6	Protein Coding	32	GC21M025747	4.64231	https://www.genecards.org/cgi-bin/carddisp.pl?gene=ATP5PF
NDOR1	NADPH Dependent Diflavin Oxidoreductase 1	Protein Coding	40	GC09P137205	4.64177	https://www.genecards.org/cgi-bin/carddisp.pl?gene=NDOR1
GHRL	Ghrelin And Obestatin Prepropeptide	Protein Coding	44	GC03M010285	4.64141	https://www.genecards.org/cgi-bin/carddisp.pl?gene=GHRL
AKR1C2	Aldo-Keto Reductase Family 1 Member C2	Protein Coding	47	GC10M004987	4.63288	https://www.genecards.org/cgi-bin/carddisp.pl?gene=AKR1C2
HSPD1	Heat Shock Protein Family D (Hsp60) Member 1	Protein Coding	48	GC02M197486	4.63111	https://www.genecards.org/cgi-bin/carddisp.pl?gene=HSPD1
ANGPT2	Angiopoietin 2	Protein Coding	46	GC08M006499	4.62951	https://www.genecards.org/cgi-bin/carddisp.pl?gene=ANGPT2
MET	MET Proto-Oncogene, Receptor Tyrosine Kinase	Protein Coding	54	GC07P116672	4.62302	https://www.genecards.org/cgi-bin/carddisp.pl?gene=MET
DNM1L	Dynamin 1 Like	Protein Coding	48	GC12P032679	4.61881	https://www.genecards.org/cgi-bin/carddisp.pl?gene=DNM1L
FAM120A	Family With Sequence Similarity 120A	Protein Coding	37	GC09P093573	4.61455	https://www.genecards.org/cgi-bin/carddisp.pl?gene=FAM120A
PPIA	Peptidylprolyl Isomerase A	Protein Coding	48	GC07P044807	4.61092	https://www.genecards.org/cgi-bin/carddisp.pl?gene=PPIA
GPT	Glutamic--Pyruvic Transaminase	Protein Coding	43	GC08P144502	4.60724	https://www.genecards.org/cgi-bin/carddisp.pl?gene=GPT
HPRT1	Hypoxanthine Phosphoribosyltransferase 1	Protein Coding	49	GC0XP134460	4.60702	https://www.genecards.org/cgi-bin/carddisp.pl?gene=HPRT1
BDNF	Brain Derived Neurotrophic Factor	Protein Coding	48	GC11M027654	4.60581	https://www.genecards.org/cgi-bin/carddisp.pl?gene=BDNF
SLC2A4	Solute Carrier Family 2 Member 4	Protein Coding	47	GC17P007319	4.60502	https://www.genecards.org/cgi-bin/carddisp.pl?gene=SLC2A4
CYP11B1	Cytochrome P450 Family 11 Subfamily B Member 1	Protein Coding	50	GC08M142872	4.60128	https://www.genecards.org/cgi-bin/carddisp.pl?gene=CYP11B1
ITGB2	Integrin Subunit Beta 2	Protein Coding	51	GC21M044885	4.59568	https://www.genecards.org/cgi-bin/carddisp.pl?gene=ITGB2
LONP2	Lon Peptidase 2, Peroxisomal	Protein Coding	38	GC16P048244	4.59104	https://www.genecards.org/cgi-bin/carddisp.pl?gene=LONP2
COX10	Cytochrome C Oxidase Assembly Factor Heme A:Farnesyltransferase COX10	Protein Coding	44	GC17P014069	4.58603	https://www.genecards.org/cgi-bin/carddisp.pl?gene=COX10
CD44	CD44 Molecule (Indian Blood Group)	Protein Coding	48	GC11P035139	4.58584	https://www.genecards.org/cgi-bin/carddisp.pl?gene=CD44
RPS27A	Ribosomal Protein S27a	Protein Coding	44	GC02P055231	4.57934	https://www.genecards.org/cgi-bin/carddisp.pl?gene=RPS27A
EIF2AK3	Eukaryotic Translation Initiation Factor 2 Alpha Kinase 3	Protein Coding	50	GC02M088556	4.57493	https://www.genecards.org/cgi-bin/carddisp.pl?gene=EIF2AK3
TTC19	Tetratricopeptide Repeat Domain 19	Protein Coding	40	GC17P015999	4.57379	https://www.genecards.org/cgi-bin/carddisp.pl?gene=TTC19
S100B	S100 Calcium Binding Protein B	Protein Coding	46	GC21M048019	4.56503	https://www.genecards.org/cgi-bin/carddisp.pl?gene=S100B
IDH2	Isocitrate Dehydrogenase (NADP(+)) 2	Protein Coding	52	GC15M090083	4.5565	https://www.genecards.org/cgi-bin/carddisp.pl?gene=IDH2
ABHD5	Abhydrolase Domain Containing 5, Lysophosphatidic Acid Acyltransferase	Protein Coding	45	GC03P043707	4.55096	https://www.genecards.org/cgi-bin/carddisp.pl?gene=ABHD5
IKBKB	Inhibitor Of Nuclear Factor Kappa B Kinase Subunit Beta	Protein Coding	53	GC08P042271	4.54609	https://www.genecards.org/cgi-bin/carddisp.pl?gene=IKBKB
CXCL2	C-X-C Motif Chemokine Ligand 2	Protein Coding	41	GC04M074097	4.54055	https://www.genecards.org/cgi-bin/carddisp.pl?gene=CXCL2
ETHE1	ETHE1 Persulfide Dioxygenase	Protein Coding	43	GC19M043506	4.53987	https://www.genecards.org/cgi-bin/carddisp.pl?gene=ETHE1
CXCL16	C-X-C Motif Chemokine Ligand 16	Protein Coding	40	GC17M004733	4.52874	https://www.genecards.org/cgi-bin/carddisp.pl?gene=CXCL16
PPARGC1B	PPARG Coactivator 1 Beta	Protein Coding	36	GC05P149730	4.52532	https://www.genecards.org/cgi-bin/carddisp.pl?gene=PPARGC1B
PDE2A	Phosphodiesterase 2A	Protein Coding	46	GC11M072576	4.52187	https://www.genecards.org/cgi-bin/carddisp.pl?gene=PDE2A
IGF1R	Insulin Like Growth Factor 1 Receptor	Protein Coding	55	GC15P098648	4.51967	https://www.genecards.org/cgi-bin/carddisp.pl?gene=IGF1R
CRYAB	Crystallin Alpha B	Protein Coding	45	GC11M111908	4.51611	https://www.genecards.org/cgi-bin/carddisp.pl?gene=CRYAB
NOS2P1	Nitric Oxide Synthase 2 Pseudogene 1	Pseudogene	10	GC17M027651	4.50195	https://www.genecards.org/cgi-bin/carddisp.pl?gene=NOS2P1
IRAK1	Interleukin 1 Receptor Associated Kinase 1	Protein Coding	50	GC0XM154010	4.49893	https://www.genecards.org/cgi-bin/carddisp.pl?gene=IRAK1
GSTM4	Glutathione S-Transferase Mu 4	Protein Coding	41	GC01P109657	4.49396	https://www.genecards.org/cgi-bin/carddisp.pl?gene=GSTM4
PPIG	Peptidylprolyl Isomerase G	Protein Coding	43	GC02P169584	4.49198	https://www.genecards.org/cgi-bin/carddisp.pl?gene=PPIG
EDNRA	Endothelin Receptor Type A	Protein Coding	50	GC04P147480	4.48163	https://www.genecards.org/cgi-bin/carddisp.pl?gene=EDNRA
PTPN6	Protein Tyrosine Phosphatase Non-Receptor Type 6	Protein Coding	50	GC12P010879	4.48089	https://www.genecards.org/cgi-bin/carddisp.pl?gene=PTPN6
CYP2C18	Cytochrome P450 Family 2 Subfamily C Member 18	Protein Coding	45	GC10P094684	4.4771	https://www.genecards.org/cgi-bin/carddisp.pl?gene=CYP2C18
NDUFAF4	NADH:Ubiquinone Oxidoreductase Complex Assembly Factor 4	Protein Coding	43	GC06M096889	4.47665	https://www.genecards.org/cgi-bin/carddisp.pl?gene=NDUFAF4
PAOX	Polyamine Oxidase	Protein Coding	40	GC10P133379	4.46915	https://www.genecards.org/cgi-bin/carddisp.pl?gene=PAOX
PDE4A	Phosphodiesterase 4A	Protein Coding	45	GC19P010416	4.46778	https://www.genecards.org/cgi-bin/carddisp.pl?gene=PDE4A
AQP1	Aquaporin 1 (Colton Blood Group)	Protein Coding	47	GC07P030911	4.46738	https://www.genecards.org/cgi-bin/carddisp.pl?gene=AQP1
EPHA4	EPH Receptor A4	Protein Coding	50	GC02M221418	4.46455	https://www.genecards.org/cgi-bin/carddisp.pl?gene=EPHA4
GLUD2	Glutamate Dehydrogenase 2	Protein Coding	43	GC0XP121047	4.46144	https://www.genecards.org/cgi-bin/carddisp.pl?gene=GLUD2
MCIDAS	Multiciliate Differentiation And DNA Synthesis Associated Cell Cycle Protein	Protein Coding	31	GC05M055219	4.45844	https://www.genecards.org/cgi-bin/carddisp.pl?gene=MCIDAS
FTL	Ferritin Light Chain	Protein Coding	48	GC19P048965	4.45021	https://www.genecards.org/cgi-bin/carddisp.pl?gene=FTL
NME1	NME/NM23 Nucleoside Diphosphate Kinase 1	Protein Coding	47	GC17P051154	4.44969	https://www.genecards.org/cgi-bin/carddisp.pl?gene=NME1
ADRB3	Adrenoceptor Beta 3	Protein Coding	46	GC08M037962	4.44926	https://www.genecards.org/cgi-bin/carddisp.pl?gene=ADRB3
MMP3	Matrix Metallopeptidase 3	Protein Coding	51	GC11M102835	4.44749	https://www.genecards.org/cgi-bin/carddisp.pl?gene=MMP3
EPHA3	EPH Receptor A3	Protein Coding	47	GC03P089077	4.44578	https://www.genecards.org/cgi-bin/carddisp.pl?gene=EPHA3
CPT1C	Carnitine Palmitoyltransferase 1C	Protein Coding	43	GC19P049690	4.44289	https://www.genecards.org/cgi-bin/carddisp.pl?gene=CPT1C
TNFRSF1B	TNF Receptor Superfamily Member 1B	Protein Coding	48	GC01P012167	4.44041	https://www.genecards.org/cgi-bin/carddisp.pl?gene=TNFRSF1B
ISCA2	Iron-Sulfur Cluster Assembly 2	Protein Coding	39	GC14P074493	4.43979	https://www.genecards.org/cgi-bin/carddisp.pl?gene=ISCA2
VCP	Valosin Containing Protein	Protein Coding	50	GC09M035056	4.43821	https://www.genecards.org/cgi-bin/carddisp.pl?gene=VCP
GSTM5	Glutathione S-Transferase Mu 5	Protein Coding	42	GC01P109711	4.43676	https://www.genecards.org/cgi-bin/carddisp.pl?gene=GSTM5
TNFRSF1A	TNF Receptor Superfamily Member 1A	Protein Coding	50	GC12M006328	4.43109	https://www.genecards.org/cgi-bin/carddisp.pl?gene=TNFRSF1A
TJP1	Tight Junction Protein 1	Protein Coding	44	GC15M029699	4.43041	https://www.genecards.org/cgi-bin/carddisp.pl?gene=TJP1
RCAN1	Regulator Of Calcineurin 1	Protein Coding	44	GC21M034513	4.42957	https://www.genecards.org/cgi-bin/carddisp.pl?gene=RCAN1
SQOR	Sulfide Quinone Oxidoreductase	Protein Coding	30	GC15P045632	4.42201	https://www.genecards.org/cgi-bin/carddisp.pl?gene=SQOR
HDAC9	Histone Deacetylase 9	Protein Coding	47	GC07P018086	4.42137	https://www.genecards.org/cgi-bin/carddisp.pl?gene=HDAC9
MAPKAPK2	MAPK Activated Protein Kinase 2	Protein Coding	49	GC01P206684	4.41988	https://www.genecards.org/cgi-bin/carddisp.pl?gene=MAPKAPK2
SERPINF1	Serpin Family F Member 1	Protein Coding	45	GC17P001761	4.41841	https://www.genecards.org/cgi-bin/carddisp.pl?gene=SERPINF1
KLHL41	Kelch Like Family Member 41	Protein Coding	38	GC02P169509	4.41108	https://www.genecards.org/cgi-bin/carddisp.pl?gene=KLHL41
TREX1	Three Prime Repair Exonuclease 1	Protein Coding	43	GC03P048466	4.41097	https://www.genecards.org/cgi-bin/carddisp.pl?gene=TREX1
TNFSF10	TNF Superfamily Member 10	Protein Coding	47	GC03M172505	4.41056	https://www.genecards.org/cgi-bin/carddisp.pl?gene=TNFSF10
LOXL2	Lysyl Oxidase Like 2	Protein Coding	44	GC08M023296	4.41015	https://www.genecards.org/cgi-bin/carddisp.pl?gene=LOXL2
ABCB1	ATP Binding Cassette Subfamily B Member 1	Protein Coding	52	GC07M087504	4.40626	https://www.genecards.org/cgi-bin/carddisp.pl?gene=ABCB1
PUS1	Pseudouridine Synthase 1	Protein Coding	43	GC12P131929	4.40483	https://www.genecards.org/cgi-bin/carddisp.pl?gene=PUS1
CYP7B1	Cytochrome P450 Family 7 Subfamily B Member 1	Protein Coding	46	GC08M064587	4.39957	https://www.genecards.org/cgi-bin/carddisp.pl?gene=CYP7B1
HBEGF	Heparin Binding EGF Like Growth Factor	Protein Coding	44	GC05M140332	4.39934	https://www.genecards.org/cgi-bin/carddisp.pl?gene=HBEGF
TIMMDC1	Translocase Of Inner Mitochondrial Membrane Domain Containing 1	Protein Coding	37	GC03P119498	4.39823	https://www.genecards.org/cgi-bin/carddisp.pl?gene=TIMMDC1
HAO1	Hydroxyacid Oxidase 1	Protein Coding	44	GC20M007863	4.39413	https://www.genecards.org/cgi-bin/carddisp.pl?gene=HAO1
TMEM161A	Transmembrane Protein 161A	Protein Coding	36	GC19M019120	4.39024	https://www.genecards.org/cgi-bin/carddisp.pl?gene=TMEM161A
KRAS	KRAS Proto-Oncogene, GTPase	Protein Coding	52	GC12M025204	4.38302	https://www.genecards.org/cgi-bin/carddisp.pl?gene=KRAS
DHFR	Dihydrofolate Reductase	Protein Coding	50	GC05M080626	4.38046	https://www.genecards.org/cgi-bin/carddisp.pl?gene=DHFR
FPR1	Formyl Peptide Receptor 1	Protein Coding	48	GC19M051745	4.36971	https://www.genecards.org/cgi-bin/carddisp.pl?gene=FPR1
NOTCH1	Notch Receptor 1	Protein Coding	51	GC09M136665	4.3684	https://www.genecards.org/cgi-bin/carddisp.pl?gene=NOTCH1
CASP7	Caspase 7	Protein Coding	50	GC10P113679	4.35822	https://www.genecards.org/cgi-bin/carddisp.pl?gene=CASP7
E2F1	E2F Transcription Factor 1	Protein Coding	44	GC20M033675	4.35719	https://www.genecards.org/cgi-bin/carddisp.pl?gene=E2F1
SPG7	SPG7 Matrix AAA Peptidase Subunit, Paraplegin	Protein Coding	44	GC16P089700	4.35659	https://www.genecards.org/cgi-bin/carddisp.pl?gene=SPG7
FCER2	Fc Fragment Of IgE Receptor II	Protein Coding	45	GC19M007689	4.35154	https://www.genecards.org/cgi-bin/carddisp.pl?gene=FCER2
DHRS11	Dehydrogenase/Reductase 11	Protein Coding	37	GC17P036780	4.34996	https://www.genecards.org/cgi-bin/carddisp.pl?gene=DHRS11
ITPR1	Inositol 1,4,5-Trisphosphate Receptor Type 1	Protein Coding	49	GC03P004486	4.34884	https://www.genecards.org/cgi-bin/carddisp.pl?gene=ITPR1
F5	Coagulation Factor V	Protein Coding	45	GC01M169511	4.34777	https://www.genecards.org/cgi-bin/carddisp.pl?gene=F5
NDUFA8	NADH:Ubiquinone Oxidoreductase Subunit A8	Protein Coding	42	GC09M122132	4.34484	https://www.genecards.org/cgi-bin/carddisp.pl?gene=NDUFA8
PLCG1	Phospholipase C Gamma 1	Protein Coding	49	GC20P041136	4.34442	https://www.genecards.org/cgi-bin/carddisp.pl?gene=PLCG1
VPS13C	Vacuolar Protein Sorting 13 Homolog C	Protein Coding	35	GC15M061852	4.33985	https://www.genecards.org/cgi-bin/carddisp.pl?gene=VPS13C
PNKP	Polynucleotide Kinase 3'-Phosphatase	Protein Coding	46	GC19M049861	4.33891	https://www.genecards.org/cgi-bin/carddisp.pl?gene=PNKP
SESN2	Sestrin 2	Protein Coding	39	GC01P028270	4.3371	https://www.genecards.org/cgi-bin/carddisp.pl?gene=SESN2
NFE2L1	Nuclear Factor, Erythroid 2 Like 1	Protein Coding	44	GC17P048049	4.33529	https://www.genecards.org/cgi-bin/carddisp.pl?gene=NFE2L1
TRAF6	TNF Receptor Associated Factor 6	Protein Coding	47	GC11M036467	4.33436	https://www.genecards.org/cgi-bin/carddisp.pl?gene=TRAF6
TTN	Titin	Protein Coding	48	GC02M178525	4.33418	https://www.genecards.org/cgi-bin/carddisp.pl?gene=TTN
AMACR	Alpha-Methylacyl-CoA Racemase	Protein Coding	46	GC05M033986	4.32231	https://www.genecards.org/cgi-bin/carddisp.pl?gene=AMACR
CEBPB	CCAAT Enhancer Binding Protein Beta	Protein Coding	44	GC20P050190	4.32044	https://www.genecards.org/cgi-bin/carddisp.pl?gene=CEBPB
NOL3	Nucleolar Protein 3	Protein Coding	44	GC16P067180	4.31772	https://www.genecards.org/cgi-bin/carddisp.pl?gene=NOL3
GJA1	Gap Junction Protein Alpha 1	Protein Coding	51	GC06P121436	4.317	https://www.genecards.org/cgi-bin/carddisp.pl?gene=GJA1
BCKDHB	Branched Chain Keto Acid Dehydrogenase E1 Subunit Beta	Protein Coding	44	GC06P080106	4.31476	https://www.genecards.org/cgi-bin/carddisp.pl?gene=BCKDHB
MDH1	Malate Dehydrogenase 1	Protein Coding	47	GC02P063557	4.31413	https://www.genecards.org/cgi-bin/carddisp.pl?gene=MDH1
CHCHD2	Coiled-Coil-Helix-Coiled-Coil-Helix Domain Containing 2	Protein Coding	38	GC07M056101	4.31245	https://www.genecards.org/cgi-bin/carddisp.pl?gene=CHCHD2
MMP1	Matrix Metallopeptidase 1	Protein Coding	52	GC11M102810	4.30934	https://www.genecards.org/cgi-bin/carddisp.pl?gene=MMP1
PNPLA2	Patatin Like Phospholipase Domain Containing 2	Protein Coding	45	GC11P000951	4.3075	https://www.genecards.org/cgi-bin/carddisp.pl?gene=PNPLA2
MMP13	Matrix Metallopeptidase 13	Protein Coding	51	GC11M102942	4.30493	https://www.genecards.org/cgi-bin/carddisp.pl?gene=MMP13
RAF1	Raf-1 Proto-Oncogene, Serine/Threonine Kinase	Protein Coding	54	GC03M012583	4.30432	https://www.genecards.org/cgi-bin/carddisp.pl?gene=RAF1
IL12B	Interleukin 12B	Protein Coding	44	GC05M159314	4.30206	https://www.genecards.org/cgi-bin/carddisp.pl?gene=IL12B
CYP51A1	Cytochrome P450 Family 51 Subfamily A Member 1	Protein Coding	45	GC07M092112	4.29707	https://www.genecards.org/cgi-bin/carddisp.pl?gene=CYP51A1
EDNRB	Endothelin Receptor Type B	Protein Coding	50	GC13M077895	4.29217	https://www.genecards.org/cgi-bin/carddisp.pl?gene=EDNRB
MBL2	Mannose Binding Lectin 2	Protein Coding	48	GC10M052760	4.28663	https://www.genecards.org/cgi-bin/carddisp.pl?gene=MBL2
SLC16A1	Solute Carrier Family 16 Member 1	Protein Coding	49	GC01M112921	4.28396	https://www.genecards.org/cgi-bin/carddisp.pl?gene=SLC16A1
MIR23B	MicroRNA 23b	RNA Gene	19	GC09P095085	4.28022	https://www.genecards.org/cgi-bin/carddisp.pl?gene=MIR23B
EIF2AK1	Eukaryotic Translation Initiation Factor 2 Alpha Kinase 1	Protein Coding	44	GC07M006022	4.27342	https://www.genecards.org/cgi-bin/carddisp.pl?gene=EIF2AK1
CDKN1B	Cyclin Dependent Kinase Inhibitor 1B	Protein Coding	48	GC12P012716	4.26941	https://www.genecards.org/cgi-bin/carddisp.pl?gene=CDKN1B
TLR9	Toll Like Receptor 9	Protein Coding	45	GC03M052222	4.26677	https://www.genecards.org/cgi-bin/carddisp.pl?gene=TLR9
SCO2	Synthesis Of Cytochrome C Oxidase 2	Protein Coding	45	GC22M050523	4.26438	https://www.genecards.org/cgi-bin/carddisp.pl?gene=SCO2
AGPS	Alkylglycerone Phosphate Synthase	Protein Coding	44	GC02P177392	4.26159	https://www.genecards.org/cgi-bin/carddisp.pl?gene=AGPS
GYS1	Glycogen Synthase 1	Protein Coding	50	GC19M048970	4.2614	https://www.genecards.org/cgi-bin/carddisp.pl?gene=GYS1
CHCHD4	Coiled-Coil-Helix-Coiled-Coil-Helix Domain Containing 4	Protein Coding	36	GC03M016501	4.2614	https://www.genecards.org/cgi-bin/carddisp.pl?gene=CHCHD4
GPX5	Glutathione Peroxidase 5	Protein Coding	38	GC06P028525	4.25513	https://www.genecards.org/cgi-bin/carddisp.pl?gene=GPX5
YARS1	Tyrosyl-TRNA Synthetase 1	Protein Coding	37	GC01M032776	4.25461	https://www.genecards.org/cgi-bin/carddisp.pl?gene=YARS1
IGFBP3	Insulin Like Growth Factor Binding Protein 3	Protein Coding	45	GC07M045912	4.25354	https://www.genecards.org/cgi-bin/carddisp.pl?gene=IGFBP3
CDC25C	Cell Division Cycle 25C	Protein Coding	49	GC05M138285	4.25285	https://www.genecards.org/cgi-bin/carddisp.pl?gene=CDC25C
FGF7	Fibroblast Growth Factor 7	Protein Coding	43	GC15P049423	4.24411	https://www.genecards.org/cgi-bin/carddisp.pl?gene=FGF7
MAP2K3	Mitogen-Activated Protein Kinase Kinase 3	Protein Coding	50	GC17P028160	4.24318	https://www.genecards.org/cgi-bin/carddisp.pl?gene=MAP2K3
CALB1	Calbindin 1	Protein Coding	43	GC08M090058	4.24048	https://www.genecards.org/cgi-bin/carddisp.pl?gene=CALB1
PJVK	Pejvakin	Protein Coding	28	GC02P178450	4.23553	https://www.genecards.org/cgi-bin/carddisp.pl?gene=PJVK
NR4A2	Nuclear Receptor Subfamily 4 Group A Member 2	Protein Coding	48	GC02M156324	4.23484	https://www.genecards.org/cgi-bin/carddisp.pl?gene=NR4A2
CXCR4	C-X-C Motif Chemokine Receptor 4	Protein Coding	52	GC02M136114	4.23392	https://www.genecards.org/cgi-bin/carddisp.pl?gene=CXCR4
SMPD2	Sphingomyelin Phosphodiesterase 2	Protein Coding	41	GC06P109440	4.23336	https://www.genecards.org/cgi-bin/carddisp.pl?gene=SMPD2
ATOX1	Antioxidant 1 Copper Chaperone	Protein Coding	41	GC05M151743	4.23009	https://www.genecards.org/cgi-bin/carddisp.pl?gene=ATOX1
PRKG2	Protein Kinase CGMP-Dependent 2	Protein Coding	47	GC04M081087	4.22638	https://www.genecards.org/cgi-bin/carddisp.pl?gene=PRKG2
HMGCR	3-Hydroxy-3-Methylglutaryl-CoA Reductase	Protein Coding	47	GC05P075336	4.21502	https://www.genecards.org/cgi-bin/carddisp.pl?gene=HMGCR
TNFAIP3	TNF Alpha Induced Protein 3	Protein Coding	48	GC06P137866	4.21224	https://www.genecards.org/cgi-bin/carddisp.pl?gene=TNFAIP3
LCN2	Lipocalin 2	Protein Coding	44	GC09P128149	4.21061	https://www.genecards.org/cgi-bin/carddisp.pl?gene=LCN2
PDE3B	Phosphodiesterase 3B	Protein Coding	44	GC11P014643	4.2099	https://www.genecards.org/cgi-bin/carddisp.pl?gene=PDE3B
RB1	RB Transcriptional Corepressor 1	Protein Coding	49	GC13P048303	4.19604	https://www.genecards.org/cgi-bin/carddisp.pl?gene=RB1
TBXA2R	Thromboxane A2 Receptor	Protein Coding	49	GC19M003594	4.19408	https://www.genecards.org/cgi-bin/carddisp.pl?gene=TBXA2R
GDNF	Glial Cell Derived Neurotrophic Factor	Protein Coding	48	GC05M037812	4.19371	https://www.genecards.org/cgi-bin/carddisp.pl?gene=GDNF
SCARA3	Scavenger Receptor Class A Member 3	Protein Coding	37	GC08P027633	4.19208	https://www.genecards.org/cgi-bin/carddisp.pl?gene=SCARA3
ACTB	Actin Beta	Protein Coding	50	GC07M005527	4.18567	https://www.genecards.org/cgi-bin/carddisp.pl?gene=ACTB
PRKD2	Protein Kinase D2	Protein Coding	47	GC19M046674	4.18206	https://www.genecards.org/cgi-bin/carddisp.pl?gene=PRKD2
ENG	Endoglin	Protein Coding	47	GC09M127815	4.17789	https://www.genecards.org/cgi-bin/carddisp.pl?gene=ENG
APEH	Acylaminoacyl-Peptide Hydrolase	Protein Coding	41	GC03P049673	4.17119	https://www.genecards.org/cgi-bin/carddisp.pl?gene=APEH
DMGDH	Dimethylglycine Dehydrogenase	Protein Coding	44	GC05M078997	4.16899	https://www.genecards.org/cgi-bin/carddisp.pl?gene=DMGDH
ABHD12	Abhydrolase Domain Containing 12, Lysophospholipase	Protein Coding	41	GC20M025294	4.16583	https://www.genecards.org/cgi-bin/carddisp.pl?gene=ABHD12
NR3C2	Nuclear Receptor Subfamily 3 Group C Member 2	Protein Coding	48	GC04M148078	4.1632	https://www.genecards.org/cgi-bin/carddisp.pl?gene=NR3C2
TGFB2	Transforming Growth Factor Beta 2	Protein Coding	50	GC01P218345	4.1612	https://www.genecards.org/cgi-bin/carddisp.pl?gene=TGFB2
BTK	Bruton Tyrosine Kinase	Protein Coding	54	GC0XM101349	4.15974	https://www.genecards.org/cgi-bin/carddisp.pl?gene=BTK
DHODH	Dihydroorotate Dehydrogenase (Quinone)	Protein Coding	46	GC16P072008	4.15734	https://www.genecards.org/cgi-bin/carddisp.pl?gene=DHODH
PLA2G2A	Phospholipase A2 Group IIA	Protein Coding	48	GC01M019975	4.15618	https://www.genecards.org/cgi-bin/carddisp.pl?gene=PLA2G2A
RETN	Resistin	Protein Coding	44	GC19P007669	4.15347	https://www.genecards.org/cgi-bin/carddisp.pl?gene=RETN
MGST2	Microsomal Glutathione S-Transferase 2	Protein Coding	44	GC04P139665	4.15286	https://www.genecards.org/cgi-bin/carddisp.pl?gene=MGST2
AOC1	Amine Oxidase Copper Containing 1	Protein Coding	40	GC07P150824	4.15159	https://www.genecards.org/cgi-bin/carddisp.pl?gene=AOC1
GRB2	Growth Factor Receptor Bound Protein 2	Protein Coding	49	GC17M075318	4.14383	https://www.genecards.org/cgi-bin/carddisp.pl?gene=GRB2
CYP2U1	Cytochrome P450 Family 2 Subfamily U Member 1	Protein Coding	44	GC04P107931	4.14178	https://www.genecards.org/cgi-bin/carddisp.pl?gene=CYP2U1
ACE2	Angiotensin Converting Enzyme 2	Protein Coding	49	GC0XM015494	4.14092	https://www.genecards.org/cgi-bin/carddisp.pl?gene=ACE2
CXCL10	C-X-C Motif Chemokine Ligand 10	Protein Coding	45	GC04M076021	4.13956	https://www.genecards.org/cgi-bin/carddisp.pl?gene=CXCL10
KLF2	Kruppel Like Factor 2	Protein Coding	41	GC19P025506	4.13181	https://www.genecards.org/cgi-bin/carddisp.pl?gene=KLF2
TFAM	Transcription Factor A, Mitochondrial	Protein Coding	45	GC10P058385	4.12631	https://www.genecards.org/cgi-bin/carddisp.pl?gene=TFAM
MMACHC	Metabolism Of Cobalamin Associated C	Protein Coding	44	GC01P045500	4.12445	https://www.genecards.org/cgi-bin/carddisp.pl?gene=MMACHC
PEX3	Peroxisomal Biogenesis Factor 3	Protein Coding	43	GC06P143450	4.12327	https://www.genecards.org/cgi-bin/carddisp.pl?gene=PEX3
FYN	FYN Proto-Oncogene, Src Family Tyrosine Kinase	Protein Coding	48	GC06M111660	4.11827	https://www.genecards.org/cgi-bin/carddisp.pl?gene=FYN
DUOX1	Dual Oxidase 1	Protein Coding	42	GC15P045129	4.11431	https://www.genecards.org/cgi-bin/carddisp.pl?gene=DUOX1
SESN1	Sestrin 1	Protein Coding	40	GC06M108986	4.11365	https://www.genecards.org/cgi-bin/carddisp.pl?gene=SESN1
UBE3A	Ubiquitin Protein Ligase E3A	Protein Coding	48	GC15M025333	4.11267	https://www.genecards.org/cgi-bin/carddisp.pl?gene=UBE3A
MT-TW	Mitochondrially Encoded TRNA-Trp (UGA/G)	RNA Gene	13	GCMTP005514	4.10927	https://www.genecards.org/cgi-bin/carddisp.pl?gene=MT-TW
FGF1	Fibroblast Growth Factor 1	Protein Coding	48	GC05M142555	4.10841	https://www.genecards.org/cgi-bin/carddisp.pl?gene=FGF1
MYC	MYC Proto-Oncogene, BHLH Transcription Factor	Protein Coding	51	GC08P127735	4.10753	https://www.genecards.org/cgi-bin/carddisp.pl?gene=MYC
HGF	Hepatocyte Growth Factor	Protein Coding	52	GC07M081699	4.1064	https://www.genecards.org/cgi-bin/carddisp.pl?gene=HGF
NGF	Nerve Growth Factor	Protein Coding	51	GC01M115285	4.10335	https://www.genecards.org/cgi-bin/carddisp.pl?gene=NGF
TFRC	Transferrin Receptor	Protein Coding	49	GC03M196027	4.10103	https://www.genecards.org/cgi-bin/carddisp.pl?gene=TFRC
SMAD3	SMAD Family Member 3	Protein Coding	50	GC15P067063	4.09948	https://www.genecards.org/cgi-bin/carddisp.pl?gene=SMAD3
LTA	Lymphotoxin Alpha	Protein Coding	43	GC06P051957	4.09901	https://www.genecards.org/cgi-bin/carddisp.pl?gene=LTA
MUC1	Mucin 1, Cell Surface Associated	Protein Coding	47	GC01M155185	4.09268	https://www.genecards.org/cgi-bin/carddisp.pl?gene=MUC1
HACL1	2-Hydroxyacyl-CoA Lyase 1	Protein Coding	40	GC03M016537	4.08846	https://www.genecards.org/cgi-bin/carddisp.pl?gene=HACL1
PLAT	Plasminogen Activator, Tissue Type	Protein Coding	50	GC08M042174	4.08712	https://www.genecards.org/cgi-bin/carddisp.pl?gene=PLAT
ACAD10	Acyl-CoA Dehydrogenase Family Member 10	Protein Coding	39	GC12P111686	4.08664	https://www.genecards.org/cgi-bin/carddisp.pl?gene=ACAD10
GAREM2	GRB2 Associated Regulator Of MAPK1 Subtype 2	Protein Coding	25	GC02P026174	4.08055	https://www.genecards.org/cgi-bin/carddisp.pl?gene=GAREM2
SLC25A27	Solute Carrier Family 25 Member 27	Protein Coding	39	GC06P046652	4.07969	https://www.genecards.org/cgi-bin/carddisp.pl?gene=SLC25A27
STAT5B	Signal Transducer And Activator Of Transcription 5B	Protein Coding	50	GC17M042199	4.07585	https://www.genecards.org/cgi-bin/carddisp.pl?gene=STAT5B
GNB3	G Protein Subunit Beta 3	Protein Coding	48	GC12P006839	4.07536	https://www.genecards.org/cgi-bin/carddisp.pl?gene=GNB3
NDUFAB1	NADH:Ubiquinone Oxidoreductase Subunit AB1	Protein Coding	41	GC16M023582	4.0693	https://www.genecards.org/cgi-bin/carddisp.pl?gene=NDUFAB1
CCL4	C-C Motif Chemokine Ligand 4	Protein Coding	41	GC17P036103	4.067	https://www.genecards.org/cgi-bin/carddisp.pl?gene=CCL4
ELAVL1	ELAV Like RNA Binding Protein 1	Protein Coding	43	GC19M007958	4.06172	https://www.genecards.org/cgi-bin/carddisp.pl?gene=ELAVL1
PYROXD1	Pyridine Nucleotide-Disulphide Oxidoreductase Domain 1	Protein Coding	37	GC12P021437	4.06064	https://www.genecards.org/cgi-bin/carddisp.pl?gene=PYROXD1
PLIN5	Perilipin 5	Protein Coding	33	GC19M004522	4.05368	https://www.genecards.org/cgi-bin/carddisp.pl?gene=PLIN5
SMUG1	Single-Strand-Selective Monofunctional Uracil-DNA Glycosylase 1	Protein Coding	43	GC12M054121	4.05111	https://www.genecards.org/cgi-bin/carddisp.pl?gene=SMUG1
SLC8A1	Solute Carrier Family 8 Member A1	Protein Coding	45	GC02M040078	4.04229	https://www.genecards.org/cgi-bin/carddisp.pl?gene=SLC8A1
CYP27B1	Cytochrome P450 Family 27 Subfamily B Member 1	Protein Coding	48	GC12M057757	4.04019	https://www.genecards.org/cgi-bin/carddisp.pl?gene=CYP27B1
SLC1A2	Solute Carrier Family 1 Member 2	Protein Coding	50	GC11M035252	4.03805	https://www.genecards.org/cgi-bin/carddisp.pl?gene=SLC1A2
CAMK2G	Calcium/Calmodulin Dependent Protein Kinase II Gamma	Protein Coding	48	GC10M073812	4.0377	https://www.genecards.org/cgi-bin/carddisp.pl?gene=CAMK2G
ADH1A	Alcohol Dehydrogenase 1A (Class I), Alpha Polypeptide	Protein Coding	43	GC04M099276	4.03756	https://www.genecards.org/cgi-bin/carddisp.pl?gene=ADH1A
CTSG	Cathepsin G	Protein Coding	45	GC14M024573	4.03531	https://www.genecards.org/cgi-bin/carddisp.pl?gene=CTSG
MIR155	MicroRNA 155	RNA Gene	19	GC21P025560	4.03499	https://www.genecards.org/cgi-bin/carddisp.pl?gene=MIR155
UQCC3	Ubiquinol-Cytochrome C Reductase Complex Assembly Factor 3	Protein Coding	31	GC11P062670	4.03472	https://www.genecards.org/cgi-bin/carddisp.pl?gene=UQCC3
PDK4	Pyruvate Dehydrogenase Kinase 4	Protein Coding	47	GC07M095583	4.0328	https://www.genecards.org/cgi-bin/carddisp.pl?gene=PDK4
NR1I2	Nuclear Receptor Subfamily 1 Group I Member 2	Protein Coding	47	GC03P119780	4.03271	https://www.genecards.org/cgi-bin/carddisp.pl?gene=NR1I2
ACOT8	Acyl-CoA Thioesterase 8	Protein Coding	39	GC20M045841	4.03225	https://www.genecards.org/cgi-bin/carddisp.pl?gene=ACOT8
KLF4	Kruppel Like Factor 4	Protein Coding	46	GC09M107484	4.03189	https://www.genecards.org/cgi-bin/carddisp.pl?gene=KLF4
GPX6	Glutathione Peroxidase 6	Protein Coding	34	GC06M028503	4.03066	https://www.genecards.org/cgi-bin/carddisp.pl?gene=GPX6
TALDO1	Transaldolase 1	Protein Coding	47	GC11P000749	4.02829	https://www.genecards.org/cgi-bin/carddisp.pl?gene=TALDO1
COX4I2	Cytochrome C Oxidase Subunit 4I2	Protein Coding	43	GC20P031637	4.02803	https://www.genecards.org/cgi-bin/carddisp.pl?gene=COX4I2
ADA	Adenosine Deaminase	Protein Coding	52	GC20M044620	4.02777	https://www.genecards.org/cgi-bin/carddisp.pl?gene=ADA
AHR	Aryl Hydrocarbon Receptor	Protein Coding	49	GC07P016916	4.02764	https://www.genecards.org/cgi-bin/carddisp.pl?gene=AHR
SMPD3	Sphingomyelin Phosphodiesterase 3	Protein Coding	41	GC16M068358	4.02758	https://www.genecards.org/cgi-bin/carddisp.pl?gene=SMPD3
NMRAL1	NmrA Like Redox Sensor 1	Protein Coding	36	GC16M004461	4.02291	https://www.genecards.org/cgi-bin/carddisp.pl?gene=NMRAL1
MAP2K2	Mitogen-Activated Protein Kinase Kinase 2	Protein Coding	54	GC19M004090	4.02268	https://www.genecards.org/cgi-bin/carddisp.pl?gene=MAP2K2
PIK3R1	Phosphoinositide-3-Kinase Regulatory Subunit 1	Protein Coding	51	GC05P068215	4.02074	https://www.genecards.org/cgi-bin/carddisp.pl?gene=PIK3R1
LARS2	Leucyl-TRNA Synthetase 2, Mitochondrial	Protein Coding	45	GC03P045514	4.02068	https://www.genecards.org/cgi-bin/carddisp.pl?gene=LARS2
FOSL1	FOS Like 1, AP-1 Transcription Factor Subunit	Protein Coding	45	GC11M066881	4.01653	https://www.genecards.org/cgi-bin/carddisp.pl?gene=FOSL1
DNAH8	Dynein Axonemal Heavy Chain 8	Protein Coding	38	GC06P052176	4.00865	https://www.genecards.org/cgi-bin/carddisp.pl?gene=DNAH8
FECH	Ferrochelatase	Protein Coding	47	GC18M057544	4.00846	https://www.genecards.org/cgi-bin/carddisp.pl?gene=FECH
CD40LG	CD40 Ligand	Protein Coding	48	GC0XP136649	4.00489	https://www.genecards.org/cgi-bin/carddisp.pl?gene=CD40LG
MIR21	MicroRNA 21	RNA Gene	24	GC17P059841	4.0018	https://www.genecards.org/cgi-bin/carddisp.pl?gene=MIR21
CYP4V2	Cytochrome P450 Family 4 Subfamily V Member 2	Protein Coding	43	GC04P186191	4.00028	https://www.genecards.org/cgi-bin/carddisp.pl?gene=CYP4V2
KCNJ5	Potassium Inwardly Rectifying Channel Subfamily J Member 5	Protein Coding	48	GC11P128891	3.9998	https://www.genecards.org/cgi-bin/carddisp.pl?gene=KCNJ5
APAF1	Apoptotic Peptidase Activating Factor 1	Protein Coding	47	GC12P098645	3.99634	https://www.genecards.org/cgi-bin/carddisp.pl?gene=APAF1
BOLA3	BolA Family Member 3	Protein Coding	38	GC02M074136	3.99316	https://www.genecards.org/cgi-bin/carddisp.pl?gene=BOLA3
ADRB1	Adrenoceptor Beta 1	Protein Coding	49	GC10P114044	3.99146	https://www.genecards.org/cgi-bin/carddisp.pl?gene=ADRB1
NR1H4	Nuclear Receptor Subfamily 1 Group H Member 4	Protein Coding	49	GC12P100473	3.9911	https://www.genecards.org/cgi-bin/carddisp.pl?gene=NR1H4
ACAT1	Acetyl-CoA Acetyltransferase 1	Protein Coding	50	GC11P108121	3.98693	https://www.genecards.org/cgi-bin/carddisp.pl?gene=ACAT1
ABCC3	ATP Binding Cassette Subfamily C Member 3	Protein Coding	47	GC17P050634	3.98046	https://www.genecards.org/cgi-bin/carddisp.pl?gene=ABCC3
PSEN2	Presenilin 2	Protein Coding	50	GC01P226870	3.97625	https://www.genecards.org/cgi-bin/carddisp.pl?gene=PSEN2
NPPC	Natriuretic Peptide C	Protein Coding	41	GC02M231921	3.97383	https://www.genecards.org/cgi-bin/carddisp.pl?gene=NPPC
DSPP	Dentin Sialophosphoprotein	Protein Coding	38	GC04P087608	3.97329	https://www.genecards.org/cgi-bin/carddisp.pl?gene=DSPP
STUB1	STIP1 Homology And U-Box Containing Protein 1	Protein Coding	46	GC16P001913	3.97294	https://www.genecards.org/cgi-bin/carddisp.pl?gene=STUB1
BACE1	Beta-Secretase 1	Protein Coding	47	GC11M117285	3.96842	https://www.genecards.org/cgi-bin/carddisp.pl?gene=BACE1
PEX7	Peroxisomal Biogenesis Factor 7	Protein Coding	44	GC06P136822	3.96526	https://www.genecards.org/cgi-bin/carddisp.pl?gene=PEX7
CAMK1	Calcium/Calmodulin Dependent Protein Kinase I	Protein Coding	45	GC03M009774	3.96389	https://www.genecards.org/cgi-bin/carddisp.pl?gene=CAMK1
TLR3	Toll Like Receptor 3	Protein Coding	52	GC04P186059	3.96254	https://www.genecards.org/cgi-bin/carddisp.pl?gene=TLR3
VHL	Von Hippel-Lindau Tumor Suppressor	Protein Coding	47	GC03P010923	3.95857	https://www.genecards.org/cgi-bin/carddisp.pl?gene=VHL
ECE1	Endothelin Converting Enzyme 1	Protein Coding	48	GC01M021217	3.94779	https://www.genecards.org/cgi-bin/carddisp.pl?gene=ECE1
GPX8	Glutathione Peroxidase 8 (Putative)	Protein Coding	41	GC05P055160	3.94771	https://www.genecards.org/cgi-bin/carddisp.pl?gene=GPX8
PDK1	Pyruvate Dehydrogenase Kinase 1	Protein Coding	47	GC02P172555	3.94716	https://www.genecards.org/cgi-bin/carddisp.pl?gene=PDK1
NAGLU	N-Acetyl-Alpha-Glucosaminidase	Protein Coding	43	GC17P042537	3.94646	https://www.genecards.org/cgi-bin/carddisp.pl?gene=NAGLU
LDHA	Lactate Dehydrogenase A	Protein Coding	52	GC11P018394	3.94453	https://www.genecards.org/cgi-bin/carddisp.pl?gene=LDHA
NDUFA5	NADH:Ubiquinone Oxidoreductase Subunit A5	Protein Coding	43	GC07M123536	3.94376	https://www.genecards.org/cgi-bin/carddisp.pl?gene=NDUFA5
DNAJB13	DnaJ Heat Shock Protein Family (Hsp40) Member B13	Protein Coding	36	GC11P073950	3.94008	https://www.genecards.org/cgi-bin/carddisp.pl?gene=DNAJB13
CFAP298	Cilia And Flagella Associated Protein 298	Protein Coding	31	GC21M032593	3.94008	https://www.genecards.org/cgi-bin/carddisp.pl?gene=CFAP298
UCHL1	Ubiquitin C-Terminal Hydrolase L1	Protein Coding	52	GC04P041256	3.93774	https://www.genecards.org/cgi-bin/carddisp.pl?gene=UCHL1
GPD1	Glycerol-3-Phosphate Dehydrogenase 1	Protein Coding	46	GC12P050105	3.92429	https://www.genecards.org/cgi-bin/carddisp.pl?gene=GPD1
GCK	Glucokinase	Protein Coding	51	GC07M044145	3.92378	https://www.genecards.org/cgi-bin/carddisp.pl?gene=GCK
SLC4A1	Solute Carrier Family 4 Member 1 (Diego Blood Group)	Protein Coding	48	GC17M044328	3.92374	https://www.genecards.org/cgi-bin/carddisp.pl?gene=SLC4A1
PTAFR	Platelet Activating Factor Receptor	Protein Coding	44	GC01M028147	3.92327	https://www.genecards.org/cgi-bin/carddisp.pl?gene=PTAFR
LGALS3	Galectin 3	Protein Coding	45	GC14P055124	3.92162	https://www.genecards.org/cgi-bin/carddisp.pl?gene=LGALS3
PDGFB	Platelet Derived Growth Factor Subunit B	Protein Coding	50	GC22M047757	3.92147	https://www.genecards.org/cgi-bin/carddisp.pl?gene=PDGFB
ARNT	Aryl Hydrocarbon Receptor Nuclear Translocator	Protein Coding	44	GC01M150809	3.92144	https://www.genecards.org/cgi-bin/carddisp.pl?gene=ARNT
CLU	Clusterin	Protein Coding	47	GC08M027596	3.91958	https://www.genecards.org/cgi-bin/carddisp.pl?gene=CLU
VIM	Vimentin	Protein Coding	51	GC10P017227	3.91421	https://www.genecards.org/cgi-bin/carddisp.pl?gene=VIM
CCND1	Cyclin D1	Protein Coding	52	GC11P069641	3.9135	https://www.genecards.org/cgi-bin/carddisp.pl?gene=CCND1
ENO2	Enolase 2	Protein Coding	48	GC12P006913	3.91113	https://www.genecards.org/cgi-bin/carddisp.pl?gene=ENO2
RARS2	Arginyl-TRNA Synthetase 2, Mitochondrial	Protein Coding	43	GC06M087514	3.90898	https://www.genecards.org/cgi-bin/carddisp.pl?gene=RARS2
GSTK1	Glutathione S-Transferase Kappa 1	Protein Coding	42	GC07P145517	3.90321	https://www.genecards.org/cgi-bin/carddisp.pl?gene=GSTK1
ITGA2	Integrin Subunit Alpha 2	Protein Coding	47	GC05P052989	3.90246	https://www.genecards.org/cgi-bin/carddisp.pl?gene=ITGA2
CGB5	Chorionic Gonadotropin Subunit Beta 5	Protein Coding	33	GC19P049043	3.90112	https://www.genecards.org/cgi-bin/carddisp.pl?gene=CGB5
ALDH3B1	Aldehyde Dehydrogenase 3 Family Member B1	Protein Coding	43	GC11P068027	3.89963	https://www.genecards.org/cgi-bin/carddisp.pl?gene=ALDH3B1
IL15	Interleukin 15	Protein Coding	41	GC04P141636	3.89693	https://www.genecards.org/cgi-bin/carddisp.pl?gene=IL15
EIF2AK2	Eukaryotic Translation Initiation Factor 2 Alpha Kinase 2	Protein Coding	46	GC02M037099	3.89599	https://www.genecards.org/cgi-bin/carddisp.pl?gene=EIF2AK2
PPIF	Peptidylprolyl Isomerase F	Protein Coding	44	GC10P084770	3.8924	https://www.genecards.org/cgi-bin/carddisp.pl?gene=PPIF
CXCL1	C-X-C Motif Chemokine Ligand 1	Protein Coding	43	GC04P073869	3.89213	https://www.genecards.org/cgi-bin/carddisp.pl?gene=CXCL1
EIF4E	Eukaryotic Translation Initiation Factor 4E	Protein Coding	50	GC04M098879	3.8909	https://www.genecards.org/cgi-bin/carddisp.pl?gene=EIF4E
GAL	Galanin And GMAP Prepropeptide	Protein Coding	45	GC11P068684	3.88609	https://www.genecards.org/cgi-bin/carddisp.pl?gene=GAL
HNF4A	Hepatocyte Nuclear Factor 4 Alpha	Protein Coding	51	GC20P044355	3.88547	https://www.genecards.org/cgi-bin/carddisp.pl?gene=HNF4A
CHKA	Choline Kinase Alpha	Protein Coding	42	GC11M068052	3.8839	https://www.genecards.org/cgi-bin/carddisp.pl?gene=CHKA
IDH3A	Isocitrate Dehydrogenase (NAD(+)) 3 Catalytic Subunit Alpha	Protein Coding	46	GC15P078131	3.87757	https://www.genecards.org/cgi-bin/carddisp.pl?gene=IDH3A
F3	Coagulation Factor III, Tissue Factor	Protein Coding	45	GC01M094530	3.87188	https://www.genecards.org/cgi-bin/carddisp.pl?gene=F3
NDUFS5	NADH:Ubiquinone Oxidoreductase Subunit S5	Protein Coding	41	GC01P039026	3.87028	https://www.genecards.org/cgi-bin/carddisp.pl?gene=NDUFS5
TIMP2	TIMP Metallopeptidase Inhibitor 2	Protein Coding	44	GC17M078852	3.86636	https://www.genecards.org/cgi-bin/carddisp.pl?gene=TIMP2
BRCA1	BRCA1 DNA Repair Associated	Protein Coding	51	GC17M043044	3.85844	https://www.genecards.org/cgi-bin/carddisp.pl?gene=BRCA1
DNM3	Dynamin 3	Protein Coding	44	GC01P171810	3.85798	https://www.genecards.org/cgi-bin/carddisp.pl?gene=DNM3
APOA2	Apolipoprotein A2	Protein Coding	44	GC01M161222	3.85778	https://www.genecards.org/cgi-bin/carddisp.pl?gene=APOA2
BCHE	Butyrylcholinesterase	Protein Coding	49	GC03M165772	3.85294	https://www.genecards.org/cgi-bin/carddisp.pl?gene=BCHE
CYP21A2	Cytochrome P450 Family 21 Subfamily A Member 2	Protein Coding	45	GC06P052007	3.84959	https://www.genecards.org/cgi-bin/carddisp.pl?gene=CYP21A2
NUDT15	Nudix Hydrolase 15	Protein Coding	38	GC13P048037	3.84587	https://www.genecards.org/cgi-bin/carddisp.pl?gene=NUDT15
NAT1	N-Acetyltransferase 1	Protein Coding	45	GC08P018179	3.84256	https://www.genecards.org/cgi-bin/carddisp.pl?gene=NAT1
MMP8	Matrix Metallopeptidase 8	Protein Coding	48	GC11M102617	3.84229	https://www.genecards.org/cgi-bin/carddisp.pl?gene=MMP8
RPS6KB1	Ribosomal Protein S6 Kinase B1	Protein Coding	50	GC17P059893	3.83899	https://www.genecards.org/cgi-bin/carddisp.pl?gene=RPS6KB1
FOXL2	Forkhead Box L2	Protein Coding	41	GC03M138944	3.83737	https://www.genecards.org/cgi-bin/carddisp.pl?gene=FOXL2
NR2C2	Nuclear Receptor Subfamily 2 Group C Member 2	Protein Coding	45	GC03P014947	3.83734	https://www.genecards.org/cgi-bin/carddisp.pl?gene=NR2C2
ELK1	ETS Transcription Factor ELK1	Protein Coding	44	GC0XM047635	3.83453	https://www.genecards.org/cgi-bin/carddisp.pl?gene=ELK1
RARA	Retinoic Acid Receptor Alpha	Protein Coding	51	GC17P040309	3.8345	https://www.genecards.org/cgi-bin/carddisp.pl?gene=RARA
SULT1A3	Sulfotransferase Family 1A Member 3	Protein Coding	38	GC16P030199	3.83436	https://www.genecards.org/cgi-bin/carddisp.pl?gene=SULT1A3
CSF2	Colony Stimulating Factor 2	Protein Coding	44	GC05P132073	3.83379	https://www.genecards.org/cgi-bin/carddisp.pl?gene=CSF2
SFTPD	Surfactant Protein D	Protein Coding	44	GC10M079937	3.83351	https://www.genecards.org/cgi-bin/carddisp.pl?gene=SFTPD
TRPV4	Transient Receptor Potential Cation Channel Subfamily V Member 4	Protein Coding	50	GC12M109783	3.83342	https://www.genecards.org/cgi-bin/carddisp.pl?gene=TRPV4
MMP7	Matrix Metallopeptidase 7	Protein Coding	49	GC11M102425	3.8302	https://www.genecards.org/cgi-bin/carddisp.pl?gene=MMP7
CCL11	C-C Motif Chemokine Ligand 11	Protein Coding	44	GC17P034285	3.82498	https://www.genecards.org/cgi-bin/carddisp.pl?gene=CCL11
PEX16	Peroxisomal Biogenesis Factor 16	Protein Coding	39	GC11M066221	3.82405	https://www.genecards.org/cgi-bin/carddisp.pl?gene=PEX16
PVALB	Parvalbumin	Protein Coding	40	GC22M036800	3.82087	https://www.genecards.org/cgi-bin/carddisp.pl?gene=PVALB
SMAD2	SMAD Family Member 2	Protein Coding	48	GC18M047809	3.82073	https://www.genecards.org/cgi-bin/carddisp.pl?gene=SMAD2
DENND11	DENN Domain Containing 11	Protein Coding	25	GC07M141656	3.80724	https://www.genecards.org/cgi-bin/carddisp.pl?gene=DENND11
CDH5	Cadherin 5	Protein Coding	48	GC16P066366	3.80203	https://www.genecards.org/cgi-bin/carddisp.pl?gene=CDH5
NTF3	Neurotrophin 3	Protein Coding	43	GC12P005432	3.79823	https://www.genecards.org/cgi-bin/carddisp.pl?gene=NTF3
CYP2W1	Cytochrome P450 Family 2 Subfamily W Member 1	Protein Coding	40	GC07P000983	3.79655	https://www.genecards.org/cgi-bin/carddisp.pl?gene=CYP2W1
RELA	RELA Proto-Oncogene, NF-KB Subunit	Protein Coding	51	GC11M065653	3.79614	https://www.genecards.org/cgi-bin/carddisp.pl?gene=RELA
ADIPOR1	Adiponectin Receptor 1	Protein Coding	45	GC01M202940	3.7945	https://www.genecards.org/cgi-bin/carddisp.pl?gene=ADIPOR1
SST	Somatostatin	Protein Coding	43	GC03M187668	3.79421	https://www.genecards.org/cgi-bin/carddisp.pl?gene=SST
TKFC	Triokinase And FMN Cyclase	Protein Coding	40	GC11P061334	3.79237	https://www.genecards.org/cgi-bin/carddisp.pl?gene=TKFC
SFTPB	Surfactant Protein B	Protein Coding	44	GC02M085657	3.79017	https://www.genecards.org/cgi-bin/carddisp.pl?gene=SFTPB
LYN	LYN Proto-Oncogene, Src Family Tyrosine Kinase	Protein Coding	50	GC08P055879	3.78511	https://www.genecards.org/cgi-bin/carddisp.pl?gene=LYN
TNFSF11	TNF Superfamily Member 11	Protein Coding	48	GC13P042562	3.78292	https://www.genecards.org/cgi-bin/carddisp.pl?gene=TNFSF11
TACR1	Tachykinin Receptor 1	Protein Coding	47	GC02M075010	3.78227	https://www.genecards.org/cgi-bin/carddisp.pl?gene=TACR1
TUBA1B	Tubulin Alpha 1b	Protein Coding	43	GC12M049127	3.78036	https://www.genecards.org/cgi-bin/carddisp.pl?gene=TUBA1B
CSK	C-Terminal Src Kinase	Protein Coding	48	GC15P074782	3.77993	https://www.genecards.org/cgi-bin/carddisp.pl?gene=CSK
ME1	Malic Enzyme 1	Protein Coding	43	GC06M083210	3.77891	https://www.genecards.org/cgi-bin/carddisp.pl?gene=ME1
MUC5AC	Mucin 5AC, Oligomeric Mucus/Gel-Forming	Protein Coding	39	GC11P001151	3.77872	https://www.genecards.org/cgi-bin/carddisp.pl?gene=MUC5AC
TKT	Transketolase	Protein Coding	48	GC03M053224	3.77872	https://www.genecards.org/cgi-bin/carddisp.pl?gene=TKT
HLA-B	Major Histocompatibility Complex, Class I, B	Protein Coding	46	GC06M044691	3.77795	https://www.genecards.org/cgi-bin/carddisp.pl?gene=HLA-B
SDHAF1	Succinate Dehydrogenase Complex Assembly Factor 1	Protein Coding	35	GC19P035995	3.77787	https://www.genecards.org/cgi-bin/carddisp.pl?gene=SDHAF1
PTX3	Pentraxin 3	Protein Coding	43	GC03P157436	3.77744	https://www.genecards.org/cgi-bin/carddisp.pl?gene=PTX3
HDAC2	Histone Deacetylase 2	Protein Coding	52	GC06M113933	3.77534	https://www.genecards.org/cgi-bin/carddisp.pl?gene=HDAC2
ITGAL	Integrin Subunit Alpha L	Protein Coding	47	GC16P030472	3.77134	https://www.genecards.org/cgi-bin/carddisp.pl?gene=ITGAL
GFAP	Glial Fibrillary Acidic Protein	Protein Coding	48	GC17M044905	3.76789	https://www.genecards.org/cgi-bin/carddisp.pl?gene=GFAP
COG2	Component Of Oligomeric Golgi Complex 2	Protein Coding	41	GC01P230642	3.76527	https://www.genecards.org/cgi-bin/carddisp.pl?gene=COG2
ERCC6	ERCC Excision Repair 6, Chromatin Remodeling Factor	Protein Coding	46	GC10M049454	3.76398	https://www.genecards.org/cgi-bin/carddisp.pl?gene=ERCC6
TRMU	TRNA Mitochondrial 2-Thiouridylase	Protein Coding	40	GC22P046330	3.76396	https://www.genecards.org/cgi-bin/carddisp.pl?gene=TRMU
DUOX2	Dual Oxidase 2	Protein Coding	44	GC15M045092	3.76316	https://www.genecards.org/cgi-bin/carddisp.pl?gene=DUOX2
SLC1A3	Solute Carrier Family 1 Member 3	Protein Coding	51	GC05P036617	3.76307	https://www.genecards.org/cgi-bin/carddisp.pl?gene=SLC1A3
CTSB	Cathepsin B	Protein Coding	51	GC08M011842	3.75702	https://www.genecards.org/cgi-bin/carddisp.pl?gene=CTSB
ANG	Angiogenin	Protein Coding	46	GC14P020872	3.75438	https://www.genecards.org/cgi-bin/carddisp.pl?gene=ANG
PDP1	Pyruvate Dehydrogenase Phosphatase Catalytic Subunit 1	Protein Coding	47	GC08P093857	3.75294	https://www.genecards.org/cgi-bin/carddisp.pl?gene=PDP1
IFNA1	Interferon Alpha 1	Protein Coding	40	GC09P021513	3.75236	https://www.genecards.org/cgi-bin/carddisp.pl?gene=IFNA1
ST3GAL4	ST3 Beta-Galactoside Alpha-2,3-Sialyltransferase 4	Protein Coding	43	GC11P126355	3.74919	https://www.genecards.org/cgi-bin/carddisp.pl?gene=ST3GAL4
JUNB	JunB Proto-Oncogene, AP-1 Transcription Factor Subunit	Protein Coding	43	GC19P012791	3.74616	https://www.genecards.org/cgi-bin/carddisp.pl?gene=JUNB
POU2F1	POU Class 2 Homeobox 1	Protein Coding	45	GC01P167190	3.74609	https://www.genecards.org/cgi-bin/carddisp.pl?gene=POU2F1
UQCRC1	Ubiquinol-Cytochrome C Reductase Core Protein 1	Protein Coding	44	GC03M048598	3.74368	https://www.genecards.org/cgi-bin/carddisp.pl?gene=UQCRC1
ASCC1	Activating Signal Cointegrator 1 Complex Subunit 1	Protein Coding	42	GC10M072096	3.74216	https://www.genecards.org/cgi-bin/carddisp.pl?gene=ASCC1
BNIP3	BCL2 Interacting Protein 3	Protein Coding	43	GC10M131966	3.74181	https://www.genecards.org/cgi-bin/carddisp.pl?gene=BNIP3
HFE	Homeostatic Iron Regulator	Protein Coding	44	GC06P026087	3.73774	https://www.genecards.org/cgi-bin/carddisp.pl?gene=HFE
ECI2	Enoyl-CoA Delta Isomerase 2	Protein Coding	41	GC06M004115	3.73758	https://www.genecards.org/cgi-bin/carddisp.pl?gene=ECI2
HSP90AB1	Heat Shock Protein 90 Alpha Family Class B Member 1	Protein Coding	46	GC06P044246	3.7355	https://www.genecards.org/cgi-bin/carddisp.pl?gene=HSP90AB1
GZMB	Granzyme B	Protein Coding	46	GC14M024630	3.73367	https://www.genecards.org/cgi-bin/carddisp.pl?gene=GZMB
XBP1	X-Box Binding Protein 1	Protein Coding	46	GC22M028794	3.73186	https://www.genecards.org/cgi-bin/carddisp.pl?gene=XBP1
WT1	WT1 Transcription Factor	Protein Coding	50	GC11M032365	3.72914	https://www.genecards.org/cgi-bin/carddisp.pl?gene=WT1
RUNX2	RUNX Family Transcription Factor 2	Protein Coding	48	GC06P052244	3.72607	https://www.genecards.org/cgi-bin/carddisp.pl?gene=RUNX2
CTH	Cystathionine Gamma-Lyase	Protein Coding	50	GC01P070411	3.72391	https://www.genecards.org/cgi-bin/carddisp.pl?gene=CTH
CCNA2	Cyclin A2	Protein Coding	46	GC04M121816	3.71961	https://www.genecards.org/cgi-bin/carddisp.pl?gene=CCNA2
TREM2	Triggering Receptor Expressed On Myeloid Cells 2	Protein Coding	43	GC06M045239	3.71903	https://www.genecards.org/cgi-bin/carddisp.pl?gene=TREM2
HSD3B2	Hydroxy-Delta-5-Steroid Dehydrogenase, 3 Beta- And Steroid Delta-Isomerase 2	Protein Coding	47	GC01P119414	3.71707	https://www.genecards.org/cgi-bin/carddisp.pl?gene=HSD3B2
PLAUR	Plasminogen Activator, Urokinase Receptor	Protein Coding	45	GC19M043646	3.71545	https://www.genecards.org/cgi-bin/carddisp.pl?gene=PLAUR
SLC7A2	Solute Carrier Family 7 Member 2	Protein Coding	43	GC08P017497	3.71349	https://www.genecards.org/cgi-bin/carddisp.pl?gene=SLC7A2
NGFR	Nerve Growth Factor Receptor	Protein Coding	46	GC17P049495	3.71214	https://www.genecards.org/cgi-bin/carddisp.pl?gene=NGFR
IL1RAPL2	Interleukin 1 Receptor Accessory Protein Like 2	Protein Coding	38	GC0XP104566	3.7113	https://www.genecards.org/cgi-bin/carddisp.pl?gene=IL1RAPL2
ENO3	Enolase 3	Protein Coding	50	GC17P004948	3.71027	https://www.genecards.org/cgi-bin/carddisp.pl?gene=ENO3
AQP4	Aquaporin 4	Protein Coding	47	GC18M026852	3.71023	https://www.genecards.org/cgi-bin/carddisp.pl?gene=AQP4
AARS1	Alanyl-TRNA Synthetase 1	Protein Coding	37	GC16M070313	3.70764	https://www.genecards.org/cgi-bin/carddisp.pl?gene=AARS1
MTARC1	Mitochondrial Amidoxime Reducing Component 1	Protein Coding	28	GC01P220788	3.70634	https://www.genecards.org/cgi-bin/carddisp.pl?gene=MTARC1
ACHE	Acetylcholinesterase (Cartwright Blood Group)	Protein Coding	47	GC07M100889	3.70565	https://www.genecards.org/cgi-bin/carddisp.pl?gene=ACHE
PDPK1	3-Phosphoinositide Dependent Protein Kinase 1	Protein Coding	50	GC16P002537	3.70317	https://www.genecards.org/cgi-bin/carddisp.pl?gene=PDPK1
RPL31	Ribosomal Protein L31	Protein Coding	43	GC02P100985	3.70152	https://www.genecards.org/cgi-bin/carddisp.pl?gene=RPL31
CALB2	Calbindin 2	Protein Coding	41	GC16P071392	3.70129	https://www.genecards.org/cgi-bin/carddisp.pl?gene=CALB2
LCAT	Lecithin-Cholesterol Acyltransferase	Protein Coding	47	GC16M067939	3.70021	https://www.genecards.org/cgi-bin/carddisp.pl?gene=LCAT
IAPP	Islet Amyloid Polypeptide	Protein Coding	42	GC12P021354	3.699	https://www.genecards.org/cgi-bin/carddisp.pl?gene=IAPP
F2RL1	F2R Like Trypsin Receptor 1	Protein Coding	47	GC05P076818	3.69562	https://www.genecards.org/cgi-bin/carddisp.pl?gene=F2RL1
IL11	Interleukin 11	Protein Coding	41	GC19M055364	3.69349	https://www.genecards.org/cgi-bin/carddisp.pl?gene=IL11
NDUFV2-AS1	NDUFV2 Antisense RNA 1	RNA Gene	13	GC18M009073	3.69329	https://www.genecards.org/cgi-bin/carddisp.pl?gene=NDUFV2-AS1
GSTZ1	Glutathione S-Transferase Zeta 1	Protein Coding	42	GC14P077320	3.69299	https://www.genecards.org/cgi-bin/carddisp.pl?gene=GSTZ1
HPX	Hemopexin	Protein Coding	40	GC11M006435	3.69008	https://www.genecards.org/cgi-bin/carddisp.pl?gene=HPX
CCN2	Cellular Communication Network Factor 2	Protein Coding	40	GC06M131948	3.68789	https://www.genecards.org/cgi-bin/carddisp.pl?gene=CCN2
CNR2	Cannabinoid Receptor 2	Protein Coding	46	GC01M023870	3.68509	https://www.genecards.org/cgi-bin/carddisp.pl?gene=CNR2
NDUFA4	NDUFA4 Mitochondrial Complex Associated	Protein Coding	44	GC07M010938	3.6831	https://www.genecards.org/cgi-bin/carddisp.pl?gene=NDUFA4
PXN	Paxillin	Protein Coding	46	GC12M120210	3.6809	https://www.genecards.org/cgi-bin/carddisp.pl?gene=PXN
KRT18	Keratin 18	Protein Coding	49	GC12P052948	3.67557	https://www.genecards.org/cgi-bin/carddisp.pl?gene=KRT18
DHDH	Dihydrodiol Dehydrogenase	Protein Coding	37	GC19P048933	3.66834	https://www.genecards.org/cgi-bin/carddisp.pl?gene=DHDH
HRH1	Histamine Receptor H1	Protein Coding	46	GC03P011113	3.66805	https://www.genecards.org/cgi-bin/carddisp.pl?gene=HRH1
PGF	Placental Growth Factor	Protein Coding	44	GC14M074941	3.66498	https://www.genecards.org/cgi-bin/carddisp.pl?gene=PGF
IRS2	Insulin Receptor Substrate 2	Protein Coding	45	GC13M109752	3.66394	https://www.genecards.org/cgi-bin/carddisp.pl?gene=IRS2
MGMT	O-6-Methylguanine-DNA Methyltransferase	Protein Coding	50	GC10P129467	3.6633	https://www.genecards.org/cgi-bin/carddisp.pl?gene=MGMT
CYP2R1	Cytochrome P450 Family 2 Subfamily R Member 1	Protein Coding	47	GC11M014877	3.66008	https://www.genecards.org/cgi-bin/carddisp.pl?gene=CYP2R1
EDF1	Endothelial Differentiation Related Factor 1	Protein Coding	40	GC09M136862	3.65841	https://www.genecards.org/cgi-bin/carddisp.pl?gene=EDF1
CYP26A1	Cytochrome P450 Family 26 Subfamily A Member 1	Protein Coding	45	GC10P093073	3.65617	https://www.genecards.org/cgi-bin/carddisp.pl?gene=CYP26A1
CFTR	CF Transmembrane Conductance Regulator	Protein Coding	52	GC07P117287	3.65016	https://www.genecards.org/cgi-bin/carddisp.pl?gene=CFTR
BRF2	BRF2 RNA Polymerase III Transcription Initiation Factor Subunit	Protein Coding	37	GC08M037820	3.64929	https://www.genecards.org/cgi-bin/carddisp.pl?gene=BRF2
ELN	Elastin	Protein Coding	45	GC07P074027	3.64641	https://www.genecards.org/cgi-bin/carddisp.pl?gene=ELN
DUSP19	Dual Specificity Phosphatase 19	Protein Coding	39	GC02P183078	3.6461	https://www.genecards.org/cgi-bin/carddisp.pl?gene=DUSP19
CDK5	Cyclin Dependent Kinase 5	Protein Coding	54	GC07M151053	3.64212	https://www.genecards.org/cgi-bin/carddisp.pl?gene=CDK5
LRBA	LPS Responsive Beige-Like Anchor Protein	Protein Coding	41	GC04M150264	3.6394	https://www.genecards.org/cgi-bin/carddisp.pl?gene=LRBA
PTGES	Prostaglandin E Synthase	Protein Coding	42	GC09M129738	3.63429	https://www.genecards.org/cgi-bin/carddisp.pl?gene=PTGES
MYD88	MYD88 Innate Immune Signal Transduction Adaptor	Protein Coding	50	GC03P038139	3.62908	https://www.genecards.org/cgi-bin/carddisp.pl?gene=MYD88
VCL	Vinculin	Protein Coding	48	GC10P073995	3.62548	https://www.genecards.org/cgi-bin/carddisp.pl?gene=VCL
MT1A	Metallothionein 1A	Protein Coding	38	GC16P056638	3.62536	https://www.genecards.org/cgi-bin/carddisp.pl?gene=MT1A
LOC111258525	NOS1 1f And 1g Alternate Promoter Region	Biological Region	1	GC12P117361	3.62513	https://www.genecards.org/cgi-bin/carddisp.pl?gene=LOC111258525
ADORA2A	Adenosine A2a Receptor	Protein Coding	46	GC22P024417	3.62386	https://www.genecards.org/cgi-bin/carddisp.pl?gene=ADORA2A
TYRP1	Tyrosinase Related Protein 1	Protein Coding	47	GC09P012683	3.62207	https://www.genecards.org/cgi-bin/carddisp.pl?gene=TYRP1
CDK4	Cyclin Dependent Kinase 4	Protein Coding	54	GC12M057743	3.62194	https://www.genecards.org/cgi-bin/carddisp.pl?gene=CDK4
SLC18A3	Solute Carrier Family 18 Member A3	Protein Coding	44	GC10P049610	3.61861	https://www.genecards.org/cgi-bin/carddisp.pl?gene=SLC18A3
ATP2B4	ATPase Plasma Membrane Ca2+ Transporting 4	Protein Coding	45	GC01P203626	3.61798	https://www.genecards.org/cgi-bin/carddisp.pl?gene=ATP2B4
ATF3	Activating Transcription Factor 3	Protein Coding	45	GC01P212565	3.6176	https://www.genecards.org/cgi-bin/carddisp.pl?gene=ATF3
LOC106029312	Williams-Beuren Syndrome Medial Block B Recombination Region	Biological Region	2	GC07P074733	3.61731	https://www.genecards.org/cgi-bin/carddisp.pl?gene=LOC106029312
ANXA2	Annexin A2	Protein Coding	49	GC15M060347	3.61496	https://www.genecards.org/cgi-bin/carddisp.pl?gene=ANXA2
CYP4B1	Cytochrome P450 Family 4 Subfamily B Member 1	Protein Coding	44	GC01P046757	3.61385	https://www.genecards.org/cgi-bin/carddisp.pl?gene=CYP4B1
PRKCG	Protein Kinase C Gamma	Protein Coding	52	GC19P053879	3.61231	https://www.genecards.org/cgi-bin/carddisp.pl?gene=PRKCG
RPL18	Ribosomal Protein L18	Protein Coding	45	GC19M048615	3.61168	https://www.genecards.org/cgi-bin/carddisp.pl?gene=RPL18
COX7A1	Cytochrome C Oxidase Subunit 7A1	Protein Coding	37	GC19M045253	3.60894	https://www.genecards.org/cgi-bin/carddisp.pl?gene=COX7A1
CNR1	Cannabinoid Receptor 1	Protein Coding	47	GC06M088139	3.60774	https://www.genecards.org/cgi-bin/carddisp.pl?gene=CNR1
TTC12	Tetratricopeptide Repeat Domain 12	Protein Coding	40	GC11P113314	3.60461	https://www.genecards.org/cgi-bin/carddisp.pl?gene=TTC12
NEK10	NIMA Related Kinase 10	Protein Coding	37	GC03M027128	3.60461	https://www.genecards.org/cgi-bin/carddisp.pl?gene=NEK10
MCL1	MCL1 Apoptosis Regulator, BCL2 Family Member	Protein Coding	48	GC01M150561	3.60153	https://www.genecards.org/cgi-bin/carddisp.pl?gene=MCL1
NQO2	N-Ribosyldihydronicotinamide:Quinone Reductase 2	Protein Coding	46	GC06P003013	3.60086	https://www.genecards.org/cgi-bin/carddisp.pl?gene=NQO2
MIR146A	MicroRNA 146a	RNA Gene	22	GC05P160485	3.6003	https://www.genecards.org/cgi-bin/carddisp.pl?gene=MIR146A
NTS	Neurotensin	Protein Coding	41	GC12P085876	3.59459	https://www.genecards.org/cgi-bin/carddisp.pl?gene=NTS
CASP2	Caspase 2	Protein Coding	50	GC07P145521	3.59266	https://www.genecards.org/cgi-bin/carddisp.pl?gene=CASP2
EIF4EBP1	Eukaryotic Translation Initiation Factor 4E Binding Protein 1	Protein Coding	47	GC08P038031	3.58603	https://www.genecards.org/cgi-bin/carddisp.pl?gene=EIF4EBP1
CXCR3	C-X-C Motif Chemokine Receptor 3	Protein Coding	45	GC0XM071615	3.58571	https://www.genecards.org/cgi-bin/carddisp.pl?gene=CXCR3
FDX2	Ferredoxin 2	Protein Coding	27	GC19M010320	3.58562	https://www.genecards.org/cgi-bin/carddisp.pl?gene=FDX2
COX6A1	Cytochrome C Oxidase Subunit 6A1	Protein Coding	45	GC12P120439	3.57948	https://www.genecards.org/cgi-bin/carddisp.pl?gene=COX6A1
ACAD8	Acyl-CoA Dehydrogenase Family Member 8	Protein Coding	45	GC11P134253	3.57886	https://www.genecards.org/cgi-bin/carddisp.pl?gene=ACAD8
MAP2K6	Mitogen-Activated Protein Kinase Kinase 6	Protein Coding	48	GC17P069414	3.57705	https://www.genecards.org/cgi-bin/carddisp.pl?gene=MAP2K6
CAMP	Cathelicidin Antimicrobial Peptide	Protein Coding	42	GC03P048310	3.57352	https://www.genecards.org/cgi-bin/carddisp.pl?gene=CAMP
MAP2	Microtubule Associated Protein 2	Protein Coding	43	GC02P209424	3.57023	https://www.genecards.org/cgi-bin/carddisp.pl?gene=MAP2
CAMK4	Calcium/Calmodulin Dependent Protein Kinase IV	Protein Coding	47	GC05P111223	3.56974	https://www.genecards.org/cgi-bin/carddisp.pl?gene=CAMK4
PPOX	Protoporphyrinogen Oxidase	Protein Coding	44	GC01P161169	3.56787	https://www.genecards.org/cgi-bin/carddisp.pl?gene=PPOX
CBSL	Cystathionine Beta-Synthase Like	Protein Coding	17	GC21M006445	3.56783	https://www.genecards.org/cgi-bin/carddisp.pl?gene=CBSL
CNTF	Ciliary Neurotrophic Factor	Protein Coding	42	GC11P058622	3.56395	https://www.genecards.org/cgi-bin/carddisp.pl?gene=CNTF
PCOTH	Pro-X-Gly Collagen Triple Helix Like Repeat Containing	Protein Coding	23	GC13P023889	3.56351	https://www.genecards.org/cgi-bin/carddisp.pl?gene=PCOTH
GNAI1	G Protein Subunit Alpha I1	Protein Coding	48	GC07P079769	3.56254	https://www.genecards.org/cgi-bin/carddisp.pl?gene=GNAI1
NR1H2	Nuclear Receptor Subfamily 1 Group H Member 2	Protein Coding	49	GC19P050329	3.55978	https://www.genecards.org/cgi-bin/carddisp.pl?gene=NR1H2
ME2	Malic Enzyme 2	Protein Coding	45	GC18P050879	3.55864	https://www.genecards.org/cgi-bin/carddisp.pl?gene=ME2
PLAU	Plasminogen Activator, Urokinase	Protein Coding	52	GC10P073909	3.55835	https://www.genecards.org/cgi-bin/carddisp.pl?gene=PLAU
S100A1	S100 Calcium Binding Protein A1	Protein Coding	42	GC01P153627	3.55562	https://www.genecards.org/cgi-bin/carddisp.pl?gene=S100A1
CSF3	Colony Stimulating Factor 3	Protein Coding	40	GC17P040015	3.55365	https://www.genecards.org/cgi-bin/carddisp.pl?gene=CSF3
COX6C	Cytochrome C Oxidase Subunit 6C	Protein Coding	40	GC08M099899	3.5522	https://www.genecards.org/cgi-bin/carddisp.pl?gene=COX6C
TRPM3	Transient Receptor Potential Cation Channel Subfamily M Member 3	Protein Coding	43	GC09M070529	3.55053	https://www.genecards.org/cgi-bin/carddisp.pl?gene=TRPM3
WRN	WRN RecQ Like Helicase	Protein Coding	45	GC08P031033	3.55007	https://www.genecards.org/cgi-bin/carddisp.pl?gene=WRN
UTS2	Urotensin 2	Protein Coding	41	GC01M007843	3.54258	https://www.genecards.org/cgi-bin/carddisp.pl?gene=UTS2
CFLAR	CASP8 And FADD Like Apoptosis Regulator	Protein Coding	47	GC02P201117	3.54197	https://www.genecards.org/cgi-bin/carddisp.pl?gene=CFLAR
TSPO	Translocator Protein	Protein Coding	44	GC22P043151	3.54164	https://www.genecards.org/cgi-bin/carddisp.pl?gene=TSPO
COX15	Cytochrome C Oxidase Assembly Homolog COX15	Protein Coding	43	GC10M099696	3.53972	https://www.genecards.org/cgi-bin/carddisp.pl?gene=COX15
PTK2	Protein Tyrosine Kinase 2	Protein Coding	48	GC08M140657	3.53928	https://www.genecards.org/cgi-bin/carddisp.pl?gene=PTK2
NSF	N-Ethylmaleimide Sensitive Factor, Vesicle Fusing ATPase	Protein Coding	45	GC17P046590	3.53505	https://www.genecards.org/cgi-bin/carddisp.pl?gene=NSF
NTRK1	Neurotrophic Receptor Tyrosine Kinase 1	Protein Coding	50	GC01P156815	3.53365	https://www.genecards.org/cgi-bin/carddisp.pl?gene=NTRK1
STK24	Serine/Threonine Kinase 24	Protein Coding	45	GC13M098445	3.53317	https://www.genecards.org/cgi-bin/carddisp.pl?gene=STK24
GRIN1	Glutamate Ionotropic Receptor NMDA Type Subunit 1	Protein Coding	51	GC09P137138	3.52886	https://www.genecards.org/cgi-bin/carddisp.pl?gene=GRIN1
LBR	Lamin B Receptor	Protein Coding	48	GC01M225401	3.52731	https://www.genecards.org/cgi-bin/carddisp.pl?gene=LBR
HLA-DRB1	Major Histocompatibility Complex, Class II, DR Beta 1	Protein Coding	48	GC06M032578	3.52465	https://www.genecards.org/cgi-bin/carddisp.pl?gene=HLA-DRB1
CRH	Corticotropin Releasing Hormone	Protein Coding	44	GC08M066176	3.523	https://www.genecards.org/cgi-bin/carddisp.pl?gene=CRH
DBT	Dihydrolipoamide Branched Chain Transacylase E2	Protein Coding	43	GC01M100186	3.52211	https://www.genecards.org/cgi-bin/carddisp.pl?gene=DBT
PDHA1	Pyruvate Dehydrogenase E1 Subunit Alpha 1	Protein Coding	50	GC0XP019343	3.52022	https://www.genecards.org/cgi-bin/carddisp.pl?gene=PDHA1
ITGB1	Integrin Subunit Beta 1	Protein Coding	51	GC10M032890	3.51869	https://www.genecards.org/cgi-bin/carddisp.pl?gene=ITGB1
LEPQTL1	Leptin, Serum Levels Of	Genetic Locus	2	GC02U903086	3.51846	https://www.genecards.org/cgi-bin/carddisp.pl?gene=LEPQTL1
PDE3A	Phosphodiesterase 3A	Protein Coding	50	GC12P020294	3.51565	https://www.genecards.org/cgi-bin/carddisp.pl?gene=PDE3A
VKORC1L1	Vitamin K Epoxide Reductase Complex Subunit 1 Like 1	Protein Coding	38	GC07P065990	3.51182	https://www.genecards.org/cgi-bin/carddisp.pl?gene=VKORC1L1
GARS1	Glycyl-TRNA Synthetase 1	Protein Coding	37	GC07P030580	3.50777	https://www.genecards.org/cgi-bin/carddisp.pl?gene=GARS1
NPR1	Natriuretic Peptide Receptor 1	Protein Coding	47	GC01P153717	3.50606	https://www.genecards.org/cgi-bin/carddisp.pl?gene=NPR1
BCKDHA	Branched Chain Keto Acid Dehydrogenase E1 Subunit Alpha	Protein Coding	45	GC19P041398	3.50193	https://www.genecards.org/cgi-bin/carddisp.pl?gene=BCKDHA
MIR34A	MicroRNA 34a	RNA Gene	22	GC01M009151	3.50152	https://www.genecards.org/cgi-bin/carddisp.pl?gene=MIR34A
SCGB1A1	Secretoglobin Family 1A Member 1	Protein Coding	41	GC11P062405	3.49907	https://www.genecards.org/cgi-bin/carddisp.pl?gene=SCGB1A1
GRIN2B	Glutamate Ionotropic Receptor NMDA Type Subunit 2B	Protein Coding	51	GC12M013437	3.4985	https://www.genecards.org/cgi-bin/carddisp.pl?gene=GRIN2B
AKR1C4	Aldo-Keto Reductase Family 1 Member C4	Protein Coding	48	GC10P005195	3.49821	https://www.genecards.org/cgi-bin/carddisp.pl?gene=AKR1C4
NOD2	Nucleotide Binding Oligomerization Domain Containing 2	Protein Coding	48	GC16P050693	3.49696	https://www.genecards.org/cgi-bin/carddisp.pl?gene=NOD2
JAK1	Janus Kinase 1	Protein Coding	54	GC01M064833	3.49571	https://www.genecards.org/cgi-bin/carddisp.pl?gene=JAK1
ALOX5AP	Arachidonate 5-Lipoxygenase Activating Protein	Protein Coding	45	GC13P030713	3.49468	https://www.genecards.org/cgi-bin/carddisp.pl?gene=ALOX5AP
MKI67	Marker Of Proliferation Ki-67	Protein Coding	45	GC10M128096	3.49446	https://www.genecards.org/cgi-bin/carddisp.pl?gene=MKI67
FDX1	Ferredoxin 1	Protein Coding	41	GC11P110429	3.49068	https://www.genecards.org/cgi-bin/carddisp.pl?gene=FDX1
PDIA3	Protein Disulfide Isomerase Family A Member 3	Protein Coding	46	GC15P043746	3.48976	https://www.genecards.org/cgi-bin/carddisp.pl?gene=PDIA3
MIR195	MicroRNA 195	RNA Gene	19	GC17M007018	3.48592	https://www.genecards.org/cgi-bin/carddisp.pl?gene=MIR195
TPK1	Thiamin Pyrophosphokinase 1	Protein Coding	47	GC07M144451	3.48533	https://www.genecards.org/cgi-bin/carddisp.pl?gene=TPK1
SLC6A3	Solute Carrier Family 6 Member 3	Protein Coding	50	GC05M001392	3.48037	https://www.genecards.org/cgi-bin/carddisp.pl?gene=SLC6A3
MTLN	Mitoregulin	Protein Coding	15	GC02M110213	3.47868	https://www.genecards.org/cgi-bin/carddisp.pl?gene=MTLN
APLN	Apelin	Protein Coding	37	GC0XM129645	3.47652	https://www.genecards.org/cgi-bin/carddisp.pl?gene=APLN
SLC18A2	Solute Carrier Family 18 Member A2	Protein Coding	48	GC10P117241	3.47635	https://www.genecards.org/cgi-bin/carddisp.pl?gene=SLC18A2
CHCHD10	Coiled-Coil-Helix-Coiled-Coil-Helix Domain Containing 10	Protein Coding	40	GC22M023765	3.47494	https://www.genecards.org/cgi-bin/carddisp.pl?gene=CHCHD10
RBCK1	RANBP2-Type And C3HC4-Type Zinc Finger Containing 1	Protein Coding	44	GC20P000407	3.4729	https://www.genecards.org/cgi-bin/carddisp.pl?gene=RBCK1
ADAMTS4	ADAM Metallopeptidase With Thrombospondin Type 1 Motif 4	Protein Coding	43	GC01M161184	3.47143	https://www.genecards.org/cgi-bin/carddisp.pl?gene=ADAMTS4
ADD1	Adducin 1	Protein Coding	45	GC04P002855	3.47126	https://www.genecards.org/cgi-bin/carddisp.pl?gene=ADD1
CD163	CD163 Molecule	Protein Coding	43	GC12M007471	3.47042	https://www.genecards.org/cgi-bin/carddisp.pl?gene=CD163
NUDT18	Nudix Hydrolase 18	Protein Coding	33	GC08M022106	3.46739	https://www.genecards.org/cgi-bin/carddisp.pl?gene=NUDT18
GNPAT	Glyceronephosphate O-Acyltransferase	Protein Coding	46	GC01P231241	3.46279	https://www.genecards.org/cgi-bin/carddisp.pl?gene=GNPAT
UGT1A1	UDP Glucuronosyltransferase Family 1 Member A1	Protein Coding	49	GC02P233760	3.45996	https://www.genecards.org/cgi-bin/carddisp.pl?gene=UGT1A1
NLRP12	NLR Family Pyrin Domain Containing 12	Protein Coding	44	GC19M053793	3.45878	https://www.genecards.org/cgi-bin/carddisp.pl?gene=NLRP12
ADCY10	Adenylate Cyclase 10	Protein Coding	45	GC01M167809	3.45805	https://www.genecards.org/cgi-bin/carddisp.pl?gene=ADCY10
ABCD3	ATP Binding Cassette Subfamily D Member 3	Protein Coding	45	GC01P094418	3.45686	https://www.genecards.org/cgi-bin/carddisp.pl?gene=ABCD3
FCGR2A	Fc Fragment Of IgG Receptor IIa	Protein Coding	46	GC01P161505	3.45366	https://www.genecards.org/cgi-bin/carddisp.pl?gene=FCGR2A
CCL20	C-C Motif Chemokine Ligand 20	Protein Coding	44	GC02P227813	3.44953	https://www.genecards.org/cgi-bin/carddisp.pl?gene=CCL20
NR3C1	Nuclear Receptor Subfamily 3 Group C Member 1	Protein Coding	51	GC05M143277	3.44876	https://www.genecards.org/cgi-bin/carddisp.pl?gene=NR3C1
HBG1	Hemoglobin Subunit Gamma 1	Protein Coding	43	GC11M005398	3.44713	https://www.genecards.org/cgi-bin/carddisp.pl?gene=HBG1
GAP43	Growth Associated Protein 43	Protein Coding	44	GC03P115623	3.44552	https://www.genecards.org/cgi-bin/carddisp.pl?gene=GAP43
RPE65	Retinoid Isomerohydrolase RPE65	Protein Coding	45	GC01M068428	3.44518	https://www.genecards.org/cgi-bin/carddisp.pl?gene=RPE65
COMT	Catechol-O-Methyltransferase	Protein Coding	52	GC22P019941	3.44467	https://www.genecards.org/cgi-bin/carddisp.pl?gene=COMT
TGFBR2	Transforming Growth Factor Beta Receptor 2	Protein Coding	51	GC03P030623	3.44154	https://www.genecards.org/cgi-bin/carddisp.pl?gene=TGFBR2
NDUFAF6	NADH:Ubiquinone Oxidoreductase Complex Assembly Factor 6	Protein Coding	35	GC08P094895	3.44017	https://www.genecards.org/cgi-bin/carddisp.pl?gene=NDUFAF6
OPRM1	Opioid Receptor Mu 1	Protein Coding	49	GC06P154075	3.43657	https://www.genecards.org/cgi-bin/carddisp.pl?gene=OPRM1
SRF	Serum Response Factor	Protein Coding	42	GC06P043171	3.43427	https://www.genecards.org/cgi-bin/carddisp.pl?gene=SRF
B2M	Beta-2-Microglobulin	Protein Coding	49	GC15P044711	3.4342	https://www.genecards.org/cgi-bin/carddisp.pl?gene=B2M
LRP1	LDL Receptor Related Protein 1	Protein Coding	48	GC12P057128	3.43195	https://www.genecards.org/cgi-bin/carddisp.pl?gene=LRP1
NES	Nestin	Protein Coding	40	GC01M156668	3.43185	https://www.genecards.org/cgi-bin/carddisp.pl?gene=NES
F13A1	Coagulation Factor XIII A Chain	Protein Coding	47	GC06M006144	3.43161	https://www.genecards.org/cgi-bin/carddisp.pl?gene=F13A1
FDFT1	Farnesyl-Diphosphate Farnesyltransferase 1	Protein Coding	46	GC08P011795	3.42584	https://www.genecards.org/cgi-bin/carddisp.pl?gene=FDFT1
SIRPA	Signal Regulatory Protein Alpha	Protein Coding	44	GC20P001894	3.42342	https://www.genecards.org/cgi-bin/carddisp.pl?gene=SIRPA
NDUFB7	NADH:Ubiquinone Oxidoreductase Subunit B7	Protein Coding	40	GC19M014566	3.41798	https://www.genecards.org/cgi-bin/carddisp.pl?gene=NDUFB7
CAPN1	Calpain 1	Protein Coding	50	GC11P065230	3.41758	https://www.genecards.org/cgi-bin/carddisp.pl?gene=CAPN1
BCO2	Beta-Carotene Oxygenase 2	Protein Coding	37	GC11P112175	3.41716	https://www.genecards.org/cgi-bin/carddisp.pl?gene=BCO2
TEK	TEK Receptor Tyrosine Kinase	Protein Coding	51	GC09P027109	3.4167	https://www.genecards.org/cgi-bin/carddisp.pl?gene=TEK
CTLA4	Cytotoxic T-Lymphocyte Associated Protein 4	Protein Coding	46	GC02P203867	3.41425	https://www.genecards.org/cgi-bin/carddisp.pl?gene=CTLA4
ATP6V0A4	ATPase H+ Transporting V0 Subunit A4	Protein Coding	44	GC07M138707	3.41264	https://www.genecards.org/cgi-bin/carddisp.pl?gene=ATP6V0A4
FTMT	Ferritin Mitochondrial	Protein Coding	38	GC05P121851	3.41173	https://www.genecards.org/cgi-bin/carddisp.pl?gene=FTMT
PPA1	Inorganic Pyrophosphatase 1	Protein Coding	41	GC10M070202	3.41057	https://www.genecards.org/cgi-bin/carddisp.pl?gene=PPA1
IMMT	Inner Membrane Mitochondrial Protein	Protein Coding	40	GC02M086144	3.40703	https://www.genecards.org/cgi-bin/carddisp.pl?gene=IMMT
FBXL4	F-Box And Leucine Rich Repeat Protein 4	Protein Coding	39	GC06M098868	3.40624	https://www.genecards.org/cgi-bin/carddisp.pl?gene=FBXL4
DRD1	Dopamine Receptor D1	Protein Coding	45	GC05M175440	3.40578	https://www.genecards.org/cgi-bin/carddisp.pl?gene=DRD1
SOCS3	Suppressor Of Cytokine Signaling 3	Protein Coding	45	GC17M078356	3.40558	https://www.genecards.org/cgi-bin/carddisp.pl?gene=SOCS3
DNASE1	Deoxyribonuclease 1	Protein Coding	43	GC16P003611	3.40486	https://www.genecards.org/cgi-bin/carddisp.pl?gene=DNASE1
TUBB	Tubulin Beta Class I	Protein Coding	50	GC06P051932	3.40448	https://www.genecards.org/cgi-bin/carddisp.pl?gene=TUBB
UTRN	Utrophin	Protein Coding	40	GC06P144285	3.40405	https://www.genecards.org/cgi-bin/carddisp.pl?gene=UTRN
TTR	Transthyretin	Protein Coding	50	GC18P031557	3.40403	https://www.genecards.org/cgi-bin/carddisp.pl?gene=TTR
SLC9A3R1	SLC9A3 Regulator 1	Protein Coding	46	GC17P074749	3.40398	https://www.genecards.org/cgi-bin/carddisp.pl?gene=SLC9A3R1
PML	PML Nuclear Body Scaffold	Protein Coding	46	GC15P073994	3.40043	https://www.genecards.org/cgi-bin/carddisp.pl?gene=PML
TSC2	TSC Complex Subunit 2	Protein Coding	50	GC16P004946	3.39672	https://www.genecards.org/cgi-bin/carddisp.pl?gene=TSC2
AIFM2	Apoptosis Inducing Factor Mitochondria Associated 2	Protein Coding	41	GC10M070098	3.39649	https://www.genecards.org/cgi-bin/carddisp.pl?gene=AIFM2
STK11	Serine/Threonine Kinase 11	Protein Coding	50	GC19P001177	3.39494	https://www.genecards.org/cgi-bin/carddisp.pl?gene=STK11
EDN3	Endothelin 3	Protein Coding	47	GC20P059300	3.39437	https://www.genecards.org/cgi-bin/carddisp.pl?gene=EDN3
KDM1A	Lysine Demethylase 1A	Protein Coding	48	GC01P023019	3.39145	https://www.genecards.org/cgi-bin/carddisp.pl?gene=KDM1A
RDH16	Retinol Dehydrogenase 16	Protein Coding	38	GC12M056951	3.39084	https://www.genecards.org/cgi-bin/carddisp.pl?gene=RDH16
RPS6KA5	Ribosomal Protein S6 Kinase A5	Protein Coding	46	GC14M090847	3.38761	https://www.genecards.org/cgi-bin/carddisp.pl?gene=RPS6KA5
CD80	CD80 Molecule	Protein Coding	42	GC03M119524	3.3866	https://www.genecards.org/cgi-bin/carddisp.pl?gene=CD80
SELENOT	Selenoprotein T	Protein Coding	29	GC03P150603	3.38281	https://www.genecards.org/cgi-bin/carddisp.pl?gene=SELENOT
HSD3B1	Hydroxy-Delta-5-Steroid Dehydrogenase, 3 Beta- And Steroid Delta-Isomerase 1	Protein Coding	44	GC01P119507	3.38212	https://www.genecards.org/cgi-bin/carddisp.pl?gene=HSD3B1
IL1RAP	Interleukin 1 Receptor Accessory Protein	Protein Coding	44	GC03P190514	3.38185	https://www.genecards.org/cgi-bin/carddisp.pl?gene=IL1RAP
LALBA	Lactalbumin Alpha	Protein Coding	40	GC12M048567	3.37992	https://www.genecards.org/cgi-bin/carddisp.pl?gene=LALBA
BLVRA	Biliverdin Reductase A	Protein Coding	45	GC07P043758	3.37937	https://www.genecards.org/cgi-bin/carddisp.pl?gene=BLVRA
KITLG	KIT Ligand	Protein Coding	45	GC12M088492	3.37392	https://www.genecards.org/cgi-bin/carddisp.pl?gene=KITLG
SLC1A1	Solute Carrier Family 1 Member 1	Protein Coding	48	GC09P004490	3.37377	https://www.genecards.org/cgi-bin/carddisp.pl?gene=SLC1A1
GSTT2	Glutathione S-Transferase Theta 2 (Gene/Pseudogene)	Protein Coding	36	GC22P023980	3.37193	https://www.genecards.org/cgi-bin/carddisp.pl?gene=GSTT2
ATP2A3	ATPase Sarcoplasmic/Endoplasmic Reticulum Ca2+ Transporting 3	Protein Coding	46	GC17M003923	3.37165	https://www.genecards.org/cgi-bin/carddisp.pl?gene=ATP2A3
CHGA	Chromogranin A	Protein Coding	43	GC14P092923	3.36954	https://www.genecards.org/cgi-bin/carddisp.pl?gene=CHGA
IDH3G	Isocitrate Dehydrogenase (NAD(+)) 3 Non-Catalytic Subunit Gamma	Protein Coding	43	GC0XM153785	3.36888	https://www.genecards.org/cgi-bin/carddisp.pl?gene=IDH3G
LBP	Lipopolysaccharide Binding Protein	Protein Coding	44	GC20P038346	3.36767	https://www.genecards.org/cgi-bin/carddisp.pl?gene=LBP
HNRNPA1	Heterogeneous Nuclear Ribonucleoprotein A1	Protein Coding	47	GC12P054280	3.36733	https://www.genecards.org/cgi-bin/carddisp.pl?gene=HNRNPA1
MME	Membrane Metalloendopeptidase	Protein Coding	51	GC03P155024	3.3664	https://www.genecards.org/cgi-bin/carddisp.pl?gene=MME
ENO1	Enolase 1	Protein Coding	48	GC01M008861	3.35949	https://www.genecards.org/cgi-bin/carddisp.pl?gene=ENO1
CASP6	Caspase 6	Protein Coding	49	GC04M109688	3.35842	https://www.genecards.org/cgi-bin/carddisp.pl?gene=CASP6
ADIPOR2	Adiponectin Receptor 2	Protein Coding	43	GC12P001670	3.3583	https://www.genecards.org/cgi-bin/carddisp.pl?gene=ADIPOR2
MYOG	Myogenin	Protein Coding	40	GC01M203083	3.35286	https://www.genecards.org/cgi-bin/carddisp.pl?gene=MYOG
BID	BH3 Interacting Domain Death Agonist	Protein Coding	46	GC22M017734	3.34982	https://www.genecards.org/cgi-bin/carddisp.pl?gene=BID
NPR3	Natriuretic Peptide Receptor 3	Protein Coding	45	GC05P032689	3.34824	https://www.genecards.org/cgi-bin/carddisp.pl?gene=NPR3
SLC29A1	Solute Carrier Family 29 Member 1 (Augustine Blood Group)	Protein Coding	48	GC06P044219	3.34624	https://www.genecards.org/cgi-bin/carddisp.pl?gene=SLC29A1
ACSL3	Acyl-CoA Synthetase Long Chain Family Member 3	Protein Coding	41	GC02P222860	3.34551	https://www.genecards.org/cgi-bin/carddisp.pl?gene=ACSL3
DUSP6	Dual Specificity Phosphatase 6	Protein Coding	50	GC12M089347	3.34278	https://www.genecards.org/cgi-bin/carddisp.pl?gene=DUSP6
SIGMAR1	Sigma Non-Opioid Intracellular Receptor 1	Protein Coding	48	GC09M034634	3.34255	https://www.genecards.org/cgi-bin/carddisp.pl?gene=SIGMAR1
MFN1	Mitofusin 1	Protein Coding	43	GC03P179347	3.34194	https://www.genecards.org/cgi-bin/carddisp.pl?gene=MFN1
UQCRC2	Ubiquinol-Cytochrome C Reductase Core Protein 2	Protein Coding	47	GC16P021963	3.33924	https://www.genecards.org/cgi-bin/carddisp.pl?gene=UQCRC2
EPOR	Erythropoietin Receptor	Protein Coding	48	GC19M011377	3.33785	https://www.genecards.org/cgi-bin/carddisp.pl?gene=EPOR
CANT1	Calcium Activated Nucleotidase 1	Protein Coding	45	GC17M078992	3.33732	https://www.genecards.org/cgi-bin/carddisp.pl?gene=CANT1
FGFR1	Fibroblast Growth Factor Receptor 1	Protein Coding	55	GC08M038400	3.33462	https://www.genecards.org/cgi-bin/carddisp.pl?gene=FGFR1
MRTFA	Myocardin Related Transcription Factor A	Protein Coding	35	GC22M047755	3.33206	https://www.genecards.org/cgi-bin/carddisp.pl?gene=MRTFA
CD55	CD55 Molecule (Cromer Blood Group)	Protein Coding	48	GC01P207321	3.33044	https://www.genecards.org/cgi-bin/carddisp.pl?gene=CD55
GLRX5	Glutaredoxin 5	Protein Coding	40	GC14P095533	3.32937	https://www.genecards.org/cgi-bin/carddisp.pl?gene=GLRX5
NDUFA7	NADH:Ubiquinone Oxidoreductase Subunit A7	Protein Coding	38	GC19M008308	3.32825	https://www.genecards.org/cgi-bin/carddisp.pl?gene=NDUFA7
SIAH1	Siah E3 Ubiquitin Protein Ligase 1	Protein Coding	47	GC16M048357	3.32626	https://www.genecards.org/cgi-bin/carddisp.pl?gene=SIAH1
CALM3	Calmodulin 3	Protein Coding	43	GC19P046601	3.32455	https://www.genecards.org/cgi-bin/carddisp.pl?gene=CALM3
NTRK2	Neurotrophic Receptor Tyrosine Kinase 2	Protein Coding	53	GC09P084668	3.32319	https://www.genecards.org/cgi-bin/carddisp.pl?gene=NTRK2
SLC12A1	Solute Carrier Family 12 Member 1	Protein Coding	48	GC15P048191	3.32243	https://www.genecards.org/cgi-bin/carddisp.pl?gene=SLC12A1
SIRT4	Sirtuin 4	Protein Coding	40	GC12P120291	3.32241	https://www.genecards.org/cgi-bin/carddisp.pl?gene=SIRT4
CYP2A13	Cytochrome P450 Family 2 Subfamily A Member 13	Protein Coding	42	GC19P041088	3.32056	https://www.genecards.org/cgi-bin/carddisp.pl?gene=CYP2A13
RYR2	Ryanodine Receptor 2	Protein Coding	48	GC01P237042	3.32004	https://www.genecards.org/cgi-bin/carddisp.pl?gene=RYR2
HSPG2	Heparan Sulfate Proteoglycan 2	Protein Coding	46	GC01M021822	3.31941	https://www.genecards.org/cgi-bin/carddisp.pl?gene=HSPG2
RLBP1	Retinaldehyde Binding Protein 1	Protein Coding	45	GC15M089209	3.31829	https://www.genecards.org/cgi-bin/carddisp.pl?gene=RLBP1
ALOX15B	Arachidonate 15-Lipoxygenase Type B	Protein Coding	43	GC17P008039	3.3177	https://www.genecards.org/cgi-bin/carddisp.pl?gene=ALOX15B
JUND	JunD Proto-Oncogene, AP-1 Transcription Factor Subunit	Protein Coding	43	GC19M018279	3.30986	https://www.genecards.org/cgi-bin/carddisp.pl?gene=JUND
BCS1L	BCS1 Homolog, Ubiquinol-Cytochrome C Reductase Complex Chaperone	Protein Coding	45	GC02P218658	3.30833	https://www.genecards.org/cgi-bin/carddisp.pl?gene=BCS1L
NUDT5	Nudix Hydrolase 5	Protein Coding	40	GC10M012165	3.30357	https://www.genecards.org/cgi-bin/carddisp.pl?gene=NUDT5
IFNB1	Interferon Beta 1	Protein Coding	42	GC09M021077	3.30174	https://www.genecards.org/cgi-bin/carddisp.pl?gene=IFNB1
ACSL1	Acyl-CoA Synthetase Long Chain Family Member 1	Protein Coding	45	GC04M184755	3.30047	https://www.genecards.org/cgi-bin/carddisp.pl?gene=ACSL1
SOCS1	Suppressor Of Cytokine Signaling 1	Protein Coding	44	GC16M011255	3.29989	https://www.genecards.org/cgi-bin/carddisp.pl?gene=SOCS1
CHRM2	Cholinergic Receptor Muscarinic 2	Protein Coding	49	GC07P136868	3.29882	https://www.genecards.org/cgi-bin/carddisp.pl?gene=CHRM2
HPSE	Heparanase	Protein Coding	45	GC04M083292	3.29281	https://www.genecards.org/cgi-bin/carddisp.pl?gene=HPSE
FGFR2	Fibroblast Growth Factor Receptor 2	Protein Coding	54	GC10M121478	3.29152	https://www.genecards.org/cgi-bin/carddisp.pl?gene=FGFR2
F8	Coagulation Factor VIII	Protein Coding	47	GC0XM154835	3.29087	https://www.genecards.org/cgi-bin/carddisp.pl?gene=F8
PSMC6	Proteasome 26S Subunit, ATPase 6	Protein Coding	41	GC14P052707	3.28711	https://www.genecards.org/cgi-bin/carddisp.pl?gene=PSMC6
BMP4	Bone Morphogenetic Protein 4	Protein Coding	50	GC14M053949	3.28689	https://www.genecards.org/cgi-bin/carddisp.pl?gene=BMP4
SERPINB5	Serpin Family B Member 5	Protein Coding	44	GC18P063476	3.28643	https://www.genecards.org/cgi-bin/carddisp.pl?gene=SERPINB5
PLG	Plasminogen	Protein Coding	49	GC06P160702	3.28337	https://www.genecards.org/cgi-bin/carddisp.pl?gene=PLG
NEFH	Neurofilament Heavy Chain	Protein Coding	47	GC22P029480	3.28172	https://www.genecards.org/cgi-bin/carddisp.pl?gene=NEFH
PTP4A2	Protein Tyrosine Phosphatase 4A2	Protein Coding	42	GC01M031907	3.27951	https://www.genecards.org/cgi-bin/carddisp.pl?gene=PTP4A2
PPBP	Pro-Platelet Basic Protein	Protein Coding	44	GC04M073986	3.27933	https://www.genecards.org/cgi-bin/carddisp.pl?gene=PPBP
GPR132	G Protein-Coupled Receptor 132	Protein Coding	41	GC14M105049	3.27801	https://www.genecards.org/cgi-bin/carddisp.pl?gene=GPR132
MT3	Metallothionein 3	Protein Coding	40	GC16P056589	3.27713	https://www.genecards.org/cgi-bin/carddisp.pl?gene=MT3
TNFAIP8L1	TNF Alpha Induced Protein 8 Like 1	Protein Coding	33	GC19P004639	3.27502	https://www.genecards.org/cgi-bin/carddisp.pl?gene=TNFAIP8L1
FUS	FUS RNA Binding Protein	Protein Coding	45	GC16P031180	3.27501	https://www.genecards.org/cgi-bin/carddisp.pl?gene=FUS
COX5B	Cytochrome C Oxidase Subunit 5B	Protein Coding	42	GC02P097628	3.27445	https://www.genecards.org/cgi-bin/carddisp.pl?gene=COX5B
KLF6	Kruppel Like Factor 6	Protein Coding	44	GC10M003779	3.27376	https://www.genecards.org/cgi-bin/carddisp.pl?gene=KLF6
OTC	Ornithine Transcarbamylase	Protein Coding	48	GC0XP038353	3.27258	https://www.genecards.org/cgi-bin/carddisp.pl?gene=OTC
ACSL5	Acyl-CoA Synthetase Long Chain Family Member 5	Protein Coding	43	GC10P112374	3.27248	https://www.genecards.org/cgi-bin/carddisp.pl?gene=ACSL5
TGFBR1	Transforming Growth Factor Beta Receptor 1	Protein Coding	54	GC09P099104	3.27138	https://www.genecards.org/cgi-bin/carddisp.pl?gene=TGFBR1
KL	Klotho	Protein Coding	46	GC13P033016	3.27033	https://www.genecards.org/cgi-bin/carddisp.pl?gene=KL
NAMPT	Nicotinamide Phosphoribosyltransferase	Protein Coding	48	GC07M106248	3.26993	https://www.genecards.org/cgi-bin/carddisp.pl?gene=NAMPT
SMAD4	SMAD Family Member 4	Protein Coding	51	GC18P051028	3.26887	https://www.genecards.org/cgi-bin/carddisp.pl?gene=SMAD4
AZIN2	Antizyme Inhibitor 2	Protein Coding	36	GC01P033081	3.26827	https://www.genecards.org/cgi-bin/carddisp.pl?gene=AZIN2
YY1	YY1 Transcription Factor	Protein Coding	48	GC14P100238	3.26774	https://www.genecards.org/cgi-bin/carddisp.pl?gene=YY1
NCAM1	Neural Cell Adhesion Molecule 1	Protein Coding	47	GC11P112961	3.26584	https://www.genecards.org/cgi-bin/carddisp.pl?gene=NCAM1
SLC27A2	Solute Carrier Family 27 Member 2	Protein Coding	46	GC15P050182	3.26493	https://www.genecards.org/cgi-bin/carddisp.pl?gene=SLC27A2
ALDH1A2	Aldehyde Dehydrogenase 1 Family Member A2	Protein Coding	48	GC15M065722	3.26208	https://www.genecards.org/cgi-bin/carddisp.pl?gene=ALDH1A2
GJA4	Gap Junction Protein Alpha 4	Protein Coding	44	GC01P034792	3.25973	https://www.genecards.org/cgi-bin/carddisp.pl?gene=GJA4
TG	Thyroglobulin	Protein Coding	43	GC08P132866	3.25954	https://www.genecards.org/cgi-bin/carddisp.pl?gene=TG
MECP2	Methyl-CpG Binding Protein 2	Protein Coding	46	GC0XM154021	3.25881	https://www.genecards.org/cgi-bin/carddisp.pl?gene=MECP2
CISD1	CDGSH Iron Sulfur Domain 1	Protein Coding	39	GC10P058269	3.25871	https://www.genecards.org/cgi-bin/carddisp.pl?gene=CISD1
THPO	Thrombopoietin	Protein Coding	43	GC03M184371	3.25694	https://www.genecards.org/cgi-bin/carddisp.pl?gene=THPO
BTD	Biotinidase	Protein Coding	45	GC03P015701	3.25546	https://www.genecards.org/cgi-bin/carddisp.pl?gene=BTD
CYP2S1	Cytochrome P450 Family 2 Subfamily S Member 1	Protein Coding	44	GC19P041193	3.25327	https://www.genecards.org/cgi-bin/carddisp.pl?gene=CYP2S1
GLB1	Galactosidase Beta 1	Protein Coding	48	GC03M032963	3.2512	https://www.genecards.org/cgi-bin/carddisp.pl?gene=GLB1
SLC25A17	Solute Carrier Family 25 Member 17	Protein Coding	40	GC22M047300	3.25096	https://www.genecards.org/cgi-bin/carddisp.pl?gene=SLC25A17
ERCC2	ERCC Excision Repair 2, TFIIH Core Complex Helicase Subunit	Protein Coding	48	GC19M045349	3.24842	https://www.genecards.org/cgi-bin/carddisp.pl?gene=ERCC2
ALKBH5	AlkB Homolog 5, RNA Demethylase	Protein Coding	34	GC17P018183	3.24793	https://www.genecards.org/cgi-bin/carddisp.pl?gene=ALKBH5
CAPN2	Calpain 2	Protein Coding	48	GC01P223701	3.24732	https://www.genecards.org/cgi-bin/carddisp.pl?gene=CAPN2
ITGB4	Integrin Subunit Beta 4	Protein Coding	49	GC17P075721	3.24546	https://www.genecards.org/cgi-bin/carddisp.pl?gene=ITGB4
CD47	CD47 Molecule	Protein Coding	44	GC03M108043	3.24371	https://www.genecards.org/cgi-bin/carddisp.pl?gene=CD47
CHRM1	Cholinergic Receptor Muscarinic 1	Protein Coding	47	GC11M066726	3.24202	https://www.genecards.org/cgi-bin/carddisp.pl?gene=CHRM1
CD86	CD86 Molecule	Protein Coding	44	GC03P122055	3.2416	https://www.genecards.org/cgi-bin/carddisp.pl?gene=CD86
IL2RB	Interleukin 2 Receptor Subunit Beta	Protein Coding	49	GC22M037125	3.24075	https://www.genecards.org/cgi-bin/carddisp.pl?gene=IL2RB
ESR2	Estrogen Receptor 2	Protein Coding	50	GC14M064084	3.23333	https://www.genecards.org/cgi-bin/carddisp.pl?gene=ESR2
IGFBP1	Insulin Like Growth Factor Binding Protein 1	Protein Coding	44	GC07P046731	3.23323	https://www.genecards.org/cgi-bin/carddisp.pl?gene=IGFBP1
RPL9	Ribosomal Protein L9	Protein Coding	43	GC04M039452	3.23247	https://www.genecards.org/cgi-bin/carddisp.pl?gene=RPL9
P2RY2	Purinergic Receptor P2Y2	Protein Coding	47	GC11P073202	3.2315	https://www.genecards.org/cgi-bin/carddisp.pl?gene=P2RY2
C5AR1	Complement C5a Receptor 1	Protein Coding	44	GC19P047290	3.22881	https://www.genecards.org/cgi-bin/carddisp.pl?gene=C5AR1
PRL	Prolactin	Protein Coding	44	GC06M022287	3.22737	https://www.genecards.org/cgi-bin/carddisp.pl?gene=PRL
DAXX	Death Domain Associated Protein	Protein Coding	44	GC06M033318	3.22474	https://www.genecards.org/cgi-bin/carddisp.pl?gene=DAXX
MMAA	Metabolism Of Cobalamin Associated A	Protein Coding	41	GC04P145607	3.22412	https://www.genecards.org/cgi-bin/carddisp.pl?gene=MMAA
RXRA	Retinoid X Receptor Alpha	Protein Coding	51	GC09P134317	3.22396	https://www.genecards.org/cgi-bin/carddisp.pl?gene=RXRA
RDH5	Retinol Dehydrogenase 5	Protein Coding	47	GC12P055720	3.22368	https://www.genecards.org/cgi-bin/carddisp.pl?gene=RDH5
TRAP1	TNF Receptor Associated Protein 1	Protein Coding	44	GC16M003652	3.22326	https://www.genecards.org/cgi-bin/carddisp.pl?gene=TRAP1
KCNN3	Potassium Calcium-Activated Channel Subfamily N Member 3	Protein Coding	45	GC01M154697	3.22091	https://www.genecards.org/cgi-bin/carddisp.pl?gene=KCNN3
SERPINA4	Serpin Family A Member 4	Protein Coding	41	GC14P094561	3.21696	https://www.genecards.org/cgi-bin/carddisp.pl?gene=SERPINA4
PLCB1	Phospholipase C Beta 1	Protein Coding	49	GC20P008061	3.21607	https://www.genecards.org/cgi-bin/carddisp.pl?gene=PLCB1
OPRD1	Opioid Receptor Delta 1	Protein Coding	45	GC01P028812	3.20866	https://www.genecards.org/cgi-bin/carddisp.pl?gene=OPRD1
DES	Desmin	Protein Coding	48	GC02P219418	3.20718	https://www.genecards.org/cgi-bin/carddisp.pl?gene=DES
NPM1	Nucleophosmin 1	Protein Coding	50	GC05P171387	3.20467	https://www.genecards.org/cgi-bin/carddisp.pl?gene=NPM1
PKM	Pyruvate Kinase M1/2	Protein Coding	46	GC15M072199	3.20435	https://www.genecards.org/cgi-bin/carddisp.pl?gene=PKM
ITGAX	Integrin Subunit Alpha X	Protein Coding	45	GC16P031931	3.20291	https://www.genecards.org/cgi-bin/carddisp.pl?gene=ITGAX
ABAT	4-Aminobutyrate Aminotransferase	Protein Coding	46	GC16P008674	3.20215	https://www.genecards.org/cgi-bin/carddisp.pl?gene=ABAT
PEPD	Peptidase D	Protein Coding	46	GC19M033386	3.2007	https://www.genecards.org/cgi-bin/carddisp.pl?gene=PEPD
GSK3B	Glycogen Synthase Kinase 3 Beta	Protein Coding	51	GC03M119821	3.20047	https://www.genecards.org/cgi-bin/carddisp.pl?gene=GSK3B
CLN8	CLN8 Transmembrane ER And ERGIC Protein	Protein Coding	41	GC08P001755	3.20017	https://www.genecards.org/cgi-bin/carddisp.pl?gene=CLN8
ILK	Integrin Linked Kinase	Protein Coding	47	GC11P006604	3.19924	https://www.genecards.org/cgi-bin/carddisp.pl?gene=ILK
BACH2	BTB Domain And CNC Homolog 2	Protein Coding	42	GC06M089926	3.19804	https://www.genecards.org/cgi-bin/carddisp.pl?gene=BACH2
GAD1	Glutamate Decarboxylase 1	Protein Coding	52	GC02P170813	3.19687	https://www.genecards.org/cgi-bin/carddisp.pl?gene=GAD1
TNFRSF11B	TNF Receptor Superfamily Member 11b	Protein Coding	48	GC08M118923	3.19558	https://www.genecards.org/cgi-bin/carddisp.pl?gene=TNFRSF11B
SELL	Selectin L	Protein Coding	43	GC01M169690	3.19388	https://www.genecards.org/cgi-bin/carddisp.pl?gene=SELL
BACH1	BTB Domain And CNC Homolog 1	Protein Coding	42	GC21P029194	3.19	https://www.genecards.org/cgi-bin/carddisp.pl?gene=BACH1
F2	Coagulation Factor II, Thrombin	Protein Coding	49	GC11P046720	3.18995	https://www.genecards.org/cgi-bin/carddisp.pl?gene=F2
CCNB1	Cyclin B1	Protein Coding	47	GC05P069167	3.18741	https://www.genecards.org/cgi-bin/carddisp.pl?gene=CCNB1
PEX2	Peroxisomal Biogenesis Factor 2	Protein Coding	44	GC08M076980	3.18387	https://www.genecards.org/cgi-bin/carddisp.pl?gene=PEX2
ACSBG1	Acyl-CoA Synthetase Bubblegum Family Member 1	Protein Coding	40	GC15M078167	3.18357	https://www.genecards.org/cgi-bin/carddisp.pl?gene=ACSBG1
CD63	CD63 Molecule	Protein Coding	43	GC12M055725	3.18029	https://www.genecards.org/cgi-bin/carddisp.pl?gene=CD63
FCGR3B	Fc Fragment Of IgG Receptor IIIb	Protein Coding	43	GC01M161623	3.17875	https://www.genecards.org/cgi-bin/carddisp.pl?gene=FCGR3B
GSTA3	Glutathione S-Transferase Alpha 3	Protein Coding	45	GC06M052896	3.17855	https://www.genecards.org/cgi-bin/carddisp.pl?gene=GSTA3
SYP	Synaptophysin	Protein Coding	44	GC0XM049187	3.17817	https://www.genecards.org/cgi-bin/carddisp.pl?gene=SYP
MOCS1	Molybdenum Cofactor Synthesis 1	Protein Coding	41	GC06M039899	3.17638	https://www.genecards.org/cgi-bin/carddisp.pl?gene=MOCS1
BMPR2	Bone Morphogenetic Protein Receptor Type 2	Protein Coding	50	GC02P202376	3.17557	https://www.genecards.org/cgi-bin/carddisp.pl?gene=BMPR2
TCF7L2	Transcription Factor 7 Like 2	Protein Coding	46	GC10P112950	3.17527	https://www.genecards.org/cgi-bin/carddisp.pl?gene=TCF7L2
RAP1A	RAP1A, Member Of RAS Oncogene Family	Protein Coding	46	GC01P111542	3.17504	https://www.genecards.org/cgi-bin/carddisp.pl?gene=RAP1A
NDUFC2-KCTD14	NDUFC2-KCTD14 Readthrough	Protein Coding	22	GC11M078015	3.17413	https://www.genecards.org/cgi-bin/carddisp.pl?gene=NDUFC2-KCTD14
FOXP3	Forkhead Box P3	Protein Coding	47	GC0XM049250	3.17279	https://www.genecards.org/cgi-bin/carddisp.pl?gene=FOXP3
MGST3	Microsomal Glutathione S-Transferase 3	Protein Coding	43	GC01P165632	3.17216	https://www.genecards.org/cgi-bin/carddisp.pl?gene=MGST3
PTH	Parathyroid Hormone	Protein Coding	47	GC11M013492	3.16969	https://www.genecards.org/cgi-bin/carddisp.pl?gene=PTH
PAFAH2	Platelet Activating Factor Acetylhydrolase 2	Protein Coding	40	GC01M025971	3.16952	https://www.genecards.org/cgi-bin/carddisp.pl?gene=PAFAH2
TGIF1	TGFB Induced Factor Homeobox 1	Protein Coding	47	GC18P003411	3.16777	https://www.genecards.org/cgi-bin/carddisp.pl?gene=TGIF1
MYCN	MYCN Proto-Oncogene, BHLH Transcription Factor	Protein Coding	47	GC02P015949	3.16547	https://www.genecards.org/cgi-bin/carddisp.pl?gene=MYCN
RPS3	Ribosomal Protein S3	Protein Coding	45	GC11P076096	3.16373	https://www.genecards.org/cgi-bin/carddisp.pl?gene=RPS3
TGFB3	Transforming Growth Factor Beta 3	Protein Coding	47	GC14M075958	3.16324	https://www.genecards.org/cgi-bin/carddisp.pl?gene=TGFB3
ENOX2	Ecto-NOX Disulfide-Thiol Exchanger 2	Protein Coding	38	GC0XM130623	3.16198	https://www.genecards.org/cgi-bin/carddisp.pl?gene=ENOX2
GLA	Galactosidase Alpha	Protein Coding	49	GC0XM101393	3.16125	https://www.genecards.org/cgi-bin/carddisp.pl?gene=GLA
KHSRP	KH-Type Splicing Regulatory Protein	Protein Coding	43	GC19M006413	3.15675	https://www.genecards.org/cgi-bin/carddisp.pl?gene=KHSRP
FOXO4	Forkhead Box O4	Protein Coding	43	GC0XP071095	3.15666	https://www.genecards.org/cgi-bin/carddisp.pl?gene=FOXO4
PYCR1	Pyrroline-5-Carboxylate Reductase 1	Protein Coding	48	GC17M081932	3.1565	https://www.genecards.org/cgi-bin/carddisp.pl?gene=PYCR1
IVD	Isovaleryl-CoA Dehydrogenase	Protein Coding	46	GC15P040405	3.15403	https://www.genecards.org/cgi-bin/carddisp.pl?gene=IVD
HTR2A	5-Hydroxytryptamine Receptor 2A	Protein Coding	48	GC13M046831	3.15373	https://www.genecards.org/cgi-bin/carddisp.pl?gene=HTR2A
HPGD	15-Hydroxyprostaglandin Dehydrogenase	Protein Coding	48	GC04M174490	3.15262	https://www.genecards.org/cgi-bin/carddisp.pl?gene=HPGD
CEL	Carboxyl Ester Lipase	Protein Coding	47	GC09P133061	3.15252	https://www.genecards.org/cgi-bin/carddisp.pl?gene=CEL
TDO2	Tryptophan 2,3-Dioxygenase	Protein Coding	45	GC04P155854	3.15216	https://www.genecards.org/cgi-bin/carddisp.pl?gene=TDO2
UQCC2	Ubiquinol-Cytochrome C Reductase Complex Assembly Factor 2	Protein Coding	36	GC06M033694	3.1481	https://www.genecards.org/cgi-bin/carddisp.pl?gene=UQCC2
CD46	CD46 Molecule	Protein Coding	47	GC01P207752	3.14804	https://www.genecards.org/cgi-bin/carddisp.pl?gene=CD46
HTR2B	5-Hydroxytryptamine Receptor 2B	Protein Coding	44	GC02M231108	3.14651	https://www.genecards.org/cgi-bin/carddisp.pl?gene=HTR2B
SELENOP	Selenoprotein P	Protein Coding	30	GC05M042800	3.14547	https://www.genecards.org/cgi-bin/carddisp.pl?gene=SELENOP
NUDT6	Nudix Hydrolase 6	Protein Coding	38	GC04M122888	3.14054	https://www.genecards.org/cgi-bin/carddisp.pl?gene=NUDT6
PRKDC	Protein Kinase, DNA-Activated, Catalytic Subunit	Protein Coding	50	GC08M047773	3.14052	https://www.genecards.org/cgi-bin/carddisp.pl?gene=PRKDC
QDPR	Quinoid Dihydropteridine Reductase	Protein Coding	49	GC04M017460	3.14038	https://www.genecards.org/cgi-bin/carddisp.pl?gene=QDPR
SLC7A11	Solute Carrier Family 7 Member 11	Protein Coding	45	GC04M138164	3.13794	https://www.genecards.org/cgi-bin/carddisp.pl?gene=SLC7A11
ALX1	ALX Homeobox 1	Protein Coding	40	GC12P085279	3.13421	https://www.genecards.org/cgi-bin/carddisp.pl?gene=ALX1
GSTA5	Glutathione S-Transferase Alpha 5	Protein Coding	38	GC06M052831	3.13388	https://www.genecards.org/cgi-bin/carddisp.pl?gene=GSTA5
HRH2	Histamine Receptor H2	Protein Coding	45	GC05P175659	3.1333	https://www.genecards.org/cgi-bin/carddisp.pl?gene=HRH2
IGF2R	Insulin Like Growth Factor 2 Receptor	Protein Coding	46	GC06P159969	3.13235	https://www.genecards.org/cgi-bin/carddisp.pl?gene=IGF2R
PENK	Proenkephalin	Protein Coding	38	GC08M056436	3.13228	https://www.genecards.org/cgi-bin/carddisp.pl?gene=PENK
MAPKAPK3	MAPK Activated Protein Kinase 3	Protein Coding	50	GC03P050611	3.13154	https://www.genecards.org/cgi-bin/carddisp.pl?gene=MAPKAPK3
CPS1	Carbamoyl-Phosphate Synthase 1	Protein Coding	46	GC02P210477	3.13113	https://www.genecards.org/cgi-bin/carddisp.pl?gene=CPS1
SERPINH1	Serpin Family H Member 1	Protein Coding	46	GC11P075562	3.13067	https://www.genecards.org/cgi-bin/carddisp.pl?gene=SERPINH1
TSC1	TSC Complex Subunit 1	Protein Coding	48	GC09M132891	3.12563	https://www.genecards.org/cgi-bin/carddisp.pl?gene=TSC1
LIF	LIF Interleukin 6 Family Cytokine	Protein Coding	43	GC22M030240	3.12416	https://www.genecards.org/cgi-bin/carddisp.pl?gene=LIF
IL3	Interleukin 3	Protein Coding	44	GC05P132060	3.1238	https://www.genecards.org/cgi-bin/carddisp.pl?gene=IL3
CXCR2	C-X-C Motif Chemokine Receptor 2	Protein Coding	48	GC02P218125	3.12105	https://www.genecards.org/cgi-bin/carddisp.pl?gene=CXCR2
F7	Coagulation Factor VII	Protein Coding	48	GC13P113105	3.11762	https://www.genecards.org/cgi-bin/carddisp.pl?gene=F7
MPG	N-Methylpurine DNA Glycosylase	Protein Coding	42	GC16P001872	3.11712	https://www.genecards.org/cgi-bin/carddisp.pl?gene=MPG
ORAI1	ORAI Calcium Release-Activated Calcium Modulator 1	Protein Coding	44	GC12P123282	3.11587	https://www.genecards.org/cgi-bin/carddisp.pl?gene=ORAI1
APEX2	Apurinic/Apyrimidinic Endodeoxyribonuclease 2	Protein Coding	38	GC0XP055000	3.11428	https://www.genecards.org/cgi-bin/carddisp.pl?gene=APEX2
CXCL9	C-X-C Motif Chemokine Ligand 9	Protein Coding	39	GC04M076001	3.1084	https://www.genecards.org/cgi-bin/carddisp.pl?gene=CXCL9
GLRX3	Glutaredoxin 3	Protein Coding	41	GC10P130136	3.1067	https://www.genecards.org/cgi-bin/carddisp.pl?gene=GLRX3
PDE9A	Phosphodiesterase 9A	Protein Coding	44	GC21P042653	3.10619	https://www.genecards.org/cgi-bin/carddisp.pl?gene=PDE9A
ZFP36	ZFP36 Ring Finger Protein	Protein Coding	40	GC19P039406	3.10506	https://www.genecards.org/cgi-bin/carddisp.pl?gene=ZFP36
CD34	CD34 Molecule	Protein Coding	44	GC01M207880	3.10497	https://www.genecards.org/cgi-bin/carddisp.pl?gene=CD34
GH1	Growth Hormone 1	Protein Coding	44	GC17M063917	3.10473	https://www.genecards.org/cgi-bin/carddisp.pl?gene=GH1
COX7C	Cytochrome C Oxidase Subunit 7C	Protein Coding	38	GC05P086617	3.1034	https://www.genecards.org/cgi-bin/carddisp.pl?gene=COX7C
ATP5F1C	ATP Synthase F1 Subunit Gamma	Protein Coding	33	GC10P007789	3.10252	https://www.genecards.org/cgi-bin/carddisp.pl?gene=ATP5F1C
ENTPD1	Ectonucleoside Triphosphate Diphosphohydrolase 1	Protein Coding	47	GC10P095711	3.09948	https://www.genecards.org/cgi-bin/carddisp.pl?gene=ENTPD1
TUBB3	Tubulin Beta 3 Class III	Protein Coding	50	GC16P089919	3.09619	https://www.genecards.org/cgi-bin/carddisp.pl?gene=TUBB3
CHRNB1	Cholinergic Receptor Nicotinic Beta 1 Subunit	Protein Coding	45	GC17P008826	3.0959	https://www.genecards.org/cgi-bin/carddisp.pl?gene=CHRNB1
CHRND	Cholinergic Receptor Nicotinic Delta Subunit	Protein Coding	43	GC02P232525	3.0959	https://www.genecards.org/cgi-bin/carddisp.pl?gene=CHRND
CIITA	Class II Major Histocompatibility Complex Transactivator	Protein Coding	45	GC16P010879	3.09279	https://www.genecards.org/cgi-bin/carddisp.pl?gene=CIITA
VEGFC	Vascular Endothelial Growth Factor C	Protein Coding	48	GC04M176683	3.0908	https://www.genecards.org/cgi-bin/carddisp.pl?gene=VEGFC
DPP4	Dipeptidyl Peptidase 4	Protein Coding	50	GC02M161992	3.09062	https://www.genecards.org/cgi-bin/carddisp.pl?gene=DPP4
DLAT	Dihydrolipoamide S-Acetyltransferase	Protein Coding	47	GC11P112024	3.08741	https://www.genecards.org/cgi-bin/carddisp.pl?gene=DLAT
MIR181A1	MicroRNA 181a-1	RNA Gene	19	GC01M198860	3.08658	https://www.genecards.org/cgi-bin/carddisp.pl?gene=MIR181A1
TOP1	DNA Topoisomerase I	Protein Coding	49	GC20P041028	3.08399	https://www.genecards.org/cgi-bin/carddisp.pl?gene=TOP1
NRGN	Neurogranin	Protein Coding	39	GC11P124739	3.08022	https://www.genecards.org/cgi-bin/carddisp.pl?gene=NRGN
MT-TN	Mitochondrially Encoded TRNA-Asn (AAU/C)	RNA Gene	12	GCMTM005659	3.07933	https://www.genecards.org/cgi-bin/carddisp.pl?gene=MT-TN
IBA57	Iron-Sulfur Cluster Assembly Factor IBA57	Protein Coding	35	GC01P228165	3.07232	https://www.genecards.org/cgi-bin/carddisp.pl?gene=IBA57
VNN1	Vanin 1	Protein Coding	44	GC06M132680	3.07143	https://www.genecards.org/cgi-bin/carddisp.pl?gene=VNN1
PRKCH	Protein Kinase C Eta	Protein Coding	51	GC14P061187	3.0691	https://www.genecards.org/cgi-bin/carddisp.pl?gene=PRKCH
GAS8	Growth Arrest Specific 8	Protein Coding	39	GC16P090019	3.06221	https://www.genecards.org/cgi-bin/carddisp.pl?gene=GAS8
MT-TE	Mitochondrially Encoded TRNA-Glu (GAA/G)	RNA Gene	13	GCMTM012350	3.06209	https://www.genecards.org/cgi-bin/carddisp.pl?gene=MT-TE
MT-TF	Mitochondrially Encoded TRNA-Phe (UUU/C)	RNA Gene	14	GCMTP000003	3.05903	https://www.genecards.org/cgi-bin/carddisp.pl?gene=MT-TF
DECR2	2,4-Dienoyl-CoA Reductase 2	Protein Coding	40	GC16P001898	3.05807	https://www.genecards.org/cgi-bin/carddisp.pl?gene=DECR2
BDKRB1	Bradykinin Receptor B1	Protein Coding	43	GC14P096269	3.05565	https://www.genecards.org/cgi-bin/carddisp.pl?gene=BDKRB1
REST	RE1 Silencing Transcription Factor	Protein Coding	45	GC04P056907	3.05139	https://www.genecards.org/cgi-bin/carddisp.pl?gene=REST
HSCB	HscB Mitochondrial Iron-Sulfur Cluster Cochaperone	Protein Coding	37	GC22P028744	3.0468	https://www.genecards.org/cgi-bin/carddisp.pl?gene=HSCB
MAPK8IP1	Mitogen-Activated Protein Kinase 8 Interacting Protein 1	Protein Coding	46	GC11P046053	3.0448	https://www.genecards.org/cgi-bin/carddisp.pl?gene=MAPK8IP1
TGM2	Transglutaminase 2	Protein Coding	48	GC20M038127	3.04229	https://www.genecards.org/cgi-bin/carddisp.pl?gene=TGM2
MT2A	Metallothionein 2A	Protein Coding	43	GC16P056641	3.04174	https://www.genecards.org/cgi-bin/carddisp.pl?gene=MT2A
GGT5	Gamma-Glutamyltransferase 5	Protein Coding	40	GC22M024219	3.03782	https://www.genecards.org/cgi-bin/carddisp.pl?gene=GGT5
PET117	PET117 Cytochrome C Oxidase Chaperone	Protein Coding	30	GC20P018119	3.03688	https://www.genecards.org/cgi-bin/carddisp.pl?gene=PET117
APOC3	Apolipoprotein C3	Protein Coding	44	GC11P116829	3.03378	https://www.genecards.org/cgi-bin/carddisp.pl?gene=APOC3
COX6B2	Cytochrome C Oxidase Subunit 6B2	Protein Coding	32	GC19M055350	3.03203	https://www.genecards.org/cgi-bin/carddisp.pl?gene=COX6B2
RNF112	Ring Finger Protein 112	Protein Coding	34	GC17P019415	3.03142	https://www.genecards.org/cgi-bin/carddisp.pl?gene=RNF112
IL23A	Interleukin 23 Subunit Alpha	Protein Coding	40	GC12P056342	3.03054	https://www.genecards.org/cgi-bin/carddisp.pl?gene=IL23A
ATP13A4	ATPase 13A4	Protein Coding	36	GC03M193401	3.0256	https://www.genecards.org/cgi-bin/carddisp.pl?gene=ATP13A4
AGRN	Agrin	Protein Coding	45	GC01P001020	3.02451	https://www.genecards.org/cgi-bin/carddisp.pl?gene=AGRN
SLC6A4	Solute Carrier Family 6 Member 4	Protein Coding	48	GC17M030194	3.02218	https://www.genecards.org/cgi-bin/carddisp.pl?gene=SLC6A4
SIK2	Salt Inducible Kinase 2	Protein Coding	44	GC11P111629	3.01701	https://www.genecards.org/cgi-bin/carddisp.pl?gene=SIK2
AQP2	Aquaporin 2	Protein Coding	47	GC12P049950	3.01657	https://www.genecards.org/cgi-bin/carddisp.pl?gene=AQP2
NDUFV3	NADH:Ubiquinone Oxidoreductase Subunit V3	Protein Coding	40	GC21P042879	3.01652	https://www.genecards.org/cgi-bin/carddisp.pl?gene=NDUFV3
DAPK1	Death Associated Protein Kinase 1	Protein Coding	50	GC09P087497	3.01282	https://www.genecards.org/cgi-bin/carddisp.pl?gene=DAPK1
MMP12	Matrix Metallopeptidase 12	Protein Coding	45	GC11M102862	3.01234	https://www.genecards.org/cgi-bin/carddisp.pl?gene=MMP12
TPI1	Triosephosphate Isomerase 1	Protein Coding	48	GC12P010870	3.01034	https://www.genecards.org/cgi-bin/carddisp.pl?gene=TPI1
HBA2	Hemoglobin Subunit Alpha 2	Protein Coding	43	GC16P001878	3.00824	https://www.genecards.org/cgi-bin/carddisp.pl?gene=HBA2
IKBKG	Inhibitor Of Nuclear Factor Kappa B Kinase Regulatory Subunit Gamma	Protein Coding	48	GC0XP154541	3.00693	https://www.genecards.org/cgi-bin/carddisp.pl?gene=IKBKG
COX7B	Cytochrome C Oxidase Subunit 7B	Protein Coding	41	GC0XP077899	3.00509	https://www.genecards.org/cgi-bin/carddisp.pl?gene=COX7B
RAD50	RAD50 Double Strand Break Repair Protein	Protein Coding	50	GC05P132556	3.00203	https://www.genecards.org/cgi-bin/carddisp.pl?gene=RAD50
OSM	Oncostatin M	Protein Coding	43	GC22M030262	3.00076	https://www.genecards.org/cgi-bin/carddisp.pl?gene=OSM
CPD	Carboxypeptidase D	Protein Coding	42	GC17P030378	2.99911	https://www.genecards.org/cgi-bin/carddisp.pl?gene=CPD
IL18R1	Interleukin 18 Receptor 1	Protein Coding	43	GC02P102311	2.99901	https://www.genecards.org/cgi-bin/carddisp.pl?gene=IL18R1
LRP2	LDL Receptor Related Protein 2	Protein Coding	47	GC02M169127	2.99519	https://www.genecards.org/cgi-bin/carddisp.pl?gene=LRP2
CDH1	Cadherin 1	Protein Coding	51	GC16P068737	2.99377	https://www.genecards.org/cgi-bin/carddisp.pl?gene=CDH1
SLC11A1	Solute Carrier Family 11 Member 1	Protein Coding	48	GC02P218382	2.98936	https://www.genecards.org/cgi-bin/carddisp.pl?gene=SLC11A1
HDAC1	Histone Deacetylase 1	Protein Coding	50	GC01P032292	2.98672	https://www.genecards.org/cgi-bin/carddisp.pl?gene=HDAC1
CR1	Complement C3b/C4b Receptor 1 (Knops Blood Group)	Protein Coding	45	GC01P207496	2.98578	https://www.genecards.org/cgi-bin/carddisp.pl?gene=CR1
TRPC1	Transient Receptor Potential Cation Channel Subfamily C Member 1	Protein Coding	43	GC03P142724	2.98509	https://www.genecards.org/cgi-bin/carddisp.pl?gene=TRPC1
MSH2	MutS Homolog 2	Protein Coding	49	GC02P047402	2.98467	https://www.genecards.org/cgi-bin/carddisp.pl?gene=MSH2
SENP3	SUMO Specific Peptidase 3	Protein Coding	40	GC17P008836	2.98393	https://www.genecards.org/cgi-bin/carddisp.pl?gene=SENP3
DDO	D-Aspartate Oxidase	Protein Coding	40	GC06M110391	2.97991	https://www.genecards.org/cgi-bin/carddisp.pl?gene=DDO
SIRT6	Sirtuin 6	Protein Coding	47	GC19M004174	2.97957	https://www.genecards.org/cgi-bin/carddisp.pl?gene=SIRT6
CD9	CD9 Molecule	Protein Coding	44	GC12P010826	2.97825	https://www.genecards.org/cgi-bin/carddisp.pl?gene=CD9
POMC	Proopiomelanocortin	Protein Coding	48	GC02M025160	2.97745	https://www.genecards.org/cgi-bin/carddisp.pl?gene=POMC
POLB	DNA Polymerase Beta	Protein Coding	47	GC08P042338	2.97672	https://www.genecards.org/cgi-bin/carddisp.pl?gene=POLB
PTGIR	Prostaglandin I2 Receptor	Protein Coding	48	GC19M046618	2.97312	https://www.genecards.org/cgi-bin/carddisp.pl?gene=PTGIR
RPA1	Replication Protein A1	Protein Coding	47	GC17P001829	2.97152	https://www.genecards.org/cgi-bin/carddisp.pl?gene=RPA1
RNLS	Renalase, FAD Dependent Amine Oxidase	Protein Coding	39	GC10M088180	2.97091	https://www.genecards.org/cgi-bin/carddisp.pl?gene=RNLS
SMG1	SMG1 Nonsense Mediated MRNA Decay Associated PI3K Related Kinase	Protein Coding	41	GC16M018805	2.96906	https://www.genecards.org/cgi-bin/carddisp.pl?gene=SMG1
AKT2	AKT Serine/Threonine Kinase 2	Protein Coding	54	GC19M040230	2.96771	https://www.genecards.org/cgi-bin/carddisp.pl?gene=AKT2
SLC27A1	Solute Carrier Family 27 Member 1	Protein Coding	41	GC19P025531	2.96741	https://www.genecards.org/cgi-bin/carddisp.pl?gene=SLC27A1
ECH1	Enoyl-CoA Hydratase 1	Protein Coding	41	GC19M038815	2.96068	https://www.genecards.org/cgi-bin/carddisp.pl?gene=ECH1
DRC1	Dynein Regulatory Complex Subunit 1	Protein Coding	32	GC02P026401	2.96048	https://www.genecards.org/cgi-bin/carddisp.pl?gene=DRC1
BRAF	B-Raf Proto-Oncogene, Serine/Threonine Kinase	Protein Coding	54	GC07M140716	2.96025	https://www.genecards.org/cgi-bin/carddisp.pl?gene=BRAF
ERCC1	ERCC Excision Repair 1, Endonuclease Non-Catalytic Subunit	Protein Coding	47	GC19M045762	2.95875	https://www.genecards.org/cgi-bin/carddisp.pl?gene=ERCC1
TACR2	Tachykinin Receptor 2	Protein Coding	44	GC10M069403	2.95809	https://www.genecards.org/cgi-bin/carddisp.pl?gene=TACR2
FAAH	Fatty Acid Amide Hydrolase	Protein Coding	48	GC01P046394	2.95803	https://www.genecards.org/cgi-bin/carddisp.pl?gene=FAAH
GRM1	Glutamate Metabotropic Receptor 1	Protein Coding	51	GC06P145973	2.95698	https://www.genecards.org/cgi-bin/carddisp.pl?gene=GRM1
PPP5C	Protein Phosphatase 5 Catalytic Subunit	Protein Coding	44	GC19P046346	2.95606	https://www.genecards.org/cgi-bin/carddisp.pl?gene=PPP5C
MMP14	Matrix Metallopeptidase 14	Protein Coding	52	GC14P025936	2.95495	https://www.genecards.org/cgi-bin/carddisp.pl?gene=MMP14
CCS	Copper Chaperone For Superoxide Dismutase	Protein Coding	44	GC11P066593	2.95376	https://www.genecards.org/cgi-bin/carddisp.pl?gene=CCS
STAT5A	Signal Transducer And Activator Of Transcription 5A	Protein Coding	47	GC17P042287	2.95346	https://www.genecards.org/cgi-bin/carddisp.pl?gene=STAT5A
PTGER2	Prostaglandin E Receptor 2	Protein Coding	49	GC14P052314	2.95264	https://www.genecards.org/cgi-bin/carddisp.pl?gene=PTGER2
TPP2	Tripeptidyl Peptidase 2	Protein Coding	43	GC13P102596	2.94964	https://www.genecards.org/cgi-bin/carddisp.pl?gene=TPP2
QSOX2	Quiescin Sulfhydryl Oxidase 2	Protein Coding	36	GC09M136206	2.94752	https://www.genecards.org/cgi-bin/carddisp.pl?gene=QSOX2
DARS2	Aspartyl-TRNA Synthetase 2, Mitochondrial	Protein Coding	43	GC01P173824	2.94691	https://www.genecards.org/cgi-bin/carddisp.pl?gene=DARS2
PI3	Peptidase Inhibitor 3	Protein Coding	40	GC20P045174	2.94685	https://www.genecards.org/cgi-bin/carddisp.pl?gene=PI3
MTARC2	Mitochondrial Amidoxime Reducing Component 2	Protein Coding	30	GC01P220748	2.94107	https://www.genecards.org/cgi-bin/carddisp.pl?gene=MTARC2
GAD2	Glutamate Decarboxylase 2	Protein Coding	47	GC10P026216	2.9402	https://www.genecards.org/cgi-bin/carddisp.pl?gene=GAD2
NLRP3	NLR Family Pyrin Domain Containing 3	Protein Coding	48	GC01P247415	2.93964	https://www.genecards.org/cgi-bin/carddisp.pl?gene=NLRP3
LEPR	Leptin Receptor	Protein Coding	50	GC01P065421	2.93911	https://www.genecards.org/cgi-bin/carddisp.pl?gene=LEPR
GRM5	Glutamate Metabotropic Receptor 5	Protein Coding	48	GC11M088504	2.93889	https://www.genecards.org/cgi-bin/carddisp.pl?gene=GRM5
AR	Androgen Receptor	Protein Coding	53	GC0XP067544	2.93871	https://www.genecards.org/cgi-bin/carddisp.pl?gene=AR
IYD	Iodotyrosine Deiodinase	Protein Coding	43	GC06P150368	2.93769	https://www.genecards.org/cgi-bin/carddisp.pl?gene=IYD
TFAP2A	Transcription Factor AP-2 Alpha	Protein Coding	48	GC06M010393	2.9342	https://www.genecards.org/cgi-bin/carddisp.pl?gene=TFAP2A
LCK	LCK Proto-Oncogene, Src Family Tyrosine Kinase	Protein Coding	53	GC01P032251	2.9318	https://www.genecards.org/cgi-bin/carddisp.pl?gene=LCK
PTHLH	Parathyroid Hormone Like Hormone	Protein Coding	46	GC12M027959	2.92785	https://www.genecards.org/cgi-bin/carddisp.pl?gene=PTHLH
ATPAF2	ATP Synthase Mitochondrial F1 Complex Assembly Factor 2	Protein Coding	38	GC17M017977	2.92748	https://www.genecards.org/cgi-bin/carddisp.pl?gene=ATPAF2
GRIA1	Glutamate Ionotropic Receptor AMPA Type Subunit 1	Protein Coding	50	GC05P153467	2.92741	https://www.genecards.org/cgi-bin/carddisp.pl?gene=GRIA1
CYB5B	Cytochrome B5 Type B	Protein Coding	42	GC16P069424	2.92692	https://www.genecards.org/cgi-bin/carddisp.pl?gene=CYB5B
ACTN2	Actinin Alpha 2	Protein Coding	48	GC01P236686	2.92601	https://www.genecards.org/cgi-bin/carddisp.pl?gene=ACTN2
BECN1	Beclin 1	Protein Coding	47	GC17M042810	2.92599	https://www.genecards.org/cgi-bin/carddisp.pl?gene=BECN1
CKM	Creatine Kinase, M-Type	Protein Coding	45	GC19M045306	2.92187	https://www.genecards.org/cgi-bin/carddisp.pl?gene=CKM
SARDH	Sarcosine Dehydrogenase	Protein Coding	43	GC09M133663	2.92083	https://www.genecards.org/cgi-bin/carddisp.pl?gene=SARDH
AGXT2	Alanine--Glyoxylate Aminotransferase 2	Protein Coding	41	GC05M034998	2.91966	https://www.genecards.org/cgi-bin/carddisp.pl?gene=AGXT2
NOS2P3	Nitric Oxide Synthase 2 Pseudogene 3	Pseudogene	9	GC17P028142	2.91865	https://www.genecards.org/cgi-bin/carddisp.pl?gene=NOS2P3
CXCL12	C-X-C Motif Chemokine Ligand 12	Protein Coding	46	GC10M044294	2.91846	https://www.genecards.org/cgi-bin/carddisp.pl?gene=CXCL12
PECR	Peroxisomal Trans-2-Enoyl-CoA Reductase	Protein Coding	43	GC02M215996	2.91626	https://www.genecards.org/cgi-bin/carddisp.pl?gene=PECR
COX7A2	Cytochrome C Oxidase Subunit 7A2	Protein Coding	39	GC06M075237	2.91551	https://www.genecards.org/cgi-bin/carddisp.pl?gene=COX7A2
LMBRD1	LMBR1 Domain Containing 1	Protein Coding	39	GC06M069675	2.91375	https://www.genecards.org/cgi-bin/carddisp.pl?gene=LMBRD1
RSPH1	Radial Spoke Head Component 1	Protein Coding	40	GC21M042472	2.91158	https://www.genecards.org/cgi-bin/carddisp.pl?gene=RSPH1
CALCRL	Calcitonin Receptor Like Receptor	Protein Coding	45	GC02M187341	2.9115	https://www.genecards.org/cgi-bin/carddisp.pl?gene=CALCRL
TACR3	Tachykinin Receptor 3	Protein Coding	51	GC04M103586	2.90928	https://www.genecards.org/cgi-bin/carddisp.pl?gene=TACR3
GHSR	Growth Hormone Secretagogue Receptor	Protein Coding	48	GC03M172443	2.90747	https://www.genecards.org/cgi-bin/carddisp.pl?gene=GHSR
SDR16C5	Short Chain Dehydrogenase/Reductase Family 16C Member 5	Protein Coding	38	GC08M056300	2.90726	https://www.genecards.org/cgi-bin/carddisp.pl?gene=SDR16C5
RSF1	Remodeling And Spacing Factor 1	Protein Coding	36	GC11M077659	2.9072	https://www.genecards.org/cgi-bin/carddisp.pl?gene=RSF1
H2AX	H2A.X Variant Histone	Protein Coding	36	GC11M119097	2.90659	https://www.genecards.org/cgi-bin/carddisp.pl?gene=H2AX
PGK1	Phosphoglycerate Kinase 1	Protein Coding	49	GC0XP077940	2.90619	https://www.genecards.org/cgi-bin/carddisp.pl?gene=PGK1
UCN	Urocortin	Protein Coding	38	GC02M027308	2.90476	https://www.genecards.org/cgi-bin/carddisp.pl?gene=UCN
TAT	Tyrosine Aminotransferase	Protein Coding	45	GC16M071565	2.90251	https://www.genecards.org/cgi-bin/carddisp.pl?gene=TAT
ACSL6	Acyl-CoA Synthetase Long Chain Family Member 6	Protein Coding	40	GC05M131949	2.90181	https://www.genecards.org/cgi-bin/carddisp.pl?gene=ACSL6
IGES	Immunoglobulin E Concentration, Serum	Genetic Locus	4	GC05U990033	2.8965	https://www.genecards.org/cgi-bin/carddisp.pl?gene=IGES
CCK	Cholecystokinin	Protein Coding	43	GC03M042274	2.89469	https://www.genecards.org/cgi-bin/carddisp.pl?gene=CCK
MPV17	Mitochondrial Inner Membrane Protein MPV17	Protein Coding	42	GC02M027309	2.88661	https://www.genecards.org/cgi-bin/carddisp.pl?gene=MPV17
ITGA4	Integrin Subunit Alpha 4	Protein Coding	49	GC02P181456	2.88404	https://www.genecards.org/cgi-bin/carddisp.pl?gene=ITGA4
LYRM2	LYR Motif Containing 2	Protein Coding	34	GC06M089568	2.88398	https://www.genecards.org/cgi-bin/carddisp.pl?gene=LYRM2
TGFA	Transforming Growth Factor Alpha	Protein Coding	46	GC02M070447	2.8798	https://www.genecards.org/cgi-bin/carddisp.pl?gene=TGFA
AKR1B15	Aldo-Keto Reductase Family 1 Member B15	Protein Coding	29	GC07P134549	2.87973	https://www.genecards.org/cgi-bin/carddisp.pl?gene=AKR1B15
PDYN	Prodynorphin	Protein Coding	44	GC20M001978	2.87908	https://www.genecards.org/cgi-bin/carddisp.pl?gene=PDYN
IL9	Interleukin 9	Protein Coding	44	GC05M135891	2.87875	https://www.genecards.org/cgi-bin/carddisp.pl?gene=IL9
EZR	Ezrin	Protein Coding	46	GC06M158765	2.87541	https://www.genecards.org/cgi-bin/carddisp.pl?gene=EZR
ALDH7A1	Aldehyde Dehydrogenase 7 Family Member A1	Protein Coding	48	GC05M126541	2.87503	https://www.genecards.org/cgi-bin/carddisp.pl?gene=ALDH7A1
PTH1R	Parathyroid Hormone 1 Receptor	Protein Coding	50	GC03P046877	2.87346	https://www.genecards.org/cgi-bin/carddisp.pl?gene=PTH1R
GJA5	Gap Junction Protein Alpha 5	Protein Coding	46	GC01M147756	2.87072	https://www.genecards.org/cgi-bin/carddisp.pl?gene=GJA5
SRR	Serine Racemase	Protein Coding	44	GC17P002303	2.86943	https://www.genecards.org/cgi-bin/carddisp.pl?gene=SRR
ABCB7	ATP Binding Cassette Subfamily B Member 7	Protein Coding	44	GC0XM075053	2.86496	https://www.genecards.org/cgi-bin/carddisp.pl?gene=ABCB7
EDN2	Endothelin 2	Protein Coding	41	GC01M041478	2.86355	https://www.genecards.org/cgi-bin/carddisp.pl?gene=EDN2
ENC1	Ectodermal-Neural Cortex 1	Protein Coding	37	GC05M074627	2.86293	https://www.genecards.org/cgi-bin/carddisp.pl?gene=ENC1
TMPO	Thymopoietin	Protein Coding	45	GC12P098515	2.8592	https://www.genecards.org/cgi-bin/carddisp.pl?gene=TMPO
SLC3A2	Solute Carrier Family 3 Member 2	Protein Coding	43	GC11P062856	2.85787	https://www.genecards.org/cgi-bin/carddisp.pl?gene=SLC3A2
HCRT	Hypocretin Neuropeptide Precursor	Protein Coding	41	GC17M042185	2.85208	https://www.genecards.org/cgi-bin/carddisp.pl?gene=HCRT
LIPG	Lipase G, Endothelial Type	Protein Coding	44	GC18P049560	2.85207	https://www.genecards.org/cgi-bin/carddisp.pl?gene=LIPG
ERBB2	Erb-B2 Receptor Tyrosine Kinase 2	Protein Coding	54	GC17P039687	2.85178	https://www.genecards.org/cgi-bin/carddisp.pl?gene=ERBB2
ATXN2	Ataxin 2	Protein Coding	43	GC12M111443	2.8508	https://www.genecards.org/cgi-bin/carddisp.pl?gene=ATXN2
DCN	Decorin	Protein Coding	47	GC12M091140	2.84971	https://www.genecards.org/cgi-bin/carddisp.pl?gene=DCN
CSN1S1	Casein Alpha S1	Protein Coding	34	GC04P069932	2.84706	https://www.genecards.org/cgi-bin/carddisp.pl?gene=CSN1S1
CYP4X1	Cytochrome P450 Family 4 Subfamily X Member 1	Protein Coding	38	GC01P046961	2.84547	https://www.genecards.org/cgi-bin/carddisp.pl?gene=CYP4X1
SUMF1	Sulfatase Modifying Factor 1	Protein Coding	43	GC03M003700	2.84537	https://www.genecards.org/cgi-bin/carddisp.pl?gene=SUMF1
EGLN2	Egl-9 Family Hypoxia Inducible Factor 2	Protein Coding	45	GC19P040799	2.8448	https://www.genecards.org/cgi-bin/carddisp.pl?gene=EGLN2
TRPC3	Transient Receptor Potential Cation Channel Subfamily C Member 3	Protein Coding	48	GC04M121879	2.8414	https://www.genecards.org/cgi-bin/carddisp.pl?gene=TRPC3
ACP5	Acid Phosphatase 5, Tartrate Resistant	Protein Coding	47	GC19M011574	2.84055	https://www.genecards.org/cgi-bin/carddisp.pl?gene=ACP5
LDLR	Low Density Lipoprotein Receptor	Protein Coding	50	GC19P011091	2.83362	https://www.genecards.org/cgi-bin/carddisp.pl?gene=LDLR
PPP1R12A	Protein Phosphatase 1 Regulatory Subunit 12A	Protein Coding	44	GC12M079773	2.83203	https://www.genecards.org/cgi-bin/carddisp.pl?gene=PPP1R12A
ANXA1	Annexin A1	Protein Coding	50	GC09P073151	2.83161	https://www.genecards.org/cgi-bin/carddisp.pl?gene=ANXA1
FARSA	Phenylalanyl-TRNA Synthetase Subunit Alpha	Protein Coding	41	GC19M012922	2.82966	https://www.genecards.org/cgi-bin/carddisp.pl?gene=FARSA
AVP	Arginine Vasopressin	Protein Coding	47	GC20M003082	2.82688	https://www.genecards.org/cgi-bin/carddisp.pl?gene=AVP
SERPINB2	Serpin Family B Member 2	Protein Coding	44	GC18P063871	2.82584	https://www.genecards.org/cgi-bin/carddisp.pl?gene=SERPINB2
CAPRIN2	Caprin Family Member 2	Protein Coding	35	GC12M030709	2.8237	https://www.genecards.org/cgi-bin/carddisp.pl?gene=CAPRIN2
CASK	Calcium/Calmodulin Dependent Serine Protein Kinase	Protein Coding	49	GC0XM041514	2.82306	https://www.genecards.org/cgi-bin/carddisp.pl?gene=CASK
FAM215A	Family With Sequence Similarity 215 Member A	RNA Gene	22	GC17P043917	2.82244	https://www.genecards.org/cgi-bin/carddisp.pl?gene=FAM215A
PET100	PET100 Cytochrome C Oxidase Chaperone	Protein Coding	30	GC19P007630	2.82186	https://www.genecards.org/cgi-bin/carddisp.pl?gene=PET100
CD27	CD27 Molecule	Protein Coding	45	GC12P010837	2.82181	https://www.genecards.org/cgi-bin/carddisp.pl?gene=CD27
SNRPN	Small Nuclear Ribonucleoprotein Polypeptide N	Protein Coding	45	GC15P024823	2.82181	https://www.genecards.org/cgi-bin/carddisp.pl?gene=SNRPN
RSPH3	Radial Spoke Head 3	Protein Coding	36	GC06M158948	2.82153	https://www.genecards.org/cgi-bin/carddisp.pl?gene=RSPH3
CCDC65	Coiled-Coil Domain Containing 65	Protein Coding	35	GC12P048904	2.82153	https://www.genecards.org/cgi-bin/carddisp.pl?gene=CCDC65
CHI3L1	Chitinase 3 Like 1	Protein Coding	44	GC01M203148	2.81897	https://www.genecards.org/cgi-bin/carddisp.pl?gene=CHI3L1
NEB	Nebulin	Protein Coding	41	GC02M151485	2.81318	https://www.genecards.org/cgi-bin/carddisp.pl?gene=NEB
IGKV2D-29	Immunoglobulin Kappa Variable 2D-29	Protein Coding	12	GC02P090627	2.81247	https://www.genecards.org/cgi-bin/carddisp.pl?gene=IGKV2D-29
PXDN	Peroxidasin	Protein Coding	41	GC02M001635	2.81098	https://www.genecards.org/cgi-bin/carddisp.pl?gene=PXDN
ITGB3	Integrin Subunit Beta 3	Protein Coding	50	GC17P047254	2.81058	https://www.genecards.org/cgi-bin/carddisp.pl?gene=ITGB3
STK4	Serine/Threonine Kinase 4	Protein Coding	50	GC20P044966	2.81011	https://www.genecards.org/cgi-bin/carddisp.pl?gene=STK4
CAV2	Caveolin 2	Protein Coding	43	GC07P116287	2.80979	https://www.genecards.org/cgi-bin/carddisp.pl?gene=CAV2
CD14	CD14 Molecule	Protein Coding	45	GC05M140631	2.80957	https://www.genecards.org/cgi-bin/carddisp.pl?gene=CD14
PTN	Pleiotrophin	Protein Coding	43	GC07M137227	2.80857	https://www.genecards.org/cgi-bin/carddisp.pl?gene=PTN
MIR223	MicroRNA 223	RNA Gene	21	GC0XP066018	2.80785	https://www.genecards.org/cgi-bin/carddisp.pl?gene=MIR223
ABL2	ABL Proto-Oncogene 2, Non-Receptor Tyrosine Kinase	Protein Coding	46	GC01M179112	2.80674	https://www.genecards.org/cgi-bin/carddisp.pl?gene=ABL2
MT-TP	Mitochondrially Encoded TRNA-Pro (CCN)	RNA Gene	11	GCMTM015957	2.80614	https://www.genecards.org/cgi-bin/carddisp.pl?gene=MT-TP
ST14	ST14 Transmembrane Serine Protease Matriptase	Protein Coding	47	GC11P130159	2.80475	https://www.genecards.org/cgi-bin/carddisp.pl?gene=ST14
TRIM72	Tripartite Motif Containing 72	Protein Coding	36	GC16P031918	2.80428	https://www.genecards.org/cgi-bin/carddisp.pl?gene=TRIM72
MST1	Macrophage Stimulating 1	Protein Coding	46	GC03M049683	2.80368	https://www.genecards.org/cgi-bin/carddisp.pl?gene=MST1
TRAF2	TNF Receptor Associated Factor 2	Protein Coding	45	GC09P136881	2.80283	https://www.genecards.org/cgi-bin/carddisp.pl?gene=TRAF2
QSOX1	Quiescin Sulfhydryl Oxidase 1	Protein Coding	38	GC01P180154	2.79704	https://www.genecards.org/cgi-bin/carddisp.pl?gene=QSOX1
GATA4	GATA Binding Protein 4	Protein Coding	49	GC08P011676	2.79538	https://www.genecards.org/cgi-bin/carddisp.pl?gene=GATA4
FABP2	Fatty Acid Binding Protein 2	Protein Coding	43	GC04M119317	2.79388	https://www.genecards.org/cgi-bin/carddisp.pl?gene=FABP2
MT-ATP8	Mitochondrially Encoded ATP Synthase Membrane Subunit 8	Protein Coding	30	GCMTP008368	2.79247	https://www.genecards.org/cgi-bin/carddisp.pl?gene=MT-ATP8
MIR181A2	MicroRNA 181a-2	RNA Gene	20	GC09P124692	2.79105	https://www.genecards.org/cgi-bin/carddisp.pl?gene=MIR181A2
TMEM126A	Transmembrane Protein 126A	Protein Coding	40	GC11P085647	2.79044	https://www.genecards.org/cgi-bin/carddisp.pl?gene=TMEM126A
ATP5PD	ATP Synthase Peripheral Stalk Subunit D	Protein Coding	32	GC17M075039	2.78938	https://www.genecards.org/cgi-bin/carddisp.pl?gene=ATP5PD
AMBP	Alpha-1-Microglobulin/Bikunin Precursor	Protein Coding	43	GC09M114060	2.78813	https://www.genecards.org/cgi-bin/carddisp.pl?gene=AMBP
ATP5F1B	ATP Synthase F1 Subunit Beta	Protein Coding	34	GC12M056639	2.78795	https://www.genecards.org/cgi-bin/carddisp.pl?gene=ATP5F1B
MIR23A	MicroRNA 23a	RNA Gene	20	GC19M014068	2.78769	https://www.genecards.org/cgi-bin/carddisp.pl?gene=MIR23A
TFF3	Trefoil Factor 3	Protein Coding	41	GC21M042311	2.786	https://www.genecards.org/cgi-bin/carddisp.pl?gene=TFF3
XIAP	X-Linked Inhibitor Of Apoptosis	Protein Coding	50	GC0XP123859	2.78356	https://www.genecards.org/cgi-bin/carddisp.pl?gene=XIAP
RDH13	Retinol Dehydrogenase 13	Protein Coding	40	GC19M055039	2.78335	https://www.genecards.org/cgi-bin/carddisp.pl?gene=RDH13
SLC6A6	Solute Carrier Family 6 Member 6	Protein Coding	45	GC03P014402	2.78272	https://www.genecards.org/cgi-bin/carddisp.pl?gene=SLC6A6
IL5	Interleukin 5	Protein Coding	45	GC05M132541	2.78057	https://www.genecards.org/cgi-bin/carddisp.pl?gene=IL5
ACTG1	Actin Gamma 1	Protein Coding	50	GC17M081509	2.78029	https://www.genecards.org/cgi-bin/carddisp.pl?gene=ACTG1
TNFRSF10A	TNF Receptor Superfamily Member 10a	Protein Coding	45	GC08M023190	2.7801	https://www.genecards.org/cgi-bin/carddisp.pl?gene=TNFRSF10A
PPM1K	Protein Phosphatase, Mg2+/Mn2+ Dependent 1K	Protein Coding	43	GC04M088258	2.77618	https://www.genecards.org/cgi-bin/carddisp.pl?gene=PPM1K
TXNRD3	Thioredoxin Reductase 3	Protein Coding	40	GC03M126577	2.77368	https://www.genecards.org/cgi-bin/carddisp.pl?gene=TXNRD3
CYP4F22	Cytochrome P450 Family 4 Subfamily F Member 22	Protein Coding	39	GC19P015508	2.77254	https://www.genecards.org/cgi-bin/carddisp.pl?gene=CYP4F22
SMAD9	SMAD Family Member 9	Protein Coding	47	GC13M036844	2.7721	https://www.genecards.org/cgi-bin/carddisp.pl?gene=SMAD9
NLRX1	NLR Family Member X1	Protein Coding	41	GC11P119166	2.7721	https://www.genecards.org/cgi-bin/carddisp.pl?gene=NLRX1
PDGFRB	Platelet Derived Growth Factor Receptor Beta	Protein Coding	55	GC05M150113	2.77084	https://www.genecards.org/cgi-bin/carddisp.pl?gene=PDGFRB
LGALS1	Galectin 1	Protein Coding	44	GC22P037675	2.77046	https://www.genecards.org/cgi-bin/carddisp.pl?gene=LGALS1
ACAN	Aggrecan	Protein Coding	46	GC15P088813	2.77004	https://www.genecards.org/cgi-bin/carddisp.pl?gene=ACAN
PEX12	Peroxisomal Biogenesis Factor 12	Protein Coding	40	GC17M035574	2.76997	https://www.genecards.org/cgi-bin/carddisp.pl?gene=PEX12
IGHE	Immunoglobulin Heavy Constant Epsilon	Protein Coding	26	GC14M110041	2.7697	https://www.genecards.org/cgi-bin/carddisp.pl?gene=IGHE
MBP	Myelin Basic Protein	Protein Coding	45	GC18M076978	2.76607	https://www.genecards.org/cgi-bin/carddisp.pl?gene=MBP
PHGDH	Phosphoglycerate Dehydrogenase	Protein Coding	50	GC01P119660	2.76416	https://www.genecards.org/cgi-bin/carddisp.pl?gene=PHGDH
RBP3	Retinol Binding Protein 3	Protein Coding	41	GC10P047348	2.76084	https://www.genecards.org/cgi-bin/carddisp.pl?gene=RBP3
CEROX1	Cytoplasmic Endogenous Regulator Of Oxidative Phosphorylation 1	RNA Gene	9	GC16M001335	2.76075	https://www.genecards.org/cgi-bin/carddisp.pl?gene=CEROX1
AMD1	Adenosylmethionine Decarboxylase 1	Protein Coding	45	GC06P110814	2.75916	https://www.genecards.org/cgi-bin/carddisp.pl?gene=AMD1
TBP	TATA-Box Binding Protein	Protein Coding	49	GC06P170554	2.75838	https://www.genecards.org/cgi-bin/carddisp.pl?gene=TBP
DARS1	Aspartyl-TRNA Synthetase 1	Protein Coding	37	GC02M135905	2.75814	https://www.genecards.org/cgi-bin/carddisp.pl?gene=DARS1
LIPC	Lipase C, Hepatic Type	Protein Coding	46	GC15P058410	2.75545	https://www.genecards.org/cgi-bin/carddisp.pl?gene=LIPC
ME3	Malic Enzyme 3	Protein Coding	40	GC11M086441	2.75313	https://www.genecards.org/cgi-bin/carddisp.pl?gene=ME3
GHR	Growth Hormone Receptor	Protein Coding	47	GC05P042429	2.753	https://www.genecards.org/cgi-bin/carddisp.pl?gene=GHR
LRP8	LDL Receptor Related Protein 8	Protein Coding	44	GC01M053243	2.74897	https://www.genecards.org/cgi-bin/carddisp.pl?gene=LRP8
MIR29A	MicroRNA 29a	RNA Gene	22	GC07M130876	2.74721	https://www.genecards.org/cgi-bin/carddisp.pl?gene=MIR29A
SLC11A2	Solute Carrier Family 11 Member 2	Protein Coding	48	GC12M050952	2.74442	https://www.genecards.org/cgi-bin/carddisp.pl?gene=SLC11A2
IGF2	Insulin Like Growth Factor 2	Protein Coding	48	GC11M002130	2.74393	https://www.genecards.org/cgi-bin/carddisp.pl?gene=IGF2
SLC23A2	Solute Carrier Family 23 Member 2	Protein Coding	43	GC20M004852	2.74379	https://www.genecards.org/cgi-bin/carddisp.pl?gene=SLC23A2
DGKQ	Diacylglycerol Kinase Theta	Protein Coding	43	GC04M000942	2.74138	https://www.genecards.org/cgi-bin/carddisp.pl?gene=DGKQ
SLC2A3	Solute Carrier Family 2 Member 3	Protein Coding	49	GC12M007919	2.73944	https://www.genecards.org/cgi-bin/carddisp.pl?gene=SLC2A3
HCK	HCK Proto-Oncogene, Src Family Tyrosine Kinase	Protein Coding	50	GC20P032052	2.73907	https://www.genecards.org/cgi-bin/carddisp.pl?gene=HCK
GHRH	Growth Hormone Releasing Hormone	Protein Coding	40	GC20M037251	2.73773	https://www.genecards.org/cgi-bin/carddisp.pl?gene=GHRH
HSPE1	Heat Shock Protein Family E (Hsp10) Member 1	Protein Coding	41	GC02P197501	2.73461	https://www.genecards.org/cgi-bin/carddisp.pl?gene=HSPE1
CRHR1	Corticotropin Releasing Hormone Receptor 1	Protein Coding	46	GC17P045784	2.73294	https://www.genecards.org/cgi-bin/carddisp.pl?gene=CRHR1
TNFRSF13B	TNF Receptor Superfamily Member 13B	Protein Coding	47	GC17M016929	2.72947	https://www.genecards.org/cgi-bin/carddisp.pl?gene=TNFRSF13B
EIF2B5	Eukaryotic Translation Initiation Factor 2B Subunit Epsilon	Protein Coding	44	GC03P184135	2.72947	https://www.genecards.org/cgi-bin/carddisp.pl?gene=EIF2B5
KIT	KIT Proto-Oncogene, Receptor Tyrosine Kinase	Protein Coding	53	GC04P054657	2.72597	https://www.genecards.org/cgi-bin/carddisp.pl?gene=KIT
NBEA	Neurobeachin	Protein Coding	40	GC13P034942	2.72549	https://www.genecards.org/cgi-bin/carddisp.pl?gene=NBEA
VPS13B	Vacuolar Protein Sorting 13 Homolog B	Protein Coding	40	GC08P099011	2.72549	https://www.genecards.org/cgi-bin/carddisp.pl?gene=VPS13B
FST	Follistatin	Protein Coding	47	GC05P053480	2.72139	https://www.genecards.org/cgi-bin/carddisp.pl?gene=FST
KARS1	Lysyl-TRNA Synthetase 1	Protein Coding	38	GC16M075628	2.71937	https://www.genecards.org/cgi-bin/carddisp.pl?gene=KARS1
SETX	Senataxin	Protein Coding	41	GC09M132261	2.71799	https://www.genecards.org/cgi-bin/carddisp.pl?gene=SETX
EEF2	Eukaryotic Translation Elongation Factor 2	Protein Coding	49	GC19M003976	2.71408	https://www.genecards.org/cgi-bin/carddisp.pl?gene=EEF2
EPG5	Ectopic P-Granules Autophagy Protein 5 Homolog	Protein Coding	37	GC18M045800	2.70923	https://www.genecards.org/cgi-bin/carddisp.pl?gene=EPG5
FABP1	Fatty Acid Binding Protein 1	Protein Coding	44	GC02M088122	2.70865	https://www.genecards.org/cgi-bin/carddisp.pl?gene=FABP1
HSP90B1	Heat Shock Protein 90 Beta Family Member 1	Protein Coding	47	GC12P103930	2.7083	https://www.genecards.org/cgi-bin/carddisp.pl?gene=HSP90B1
UGT1A6	UDP Glucuronosyltransferase Family 1 Member A6	Protein Coding	42	GC02P233691	2.70795	https://www.genecards.org/cgi-bin/carddisp.pl?gene=UGT1A6
FGR	FGR Proto-Oncogene, Src Family Tyrosine Kinase	Protein Coding	48	GC01M027622	2.70722	https://www.genecards.org/cgi-bin/carddisp.pl?gene=FGR
DPEP1	Dipeptidase 1	Protein Coding	43	GC16P089613	2.70535	https://www.genecards.org/cgi-bin/carddisp.pl?gene=DPEP1
COX7B2	Cytochrome C Oxidase Subunit 7B2	Protein Coding	32	GC04M046734	2.70201	https://www.genecards.org/cgi-bin/carddisp.pl?gene=COX7B2
COX8C	Cytochrome C Oxidase Subunit 8C	Protein Coding	32	GC14P093348	2.70201	https://www.genecards.org/cgi-bin/carddisp.pl?gene=COX8C
SGK1	Serum/Glucocorticoid Regulated Kinase 1	Protein Coding	50	GC06M134169	2.70199	https://www.genecards.org/cgi-bin/carddisp.pl?gene=SGK1
SLC3A1	Solute Carrier Family 3 Member 1	Protein Coding	48	GC02P044275	2.70066	https://www.genecards.org/cgi-bin/carddisp.pl?gene=SLC3A1
B3GALNT2	Beta-1,3-N-Acetylgalactosaminyltransferase 2	Protein Coding	41	GC01M235440	2.70039	https://www.genecards.org/cgi-bin/carddisp.pl?gene=B3GALNT2
HS6ST2	Heparan Sulfate 6-O-Sulfotransferase 2	Protein Coding	41	GC0XM132626	2.70039	https://www.genecards.org/cgi-bin/carddisp.pl?gene=HS6ST2
TMEM11	Transmembrane Protein 11	Protein Coding	36	GC17M021197	2.70039	https://www.genecards.org/cgi-bin/carddisp.pl?gene=TMEM11
BRWD3	Bromodomain And WD Repeat Domain Containing 3	Protein Coding	34	GC0XM080669	2.70039	https://www.genecards.org/cgi-bin/carddisp.pl?gene=BRWD3
RXYLT1	Ribitol Xylosyltransferase 1	Protein Coding	29	GC12P063779	2.70039	https://www.genecards.org/cgi-bin/carddisp.pl?gene=RXYLT1
VCX3A	Variable Charge X-Linked 3A	Protein Coding	29	GC0XM006533	2.70039	https://www.genecards.org/cgi-bin/carddisp.pl?gene=VCX3A
PDK2	Pyruvate Dehydrogenase Kinase 2	Protein Coding	44	GC17P050095	2.70039	https://www.genecards.org/cgi-bin/carddisp.pl?gene=PDK2
UCN2	Urocortin 2	Protein Coding	34	GC03M048561	2.6994	https://www.genecards.org/cgi-bin/carddisp.pl?gene=UCN2
MAF	MAF BZIP Transcription Factor	Protein Coding	45	GC16M079204	2.69715	https://www.genecards.org/cgi-bin/carddisp.pl?gene=MAF
SLC12A2	Solute Carrier Family 12 Member 2	Protein Coding	48	GC05P128083	2.6952	https://www.genecards.org/cgi-bin/carddisp.pl?gene=SLC12A2
HK2	Hexokinase 2	Protein Coding	48	GC02P074833	2.6945	https://www.genecards.org/cgi-bin/carddisp.pl?gene=HK2
PEX14	Peroxisomal Biogenesis Factor 14	Protein Coding	44	GC01P010472	2.69188	https://www.genecards.org/cgi-bin/carddisp.pl?gene=PEX14
ITIH4	Inter-Alpha-Trypsin Inhibitor Heavy Chain 4	Protein Coding	43	GC03M052812	2.69027	https://www.genecards.org/cgi-bin/carddisp.pl?gene=ITIH4
VEGFD	Vascular Endothelial Growth Factor D	Protein Coding	34	GC0XM015345	2.68702	https://www.genecards.org/cgi-bin/carddisp.pl?gene=VEGFD
L2HGDH	L-2-Hydroxyglutarate Dehydrogenase	Protein Coding	41	GC14M050237	2.68471	https://www.genecards.org/cgi-bin/carddisp.pl?gene=L2HGDH
SQLE	Squalene Epoxidase	Protein Coding	44	GC08P124998	2.68325	https://www.genecards.org/cgi-bin/carddisp.pl?gene=SQLE
AGBL5	AGBL Carboxypeptidase 5	Protein Coding	39	GC02P027044	2.68286	https://www.genecards.org/cgi-bin/carddisp.pl?gene=AGBL5
NUDT7	Nudix Hydrolase 7	Protein Coding	38	GC16P077722	2.68259	https://www.genecards.org/cgi-bin/carddisp.pl?gene=NUDT7
MYLK	Myosin Light Chain Kinase	Protein Coding	53	GC03M123610	2.68199	https://www.genecards.org/cgi-bin/carddisp.pl?gene=MYLK
PRSS8	Serine Protease 8	Protein Coding	44	GC16M031132	2.68196	https://www.genecards.org/cgi-bin/carddisp.pl?gene=PRSS8
FANCC	FA Complementation Group C	Protein Coding	48	GC09M095099	2.67959	https://www.genecards.org/cgi-bin/carddisp.pl?gene=FANCC
PTPA	Protein Phosphatase 2 Phosphatase Activator	Protein Coding	36	GC09P129111	2.67911	https://www.genecards.org/cgi-bin/carddisp.pl?gene=PTPA
PRKCE	Protein Kinase C Epsilon	Protein Coding	50	GC02P045651	2.67754	https://www.genecards.org/cgi-bin/carddisp.pl?gene=PRKCE
COQ2	Coenzyme Q2, Polyprenyltransferase	Protein Coding	41	GC04M083261	2.67422	https://www.genecards.org/cgi-bin/carddisp.pl?gene=COQ2
TK1	Thymidine Kinase 1	Protein Coding	47	GC17M078175	2.67414	https://www.genecards.org/cgi-bin/carddisp.pl?gene=TK1
NOX5	NADPH Oxidase 5	Protein Coding	38	GC15P075580	2.67297	https://www.genecards.org/cgi-bin/carddisp.pl?gene=NOX5
ATP5MG	ATP Synthase Membrane Subunit G	Protein Coding	31	GC11P118403	2.67033	https://www.genecards.org/cgi-bin/carddisp.pl?gene=ATP5MG
IRAG1	Inositol 1,4,5-Triphosphate Receptor Associated 1	Protein Coding	29	GC11M010693	2.66869	https://www.genecards.org/cgi-bin/carddisp.pl?gene=IRAG1
TXNDC17	Thioredoxin Domain Containing 17	Protein Coding	37	GC17P006640	2.66737	https://www.genecards.org/cgi-bin/carddisp.pl?gene=TXNDC17
HMBS	Hydroxymethylbilane Synthase	Protein Coding	45	GC11P119084	2.66638	https://www.genecards.org/cgi-bin/carddisp.pl?gene=HMBS
TAC3	Tachykinin Precursor 3	Protein Coding	45	GC12M057009	2.66447	https://www.genecards.org/cgi-bin/carddisp.pl?gene=TAC3
FABP12	Fatty Acid Binding Protein 12	Protein Coding	32	GC08M081524	2.66366	https://www.genecards.org/cgi-bin/carddisp.pl?gene=FABP12
VDR	Vitamin D Receptor	Protein Coding	52	GC12M047841	2.66272	https://www.genecards.org/cgi-bin/carddisp.pl?gene=VDR
SEC22B	SEC22 Homolog B, Vesicle Trafficking Protein	Protein Coding	36	GC01M120150	2.66181	https://www.genecards.org/cgi-bin/carddisp.pl?gene=SEC22B
DHRS4	Dehydrogenase/Reductase 4	Protein Coding	45	GC14P023953	2.65694	https://www.genecards.org/cgi-bin/carddisp.pl?gene=DHRS4
PSMC4	Proteasome 26S Subunit, ATPase 4	Protein Coding	41	GC19P039975	2.65573	https://www.genecards.org/cgi-bin/carddisp.pl?gene=PSMC4
VKORC1	Vitamin K Epoxide Reductase Complex Subunit 1	Protein Coding	47	GC16M031105	2.65512	https://www.genecards.org/cgi-bin/carddisp.pl?gene=VKORC1
P2RY1	Purinergic Receptor P2Y1	Protein Coding	47	GC03P152835	2.65449	https://www.genecards.org/cgi-bin/carddisp.pl?gene=P2RY1
LOXL4	Lysyl Oxidase Like 4	Protein Coding	42	GC10M098247	2.652	https://www.genecards.org/cgi-bin/carddisp.pl?gene=LOXL4
MICAL2	Microtubule Associated Monooxygenase, Calponin And LIM Domain Containing 2	Protein Coding	38	GC11P012115	2.65163	https://www.genecards.org/cgi-bin/carddisp.pl?gene=MICAL2
GP6	Glycoprotein VI Platelet	Protein Coding	45	GC19M055013	2.65158	https://www.genecards.org/cgi-bin/carddisp.pl?gene=GP6
PEX10	Peroxisomal Biogenesis Factor 10	Protein Coding	43	GC01M002403	2.6514	https://www.genecards.org/cgi-bin/carddisp.pl?gene=PEX10
MAVS	Mitochondrial Antiviral Signaling Protein	Protein Coding	41	GC20P003850	2.65021	https://www.genecards.org/cgi-bin/carddisp.pl?gene=MAVS
COX14	Cytochrome C Oxidase Assembly Factor COX14	Protein Coding	36	GC12P050111	2.64987	https://www.genecards.org/cgi-bin/carddisp.pl?gene=COX14
PCSK9	Proprotein Convertase Subtilisin/Kexin Type 9	Protein Coding	51	GC01P055039	2.64863	https://www.genecards.org/cgi-bin/carddisp.pl?gene=PCSK9
UNC45B	Unc-45 Myosin Chaperone B	Protein Coding	40	GC17P035148	2.64748	https://www.genecards.org/cgi-bin/carddisp.pl?gene=UNC45B
PYCR2	Pyrroline-5-Carboxylate Reductase 2	Protein Coding	45	GC01M225919	2.64569	https://www.genecards.org/cgi-bin/carddisp.pl?gene=PYCR2
GNAQ	G Protein Subunit Alpha Q	Protein Coding	50	GC09M077716	2.64508	https://www.genecards.org/cgi-bin/carddisp.pl?gene=GNAQ
CYP2A7	Cytochrome P450 Family 2 Subfamily A Member 7	Protein Coding	39	GC19M040875	2.64499	https://www.genecards.org/cgi-bin/carddisp.pl?gene=CYP2A7
NRP1	Neuropilin 1	Protein Coding	47	GC10M033177	2.6436	https://www.genecards.org/cgi-bin/carddisp.pl?gene=NRP1
MTHFD1	Methylenetetrahydrofolate Dehydrogenase, Cyclohydrolase And Formyltetrahydrofolate Synthetase 1	Protein Coding	45	GC14P064388	2.64316	https://www.genecards.org/cgi-bin/carddisp.pl?gene=MTHFD1
C9orf72	C9orf72-SMCR8 Complex Subunit	Protein Coding	42	GC09M027558	2.64243	https://www.genecards.org/cgi-bin/carddisp.pl?gene=C9orf72
NKX2-5	NK2 Homeobox 5	Protein Coding	45	GC05M173232	2.64042	https://www.genecards.org/cgi-bin/carddisp.pl?gene=NKX2-5
ALPP	Alkaline Phosphatase, Placental	Protein Coding	47	GC02P232378	2.63755	https://www.genecards.org/cgi-bin/carddisp.pl?gene=ALPP
ADORA3	Adenosine A3 Receptor	Protein Coding	47	GC01M111499	2.63672	https://www.genecards.org/cgi-bin/carddisp.pl?gene=ADORA3
LACC1	Laccase Domain Containing 1	Protein Coding	35	GC13P043879	2.63622	https://www.genecards.org/cgi-bin/carddisp.pl?gene=LACC1
NR1D2	Nuclear Receptor Subfamily 1 Group D Member 2	Protein Coding	44	GC03P023945	2.63463	https://www.genecards.org/cgi-bin/carddisp.pl?gene=NR1D2
INTS2	Integrator Complex Subunit 2	Protein Coding	35	GC17M061865	2.63406	https://www.genecards.org/cgi-bin/carddisp.pl?gene=INTS2
CXCL5	C-X-C Motif Chemokine Ligand 5	Protein Coding	41	GC04M073995	2.63292	https://www.genecards.org/cgi-bin/carddisp.pl?gene=CXCL5
HSPB6	Heat Shock Protein Family B (Small) Member 6	Protein Coding	40	GC19M045002	2.62972	https://www.genecards.org/cgi-bin/carddisp.pl?gene=HSPB6
NR4A3	Nuclear Receptor Subfamily 4 Group A Member 3	Protein Coding	47	GC09P099821	2.62967	https://www.genecards.org/cgi-bin/carddisp.pl?gene=NR4A3
ENDOG	Endonuclease G	Protein Coding	43	GC09P128818	2.62953	https://www.genecards.org/cgi-bin/carddisp.pl?gene=ENDOG
ABCG2	ATP Binding Cassette Subfamily G Member 2 (Junior Blood Group)	Protein Coding	51	GC04M088090	2.62928	https://www.genecards.org/cgi-bin/carddisp.pl?gene=ABCG2
IDH3B	Isocitrate Dehydrogenase (NAD(+)) 3 Non-Catalytic Subunit Beta	Protein Coding	46	GC20M002658	2.62707	https://www.genecards.org/cgi-bin/carddisp.pl?gene=IDH3B
LANCL1	LanC Like 1	Protein Coding	36	GC02M210431	2.62442	https://www.genecards.org/cgi-bin/carddisp.pl?gene=LANCL1
MCU	Mitochondrial Calcium Uniporter	Protein Coding	37	GC10P072692	2.62166	https://www.genecards.org/cgi-bin/carddisp.pl?gene=MCU
ATG4D	Autophagy Related 4D Cysteine Peptidase	Protein Coding	38	GC19P010543	2.62121	https://www.genecards.org/cgi-bin/carddisp.pl?gene=ATG4D
TMX1	Thioredoxin Related Transmembrane Protein 1	Protein Coding	39	GC14P051240	2.61954	https://www.genecards.org/cgi-bin/carddisp.pl?gene=TMX1
AP1S3	Adaptor Related Protein Complex 1 Subunit Sigma 3	Protein Coding	40	GC02M223751	2.61918	https://www.genecards.org/cgi-bin/carddisp.pl?gene=AP1S3
TOMM34	Translocase Of Outer Mitochondrial Membrane 34	Protein Coding	39	GC20M044942	2.61918	https://www.genecards.org/cgi-bin/carddisp.pl?gene=TOMM34
SLC25A28	Solute Carrier Family 25 Member 28	Protein Coding	38	GC10M099610	2.61918	https://www.genecards.org/cgi-bin/carddisp.pl?gene=SLC25A28
METTL18	Methyltransferase Like 18	Protein Coding	33	GC01M169792	2.61918	https://www.genecards.org/cgi-bin/carddisp.pl?gene=METTL18
IL2RA	Interleukin 2 Receptor Subunit Alpha	Protein Coding	51	GC10M006010	2.61642	https://www.genecards.org/cgi-bin/carddisp.pl?gene=IL2RA
CFL1	Cofilin 1	Protein Coding	47	GC11M065823	2.61201	https://www.genecards.org/cgi-bin/carddisp.pl?gene=CFL1
JAK3	Janus Kinase 3	Protein Coding	52	GC19M017824	2.61192	https://www.genecards.org/cgi-bin/carddisp.pl?gene=JAK3
CD4	CD4 Molecule	Protein Coding	50	GC12P006786	2.61101	https://www.genecards.org/cgi-bin/carddisp.pl?gene=CD4
SCN5A	Sodium Voltage-Gated Channel Alpha Subunit 5	Protein Coding	51	GC03M038549	2.60829	https://www.genecards.org/cgi-bin/carddisp.pl?gene=SCN5A
FADS1	Fatty Acid Desaturase 1	Protein Coding	45	GC11M061799	2.60756	https://www.genecards.org/cgi-bin/carddisp.pl?gene=FADS1
HSD11B1	Hydroxysteroid 11-Beta Dehydrogenase 1	Protein Coding	50	GC01P209686	2.60655	https://www.genecards.org/cgi-bin/carddisp.pl?gene=HSD11B1
FANCI	FA Complementation Group I	Protein Coding	43	GC15P089243	2.60154	https://www.genecards.org/cgi-bin/carddisp.pl?gene=FANCI
PDLIM4	PDZ And LIM Domain 4	Protein Coding	40	GC05P132257	2.60079	https://www.genecards.org/cgi-bin/carddisp.pl?gene=PDLIM4
NOC2L	NOC2 Like Nucleolar Associated Transcriptional Repressor	Protein Coding	38	GC01M002140	2.59975	https://www.genecards.org/cgi-bin/carddisp.pl?gene=NOC2L
IFNA2	Interferon Alpha 2	Protein Coding	41	GC09M021384	2.59955	https://www.genecards.org/cgi-bin/carddisp.pl?gene=IFNA2
REL	REL Proto-Oncogene, NF-KB Subunit	Protein Coding	47	GC02P060881	2.59878	https://www.genecards.org/cgi-bin/carddisp.pl?gene=REL
AOC2	Amine Oxidase Copper Containing 2	Protein Coding	40	GC17P042844	2.59862	https://www.genecards.org/cgi-bin/carddisp.pl?gene=AOC2
ADCY1	Adenylate Cyclase 1	Protein Coding	49	GC07P045580	2.59625	https://www.genecards.org/cgi-bin/carddisp.pl?gene=ADCY1
MT-TL2	Mitochondrially Encoded TRNA-Leu (CUN) 2	RNA Gene	13	GCMTP012268	2.59312	https://www.genecards.org/cgi-bin/carddisp.pl?gene=MT-TL2
CDC42	Cell Division Cycle 42	Protein Coding	51	GC01P022087	2.59244	https://www.genecards.org/cgi-bin/carddisp.pl?gene=CDC42
KCNH2	Potassium Voltage-Gated Channel Subfamily H Member 2	Protein Coding	50	GC07M150944	2.58696	https://www.genecards.org/cgi-bin/carddisp.pl?gene=KCNH2
TRMT10A	TRNA Methyltransferase 10A	Protein Coding	37	GC04M099546	2.58653	https://www.genecards.org/cgi-bin/carddisp.pl?gene=TRMT10A
CYP27C1	Cytochrome P450 Family 27 Subfamily C Member 1	Protein Coding	31	GC02M127183	2.5859	https://www.genecards.org/cgi-bin/carddisp.pl?gene=CYP27C1
HTR1B	5-Hydroxytryptamine Receptor 1B	Protein Coding	45	GC06M077478	2.58576	https://www.genecards.org/cgi-bin/carddisp.pl?gene=HTR1B
HSPA14	Heat Shock Protein Family A (Hsp70) Member 14	Protein Coding	40	GC10P014843	2.58288	https://www.genecards.org/cgi-bin/carddisp.pl?gene=HSPA14
TTPA	Alpha Tocopherol Transfer Protein	Protein Coding	41	GC08M063048	2.58143	https://www.genecards.org/cgi-bin/carddisp.pl?gene=TTPA
ADAM17	ADAM Metallopeptidase Domain 17	Protein Coding	51	GC02M009488	2.5807	https://www.genecards.org/cgi-bin/carddisp.pl?gene=ADAM17
MIR122	MicroRNA 122	RNA Gene	21	GC18P058451	2.57836	https://www.genecards.org/cgi-bin/carddisp.pl?gene=MIR122
PF4	Platelet Factor 4	Protein Coding	42	GC04M073980	2.57752	https://www.genecards.org/cgi-bin/carddisp.pl?gene=PF4
CD79A	CD79a Molecule	Protein Coding	47	GC19P041877	2.57731	https://www.genecards.org/cgi-bin/carddisp.pl?gene=CD79A
UGDH	UDP-Glucose 6-Dehydrogenase	Protein Coding	47	GC04M039502	2.57514	https://www.genecards.org/cgi-bin/carddisp.pl?gene=UGDH
ATG5	Autophagy Related 5	Protein Coding	44	GC06M106045	2.57409	https://www.genecards.org/cgi-bin/carddisp.pl?gene=ATG5
MC4R	Melanocortin 4 Receptor	Protein Coding	47	GC18M060371	2.57363	https://www.genecards.org/cgi-bin/carddisp.pl?gene=MC4R
RLN1	Relaxin 1	Protein Coding	36	GC09M005334	2.57325	https://www.genecards.org/cgi-bin/carddisp.pl?gene=RLN1
EGLN1	Egl-9 Family Hypoxia Inducible Factor 1	Protein Coding	50	GC01M231363	2.57118	https://www.genecards.org/cgi-bin/carddisp.pl?gene=EGLN1
ADPRH	ADP-Ribosylarginine Hydrolase	Protein Coding	37	GC03P119579	2.57084	https://www.genecards.org/cgi-bin/carddisp.pl?gene=ADPRH
ADCY5	Adenylate Cyclase 5	Protein Coding	49	GC03M123282	2.5705	https://www.genecards.org/cgi-bin/carddisp.pl?gene=ADCY5
CA3	Carbonic Anhydrase 3	Protein Coding	42	GC08P085373	2.57044	https://www.genecards.org/cgi-bin/carddisp.pl?gene=CA3
NPR2	Natriuretic Peptide Receptor 2	Protein Coding	48	GC09P035782	2.56992	https://www.genecards.org/cgi-bin/carddisp.pl?gene=NPR2
TRPC4	Transient Receptor Potential Cation Channel Subfamily C Member 4	Protein Coding	45	GC13M037636	2.56924	https://www.genecards.org/cgi-bin/carddisp.pl?gene=TRPC4
SLC26A4	Solute Carrier Family 26 Member 4	Protein Coding	44	GC07P107660	2.56825	https://www.genecards.org/cgi-bin/carddisp.pl?gene=SLC26A4
EPAS1	Endothelial PAS Domain Protein 1	Protein Coding	50	GC02P046293	2.56505	https://www.genecards.org/cgi-bin/carddisp.pl?gene=EPAS1
KCNB1	Potassium Voltage-Gated Channel Subfamily B Member 1	Protein Coding	48	GC20M049293	2.56221	https://www.genecards.org/cgi-bin/carddisp.pl?gene=KCNB1
ATP13A2	ATPase Cation Transporting 13A2	Protein Coding	43	GC01M016985	2.56152	https://www.genecards.org/cgi-bin/carddisp.pl?gene=ATP13A2
NDRG1	N-Myc Downstream Regulated 1	Protein Coding	45	GC08M133237	2.55631	https://www.genecards.org/cgi-bin/carddisp.pl?gene=NDRG1
MIR17	MicroRNA 17	RNA Gene	21	GC13P091350	2.55613	https://www.genecards.org/cgi-bin/carddisp.pl?gene=MIR17
ACTC1	Actin Alpha Cardiac Muscle 1	Protein Coding	43	GC15M034788	2.55407	https://www.genecards.org/cgi-bin/carddisp.pl?gene=ACTC1
SLC25A10	Solute Carrier Family 25 Member 10	Protein Coding	43	GC17P081712	2.55194	https://www.genecards.org/cgi-bin/carddisp.pl?gene=SLC25A10
SREBF1	Sterol Regulatory Element Binding Transcription Factor 1	Protein Coding	46	GC17M017810	2.55161	https://www.genecards.org/cgi-bin/carddisp.pl?gene=SREBF1
RAD51	RAD51 Recombinase	Protein Coding	53	GC15P040694	2.55142	https://www.genecards.org/cgi-bin/carddisp.pl?gene=RAD51
FCGR2B	Fc Fragment Of IgG Receptor IIb	Protein Coding	48	GC01P161663	2.54978	https://www.genecards.org/cgi-bin/carddisp.pl?gene=FCGR2B
SELENOW	Selenoprotein W	Protein Coding	29	GC19P047785	2.54907	https://www.genecards.org/cgi-bin/carddisp.pl?gene=SELENOW
BCR	BCR Activator Of RhoGEF And GTPase	Protein Coding	52	GC22P023179	2.54869	https://www.genecards.org/cgi-bin/carddisp.pl?gene=BCR
G3BP1	G3BP Stress Granule Assembly Factor 1	Protein Coding	41	GC05P151771	2.54452	https://www.genecards.org/cgi-bin/carddisp.pl?gene=G3BP1
RECQL4	RecQ Like Helicase 4	Protein Coding	43	GC08M144512	2.54185	https://www.genecards.org/cgi-bin/carddisp.pl?gene=RECQL4
TACO1	Translational Activator Of Cytochrome C Oxidase I	Protein Coding	40	GC17P063600	2.53729	https://www.genecards.org/cgi-bin/carddisp.pl?gene=TACO1
FOXM1	Forkhead Box M1	Protein Coding	45	GC12M002857	2.53723	https://www.genecards.org/cgi-bin/carddisp.pl?gene=FOXM1
PTPRU	Protein Tyrosine Phosphatase Receptor Type U	Protein Coding	43	GC01P029236	2.53655	https://www.genecards.org/cgi-bin/carddisp.pl?gene=PTPRU
DCD	Dermcidin	Protein Coding	37	GC12M054644	2.53584	https://www.genecards.org/cgi-bin/carddisp.pl?gene=DCD
CYP26B1	Cytochrome P450 Family 26 Subfamily B Member 1	Protein Coding	47	GC02M072129	2.53467	https://www.genecards.org/cgi-bin/carddisp.pl?gene=CYP26B1
PTGER3	Prostaglandin E Receptor 3	Protein Coding	47	GC01M070852	2.53413	https://www.genecards.org/cgi-bin/carddisp.pl?gene=PTGER3
SLC25A24	Solute Carrier Family 25 Member 24	Protein Coding	44	GC01M108134	2.53359	https://www.genecards.org/cgi-bin/carddisp.pl?gene=SLC25A24
HDAC3	Histone Deacetylase 3	Protein Coding	50	GC05M141583	2.53156	https://www.genecards.org/cgi-bin/carddisp.pl?gene=HDAC3
DDIAS	DNA Damage Induced Apoptosis Suppressor	Protein Coding	30	GC11P082899	2.53107	https://www.genecards.org/cgi-bin/carddisp.pl?gene=DDIAS
APC	APC Regulator Of WNT Signaling Pathway	Protein Coding	49	GC05P112707	2.53051	https://www.genecards.org/cgi-bin/carddisp.pl?gene=APC
MATR3	Matrin 3	Protein Coding	43	GC05P139274	2.52825	https://www.genecards.org/cgi-bin/carddisp.pl?gene=MATR3
CSAD	Cysteine Sulfinic Acid Decarboxylase	Protein Coding	41	GC12M053160	2.5257	https://www.genecards.org/cgi-bin/carddisp.pl?gene=CSAD
LOC107133510	Origin Of Replication At HBB	Biological Region	2	GC11P005222	2.5246	https://www.genecards.org/cgi-bin/carddisp.pl?gene=LOC107133510
CASR	Calcium Sensing Receptor	Protein Coding	51	GC03P122183	2.52418	https://www.genecards.org/cgi-bin/carddisp.pl?gene=CASR
PLN	Phospholamban	Protein Coding	45	GC06P118548	2.52305	https://www.genecards.org/cgi-bin/carddisp.pl?gene=PLN
POLE	DNA Polymerase Epsilon, Catalytic Subunit	Protein Coding	50	GC12M132631	2.52285	https://www.genecards.org/cgi-bin/carddisp.pl?gene=POLE
HOXA2	Homeobox A2	Protein Coding	41	GC07M027100	2.52285	https://www.genecards.org/cgi-bin/carddisp.pl?gene=HOXA2
EDARADD	EDAR Associated Death Domain	Protein Coding	40	GC01P236348	2.52285	https://www.genecards.org/cgi-bin/carddisp.pl?gene=EDARADD
ADGRG6	Adhesion G Protein-Coupled Receptor G6	Protein Coding	39	GC06P142301	2.52285	https://www.genecards.org/cgi-bin/carddisp.pl?gene=ADGRG6
PLCL2	Phospholipase C Like 2	Protein Coding	38	GC03P016803	2.52285	https://www.genecards.org/cgi-bin/carddisp.pl?gene=PLCL2
FSIP1	Fibrous Sheath Interacting Protein 1	Protein Coding	35	GC15M039594	2.52285	https://www.genecards.org/cgi-bin/carddisp.pl?gene=FSIP1
ECT2L	Epithelial Cell Transforming 2 Like	Protein Coding	34	GC06P138795	2.52285	https://www.genecards.org/cgi-bin/carddisp.pl?gene=ECT2L
GPRIN2	G Protein Regulated Inducer Of Neurite Outgrowth 2	Protein Coding	34	GC10M046543	2.52285	https://www.genecards.org/cgi-bin/carddisp.pl?gene=GPRIN2
TRMT6	TRNA Methyltransferase 6	Protein Coding	34	GC20M005937	2.52285	https://www.genecards.org/cgi-bin/carddisp.pl?gene=TRMT6
TRMT61A	TRNA Methyltransferase 61A	Protein Coding	34	GC14P103529	2.52285	https://www.genecards.org/cgi-bin/carddisp.pl?gene=TRMT61A
TRMT61B	TRNA Methyltransferase 61B	Protein Coding	34	GC02M028849	2.52285	https://www.genecards.org/cgi-bin/carddisp.pl?gene=TRMT61B
CARMIL2	Capping Protein Regulator And Myosin 1 Linker 2	Protein Coding	30	GC16P067644	2.52285	https://www.genecards.org/cgi-bin/carddisp.pl?gene=CARMIL2
TRMT10B	TRNA Methyltransferase 10B	Protein Coding	30	GC09P037813	2.52285	https://www.genecards.org/cgi-bin/carddisp.pl?gene=TRMT10B
MYH11	Myosin Heavy Chain 11	Protein Coding	46	GC16M015704	2.52185	https://www.genecards.org/cgi-bin/carddisp.pl?gene=MYH11
F10	Coagulation Factor X	Protein Coding	50	GC13P113122	2.51861	https://www.genecards.org/cgi-bin/carddisp.pl?gene=F10
FOSB	FosB Proto-Oncogene, AP-1 Transcription Factor Subunit	Protein Coding	43	GC19P045467	2.51717	https://www.genecards.org/cgi-bin/carddisp.pl?gene=FOSB
GZMA	Granzyme A	Protein Coding	43	GC05P055102	2.51511	https://www.genecards.org/cgi-bin/carddisp.pl?gene=GZMA
ALDH1B1	Aldehyde Dehydrogenase 1 Family Member B1	Protein Coding	45	GC09P038392	2.51291	https://www.genecards.org/cgi-bin/carddisp.pl?gene=ALDH1B1
MAPK11	Mitogen-Activated Protein Kinase 11	Protein Coding	48	GC22M050263	2.50916	https://www.genecards.org/cgi-bin/carddisp.pl?gene=MAPK11
MADCAM1	Mucosal Vascular Addressin Cell Adhesion Molecule 1	Protein Coding	38	GC19P000499	2.50703	https://www.genecards.org/cgi-bin/carddisp.pl?gene=MADCAM1
RORA	RAR Related Orphan Receptor A	Protein Coding	50	GC15M060488	2.50696	https://www.genecards.org/cgi-bin/carddisp.pl?gene=RORA
TRIM63	Tripartite Motif Containing 63	Protein Coding	41	GC01M026062	2.50406	https://www.genecards.org/cgi-bin/carddisp.pl?gene=TRIM63
MAPK7	Mitogen-Activated Protein Kinase 7	Protein Coding	49	GC17P019379	2.50369	https://www.genecards.org/cgi-bin/carddisp.pl?gene=MAPK7
CGA	Glycoprotein Hormones, Alpha Polypeptide	Protein Coding	43	GC06M087085	2.50367	https://www.genecards.org/cgi-bin/carddisp.pl?gene=CGA
NNT	Nicotinamide Nucleotide Transhydrogenase	Protein Coding	46	GC05P043629	2.50249	https://www.genecards.org/cgi-bin/carddisp.pl?gene=NNT
TRIM21	Tripartite Motif Containing 21	Protein Coding	43	GC11M004384	2.50228	https://www.genecards.org/cgi-bin/carddisp.pl?gene=TRIM21
TOLLIP	Toll Interacting Protein	Protein Coding	44	GC11M001274	2.50139	https://www.genecards.org/cgi-bin/carddisp.pl?gene=TOLLIP
CAMK2A	Calcium/Calmodulin Dependent Protein Kinase II Alpha	Protein Coding	50	GC05M150219	2.49997	https://www.genecards.org/cgi-bin/carddisp.pl?gene=CAMK2A
UCN3	Urocortin 3	Protein Coding	38	GC10P005396	2.49323	https://www.genecards.org/cgi-bin/carddisp.pl?gene=UCN3
ACSS2	Acyl-CoA Synthetase Short Chain Family Member 2	Protein Coding	44	GC20P034873	2.48728	https://www.genecards.org/cgi-bin/carddisp.pl?gene=ACSS2
ZC3H12A	Zinc Finger CCCH-Type Containing 12A	Protein Coding	37	GC01P037474	2.48607	https://www.genecards.org/cgi-bin/carddisp.pl?gene=ZC3H12A
CAPN3	Calpain 3	Protein Coding	48	GC15P042359	2.48536	https://www.genecards.org/cgi-bin/carddisp.pl?gene=CAPN3
HAAO	3-Hydroxyanthranilate 3,4-Dioxygenase	Protein Coding	45	GC02M042767	2.48287	https://www.genecards.org/cgi-bin/carddisp.pl?gene=HAAO
PDCD1	Programmed Cell Death 1	Protein Coding	48	GC02M241849	2.47974	https://www.genecards.org/cgi-bin/carddisp.pl?gene=PDCD1
XRCC3	X-Ray Repair Cross Complementing 3	Protein Coding	43	GC14M103697	2.47746	https://www.genecards.org/cgi-bin/carddisp.pl?gene=XRCC3
NDUFB6	NADH:Ubiquinone Oxidoreductase Subunit B6	Protein Coding	40	GC09M032553	2.47652	https://www.genecards.org/cgi-bin/carddisp.pl?gene=NDUFB6
SNCAIP	Synuclein Alpha Interacting Protein	Protein Coding	45	GC05P122311	2.47617	https://www.genecards.org/cgi-bin/carddisp.pl?gene=SNCAIP
MOCS2	Molybdenum Cofactor Synthesis 2	Protein Coding	43	GC05M053095	2.47574	https://www.genecards.org/cgi-bin/carddisp.pl?gene=MOCS2
SMARCA4	SWI/SNF Related, Matrix Associated, Actin Dependent Regulator Of Chromatin, Subfamily A, Member 4	Protein Coding	50	GC19P010932	2.47062	https://www.genecards.org/cgi-bin/carddisp.pl?gene=SMARCA4
XPC	XPC Complex Subunit, DNA Damage Recognition And Repair Factor	Protein Coding	46	GC03M016502	2.46977	https://www.genecards.org/cgi-bin/carddisp.pl?gene=XPC
UOX	Urate Oxidase (Pseudogene)	Pseudogene	16	GC01M084364	2.46915	https://www.genecards.org/cgi-bin/carddisp.pl?gene=UOX
GPHN	Gephyrin	Protein Coding	48	GC14P066507	2.46496	https://www.genecards.org/cgi-bin/carddisp.pl?gene=GPHN
PROCR	Protein C Receptor	Protein Coding	43	GC20P035216	2.46478	https://www.genecards.org/cgi-bin/carddisp.pl?gene=PROCR
FADS2	Fatty Acid Desaturase 2	Protein Coding	45	GC11P061792	2.4632	https://www.genecards.org/cgi-bin/carddisp.pl?gene=FADS2
AANAT	Aralkylamine N-Acetyltransferase	Protein Coding	40	GC17P076453	2.46313	https://www.genecards.org/cgi-bin/carddisp.pl?gene=AANAT
GPC1	Glypican 1	Protein Coding	44	GC02P240435	2.46032	https://www.genecards.org/cgi-bin/carddisp.pl?gene=GPC1
ATP8A1	ATPase Phospholipid Transporting 8A1	Protein Coding	43	GC04M042410	2.45419	https://www.genecards.org/cgi-bin/carddisp.pl?gene=ATP8A1
SNAP25	Synaptosome Associated Protein 25	Protein Coding	51	GC20P010218	2.45399	https://www.genecards.org/cgi-bin/carddisp.pl?gene=SNAP25
FLG	Filaggrin	Protein Coding	40	GC01M152274	2.45128	https://www.genecards.org/cgi-bin/carddisp.pl?gene=FLG
TBK1	TANK Binding Kinase 1	Protein Coding	50	GC12P064451	2.45061	https://www.genecards.org/cgi-bin/carddisp.pl?gene=TBK1
KCNE1	Potassium Voltage-Gated Channel Subfamily E Regulatory Subunit 1	Protein Coding	45	GC21M034446	2.4503	https://www.genecards.org/cgi-bin/carddisp.pl?gene=KCNE1
NDUFA3	NADH:Ubiquinone Oxidoreductase Subunit A3	Protein Coding	39	GC19P054102	2.44952	https://www.genecards.org/cgi-bin/carddisp.pl?gene=NDUFA3
NDUFB5	NADH:Ubiquinone Oxidoreductase Subunit B5	Protein Coding	37	GC03P179604	2.44952	https://www.genecards.org/cgi-bin/carddisp.pl?gene=NDUFB5
GLS	Glutaminase	Protein Coding	48	GC02P190880	2.44937	https://www.genecards.org/cgi-bin/carddisp.pl?gene=GLS
ATP5MC1	ATP Synthase Membrane Subunit C Locus 1	Protein Coding	30	GC17P048893	2.44859	https://www.genecards.org/cgi-bin/carddisp.pl?gene=ATP5MC1
COX20	Cytochrome C Oxidase Assembly Factor COX20	Protein Coding	38	GC01P244839	2.44724	https://www.genecards.org/cgi-bin/carddisp.pl?gene=COX20
PEX6	Peroxisomal Biogenesis Factor 6	Protein Coding	43	GC06M042963	2.44136	https://www.genecards.org/cgi-bin/carddisp.pl?gene=PEX6
RNASEL	Ribonuclease L	Protein Coding	45	GC01M182542	2.44037	https://www.genecards.org/cgi-bin/carddisp.pl?gene=RNASEL
CCKBR	Cholecystokinin B Receptor	Protein Coding	45	GC11P006259	2.4383	https://www.genecards.org/cgi-bin/carddisp.pl?gene=CCKBR
AKR1B10	Aldo-Keto Reductase Family 1 Member B10	Protein Coding	44	GC07P134527	2.43692	https://www.genecards.org/cgi-bin/carddisp.pl?gene=AKR1B10
TRAF4	TNF Receptor Associated Factor 4	Protein Coding	44	GC17P028986	2.43543	https://www.genecards.org/cgi-bin/carddisp.pl?gene=TRAF4
ACSS1	Acyl-CoA Synthetase Short Chain Family Member 1	Protein Coding	40	GC20M024986	2.4342	https://www.genecards.org/cgi-bin/carddisp.pl?gene=ACSS1
ETV4	ETS Variant Transcription Factor 4	Protein Coding	44	GC17M043527	2.43381	https://www.genecards.org/cgi-bin/carddisp.pl?gene=ETV4
ABCC4	ATP Binding Cassette Subfamily C Member 4	Protein Coding	47	GC13M095019	2.43191	https://www.genecards.org/cgi-bin/carddisp.pl?gene=ABCC4
FKBP4	FKBP Prolyl Isomerase 4	Protein Coding	45	GC12P002795	2.43073	https://www.genecards.org/cgi-bin/carddisp.pl?gene=FKBP4
DNTT	DNA Nucleotidylexotransferase	Protein Coding	43	GC10P096304	2.43054	https://www.genecards.org/cgi-bin/carddisp.pl?gene=DNTT
CEACAM3	CEA Cell Adhesion Molecule 3	Protein Coding	41	GC19P041796	2.4293	https://www.genecards.org/cgi-bin/carddisp.pl?gene=CEACAM3
SP3	Sp3 Transcription Factor	Protein Coding	43	GC02M173882	2.42756	https://www.genecards.org/cgi-bin/carddisp.pl?gene=SP3
MTPAP	Mitochondrial Poly(A) Polymerase	Protein Coding	38	GC10M030911	2.42736	https://www.genecards.org/cgi-bin/carddisp.pl?gene=MTPAP
TYSND1	Trypsin Like Peroxisomal Matrix Peptidase 1	Protein Coding	35	GC10M070137	2.42563	https://www.genecards.org/cgi-bin/carddisp.pl?gene=TYSND1
HSPB2	Heat Shock Protein Family B (Small) Member 2	Protein Coding	41	GC11P111913	2.41413	https://www.genecards.org/cgi-bin/carddisp.pl?gene=HSPB2
GNAS	GNAS Complex Locus	Protein Coding	51	GC20P058839	2.41321	https://www.genecards.org/cgi-bin/carddisp.pl?gene=GNAS
ATF6	Activating Transcription Factor 6	Protein Coding	48	GC01P161766	2.41147	https://www.genecards.org/cgi-bin/carddisp.pl?gene=ATF6
MT-TT	Mitochondrially Encoded TRNA-Thr (ACN)	RNA Gene	15	GCMTP015890	2.41063	https://www.genecards.org/cgi-bin/carddisp.pl?gene=MT-TT
CR2	Complement C3d Receptor 2	Protein Coding	45	GC01P207454	2.40863	https://www.genecards.org/cgi-bin/carddisp.pl?gene=CR2
AHCY	Adenosylhomocysteinase	Protein Coding	51	GC20M034320	2.40648	https://www.genecards.org/cgi-bin/carddisp.pl?gene=AHCY
LOC106099062	HBB Recombination Region	Biological Region	2	GC11P005247	2.40484	https://www.genecards.org/cgi-bin/carddisp.pl?gene=LOC106099062
ATP5MF	ATP Synthase Membrane Subunit F	Protein Coding	30	GC07M099449	2.40442	https://www.genecards.org/cgi-bin/carddisp.pl?gene=ATP5MF
CST3	Cystatin C	Protein Coding	45	GC20M023627	2.40245	https://www.genecards.org/cgi-bin/carddisp.pl?gene=CST3
CYP2F1	Cytochrome P450 Family 2 Subfamily F Member 1	Protein Coding	43	GC19P041114	2.40153	https://www.genecards.org/cgi-bin/carddisp.pl?gene=CYP2F1
RAMP1	Receptor Activity Modifying Protein 1	Protein Coding	44	GC02P237858	2.39883	https://www.genecards.org/cgi-bin/carddisp.pl?gene=RAMP1
MOG	Myelin Oligodendrocyte Glycoprotein	Protein Coding	46	GC06P051888	2.39797	https://www.genecards.org/cgi-bin/carddisp.pl?gene=MOG
APOD	Apolipoprotein D	Protein Coding	43	GC03M195568	2.39723	https://www.genecards.org/cgi-bin/carddisp.pl?gene=APOD
CHEK2	Checkpoint Kinase 2	Protein Coding	54	GC22M028687	2.39419	https://www.genecards.org/cgi-bin/carddisp.pl?gene=CHEK2
BBOX1	Gamma-Butyrobetaine Hydroxylase 1	Protein Coding	43	GC11P027019	2.39239	https://www.genecards.org/cgi-bin/carddisp.pl?gene=BBOX1
TOR1A	Torsin Family 1 Member A	Protein Coding	45	GC09M129812	2.39203	https://www.genecards.org/cgi-bin/carddisp.pl?gene=TOR1A
URM1	Ubiquitin Related Modifier 1	Protein Coding	34	GC09P128371	2.39201	https://www.genecards.org/cgi-bin/carddisp.pl?gene=URM1
KCNT1	Potassium Sodium-Activated Channel Subfamily T Member 1	Protein Coding	43	GC09P135702	2.39153	https://www.genecards.org/cgi-bin/carddisp.pl?gene=KCNT1
FOXJ1	Forkhead Box J1	Protein Coding	38	GC17M076136	2.39153	https://www.genecards.org/cgi-bin/carddisp.pl?gene=FOXJ1
MIR25	MicroRNA 25	RNA Gene	20	GC07M100093	2.39058	https://www.genecards.org/cgi-bin/carddisp.pl?gene=MIR25
CHD6	Chromodomain Helicase DNA Binding Protein 6	Protein Coding	38	GC20M041402	2.38989	https://www.genecards.org/cgi-bin/carddisp.pl?gene=CHD6
PSIP1	PC4 And SFRS1 Interacting Protein 1	Protein Coding	40	GC09M015464	2.38962	https://www.genecards.org/cgi-bin/carddisp.pl?gene=PSIP1
OPTN	Optineurin	Protein Coding	45	GC10P013099	2.38648	https://www.genecards.org/cgi-bin/carddisp.pl?gene=OPTN
MIR22	MicroRNA 22	RNA Gene	20	GC17M001713	2.38507	https://www.genecards.org/cgi-bin/carddisp.pl?gene=MIR22
MT-ND4L	Mitochondrially Encoded NADH:Ubiquinone Oxidoreductase Core Subunit 4L	Protein Coding	29	GCMTP010472	2.3841	https://www.genecards.org/cgi-bin/carddisp.pl?gene=MT-ND4L
SULT1A1	Sulfotransferase Family 1A Member 1	Protein Coding	43	GC16M028606	2.38264	https://www.genecards.org/cgi-bin/carddisp.pl?gene=SULT1A1
TGM1	Transglutaminase 1	Protein Coding	46	GC14M024249	2.37791	https://www.genecards.org/cgi-bin/carddisp.pl?gene=TGM1
PFN1	Profilin 1	Protein Coding	48	GC17M004945	2.37757	https://www.genecards.org/cgi-bin/carddisp.pl?gene=PFN1
KCNJ11	Potassium Inwardly Rectifying Channel Subfamily J Member 11	Protein Coding	48	GC11M017385	2.37573	https://www.genecards.org/cgi-bin/carddisp.pl?gene=KCNJ11
LOC111258526	NOS1 1c Alternate Promoter	Biological Region	1	GC12P117439	2.3737	https://www.genecards.org/cgi-bin/carddisp.pl?gene=LOC111258526
CETP	Cholesteryl Ester Transfer Protein	Protein Coding	47	GC16P056961	2.37353	https://www.genecards.org/cgi-bin/carddisp.pl?gene=CETP
MAP2K7	Mitogen-Activated Protein Kinase Kinase 7	Protein Coding	47	GC19P007903	2.37272	https://www.genecards.org/cgi-bin/carddisp.pl?gene=MAP2K7
JAG1	Jagged Canonical Notch Ligand 1	Protein Coding	51	GC20M010637	2.37156	https://www.genecards.org/cgi-bin/carddisp.pl?gene=JAG1
NANOS1	Nanos C2HC-Type Zinc Finger 1	Protein Coding	36	GC10P119029	2.37156	https://www.genecards.org/cgi-bin/carddisp.pl?gene=NANOS1
TPH2	Tryptophan Hydroxylase 2	Protein Coding	48	GC12P071938	2.3659	https://www.genecards.org/cgi-bin/carddisp.pl?gene=TPH2
PIK3C2A	Phosphatidylinositol-4-Phosphate 3-Kinase Catalytic Subunit Type 2 Alpha	Protein Coding	48	GC11M017240	2.3649	https://www.genecards.org/cgi-bin/carddisp.pl?gene=PIK3C2A
ROMO1	Reactive Oxygen Species Modulator 1	Protein Coding	33	GC20P035699	2.36369	https://www.genecards.org/cgi-bin/carddisp.pl?gene=ROMO1
STAT4	Signal Transducer And Activator Of Transcription 4	Protein Coding	47	GC02M191029	2.36095	https://www.genecards.org/cgi-bin/carddisp.pl?gene=STAT4
ATP5PB	ATP Synthase Peripheral Stalk-Membrane Subunit B	Protein Coding	30	GC01P111449	2.36046	https://www.genecards.org/cgi-bin/carddisp.pl?gene=ATP5PB
TRIM22	Tripartite Motif Containing 22	Protein Coding	40	GC11P005689	2.36015	https://www.genecards.org/cgi-bin/carddisp.pl?gene=TRIM22
ARRB2	Arrestin Beta 2	Protein Coding	45	GC17P004711	2.35997	https://www.genecards.org/cgi-bin/carddisp.pl?gene=ARRB2
PLA2G10	Phospholipase A2 Group X	Protein Coding	44	GC16M014672	2.35961	https://www.genecards.org/cgi-bin/carddisp.pl?gene=PLA2G10
SLC25A14	Solute Carrier Family 25 Member 14	Protein Coding	41	GC0XP130339	2.35869	https://www.genecards.org/cgi-bin/carddisp.pl?gene=SLC25A14
DLST	Dihydrolipoamide S-Succinyltransferase	Protein Coding	47	GC14P074881	2.35793	https://www.genecards.org/cgi-bin/carddisp.pl?gene=DLST
CYP3A43	Cytochrome P450 Family 3 Subfamily A Member 43	Protein Coding	43	GC07P099829	2.3561	https://www.genecards.org/cgi-bin/carddisp.pl?gene=CYP3A43
STX1A	Syntaxin 1A	Protein Coding	48	GC07M073700	2.35549	https://www.genecards.org/cgi-bin/carddisp.pl?gene=STX1A
MIR93	MicroRNA 93	RNA Gene	20	GC07M100394	2.35367	https://www.genecards.org/cgi-bin/carddisp.pl?gene=MIR93
KRT8	Keratin 8	Protein Coding	48	GC12M052897	2.3525	https://www.genecards.org/cgi-bin/carddisp.pl?gene=KRT8
CD274	CD274 Molecule	Protein Coding	45	GC09P005450	2.35238	https://www.genecards.org/cgi-bin/carddisp.pl?gene=CD274
UQCR10	Ubiquinol-Cytochrome C Reductase, Complex III Subunit X	Protein Coding	40	GC22P029767	2.35186	https://www.genecards.org/cgi-bin/carddisp.pl?gene=UQCR10
ETFRF1	Electron Transfer Flavoprotein Regulatory Factor 1	Protein Coding	25	GC12P025196	2.35133	https://www.genecards.org/cgi-bin/carddisp.pl?gene=ETFRF1
TXNL1	Thioredoxin Like 1	Protein Coding	40	GC18M056597	2.34864	https://www.genecards.org/cgi-bin/carddisp.pl?gene=TXNL1
GUSB	Glucuronidase Beta	Protein Coding	48	GC07M065960	2.34717	https://www.genecards.org/cgi-bin/carddisp.pl?gene=GUSB
CACNA1C	Calcium Voltage-Gated Channel Subunit Alpha1 C	Protein Coding	50	GC12P001970	2.34686	https://www.genecards.org/cgi-bin/carddisp.pl?gene=CACNA1C
TET2	Tet Methylcytosine Dioxygenase 2	Protein Coding	45	GC04P105145	2.34265	https://www.genecards.org/cgi-bin/carddisp.pl?gene=TET2
BGLAP	Bone Gamma-Carboxyglutamate Protein	Protein Coding	41	GC01P156242	2.34059	https://www.genecards.org/cgi-bin/carddisp.pl?gene=BGLAP
HTR2C	5-Hydroxytryptamine Receptor 2C	Protein Coding	48	GC0XP114584	2.33995	https://www.genecards.org/cgi-bin/carddisp.pl?gene=HTR2C
IL16	Interleukin 16	Protein Coding	43	GC15P081159	2.33774	https://www.genecards.org/cgi-bin/carddisp.pl?gene=IL16
ADAMTS13	ADAM Metallopeptidase With Thrombospondin Type 1 Motif 13	Protein Coding	47	GC09P133414	2.33702	https://www.genecards.org/cgi-bin/carddisp.pl?gene=ADAMTS13
RASD1	Ras Related Dexamethasone Induced 1	Protein Coding	40	GC17M017494	2.33547	https://www.genecards.org/cgi-bin/carddisp.pl?gene=RASD1
MIR143	MicroRNA 143	RNA Gene	23	GC05P149410	2.33528	https://www.genecards.org/cgi-bin/carddisp.pl?gene=MIR143
PTPRC	Protein Tyrosine Phosphatase Receptor Type C	Protein Coding	51	GC01P198607	2.33175	https://www.genecards.org/cgi-bin/carddisp.pl?gene=PTPRC
RPE	Ribulose-5-Phosphate-3-Epimerase	Protein Coding	43	GC02P210002	2.33091	https://www.genecards.org/cgi-bin/carddisp.pl?gene=RPE
ASIC5	Acid Sensing Ion Channel Subunit Family Member 5	Protein Coding	34	GC04M155829	2.33036	https://www.genecards.org/cgi-bin/carddisp.pl?gene=ASIC5
WNT5A	Wnt Family Member 5A	Protein Coding	50	GC03M055465	2.32876	https://www.genecards.org/cgi-bin/carddisp.pl?gene=WNT5A
TINAGL1	Tubulointerstitial Nephritis Antigen Like 1	Protein Coding	39	GC01P031576	2.32844	https://www.genecards.org/cgi-bin/carddisp.pl?gene=TINAGL1
NOS2P4	Nitric Oxide Synthase 2 Pseudogene 4	Pseudogene	3	GC17P016812	2.32844	https://www.genecards.org/cgi-bin/carddisp.pl?gene=NOS2P4
CYP4A22	Cytochrome P450 Family 4 Subfamily A Member 22	Protein Coding	36	GC01P047142	2.32752	https://www.genecards.org/cgi-bin/carddisp.pl?gene=CYP4A22
ADHFE1	Alcohol Dehydrogenase Iron Containing 1	Protein Coding	38	GC08P066432	2.32493	https://www.genecards.org/cgi-bin/carddisp.pl?gene=ADHFE1
CCR1	C-C Motif Chemokine Receptor 1	Protein Coding	45	GC03M046218	2.32415	https://www.genecards.org/cgi-bin/carddisp.pl?gene=CCR1
BSG	Basigin (Ok Blood Group)	Protein Coding	44	GC19P000571	2.3219	https://www.genecards.org/cgi-bin/carddisp.pl?gene=BSG
CHKB	Choline Kinase Beta	Protein Coding	46	GC22M050578	2.32104	https://www.genecards.org/cgi-bin/carddisp.pl?gene=CHKB
PAM	Peptidylglycine Alpha-Amidating Monooxygenase	Protein Coding	44	GC05P102753	2.31803	https://www.genecards.org/cgi-bin/carddisp.pl?gene=PAM
TPT1	Tumor Protein, Translationally-Controlled 1	Protein Coding	47	GC13M045333	2.31682	https://www.genecards.org/cgi-bin/carddisp.pl?gene=TPT1
CBR1	Carbonyl Reductase 1	Protein Coding	47	GC21P036069	2.3166	https://www.genecards.org/cgi-bin/carddisp.pl?gene=CBR1
APOA4	Apolipoprotein A4	Protein Coding	43	GC11M116820	2.31567	https://www.genecards.org/cgi-bin/carddisp.pl?gene=APOA4
ATP5ME	ATP Synthase Membrane Subunit E	Protein Coding	30	GC04M000680	2.31477	https://www.genecards.org/cgi-bin/carddisp.pl?gene=ATP5ME
MIR27A	MicroRNA 27a	RNA Gene	22	GC19M014067	2.31286	https://www.genecards.org/cgi-bin/carddisp.pl?gene=MIR27A
PRMT1	Protein Arginine Methyltransferase 1	Protein Coding	48	GC19P049675	2.31235	https://www.genecards.org/cgi-bin/carddisp.pl?gene=PRMT1
CFH	Complement Factor H	Protein Coding	46	GC01P196621	2.31071	https://www.genecards.org/cgi-bin/carddisp.pl?gene=CFH
CCL1	C-C Motif Chemokine Ligand 1	Protein Coding	38	GC17M034413	2.3091	https://www.genecards.org/cgi-bin/carddisp.pl?gene=CCL1
MATN1	Matrilin 1	Protein Coding	38	GC01M030711	2.3091	https://www.genecards.org/cgi-bin/carddisp.pl?gene=MATN1
CDH3	Cadherin 3	Protein Coding	48	GC16P068637	2.30742	https://www.genecards.org/cgi-bin/carddisp.pl?gene=CDH3
PNMT	Phenylethanolamine N-Methyltransferase	Protein Coding	45	GC17P039667	2.30742	https://www.genecards.org/cgi-bin/carddisp.pl?gene=PNMT
GATM	Glycine Amidinotransferase	Protein Coding	46	GC15M045361	2.3059	https://www.genecards.org/cgi-bin/carddisp.pl?gene=GATM
GABPA	GA Binding Protein Transcription Factor Subunit Alpha	Protein Coding	41	GC21P025734	2.29843	https://www.genecards.org/cgi-bin/carddisp.pl?gene=GABPA
COX7A2L	Cytochrome C Oxidase Subunit 7A2 Like	Protein Coding	41	GC02M042312	2.29619	https://www.genecards.org/cgi-bin/carddisp.pl?gene=COX7A2L
PRLR	Prolactin Receptor	Protein Coding	48	GC05M035048	2.29579	https://www.genecards.org/cgi-bin/carddisp.pl?gene=PRLR
TOP3A	DNA Topoisomerase III Alpha	Protein Coding	42	GC17M018271	2.29532	https://www.genecards.org/cgi-bin/carddisp.pl?gene=TOP3A
IL4I1	Interleukin 4 Induced 1	Protein Coding	38	GC19M049890	2.29424	https://www.genecards.org/cgi-bin/carddisp.pl?gene=IL4I1
CD68	CD68 Molecule	Protein Coding	40	GC17P007579	2.29389	https://www.genecards.org/cgi-bin/carddisp.pl?gene=CD68
TRPA1	Transient Receptor Potential Cation Channel Subfamily A Member 1	Protein Coding	46	GC08M072019	2.29147	https://www.genecards.org/cgi-bin/carddisp.pl?gene=TRPA1
SLC25A21	Solute Carrier Family 25 Member 21	Protein Coding	44	GC14M036677	2.2893	https://www.genecards.org/cgi-bin/carddisp.pl?gene=SLC25A21
CYP4Z1	Cytochrome P450 Family 4 Subfamily Z Member 1	Protein Coding	36	GC01P047067	2.2891	https://www.genecards.org/cgi-bin/carddisp.pl?gene=CYP4Z1
PTPN22	Protein Tyrosine Phosphatase Non-Receptor Type 22	Protein Coding	48	GC01M113813	2.28697	https://www.genecards.org/cgi-bin/carddisp.pl?gene=PTPN22
CYB5R4	Cytochrome B5 Reductase 4	Protein Coding	41	GC06P083859	2.2868	https://www.genecards.org/cgi-bin/carddisp.pl?gene=CYB5R4
YWHAZ	Tyrosine 3-Monooxygenase/Tryptophan 5-Monooxygenase Activation Protein Zeta	Protein Coding	48	GC08M100917	2.28353	https://www.genecards.org/cgi-bin/carddisp.pl?gene=YWHAZ
XRCC5	X-Ray Repair Cross Complementing 5	Protein Coding	45	GC02P216107	2.28337	https://www.genecards.org/cgi-bin/carddisp.pl?gene=XRCC5
COQ8A	Coenzyme Q8A	Protein Coding	36	GC01P226939	2.28178	https://www.genecards.org/cgi-bin/carddisp.pl?gene=COQ8A
IL13RA1	Interleukin 13 Receptor Subunit Alpha 1	Protein Coding	43	GC0XP118727	2.28177	https://www.genecards.org/cgi-bin/carddisp.pl?gene=IL13RA1
CPQ	Carboxypeptidase Q	Protein Coding	34	GC08P096645	2.28047	https://www.genecards.org/cgi-bin/carddisp.pl?gene=CPQ
KMO	Kynurenine 3-Monooxygenase	Protein Coding	45	GC01P241532	2.27817	https://www.genecards.org/cgi-bin/carddisp.pl?gene=KMO
CDK7	Cyclin Dependent Kinase 7	Protein Coding	47	GC05P069250	2.2781	https://www.genecards.org/cgi-bin/carddisp.pl?gene=CDK7
PPP3CA	Protein Phosphatase 3 Catalytic Subunit Alpha	Protein Coding	54	GC04M101024	2.27777	https://www.genecards.org/cgi-bin/carddisp.pl?gene=PPP3CA
PEX1	Peroxisomal Biogenesis Factor 1	Protein Coding	45	GC07M092487	2.27475	https://www.genecards.org/cgi-bin/carddisp.pl?gene=PEX1
H4-16	H4 Histone 16	Protein Coding	34	GC12M015125	2.27397	https://www.genecards.org/cgi-bin/carddisp.pl?gene=H4-16
UBE2L3	Ubiquitin Conjugating Enzyme E2 L3	Protein Coding	46	GC22P021549	2.27233	https://www.genecards.org/cgi-bin/carddisp.pl?gene=UBE2L3
COA3	Cytochrome C Oxidase Assembly Factor 3	Protein Coding	35	GC17M042795	2.27152	https://www.genecards.org/cgi-bin/carddisp.pl?gene=COA3
CARD16	Caspase Recruitment Domain Family Member 16	Protein Coding	36	GC11M105041	2.27112	https://www.genecards.org/cgi-bin/carddisp.pl?gene=CARD16
CBR3	Carbonyl Reductase 3	Protein Coding	44	GC21P036134	2.26877	https://www.genecards.org/cgi-bin/carddisp.pl?gene=CBR3
UBIAD1	UbiA Prenyltransferase Domain Containing 1	Protein Coding	41	GC01P011273	2.26869	https://www.genecards.org/cgi-bin/carddisp.pl?gene=UBIAD1
GDF15	Growth Differentiation Factor 15	Protein Coding	43	GC19P025548	2.26755	https://www.genecards.org/cgi-bin/carddisp.pl?gene=GDF15
ACSL4	Acyl-CoA Synthetase Long Chain Family Member 4	Protein Coding	45	GC0XM109624	2.26649	https://www.genecards.org/cgi-bin/carddisp.pl?gene=ACSL4
GPD2	Glycerol-3-Phosphate Dehydrogenase 2	Protein Coding	47	GC02P156435	2.26639	https://www.genecards.org/cgi-bin/carddisp.pl?gene=GPD2
TP63	Tumor Protein P63	Protein Coding	49	GC03P189598	2.26394	https://www.genecards.org/cgi-bin/carddisp.pl?gene=TP63
PSG2	Pregnancy Specific Beta-1-Glycoprotein 2	Protein Coding	34	GC19M043064	2.26153	https://www.genecards.org/cgi-bin/carddisp.pl?gene=PSG2
FH	Fumarate Hydratase	Protein Coding	46	GC01M241499	2.26057	https://www.genecards.org/cgi-bin/carddisp.pl?gene=FH
POU4F1	POU Class 4 Homeobox 1	Protein Coding	39	GC13M078598	2.25683	https://www.genecards.org/cgi-bin/carddisp.pl?gene=POU4F1
GLS2	Glutaminase 2	Protein Coding	43	GC12M056470	2.25609	https://www.genecards.org/cgi-bin/carddisp.pl?gene=GLS2
ACSM3	Acyl-CoA Synthetase Medium Chain Family Member 3	Protein Coding	38	GC16P020610	2.25546	https://www.genecards.org/cgi-bin/carddisp.pl?gene=ACSM3
VIPR1	Vasoactive Intestinal Peptide Receptor 1	Protein Coding	47	GC03P042490	2.25484	https://www.genecards.org/cgi-bin/carddisp.pl?gene=VIPR1
MICB	MHC Class I Polypeptide-Related Sequence B	Protein Coding	42	GC06P051952	2.25097	https://www.genecards.org/cgi-bin/carddisp.pl?gene=MICB
HNF1A	HNF1 Homeobox A	Protein Coding	46	GC12P120978	2.24601	https://www.genecards.org/cgi-bin/carddisp.pl?gene=HNF1A
HSD17B13	Hydroxysteroid 17-Beta Dehydrogenase 13	Protein Coding	37	GC04M087303	2.24578	https://www.genecards.org/cgi-bin/carddisp.pl?gene=HSD17B13
MAZ	MYC Associated Zinc Finger Protein	Protein Coding	41	GC16P029806	2.24129	https://www.genecards.org/cgi-bin/carddisp.pl?gene=MAZ
MICAL3	Microtubule Associated Monooxygenase, Calponin And LIM Domain Containing 3	Protein Coding	34	GC22M017792	2.24118	https://www.genecards.org/cgi-bin/carddisp.pl?gene=MICAL3
PLIN2	Perilipin 2	Protein Coding	44	GC09M019123	2.24118	https://www.genecards.org/cgi-bin/carddisp.pl?gene=PLIN2
PTGR1	Prostaglandin Reductase 1	Protein Coding	43	GC09M111549	2.24082	https://www.genecards.org/cgi-bin/carddisp.pl?gene=PTGR1
GSTT2B	Glutathione S-Transferase Theta 2B	Protein Coding	36	GC22M023957	2.24075	https://www.genecards.org/cgi-bin/carddisp.pl?gene=GSTT2B
ERCC5	ERCC Excision Repair 5, Endonuclease	Protein Coding	45	GC13P102845	2.23993	https://www.genecards.org/cgi-bin/carddisp.pl?gene=ERCC5
PNOC	Prepronociceptin	Protein Coding	38	GC08P028316	2.23926	https://www.genecards.org/cgi-bin/carddisp.pl?gene=PNOC
SFPQ	Splicing Factor Proline And Glutamine Rich	Protein Coding	44	GC01M035176	2.2379	https://www.genecards.org/cgi-bin/carddisp.pl?gene=SFPQ
SLC9A3	Solute Carrier Family 9 Member A3	Protein Coding	47	GC05M000472	2.23762	https://www.genecards.org/cgi-bin/carddisp.pl?gene=SLC9A3
MTHFD2	Methylenetetrahydrofolate Dehydrogenase (NADP+ Dependent) 2, Methenyltetrahydrofolate Cyclohydrolase	Protein Coding	44	GC02P074186	2.23722	https://www.genecards.org/cgi-bin/carddisp.pl?gene=MTHFD2
CES1	Carboxylesterase 1	Protein Coding	47	GC16M055836	2.23666	https://www.genecards.org/cgi-bin/carddisp.pl?gene=CES1
STAR	Steroidogenic Acute Regulatory Protein	Protein Coding	47	GC08M038145	2.23619	https://www.genecards.org/cgi-bin/carddisp.pl?gene=STAR
UQCRH	Ubiquinol-Cytochrome C Reductase Hinge Protein	Protein Coding	38	GC01P046303	2.23439	https://www.genecards.org/cgi-bin/carddisp.pl?gene=UQCRH
IL33	Interleukin 33	Protein Coding	40	GC09P006206	2.23356	https://www.genecards.org/cgi-bin/carddisp.pl?gene=IL33
LDHB	Lactate Dehydrogenase B	Protein Coding	47	GC12M021635	2.2326	https://www.genecards.org/cgi-bin/carddisp.pl?gene=LDHB
PLD1	Phospholipase D1	Protein Coding	49	GC03M171600	2.23025	https://www.genecards.org/cgi-bin/carddisp.pl?gene=PLD1
CDKN2B	Cyclin Dependent Kinase Inhibitor 2B	Protein Coding	48	GC09M022002	2.22922	https://www.genecards.org/cgi-bin/carddisp.pl?gene=CDKN2B
GCG	Glucagon	Protein Coding	41	GC02M162142	2.22547	https://www.genecards.org/cgi-bin/carddisp.pl?gene=GCG
PKD1	Polycystin 1, Transient Receptor Potential Channel Interacting	Protein Coding	46	GC16M002528	2.22456	https://www.genecards.org/cgi-bin/carddisp.pl?gene=PKD1
ALDH8A1	Aldehyde Dehydrogenase 8 Family Member A1	Protein Coding	38	GC06M134917	2.22114	https://www.genecards.org/cgi-bin/carddisp.pl?gene=ALDH8A1
TXNDC2	Thioredoxin Domain Containing 2	Protein Coding	36	GC18P009885	2.21725	https://www.genecards.org/cgi-bin/carddisp.pl?gene=TXNDC2
MIR19A	MicroRNA 19a	RNA Gene	19	GC13P091451	2.21649	https://www.genecards.org/cgi-bin/carddisp.pl?gene=MIR19A
HYOU1	Hypoxia Up-Regulated 1	Protein Coding	44	GC11M119045	2.21553	https://www.genecards.org/cgi-bin/carddisp.pl?gene=HYOU1
MAP3K1	Mitogen-Activated Protein Kinase Kinase Kinase 1	Protein Coding	50	GC05P056815	2.21343	https://www.genecards.org/cgi-bin/carddisp.pl?gene=MAP3K1
B3GAT1	Beta-1,3-Glucuronyltransferase 1	Protein Coding	44	GC11M134378	2.21267	https://www.genecards.org/cgi-bin/carddisp.pl?gene=B3GAT1
CISH	Cytokine Inducible SH2 Containing Protein	Protein Coding	46	GC03M050618	2.21214	https://www.genecards.org/cgi-bin/carddisp.pl?gene=CISH
PIN1	Peptidylprolyl Cis/Trans Isomerase, NIMA-Interacting 1	Protein Coding	48	GC19P009835	2.21072	https://www.genecards.org/cgi-bin/carddisp.pl?gene=PIN1
CDK6	Cyclin Dependent Kinase 6	Protein Coding	54	GC07M092604	2.20828	https://www.genecards.org/cgi-bin/carddisp.pl?gene=CDK6
CFAP92	Cilia And Flagella Associated Protein 92 (Putative)	Protein Coding	21	GC03M129229	2.20784	https://www.genecards.org/cgi-bin/carddisp.pl?gene=CFAP92
AUH	AU RNA Binding Methylglutaconyl-CoA Hydratase	Protein Coding	44	GC09M091213	2.20768	https://www.genecards.org/cgi-bin/carddisp.pl?gene=AUH
PLA2G3	Phospholipase A2 Group III	Protein Coding	38	GC22M031135	2.20753	https://www.genecards.org/cgi-bin/carddisp.pl?gene=PLA2G3
MSH6	MutS Homolog 6	Protein Coding	51	GC02P047695	2.2055	https://www.genecards.org/cgi-bin/carddisp.pl?gene=MSH6
PTP4A1	Protein Tyrosine Phosphatase 4A1	Protein Coding	42	GC06P063521	2.20296	https://www.genecards.org/cgi-bin/carddisp.pl?gene=PTP4A1
ALDH1L1	Aldehyde Dehydrogenase 1 Family Member L1	Protein Coding	41	GC03M126103	2.19963	https://www.genecards.org/cgi-bin/carddisp.pl?gene=ALDH1L1
MIR181B1	MicroRNA 181b-1	RNA Gene	19	GC01M198858	2.19943	https://www.genecards.org/cgi-bin/carddisp.pl?gene=MIR181B1
MIR221	MicroRNA 221	RNA Gene	20	GC0XM045746	2.19866	https://www.genecards.org/cgi-bin/carddisp.pl?gene=MIR221
ADORA1	Adenosine A1 Receptor	Protein Coding	48	GC01P203090	2.19836	https://www.genecards.org/cgi-bin/carddisp.pl?gene=ADORA1
MT-TA	Mitochondrially Encoded TRNA-Ala (GCN)	RNA Gene	11	GCMTM005589	2.19761	https://www.genecards.org/cgi-bin/carddisp.pl?gene=MT-TA
PRPF8	Pre-MRNA Processing Factor 8	Protein Coding	42	GC17M001650	2.19561	https://www.genecards.org/cgi-bin/carddisp.pl?gene=PRPF8
CYP8B1	Cytochrome P450 Family 8 Subfamily B Member 1	Protein Coding	41	GC03M042856	2.19558	https://www.genecards.org/cgi-bin/carddisp.pl?gene=CYP8B1
[truncated: 8,967 more rows]

## Sheet: Sheet2
Gene Symbol	Description	Category	Gifts	GC Id	Relevance score	GeneCards Link
NOS3	Nitric Oxide Synthase 3	Protein Coding	52	GC07P150990	52.1627	https://www.genecards.org/cgi-bin/carddisp.pl?gene=NOS3
NOS2	Nitric Oxide Synthase 2	Protein Coding	50	GC17M027756	49.6186	https://www.genecards.org/cgi-bin/carddisp.pl?gene=NOS2
NOS1	Nitric Oxide Synthase 1	Protein Coding	50	GC12M117208	39.3902	https://www.genecards.org/cgi-bin/carddisp.pl?gene=NOS1
AIFM1	Apoptosis Inducing Factor Mitochondria Associated 1	Protein Coding	50	GC0XM130129	34.4033	https://www.genecards.org/cgi-bin/carddisp.pl?gene=AIFM1
GFM1	G Elongation Factor Mitochondrial 1	Protein Coding	45	GC03P158644	32.1949	https://www.genecards.org/cgi-bin/carddisp.pl?gene=GFM1
FARS2	Phenylalanyl-TRNA Synthetase 2, Mitochondrial	Protein Coding	44	GC06P005261	31.8968	https://www.genecards.org/cgi-bin/carddisp.pl?gene=FARS2
CARS2	Cysteinyl-TRNA Synthetase 2, Mitochondrial	Protein Coding	41	GC13M110641	30.8652	https://www.genecards.org/cgi-bin/carddisp.pl?gene=CARS2
AARS2	Alanyl-TRNA Synthetase 2, Mitochondrial	Protein Coding	43	GC06M044297	30.155	https://www.genecards.org/cgi-bin/carddisp.pl?gene=AARS2
SOD1	Superoxide Dismutase 1	Protein Coding	52	GC21P031659	29.4677	https://www.genecards.org/cgi-bin/carddisp.pl?gene=SOD1
CAT	Catalase	Protein Coding	50	GC11P034460	27.7199	https://www.genecards.org/cgi-bin/carddisp.pl?gene=CAT
EARS2	Glutamyl-TRNA Synthetase 2, Mitochondrial	Protein Coding	43	GC16M023527	27.3433	https://www.genecards.org/cgi-bin/carddisp.pl?gene=EARS2
NARS2	Asparaginyl-TRNA Synthetase 2, Mitochondrial	Protein Coding	44	GC11M078435	26.955	https://www.genecards.org/cgi-bin/carddisp.pl?gene=NARS2
MTO1	Mitochondrial TRNA Translation Optimization 1	Protein Coding	43	GC06P073461	26.634	https://www.genecards.org/cgi-bin/carddisp.pl?gene=MTO1
ELAC2	ElaC Ribonuclease Z 2	Protein Coding	43	GC17M012991	26.4511	https://www.genecards.org/cgi-bin/carddisp.pl?gene=ELAC2
TUFM	Tu Translation Elongation Factor, Mitochondrial	Protein Coding	45	GC16M029145	25.9943	https://www.genecards.org/cgi-bin/carddisp.pl?gene=TUFM
TSFM	Ts Translation Elongation Factor, Mitochondrial	Protein Coding	44	GC12P057778	25.7466	https://www.genecards.org/cgi-bin/carddisp.pl?gene=TSFM
POLR1C	RNA Polymerase I And III Subunit C	Protein Coding	44	GC06P052227	24.7896	https://www.genecards.org/cgi-bin/carddisp.pl?gene=POLR1C
VARS2	Valyl-TRNA Synthetase 2, Mitochondrial	Protein Coding	43	GC06P051937	23.7936	https://www.genecards.org/cgi-bin/carddisp.pl?gene=VARS2
RAB33A	RAB33A, Member RAS Oncogene Family	Protein Coding	37	GC0XP130110	23.5239	https://www.genecards.org/cgi-bin/carddisp.pl?gene=RAB33A
MTRFR	Mitochondrial Translation Release Factor In Rescue	Protein Coding	29	GC12P123233	23.2687	https://www.genecards.org/cgi-bin/carddisp.pl?gene=MTRFR
PNPT1	Polyribonucleotide Nucleotidyltransferase 1	Protein Coding	44	GC02M055634	22.029	https://www.genecards.org/cgi-bin/carddisp.pl?gene=PNPT1
OLR1	Oxidized Low Density Lipoprotein Receptor 1	Protein Coding	44	GC12M015055	21.3628	https://www.genecards.org/cgi-bin/carddisp.pl?gene=OLR1
MTFMT	Mitochondrial Methionyl-TRNA Formyltransferase	Protein Coding	42	GC15M065001	21.3561	https://www.genecards.org/cgi-bin/carddisp.pl?gene=MTFMT
RMND1	Required For Meiotic Nuclear Division 1 Homolog	Protein Coding	37	GC06M151404	21.1187	https://www.genecards.org/cgi-bin/carddisp.pl?gene=RMND1
XDH	Xanthine Dehydrogenase	Protein Coding	47	GC02M031334	20.8188	https://www.genecards.org/cgi-bin/carddisp.pl?gene=XDH
MRPL44	Mitochondrial Ribosomal Protein L44	Protein Coding	40	GC02P223957	20.7437	https://www.genecards.org/cgi-bin/carddisp.pl?gene=MRPL44
MRPS22	Mitochondrial Ribosomal Protein S22	Protein Coding	42	GC03P139005	20.363	https://www.genecards.org/cgi-bin/carddisp.pl?gene=MRPS22
SOD2	Superoxide Dismutase 2	Protein Coding	51	GC06M159669	19.9955	https://www.genecards.org/cgi-bin/carddisp.pl?gene=SOD2
HMOX1	Heme Oxygenase 1	Protein Coding	53	GC22P035380	19.912	https://www.genecards.org/cgi-bin/carddisp.pl?gene=HMOX1
GTPBP3	GTP Binding Protein 3, Mitochondrial	Protein Coding	41	GC19P025529	19.8506	https://www.genecards.org/cgi-bin/carddisp.pl?gene=GTPBP3
TXN2	Thioredoxin 2	Protein Coding	46	GC22M036467	19.6846	https://www.genecards.org/cgi-bin/carddisp.pl?gene=TXN2
CPT2	Carnitine Palmitoyltransferase 2	Protein Coding	50	GC01P053196	19.4275	https://www.genecards.org/cgi-bin/carddisp.pl?gene=CPT2
GFM2	GTP Dependent Ribosome Recycling Factor Mitochondrial 2	Protein Coding	41	GC05M074721	19.2391	https://www.genecards.org/cgi-bin/carddisp.pl?gene=GFM2
NFE2L2	Nuclear Factor, Erythroid 2 Like 2	Protein Coding	50	GC02M177227	19.216	https://www.genecards.org/cgi-bin/carddisp.pl?gene=NFE2L2
GSR	Glutathione-Disulfide Reductase	Protein Coding	50	GC08M030678	18.7749	https://www.genecards.org/cgi-bin/carddisp.pl?gene=GSR
TNF	Tumor Necrosis Factor	Protein Coding	51	GC06P051959	18.534	https://www.genecards.org/cgi-bin/carddisp.pl?gene=TNF
MPO	Myeloperoxidase	Protein Coding	51	GC17M058269	18.0259	https://www.genecards.org/cgi-bin/carddisp.pl?gene=MPO
ACADVL	Acyl-CoA Dehydrogenase Very Long Chain	Protein Coding	46	GC17P007219	18.0136	https://www.genecards.org/cgi-bin/carddisp.pl?gene=ACADVL
TXN	Thioredoxin	Protein Coding	46	GC09M110243	17.9843	https://www.genecards.org/cgi-bin/carddisp.pl?gene=TXN
TP53	Tumor Protein P53	Protein Coding	54	GC17M007661	17.5347	https://www.genecards.org/cgi-bin/carddisp.pl?gene=TP53
HADHA	Hydroxyacyl-CoA Dehydrogenase Trifunctional Multienzyme Complex Subunit Alpha	Protein Coding	47	GC02M026190	17.3676	https://www.genecards.org/cgi-bin/carddisp.pl?gene=HADHA
MIPEP	Mitochondrial Intermediate Peptidase	Protein Coding	43	GC13M023730	17.3458	https://www.genecards.org/cgi-bin/carddisp.pl?gene=MIPEP
TRMT5	TRNA Methyltransferase 5	Protein Coding	39	GC14M060971	17.1732	https://www.genecards.org/cgi-bin/carddisp.pl?gene=TRMT5
MRPS34	Mitochondrial Ribosomal Protein S34	Protein Coding	37	GC16M001771	16.9614	https://www.genecards.org/cgi-bin/carddisp.pl?gene=MRPS34
ACADM	Acyl-CoA Dehydrogenase Medium Chain	Protein Coding	47	GC01P075724	16.6928	https://www.genecards.org/cgi-bin/carddisp.pl?gene=ACADM
TARS2	Threonyl-TRNA Synthetase 2, Mitochondrial	Protein Coding	43	GC01P150499	16.602	https://www.genecards.org/cgi-bin/carddisp.pl?gene=TARS2
CPT1A	Carnitine Palmitoyltransferase 1A	Protein Coding	50	GC11M068754	16.5969	https://www.genecards.org/cgi-bin/carddisp.pl?gene=CPT1A
TRIT1	TRNA Isopentenyltransferase 1	Protein Coding	43	GC01M039842	16.5421	https://www.genecards.org/cgi-bin/carddisp.pl?gene=TRIT1
CYCS	Cytochrome C, Somatic	Protein Coding	49	GC07M025118	16.4638	https://www.genecards.org/cgi-bin/carddisp.pl?gene=CYCS
C1QBP	Complement C1q Binding Protein	Protein Coding	46	GC17M005432	16.4055	https://www.genecards.org/cgi-bin/carddisp.pl?gene=C1QBP
FMO3	Flavin Containing Dimethylaniline Monoxygenase 3	Protein Coding	47	GC01P171090	16.3411	https://www.genecards.org/cgi-bin/carddisp.pl?gene=FMO3
FASTKD2	FAST Kinase Domains 2	Protein Coding	40	GC02P206766	16.2874	https://www.genecards.org/cgi-bin/carddisp.pl?gene=FASTKD2
SLC25A26	Solute Carrier Family 25 Member 26	Protein Coding	38	GC03P066120	16.1561	https://www.genecards.org/cgi-bin/carddisp.pl?gene=SLC25A26
HADHB	Hydroxyacyl-CoA Dehydrogenase Trifunctional Multienzyme Complex Subunit Beta	Protein Coding	48	GC02P026243	16.1427	https://www.genecards.org/cgi-bin/carddisp.pl?gene=HADHB
HSD17B4	Hydroxysteroid 17-Beta Dehydrogenase 4	Protein Coding	47	GC05P119452	16.0744	https://www.genecards.org/cgi-bin/carddisp.pl?gene=HSD17B4
MARS2	Methionyl-TRNA Synthetase 2, Mitochondrial	Protein Coding	43	GC02P197705	16.0208	https://www.genecards.org/cgi-bin/carddisp.pl?gene=MARS2
CYBA	Cytochrome B-245 Alpha Chain	Protein Coding	48	GC16M088643	15.7212	https://www.genecards.org/cgi-bin/carddisp.pl?gene=CYBA
MRPS16	Mitochondrial Ribosomal Protein S16	Protein Coding	44	GC10M073248	15.5005	https://www.genecards.org/cgi-bin/carddisp.pl?gene=MRPS16
CYP3A4	Cytochrome P450 Family 3 Subfamily A Member 4	Protein Coding	51	GC07M099759	15.4168	https://www.genecards.org/cgi-bin/carddisp.pl?gene=CYP3A4
PON1	Paraoxonase 1	Protein Coding	46	GC07M095297	15.3122	https://www.genecards.org/cgi-bin/carddisp.pl?gene=PON1
CYP2D6	Cytochrome P450 Family 2 Subfamily D Member 6	Protein Coding	49	GC22M042126	14.9752	https://www.genecards.org/cgi-bin/carddisp.pl?gene=CYP2D6
NOS1AP	Nitric Oxide Synthase 1 Adaptor Protein	Protein Coding	39	GC01P162069	14.7742	https://www.genecards.org/cgi-bin/carddisp.pl?gene=NOS1AP
PTGS2	Prostaglandin-Endoperoxide Synthase 2	Protein Coding	49	GC01M186640	14.6746	https://www.genecards.org/cgi-bin/carddisp.pl?gene=PTGS2
ACADL	Acyl-CoA Dehydrogenase Long Chain	Protein Coding	44	GC02M210187	14.6337	https://www.genecards.org/cgi-bin/carddisp.pl?gene=ACADL
GPX1	Glutathione Peroxidase 1	Protein Coding	48	GC03M049426	14.5643	https://www.genecards.org/cgi-bin/carddisp.pl?gene=GPX1
G6PD	Glucose-6-Phosphate Dehydrogenase	Protein Coding	51	GC0XM154531	14.5501	https://www.genecards.org/cgi-bin/carddisp.pl?gene=G6PD
EHHADH	Enoyl-CoA Hydratase And 3-Hydroxyacyl CoA Dehydrogenase	Protein Coding	45	GC03M185190	14.4871	https://www.genecards.org/cgi-bin/carddisp.pl?gene=EHHADH
ACADS	Acyl-CoA Dehydrogenase Short Chain	Protein Coding	47	GC12P120890	14.2956	https://www.genecards.org/cgi-bin/carddisp.pl?gene=ACADS
IL1B	Interleukin 1 Beta	Protein Coding	49	GC02M112829	14.2426	https://www.genecards.org/cgi-bin/carddisp.pl?gene=IL1B
OGG1	8-Oxoguanine DNA Glycosylase	Protein Coding	47	GC03P009751	14.238	https://www.genecards.org/cgi-bin/carddisp.pl?gene=OGG1
ACOX1	Acyl-CoA Oxidase 1	Protein Coding	47	GC17M075941	14.2176	https://www.genecards.org/cgi-bin/carddisp.pl?gene=ACOX1
SLC25A20	Solute Carrier Family 25 Member 20	Protein Coding	47	GC03M048869	14.2043	https://www.genecards.org/cgi-bin/carddisp.pl?gene=SLC25A20
ATP5F1A	ATP Synthase F1 Subunit Alpha	Protein Coding	37	GC18M046081	14.1921	https://www.genecards.org/cgi-bin/carddisp.pl?gene=ATP5F1A
MAPK14	Mitogen-Activated Protein Kinase 14	Protein Coding	52	GC06P052142	13.9095	https://www.genecards.org/cgi-bin/carddisp.pl?gene=MAPK14
QRSL1	Glutaminyl-TRNA Amidotransferase Subunit QRSL1	Protein Coding	40	GC06P106629	13.8905	https://www.genecards.org/cgi-bin/carddisp.pl?gene=QRSL1
IFNG	Interferon Gamma	Protein Coding	48	GC12M068154	13.8851	https://www.genecards.org/cgi-bin/carddisp.pl?gene=IFNG
HADH	Hydroxyacyl-CoA Dehydrogenase	Protein Coding	47	GC04P107989	13.8436	https://www.genecards.org/cgi-bin/carddisp.pl?gene=HADH
MSRA	Methionine Sulfoxide Reductase A	Protein Coding	44	GC08P010054	13.7574	https://www.genecards.org/cgi-bin/carddisp.pl?gene=MSRA
LYRM4	LYR Motif Containing 4	Protein Coding	38	GC06M005032	13.7189	https://www.genecards.org/cgi-bin/carddisp.pl?gene=LYRM4
PARK7	Parkinsonism Associated Deglycase	Protein Coding	47	GC01P008003	13.701	https://www.genecards.org/cgi-bin/carddisp.pl?gene=PARK7
MAPK1	Mitogen-Activated Protein Kinase 1	Protein Coding	52	GC22M021754	13.3662	https://www.genecards.org/cgi-bin/carddisp.pl?gene=MAPK1
CYBB	Cytochrome B-245 Beta Chain	Protein Coding	47	GC0XP037780	13.3378	https://www.genecards.org/cgi-bin/carddisp.pl?gene=CYBB
SFXN4	Sideroflexin 4	Protein Coding	41	GC10M119140	13.106	https://www.genecards.org/cgi-bin/carddisp.pl?gene=SFXN4
TRMT10C	TRNA Methyltransferase 10C, Mitochondrial RNase P Subunit	Protein Coding	36	GC03P101561	12.9695	https://www.genecards.org/cgi-bin/carddisp.pl?gene=TRMT10C
ALDH2	Aldehyde Dehydrogenase 2 Family Member	Protein Coding	51	GC12P111766	12.9585	https://www.genecards.org/cgi-bin/carddisp.pl?gene=ALDH2
RYR1	Ryanodine Receptor 1	Protein Coding	47	GC19P039455	12.8175	https://www.genecards.org/cgi-bin/carddisp.pl?gene=RYR1
HBG2	Hemoglobin Subunit Gamma 2	Protein Coding	43	GC11M005407	12.6998	https://www.genecards.org/cgi-bin/carddisp.pl?gene=HBG2
NDUFS4	NADH:Ubiquinone Oxidoreductase Subunit S4	Protein Coding	45	GC05P053560	12.6476	https://www.genecards.org/cgi-bin/carddisp.pl?gene=NDUFS4
DNAJC9-AS1	DNAJC9 Antisense RNA 1	RNA Gene	19	GC10P073247	12.6292	https://www.genecards.org/cgi-bin/carddisp.pl?gene=DNAJC9-AS1
GAPDH	Glyceraldehyde-3-Phosphate Dehydrogenase	Protein Coding	48	GC12P010854	12.6111	https://www.genecards.org/cgi-bin/carddisp.pl?gene=GAPDH
CYP1A2	Cytochrome P450 Family 1 Subfamily A Member 2	Protein Coding	46	GC15P074748	12.598	https://www.genecards.org/cgi-bin/carddisp.pl?gene=CYP1A2
SNCA	Synuclein Alpha	Protein Coding	50	GC04M089724	12.5841	https://www.genecards.org/cgi-bin/carddisp.pl?gene=SNCA
APP	Amyloid Beta Precursor Protein	Protein Coding	52	GC21M025880	12.5747	https://www.genecards.org/cgi-bin/carddisp.pl?gene=APP
MRPL3	Mitochondrial Ribosomal Protein L3	Protein Coding	43	GC03M131462	12.5453	https://www.genecards.org/cgi-bin/carddisp.pl?gene=MRPL3
GSTM1	Glutathione S-Transferase Mu 1	Protein Coding	43	GC01P109687	12.4989	https://www.genecards.org/cgi-bin/carddisp.pl?gene=GSTM1
EDN1	Endothelin 1	Protein Coding	48	GC06P012256	12.4499	https://www.genecards.org/cgi-bin/carddisp.pl?gene=EDN1
CYP1A1	Cytochrome P450 Family 1 Subfamily A Member 1	Protein Coding	48	GC15M074719	12.4012	https://www.genecards.org/cgi-bin/carddisp.pl?gene=CYP1A1
ALB	Albumin	Protein Coding	50	GC04P073397	12.3812	https://www.genecards.org/cgi-bin/carddisp.pl?gene=ALB
EME2	Essential Meiotic Structure-Specific Endonuclease Subunit 2	Protein Coding	34	GC16P004832	12.3693	https://www.genecards.org/cgi-bin/carddisp.pl?gene=EME2
VARS1	Valyl-TRNA Synthetase 1	Protein Coding	37	GC06M044750	12.2899	https://www.genecards.org/cgi-bin/carddisp.pl?gene=VARS1
COX5A	Cytochrome C Oxidase Subunit 5A	Protein Coding	45	GC15M074919	12.2763	https://www.genecards.org/cgi-bin/carddisp.pl?gene=COX5A
GSTP1	Glutathione S-Transferase Pi 1	Protein Coding	51	GC11P067583	12.2357	https://www.genecards.org/cgi-bin/carddisp.pl?gene=GSTP1
CYP2C9	Cytochrome P450 Family 2 Subfamily C Member 9	Protein Coding	50	GC10P094938	12.1696	https://www.genecards.org/cgi-bin/carddisp.pl?gene=CYP2C9
MRPS7	Mitochondrial Ribosomal Protein S7	Protein Coding	39	GC17P075262	12.1279	https://www.genecards.org/cgi-bin/carddisp.pl?gene=MRPS7
MRPS23	Mitochondrial Ribosomal Protein S23	Protein Coding	39	GC17M057834	12.1162	https://www.genecards.org/cgi-bin/carddisp.pl?gene=MRPS23
MRPL12	Mitochondrial Ribosomal Protein L12	Protein Coding	40	GC17P081704	12.0949	https://www.genecards.org/cgi-bin/carddisp.pl?gene=MRPL12
NOSTRIN	Nitric Oxide Synthase Trafficking	Protein Coding	37	GC02P168786	12.0019	https://www.genecards.org/cgi-bin/carddisp.pl?gene=NOSTRIN
CAV1	Caveolin 1	Protein Coding	48	GC07P116524	11.9822	https://www.genecards.org/cgi-bin/carddisp.pl?gene=CAV1
PRDX5	Peroxiredoxin 5	Protein Coding	47	GC11P064317	11.9799	https://www.genecards.org/cgi-bin/carddisp.pl?gene=PRDX5
SIRT1	Sirtuin 1	Protein Coding	50	GC10P067884	11.96	https://www.genecards.org/cgi-bin/carddisp.pl?gene=SIRT1
IL6	Interleukin 6	Protein Coding	50	GC07P022725	11.9563	https://www.genecards.org/cgi-bin/carddisp.pl?gene=IL6
NQO1	NAD(P)H Quinone Dehydrogenase 1	Protein Coding	50	GC16M069706	11.7777	https://www.genecards.org/cgi-bin/carddisp.pl?gene=NQO1
MAPK8	Mitogen-Activated Protein Kinase 8	Protein Coding	51	GC10P048306	11.7416	https://www.genecards.org/cgi-bin/carddisp.pl?gene=MAPK8
FMO1	Flavin Containing Dimethylaniline Monoxygenase 1	Protein Coding	44	GC01P171248	11.7003	https://www.genecards.org/cgi-bin/carddisp.pl?gene=FMO1
DYNLL1	Dynein Light Chain LC8-Type 1	Protein Coding	43	GC12P120469	11.6905	https://www.genecards.org/cgi-bin/carddisp.pl?gene=DYNLL1
MRPS14	Mitochondrial Ribosomal Protein S14	Protein Coding	36	GC01M175010	11.6804	https://www.genecards.org/cgi-bin/carddisp.pl?gene=MRPS14
BLVRB	Biliverdin Reductase B	Protein Coding	41	GC19M040447	11.6734	https://www.genecards.org/cgi-bin/carddisp.pl?gene=BLVRB
PRDX2	Peroxiredoxin 2	Protein Coding	47	GC19M012796	11.6198	https://www.genecards.org/cgi-bin/carddisp.pl?gene=PRDX2
APEX1	Apurinic/Apyrimidinic Endodeoxyribonuclease 1	Protein Coding	45	GC14P020455	11.6147	https://www.genecards.org/cgi-bin/carddisp.pl?gene=APEX1
TIMM22	Translocase Of Inner Mitochondrial Membrane 22	Protein Coding	37	GC17P000997	11.5964	https://www.genecards.org/cgi-bin/carddisp.pl?gene=TIMM22
MRPS2	Mitochondrial Ribosomal Protein S2	Protein Coding	39	GC09P135499	11.5253	https://www.genecards.org/cgi-bin/carddisp.pl?gene=MRPS2
PTCD3	Pentatricopeptide Repeat Domain 3	Protein Coding	37	GC02P086106	11.4822	https://www.genecards.org/cgi-bin/carddisp.pl?gene=PTCD3
NCF2	Neutrophil Cytosolic Factor 2	Protein Coding	48	GC01M183555	11.3048	https://www.genecards.org/cgi-bin/carddisp.pl?gene=NCF2
CASP3	Caspase 3	Protein Coding	51	GC04M184627	11.2901	https://www.genecards.org/cgi-bin/carddisp.pl?gene=CASP3
CYP2E1	Cytochrome P450 Family 2 Subfamily E Member 1	Protein Coding	46	GC10P133520	11.2426	https://www.genecards.org/cgi-bin/carddisp.pl?gene=CYP2E1
CXCL8	C-X-C Motif Chemokine Ligand 8	Protein Coding	42	GC04P073740	11.1972	https://www.genecards.org/cgi-bin/carddisp.pl?gene=CXCL8
MRPS25	Mitochondrial Ribosomal Protein S25	Protein Coding	39	GC03M016512	11.1388	https://www.genecards.org/cgi-bin/carddisp.pl?gene=MRPS25
AKT1	AKT Serine/Threonine Kinase 1	Protein Coding	54	GC14M104769	11.1363	https://www.genecards.org/cgi-bin/carddisp.pl?gene=AKT1
CP	Ceruloplasmin	Protein Coding	48	GC03M149162	11.0761	https://www.genecards.org/cgi-bin/carddisp.pl?gene=CP
CYP2C19	Cytochrome P450 Family 2 Subfamily C Member 19	Protein Coding	48	GC10P094762	11.0517	https://www.genecards.org/cgi-bin/carddisp.pl?gene=CYP2C19
GATC	Glutamyl-TRNA Amidotransferase Subunit C	Protein Coding	39	GC12P120446	10.9599	https://www.genecards.org/cgi-bin/carddisp.pl?gene=GATC
MICOS13	Mitochondrial Contact Site And Cristae Organizing System Subunit 13	Protein Coding	27	GC19M005692	10.9553	https://www.genecards.org/cgi-bin/carddisp.pl?gene=MICOS13
IL10	Interleukin 10	Protein Coding	48	GC01M206767	10.9479	https://www.genecards.org/cgi-bin/carddisp.pl?gene=IL10
GATB	Glutamyl-TRNA Amidotransferase Subunit B	Protein Coding	37	GC04M151670	10.94	https://www.genecards.org/cgi-bin/carddisp.pl?gene=GATB
KNG1	Kininogen 1	Protein Coding	45	GC03P186717	10.8671	https://www.genecards.org/cgi-bin/carddisp.pl?gene=KNG1
JUN	Jun Proto-Oncogene, AP-1 Transcription Factor Subunit	Protein Coding	50	GC01M058780	10.8195	https://www.genecards.org/cgi-bin/carddisp.pl?gene=JUN
HSD17B10	Hydroxysteroid 17-Beta Dehydrogenase 10	Protein Coding	46	GC0XM053431	10.8062	https://www.genecards.org/cgi-bin/carddisp.pl?gene=HSD17B10
INS	Insulin	Protein Coding	48	GC11M002159	10.802	https://www.genecards.org/cgi-bin/carddisp.pl?gene=INS
ACAD9	Acyl-CoA Dehydrogenase Family Member 9	Protein Coding	44	GC03P131140	10.7772	https://www.genecards.org/cgi-bin/carddisp.pl?gene=ACAD9
TPD52	Tumor Protein D52	Protein Coding	42	GC08M079920	10.7611	https://www.genecards.org/cgi-bin/carddisp.pl?gene=TPD52
GCH1	GTP Cyclohydrolase 1	Protein Coding	48	GC14M054842	10.7585	https://www.genecards.org/cgi-bin/carddisp.pl?gene=GCH1
HIF1A	Hypoxia Inducible Factor 1 Subunit Alpha	Protein Coding	48	GC14P061695	10.7391	https://www.genecards.org/cgi-bin/carddisp.pl?gene=HIF1A
MAP3K5	Mitogen-Activated Protein Kinase Kinase Kinase 5	Protein Coding	48	GC06M136557	10.6955	https://www.genecards.org/cgi-bin/carddisp.pl?gene=MAP3K5
GSTT1	Glutathione S-Transferase Theta 1	Protein Coding	33	GC22Mi00270	10.6628	https://www.genecards.org/cgi-bin/carddisp.pl?gene=GSTT1
NFS1	NFS1 Cysteine Desulfurase	Protein Coding	46	GC20M035668	10.6513	https://www.genecards.org/cgi-bin/carddisp.pl?gene=NFS1
FMO2	Flavin Containing Dimethylaniline Monoxygenase 2	Protein Coding	41	GC01P171185	10.6508	https://www.genecards.org/cgi-bin/carddisp.pl?gene=FMO2
FOXO3	Forkhead Box O3	Protein Coding	44	GC06P108559	10.6504	https://www.genecards.org/cgi-bin/carddisp.pl?gene=FOXO3
FOXO1	Forkhead Box O1	Protein Coding	48	GC13M040555	10.6256	https://www.genecards.org/cgi-bin/carddisp.pl?gene=FOXO1
ACE	Angiotensin I Converting Enzyme	Protein Coding	50	GC17P063477	10.6063	https://www.genecards.org/cgi-bin/carddisp.pl?gene=ACE
GFER	Growth Factor, Augmenter Of Liver Regeneration	Protein Coding	45	GC16P001984	10.6033	https://www.genecards.org/cgi-bin/carddisp.pl?gene=GFER
MRPS28	Mitochondrial Ribosomal Protein S28	Protein Coding	41	GC08M079923	10.5967	https://www.genecards.org/cgi-bin/carddisp.pl?gene=MRPS28
CCL2	C-C Motif Chemokine Ligand 2	Protein Coding	49	GC17P034255	10.5763	https://www.genecards.org/cgi-bin/carddisp.pl?gene=CCL2
NOSIP	Nitric Oxide Synthase Interacting Protein	Protein Coding	38	GC19M049555	10.5757	https://www.genecards.org/cgi-bin/carddisp.pl?gene=NOSIP
YARS2	Tyrosyl-TRNA Synthetase 2	Protein Coding	45	GC12M032725	10.5234	https://www.genecards.org/cgi-bin/carddisp.pl?gene=YARS2
PRDX6	Peroxiredoxin 6	Protein Coding	47	GC01P173477	10.5202	https://www.genecards.org/cgi-bin/carddisp.pl?gene=PRDX6
UCP3	Uncoupling Protein 3	Protein Coding	44	GC11M074000	10.4594	https://www.genecards.org/cgi-bin/carddisp.pl?gene=UCP3
SLC25A4	Solute Carrier Family 25 Member 4	Protein Coding	50	GC04P185143	10.414	https://www.genecards.org/cgi-bin/carddisp.pl?gene=SLC25A4
NDUFS1	NADH:Ubiquinone Oxidoreductase Core Subunit S1	Protein Coding	47	GC02M206114	10.3953	https://www.genecards.org/cgi-bin/carddisp.pl?gene=NDUFS1
DDAH2	Dimethylarginine Dimethylaminohydrolase 2	Protein Coding	43	GC06M031727	10.3723	https://www.genecards.org/cgi-bin/carddisp.pl?gene=DDAH2
SGCB	Sarcoglycan Beta	Protein Coding	41	GC04M052019	10.3585	https://www.genecards.org/cgi-bin/carddisp.pl?gene=SGCB
VEGFA	Vascular Endothelial Growth Factor A	Protein Coding	49	GC06P043770	10.3016	https://www.genecards.org/cgi-bin/carddisp.pl?gene=VEGFA
FMO5	Flavin Containing Dimethylaniline Monoxygenase 5	Protein Coding	43	GC01M147175	10.2722	https://www.genecards.org/cgi-bin/carddisp.pl?gene=FMO5
UCP2	Uncoupling Protein 2	Protein Coding	46	GC11M073974	10.2666	https://www.genecards.org/cgi-bin/carddisp.pl?gene=UCP2
NSUN3	NOP2/Sun RNA Methyltransferase 3	Protein Coding	37	GC03P094062	10.2333	https://www.genecards.org/cgi-bin/carddisp.pl?gene=NSUN3
LOC101928525	Uncharacterized LOC101928525	RNA Gene	11	GC09M135503	10.1237	https://www.genecards.org/cgi-bin/carddisp.pl?gene=LOC101928525
HSP90AA1	Heat Shock Protein 90 Alpha Family Class A Member 1	Protein Coding	48	GC14M102080	10.1138	https://www.genecards.org/cgi-bin/carddisp.pl?gene=HSP90AA1
OXR1	Oxidation Resistance 1	Protein Coding	41	GC08P106271	10.1098	https://www.genecards.org/cgi-bin/carddisp.pl?gene=OXR1
CYP4F3	Cytochrome P450 Family 4 Subfamily F Member 3	Protein Coding	44	GC19P015640	10.1035	https://www.genecards.org/cgi-bin/carddisp.pl?gene=CYP4F3
PPARGC1A	PPARG Coactivator 1 Alpha	Protein Coding	47	GC04M023755	10.1024	https://www.genecards.org/cgi-bin/carddisp.pl?gene=PPARGC1A
ICAM1	Intercellular Adhesion Molecule 1	Protein Coding	51	GC19P010270	10.0636	https://www.genecards.org/cgi-bin/carddisp.pl?gene=ICAM1
GPX3	Glutathione Peroxidase 3	Protein Coding	44	GC05P150997	10.0011	https://www.genecards.org/cgi-bin/carddisp.pl?gene=GPX3
NDUFA6	NADH:Ubiquinone Oxidoreductase Subunit A6	Protein Coding	45	GC22M042085	10.0001	https://www.genecards.org/cgi-bin/carddisp.pl?gene=NDUFA6
SOD3	Superoxide Dismutase 3	Protein Coding	41	GC04P024798	9.97596	https://www.genecards.org/cgi-bin/carddisp.pl?gene=SOD3
PRKN	Parkin RBR E3 Ubiquitin Protein Ligase	Protein Coding	40	GC06M161348	9.97015	https://www.genecards.org/cgi-bin/carddisp.pl?gene=PRKN
LYRM4-AS1	LYRM4 Antisense RNA 1	RNA Gene	11	GC06P005017	9.9626	https://www.genecards.org/cgi-bin/carddisp.pl?gene=LYRM4-AS1
MT-ND1	Mitochondrially Encoded NADH:Ubiquinone Oxidoreductase Core Subunit 1	Protein Coding	33	GCMTP003309	9.88444	https://www.genecards.org/cgi-bin/carddisp.pl?gene=MT-ND1
POR	Cytochrome P450 Oxidoreductase	Protein Coding	50	GC07P075899	9.8454	https://www.genecards.org/cgi-bin/carddisp.pl?gene=POR
PPARG	Peroxisome Proliferator Activated Receptor Gamma	Protein Coding	53	GC03P012287	9.80288	https://www.genecards.org/cgi-bin/carddisp.pl?gene=PPARG
PARP1	Poly(ADP-Ribose) Polymerase 1	Protein Coding	50	GC01M226360	9.79393	https://www.genecards.org/cgi-bin/carddisp.pl?gene=PARP1
KEAP1	Kelch Like ECH Associated Protein 1	Protein Coding	48	GC19M010486	9.75448	https://www.genecards.org/cgi-bin/carddisp.pl?gene=KEAP1
PPARA	Peroxisome Proliferator Activated Receptor Alpha	Protein Coding	47	GC22P046150	9.7467	https://www.genecards.org/cgi-bin/carddisp.pl?gene=PPARA
TPO	Thyroid Peroxidase	Protein Coding	49	GC02P001374	9.74082	https://www.genecards.org/cgi-bin/carddisp.pl?gene=TPO
MB	Myoglobin	Protein Coding	44	GC22M035606	9.7023	https://www.genecards.org/cgi-bin/carddisp.pl?gene=MB
NUDT1	Nudix Hydrolase 1	Protein Coding	44	GC07P002242	9.68607	https://www.genecards.org/cgi-bin/carddisp.pl?gene=NUDT1
SERAC1	Serine Active Site Containing 1	Protein Coding	36	GC06M158109	9.58844	https://www.genecards.org/cgi-bin/carddisp.pl?gene=SERAC1
OXSR1	Oxidative Stress Responsive Kinase 1	Protein Coding	42	GC03P038183	9.53777	https://www.genecards.org/cgi-bin/carddisp.pl?gene=OXSR1
NFKB1	Nuclear Factor Kappa B Subunit 1	Protein Coding	52	GC04P102501	9.52949	https://www.genecards.org/cgi-bin/carddisp.pl?gene=NFKB1
SHC1	SHC Adaptor Protein 1	Protein Coding	46	GC01M154962	9.51626	https://www.genecards.org/cgi-bin/carddisp.pl?gene=SHC1
AGT	Angiotensinogen	Protein Coding	50	GC01M230702	9.49199	https://www.genecards.org/cgi-bin/carddisp.pl?gene=AGT
CRP	C-Reactive Protein	Protein Coding	47	GC01M159718	9.48012	https://www.genecards.org/cgi-bin/carddisp.pl?gene=CRP
NDUFV1	NADH:Ubiquinone Oxidoreductase Core Subunit V1	Protein Coding	47	GC11P067652	9.43177	https://www.genecards.org/cgi-bin/carddisp.pl?gene=NDUFV1
NDUFS2	NADH:Ubiquinone Oxidoreductase Core Subunit S2	Protein Coding	45	GC01P161197	9.40881	https://www.genecards.org/cgi-bin/carddisp.pl?gene=NDUFS2
CD36	CD36 Molecule	Protein Coding	49	GC07P080369	9.2878	https://www.genecards.org/cgi-bin/carddisp.pl?gene=CD36
APOA1	Apolipoprotein A1	Protein Coding	49	GC11M116835	9.26958	https://www.genecards.org/cgi-bin/carddisp.pl?gene=APOA1
VCAM1	Vascular Cell Adhesion Molecule 1	Protein Coding	46	GC01P100719	9.25561	https://www.genecards.org/cgi-bin/carddisp.pl?gene=VCAM1
MSRB1	Methionine Sulfoxide Reductase B1	Protein Coding	41	GC16M001939	9.2335	https://www.genecards.org/cgi-bin/carddisp.pl?gene=MSRB1
CS	Citrate Synthase	Protein Coding	45	GC12M056271	9.22367	https://www.genecards.org/cgi-bin/carddisp.pl?gene=CS
FMO4	Flavin Containing Dimethylaniline Monoxygenase 4	Protein Coding	42	GC01P171315	9.20307	https://www.genecards.org/cgi-bin/carddisp.pl?gene=FMO4
SCP2	Sterol Carrier Protein 2	Protein Coding	48	GC01P052927	9.20177	https://www.genecards.org/cgi-bin/carddisp.pl?gene=SCP2
CYP1B1	Cytochrome P450 Family 1 Subfamily B Member 1	Protein Coding	49	GC02M038066	9.18704	https://www.genecards.org/cgi-bin/carddisp.pl?gene=CYP1B1
CYP2B6	Cytochrome P450 Family 2 Subfamily B Member 6	Protein Coding	48	GC19P040991	9.18644	https://www.genecards.org/cgi-bin/carddisp.pl?gene=CYP2B6
NOX4	NADPH Oxidase 4	Protein Coding	43	GC11M089324	9.17372	https://www.genecards.org/cgi-bin/carddisp.pl?gene=NOX4
GLRX	Glutaredoxin	Protein Coding	45	GC05M095752	9.15943	https://www.genecards.org/cgi-bin/carddisp.pl?gene=GLRX
TLR4	Toll Like Receptor 4	Protein Coding	51	GC09P117704	9.1502	https://www.genecards.org/cgi-bin/carddisp.pl?gene=TLR4
OSGIN1	Oxidative Stress Induced Growth Inhibitor 1	Protein Coding	37	GC16P083934	9.12713	https://www.genecards.org/cgi-bin/carddisp.pl?gene=OSGIN1
PLA2G7	Phospholipase A2 Group VII	Protein Coding	50	GC06M046704	9.09006	https://www.genecards.org/cgi-bin/carddisp.pl?gene=PLA2G7
MT-CO1	Mitochondrially Encoded Cytochrome C Oxidase I	Protein Coding	34	GCMTP005906	9.04456	https://www.genecards.org/cgi-bin/carddisp.pl?gene=MT-CO1
MT-ATP6	Mitochondrially Encoded ATP Synthase Membrane Subunit 6	Protein Coding	33	GCMTP008531	9.04254	https://www.genecards.org/cgi-bin/carddisp.pl?gene=MT-ATP6
BCL2	BCL2 Apoptosis Regulator	Protein Coding	51	GC18M063123	8.99084	https://www.genecards.org/cgi-bin/carddisp.pl?gene=BCL2
KRIT1	KRIT1 Ankyrin Repeat Containing	Protein Coding	43	GC07M092198	8.99007	https://www.genecards.org/cgi-bin/carddisp.pl?gene=KRIT1
DDAH1	Dimethylarginine Dimethylaminohydrolase 1	Protein Coding	44	GC01M085318	8.98346	https://www.genecards.org/cgi-bin/carddisp.pl?gene=DDAH1
MSRB2	Methionine Sulfoxide Reductase B2	Protein Coding	42	GC10P023053	8.97828	https://www.genecards.org/cgi-bin/carddisp.pl?gene=MSRB2
PDE5A	Phosphodiesterase 5A	Protein Coding	45	GC04M119494	8.95805	https://www.genecards.org/cgi-bin/carddisp.pl?gene=PDE5A
NCF1	Neutrophil Cytosolic Factor 1	Protein Coding	49	GC07P074773	8.91793	https://www.genecards.org/cgi-bin/carddisp.pl?gene=NCF1
NUBPL	Nucleotide Binding Protein Like	Protein Coding	40	GC14P031489	8.88704	https://www.genecards.org/cgi-bin/carddisp.pl?gene=NUBPL
MAOB	Monoamine Oxidase B	Protein Coding	44	GC0XM043766	8.8836	https://www.genecards.org/cgi-bin/carddisp.pl?gene=MAOB
ABCD1	ATP Binding Cassette Subfamily D Member 1	Protein Coding	47	GC0XP153724	8.86767	https://www.genecards.org/cgi-bin/carddisp.pl?gene=ABCD1
MIEF2	Mitochondrial Elongation Factor 2	Protein Coding	34	GC17P018262	8.82502	https://www.genecards.org/cgi-bin/carddisp.pl?gene=MIEF2
ADH5	Alcohol Dehydrogenase 5 (Class III), Chi Polypeptide	Protein Coding	47	GC04M099070	8.79292	https://www.genecards.org/cgi-bin/carddisp.pl?gene=ADH5
NDUFS8	NADH:Ubiquinone Oxidoreductase Core Subunit S8	Protein Coding	46	GC11P068030	8.78539	https://www.genecards.org/cgi-bin/carddisp.pl?gene=NDUFS8
SELENON	Selenoprotein N	Protein Coding	33	GC01P025800	8.74649	https://www.genecards.org/cgi-bin/carddisp.pl?gene=SELENON
NDUFB9	NADH:Ubiquinone Oxidoreductase Subunit B9	Protein Coding	45	GC08P124539	8.72844	https://www.genecards.org/cgi-bin/carddisp.pl?gene=NDUFB9
MAOA	Monoamine Oxidase A	Protein Coding	51	GC0XP043654	8.69987	https://www.genecards.org/cgi-bin/carddisp.pl?gene=MAOA
EPHX1	Epoxide Hydrolase 1	Protein Coding	48	GC01P225810	8.69639	https://www.genecards.org/cgi-bin/carddisp.pl?gene=EPHX1
POLG	DNA Polymerase Gamma, Catalytic Subunit	Protein Coding	46	GC15M089351	8.61497	https://www.genecards.org/cgi-bin/carddisp.pl?gene=POLG
PRDX3	Peroxiredoxin 3	Protein Coding	44	GC10M119167	8.54518	https://www.genecards.org/cgi-bin/carddisp.pl?gene=PRDX3
HSPA4	Heat Shock Protein Family A (Hsp70) Member 4	Protein Coding	43	GC05P133051	8.50526	https://www.genecards.org/cgi-bin/carddisp.pl?gene=HSPA4
P4HB	Prolyl 4-Hydroxylase Subunit Beta	Protein Coding	50	GC17M081843	8.50247	https://www.genecards.org/cgi-bin/carddisp.pl?gene=P4HB
PRDX1	Peroxiredoxin 1	Protein Coding	50	GC01M045511	8.38501	https://www.genecards.org/cgi-bin/carddisp.pl?gene=PRDX1
PTGS1	Prostaglandin-Endoperoxide Synthase 1	Protein Coding	47	GC09P122370	8.3812	https://www.genecards.org/cgi-bin/carddisp.pl?gene=PTGS1
TYR	Tyrosinase	Protein Coding	48	GC11P089177	8.35514	https://www.genecards.org/cgi-bin/carddisp.pl?gene=TYR
ARG2	Arginase 2	Protein Coding	46	GC14P067619	8.33207	https://www.genecards.org/cgi-bin/carddisp.pl?gene=ARG2
CYP11B2	Cytochrome P450 Family 11 Subfamily B Member 2	Protein Coding	48	GC08M142910	8.31797	https://www.genecards.org/cgi-bin/carddisp.pl?gene=CYP11B2
PON2	Paraoxonase 2	Protein Coding	44	GC07M095404	8.3168	https://www.genecards.org/cgi-bin/carddisp.pl?gene=PON2
CRAT	Carnitine O-Acetyltransferase	Protein Coding	45	GC09M129094	8.30427	https://www.genecards.org/cgi-bin/carddisp.pl?gene=CRAT
SDHB	Succinate Dehydrogenase Complex Iron Sulfur Subunit B	Protein Coding	48	GC01M017128	8.29357	https://www.genecards.org/cgi-bin/carddisp.pl?gene=SDHB
HMGB1	High Mobility Group Box 1	Protein Coding	45	GC13M030456	8.28805	https://www.genecards.org/cgi-bin/carddisp.pl?gene=HMGB1
JAK2	Janus Kinase 2	Protein Coding	54	GC09P004985	8.28431	https://www.genecards.org/cgi-bin/carddisp.pl?gene=JAK2
TXNRD1	Thioredoxin Reductase 1	Protein Coding	48	GC12P104215	8.27755	https://www.genecards.org/cgi-bin/carddisp.pl?gene=TXNRD1
MT-CYB	Mitochondrially Encoded Cytochrome B	Protein Coding	32	GCMTP014749	8.24302	https://www.genecards.org/cgi-bin/carddisp.pl?gene=MT-CYB
TGFB1	Transforming Growth Factor Beta 1	Protein Coding	52	GC19M041301	8.20717	https://www.genecards.org/cgi-bin/carddisp.pl?gene=TGFB1
MAPK3	Mitogen-Activated Protein Kinase 3	Protein Coding	50	GC16M030130	8.20209	https://www.genecards.org/cgi-bin/carddisp.pl?gene=MAPK3
MT-CO2	Mitochondrially Encoded Cytochrome C Oxidase II	Protein Coding	34	GCMTP007587	8.18391	https://www.genecards.org/cgi-bin/carddisp.pl?gene=MT-CO2
AGTR1	Angiotensin II Receptor Type 1	Protein Coding	51	GC03P148697	8.12875	https://www.genecards.org/cgi-bin/carddisp.pl?gene=AGTR1
GPX4	Glutathione Peroxidase 4	Protein Coding	48	GC19P001103	8.12515	https://www.genecards.org/cgi-bin/carddisp.pl?gene=GPX4
ERCC8	ERCC Excision Repair 8, CSA Ubiquitin Ligase Complex Subunit	Protein Coding	43	GC05M060871	8.11307	https://www.genecards.org/cgi-bin/carddisp.pl?gene=ERCC8
CYP4F2	Cytochrome P450 Family 4 Subfamily F Member 2	Protein Coding	45	GC19M015878	8.09062	https://www.genecards.org/cgi-bin/carddisp.pl?gene=CYP4F2
HBB	Hemoglobin Subunit Beta	Protein Coding	46	GC11M005401	8.07436	https://www.genecards.org/cgi-bin/carddisp.pl?gene=HBB
AOX1	Aldehyde Oxidase 1	Protein Coding	45	GC02P200585	8.07126	https://www.genecards.org/cgi-bin/carddisp.pl?gene=AOX1
CYGB	Cytoglobin	Protein Coding	39	GC17M076527	7.98305	https://www.genecards.org/cgi-bin/carddisp.pl?gene=CYGB
PRKCD	Protein Kinase C Delta	Protein Coding	54	GC03P053156	7.97548	https://www.genecards.org/cgi-bin/carddisp.pl?gene=PRKCD
PRKG1	Protein Kinase CGMP-Dependent 1	Protein Coding	51	GC10P050991	7.94701	https://www.genecards.org/cgi-bin/carddisp.pl?gene=PRKG1
TERT	Telomerase Reverse Transcriptase	Protein Coding	52	GC05M001253	7.94551	https://www.genecards.org/cgi-bin/carddisp.pl?gene=TERT
KDR	Kinase Insert Domain Receptor	Protein Coding	54	GC04M055078	7.90318	https://www.genecards.org/cgi-bin/carddisp.pl?gene=KDR
NOA1	Nitric Oxide Associated 1	Protein Coding	34	GC04M056963	7.90234	https://www.genecards.org/cgi-bin/carddisp.pl?gene=NOA1
OSER1	Oxidative Stress Responsive Serine Rich 1	Protein Coding	33	GC20M044195	7.85057	https://www.genecards.org/cgi-bin/carddisp.pl?gene=OSER1
ALDH3A2	Aldehyde Dehydrogenase 3 Family Member A2	Protein Coding	45	GC17P019648	7.8475	https://www.genecards.org/cgi-bin/carddisp.pl?gene=ALDH3A2
HSPB1	Heat Shock Protein Family B (Small) Member 1	Protein Coding	52	GC07P076302	7.80236	https://www.genecards.org/cgi-bin/carddisp.pl?gene=HSPB1
CYP2C8	Cytochrome P450 Family 2 Subfamily C Member 8	Protein Coding	49	GC10M095038	7.78034	https://www.genecards.org/cgi-bin/carddisp.pl?gene=CYP2C8
CYC1	Cytochrome C1	Protein Coding	46	GC08P144095	7.77858	https://www.genecards.org/cgi-bin/carddisp.pl?gene=CYC1
FXN	Frataxin	Protein Coding	47	GC09P069035	7.77138	https://www.genecards.org/cgi-bin/carddisp.pl?gene=FXN
HMOX2	Heme Oxygenase 2	Protein Coding	48	GC16P004474	7.75697	https://www.genecards.org/cgi-bin/carddisp.pl?gene=HMOX2
GLUD1	Glutamate Dehydrogenase 1	Protein Coding	50	GC10M087050	7.75525	https://www.genecards.org/cgi-bin/carddisp.pl?gene=GLUD1
SQSTM1	Sequestosome 1	Protein Coding	49	GC05P179806	7.75174	https://www.genecards.org/cgi-bin/carddisp.pl?gene=SQSTM1
STAT3	Signal Transducer And Activator Of Transcription 3	Protein Coding	53	GC17M042313	7.75069	https://www.genecards.org/cgi-bin/carddisp.pl?gene=STAT3
NDUFS3	NADH:Ubiquinone Oxidoreductase Core Subunit S3	Protein Coding	48	GC11P047567	7.73762	https://www.genecards.org/cgi-bin/carddisp.pl?gene=NDUFS3
NDUFA1	NADH:Ubiquinone Oxidoreductase Subunit A1	Protein Coding	45	GC0XP119871	7.7148	https://www.genecards.org/cgi-bin/carddisp.pl?gene=NDUFA1
APOE	Apolipoprotein E	Protein Coding	51	GC19P044906	7.70326	https://www.genecards.org/cgi-bin/carddisp.pl?gene=APOE
GSTA1	Glutathione S-Transferase Alpha 1	Protein Coding	43	GC06M052791	7.69636	https://www.genecards.org/cgi-bin/carddisp.pl?gene=GSTA1
MT-ND6	Mitochondrially Encoded NADH:Ubiquinone Oxidoreductase Core Subunit 6	Protein Coding	33	GCMTM014151	7.67269	https://www.genecards.org/cgi-bin/carddisp.pl?gene=MT-ND6
MUTYH	MutY DNA Glycosylase	Protein Coding	45	GC01M045329	7.62562	https://www.genecards.org/cgi-bin/carddisp.pl?gene=MUTYH
CYP2A6	Cytochrome P450 Family 2 Subfamily A Member 6	Protein Coding	48	GC19M040843	7.61459	https://www.genecards.org/cgi-bin/carddisp.pl?gene=CYP2A6
ALKBH1	AlkB Homolog 1, Histone H2A Dioxygenase	Protein Coding	36	GC14M077672	7.61177	https://www.genecards.org/cgi-bin/carddisp.pl?gene=ALKBH1
SERPINE1	Serpin Family E Member 1	Protein Coding	51	GC07P101127	7.61066	https://www.genecards.org/cgi-bin/carddisp.pl?gene=SERPINE1
NDUFS7	NADH:Ubiquinone Oxidoreductase Core Subunit S7	Protein Coding	47	GC19P001589	7.60781	https://www.genecards.org/cgi-bin/carddisp.pl?gene=NDUFS7
CYP3A5	Cytochrome P450 Family 3 Subfamily A Member 5	Protein Coding	48	GC07M099648	7.60741	https://www.genecards.org/cgi-bin/carddisp.pl?gene=CYP3A5
NDUFS6	NADH:Ubiquinone Oxidoreductase Subunit S6	Protein Coding	45	GC05P001801	7.58054	https://www.genecards.org/cgi-bin/carddisp.pl?gene=NDUFS6
NDUFV2	NADH:Ubiquinone Oxidoreductase Core Subunit V2	Protein Coding	45	GC18P009092	7.57383	https://www.genecards.org/cgi-bin/carddisp.pl?gene=NDUFV2
BAX	BCL2 Associated X, Apoptosis Regulator	Protein Coding	49	GC19P048954	7.53933	https://www.genecards.org/cgi-bin/carddisp.pl?gene=BAX
LOC111365141	NOS2 5' Regulatory Region	Biological Region	2	GC17P027800	7.53241	https://www.genecards.org/cgi-bin/carddisp.pl?gene=LOC111365141
MT-ND5	Mitochondrially Encoded NADH:Ubiquinone Oxidoreductase Core Subunit 5	Protein Coding	33	GCMTP012339	7.53216	https://www.genecards.org/cgi-bin/carddisp.pl?gene=MT-ND5
TRPM2	Transient Receptor Potential Cation Channel Subfamily M Member 2	Protein Coding	43	GC21P044350	7.5307	https://www.genecards.org/cgi-bin/carddisp.pl?gene=TRPM2
FAS	Fas Cell Surface Death Receptor	Protein Coding	51	GC10P088969	7.49404	https://www.genecards.org/cgi-bin/carddisp.pl?gene=FAS
ETFDH	Electron Transfer Flavoprotein Dehydrogenase	Protein Coding	45	GC04P158672	7.49139	https://www.genecards.org/cgi-bin/carddisp.pl?gene=ETFDH
ESR1	Estrogen Receptor 1	Protein Coding	53	GC06P151656	7.48956	https://www.genecards.org/cgi-bin/carddisp.pl?gene=ESR1
UCP1	Uncoupling Protein 1	Protein Coding	45	GC04M140559	7.47568	https://www.genecards.org/cgi-bin/carddisp.pl?gene=UCP1
MTHFR	Methylenetetrahydrofolate Reductase	Protein Coding	49	GC01M011785	7.46486	https://www.genecards.org/cgi-bin/carddisp.pl?gene=MTHFR
IL1A	Interleukin 1 Alpha	Protein Coding	44	GC02M112773	7.44294	https://www.genecards.org/cgi-bin/carddisp.pl?gene=IL1A
LONP1	Lon Peptidase 1, Mitochondrial	Protein Coding	44	GC19M005691	7.43647	https://www.genecards.org/cgi-bin/carddisp.pl?gene=LONP1
PRDX4	Peroxiredoxin 4	Protein Coding	44	GC0XP023665	7.4169	https://www.genecards.org/cgi-bin/carddisp.pl?gene=PRDX4
ADIPOQ	Adiponectin, C1Q And Collagen Domain Containing	Protein Coding	45	GC03P186842	7.40942	https://www.genecards.org/cgi-bin/carddisp.pl?gene=ADIPOQ
AS3MT	Arsenite Methyltransferase	Protein Coding	41	GC10P102869	7.40218	https://www.genecards.org/cgi-bin/carddisp.pl?gene=AS3MT
MT-ND4	Mitochondrially Encoded NADH:Ubiquinone Oxidoreductase Core Subunit 4	Protein Coding	33	GCMTP010762	7.39225	https://www.genecards.org/cgi-bin/carddisp.pl?gene=MT-ND4
ALDH9A1	Aldehyde Dehydrogenase 9 Family Member A1	Protein Coding	42	GC01M165669	7.372	https://www.genecards.org/cgi-bin/carddisp.pl?gene=ALDH9A1
AHSP	Alpha Hemoglobin Stabilizing Protein	Protein Coding	36	GC16P031527	7.36575	https://www.genecards.org/cgi-bin/carddisp.pl?gene=AHSP
LPO	Lactoperoxidase	Protein Coding	39	GC17P058218	7.35913	https://www.genecards.org/cgi-bin/carddisp.pl?gene=LPO
SP1	Sp1 Transcription Factor	Protein Coding	45	GC12P053380	7.3373	https://www.genecards.org/cgi-bin/carddisp.pl?gene=SP1
PGD	Phosphogluconate Dehydrogenase	Protein Coding	47	GC01P010398	7.30457	https://www.genecards.org/cgi-bin/carddisp.pl?gene=PGD
SUOX	Sulfite Oxidase	Protein Coding	46	GC12P055997	7.30254	https://www.genecards.org/cgi-bin/carddisp.pl?gene=SUOX
CYB5R3	Cytochrome B5 Reductase 3	Protein Coding	45	GC22M042617	7.29455	https://www.genecards.org/cgi-bin/carddisp.pl?gene=CYB5R3
GPX7	Glutathione Peroxidase 7	Protein Coding	44	GC01P052602	7.29174	https://www.genecards.org/cgi-bin/carddisp.pl?gene=GPX7
SELP	Selectin P	Protein Coding	46	GC01M169558	7.28279	https://www.genecards.org/cgi-bin/carddisp.pl?gene=SELP
NTHL1	Nth Like DNA Glycosylase 1	Protein Coding	45	GC16M002527	7.26849	https://www.genecards.org/cgi-bin/carddisp.pl?gene=NTHL1
CYP27A1	Cytochrome P450 Family 27 Subfamily A Member 1	Protein Coding	48	GC02P218781	7.26833	https://www.genecards.org/cgi-bin/carddisp.pl?gene=CYP27A1
MT-ND3	Mitochondrially Encoded NADH:Ubiquinone Oxidoreductase Core Subunit 3	Protein Coding	33	GCMTP010061	7.26623	https://www.genecards.org/cgi-bin/carddisp.pl?gene=MT-ND3
OXA1L	OXA1L Mitochondrial Inner Membrane Protein	Protein Coding	40	GC14P022766	7.26539	https://www.genecards.org/cgi-bin/carddisp.pl?gene=OXA1L
BMP6	Bone Morphogenetic Protein 6	Protein Coding	44	GC06P007726	7.25921	https://www.genecards.org/cgi-bin/carddisp.pl?gene=BMP6
PRKCB	Protein Kinase C Beta	Protein Coding	48	GC16P023938	7.25726	https://www.genecards.org/cgi-bin/carddisp.pl?gene=PRKCB
AGER	Advanced Glycosylation End-Product Specific Receptor	Protein Coding	45	GC06M032180	7.24668	https://www.genecards.org/cgi-bin/carddisp.pl?gene=AGER
VWF	Von Willebrand Factor	Protein Coding	49	GC12M005917	7.24045	https://www.genecards.org/cgi-bin/carddisp.pl?gene=VWF
DECR1	2,4-Dienoyl-CoA Reductase 1	Protein Coding	42	GC08P090001	7.23489	https://www.genecards.org/cgi-bin/carddisp.pl?gene=DECR1
SELE	Selectin E	Protein Coding	44	GC01M169722	7.21301	https://www.genecards.org/cgi-bin/carddisp.pl?gene=SELE
MT-CO3	Mitochondrially Encoded Cytochrome C Oxidase III	Protein Coding	31	GCMTP009209	7.14807	https://www.genecards.org/cgi-bin/carddisp.pl?gene=MT-CO3
AKR1A1	Aldo-Keto Reductase Family 1 Member A1	Protein Coding	45	GC01P045550	7.13497	https://www.genecards.org/cgi-bin/carddisp.pl?gene=AKR1A1
MLYCD	Malonyl-CoA Decarboxylase	Protein Coding	43	GC16P083899	7.10788	https://www.genecards.org/cgi-bin/carddisp.pl?gene=MLYCD
ALDH3A1	Aldehyde Dehydrogenase 3 Family Member A1	Protein Coding	44	GC17M019737	7.0919	https://www.genecards.org/cgi-bin/carddisp.pl?gene=ALDH3A1
ADH7	Alcohol Dehydrogenase 7 (Class IV), Mu Or Sigma Polypeptide	Protein Coding	45	GC04M099412	7.06405	https://www.genecards.org/cgi-bin/carddisp.pl?gene=ADH7
ACOX2	Acyl-CoA Oxidase 2	Protein Coding	44	GC03M058490	7.05642	https://www.genecards.org/cgi-bin/carddisp.pl?gene=ACOX2
ARG1	Arginase 1	Protein Coding	50	GC06P131473	7.03565	https://www.genecards.org/cgi-bin/carddisp.pl?gene=ARG1
SDHA	Succinate Dehydrogenase Complex Flavoprotein Subunit A	Protein Coding	48	GC05P000208	7.03352	https://www.genecards.org/cgi-bin/carddisp.pl?gene=SDHA
MAPT	Microtubule Associated Protein Tau	Protein Coding	51	GC17P045894	7.01462	https://www.genecards.org/cgi-bin/carddisp.pl?gene=MAPT
NOX1	NADPH Oxidase 1	Protein Coding	42	GC0XM100843	7.00509	https://www.genecards.org/cgi-bin/carddisp.pl?gene=NOX1
PIK3CA	Phosphatidylinositol-4,5-Bisphosphate 3-Kinase Catalytic Subunit Alpha	Protein Coding	53	GC03P179148	7.00192	https://www.genecards.org/cgi-bin/carddisp.pl?gene=PIK3CA
AOC3	Amine Oxidase Copper Containing 3	Protein Coding	44	GC17P042851	6.99224	https://www.genecards.org/cgi-bin/carddisp.pl?gene=AOC3
ASS1	Argininosuccinate Synthase 1	Protein Coding	49	GC09P130444	6.95602	https://www.genecards.org/cgi-bin/carddisp.pl?gene=ASS1
CDKN3	Cyclin Dependent Kinase Inhibitor 3	Protein Coding	43	GC14P054398	6.94842	https://www.genecards.org/cgi-bin/carddisp.pl?gene=CDKN3
CYP19A1	Cytochrome P450 Family 19 Subfamily A Member 1	Protein Coding	50	GC15M051208	6.91136	https://www.genecards.org/cgi-bin/carddisp.pl?gene=CYP19A1
REN	Renin	Protein Coding	48	GC01M204154	6.89042	https://www.genecards.org/cgi-bin/carddisp.pl?gene=REN
MAPK10	Mitogen-Activated Protein Kinase 10	Protein Coding	52	GC04M085990	6.88424	https://www.genecards.org/cgi-bin/carddisp.pl?gene=MAPK10
GLRX2	Glutaredoxin 2	Protein Coding	38	GC01M193065	6.8606	https://www.genecards.org/cgi-bin/carddisp.pl?gene=GLRX2
GGT1	Gamma-Glutamyltransferase 1	Protein Coding	48	GC22P024583	6.83801	https://www.genecards.org/cgi-bin/carddisp.pl?gene=GGT1
H6PD	Hexose-6-Phosphate Dehydrogenase/Glucose 1-Dehydrogenase	Protein Coding	43	GC01P009234	6.83715	https://www.genecards.org/cgi-bin/carddisp.pl?gene=H6PD
TXNRD2	Thioredoxin Reductase 2	Protein Coding	48	GC22M019863	6.83654	https://www.genecards.org/cgi-bin/carddisp.pl?gene=TXNRD2
ALDH1A1	Aldehyde Dehydrogenase 1 Family Member A1	Protein Coding	48	GC09M072900	6.8189	https://www.genecards.org/cgi-bin/carddisp.pl?gene=ALDH1A1
MTRR	5-Methyltetrahydrofolate-Homocysteine Methyltransferase Reductase	Protein Coding	43	GC05P007851	6.77218	https://www.genecards.org/cgi-bin/carddisp.pl?gene=MTRR
NGB	Neuroglobin	Protein Coding	38	GC14M077265	6.75803	https://www.genecards.org/cgi-bin/carddisp.pl?gene=NGB
CLEC4A	C-Type Lectin Domain Family 4 Member A	Protein Coding	38	GC12P010915	6.75234	https://www.genecards.org/cgi-bin/carddisp.pl?gene=CLEC4A
COX4I1	Cytochrome C Oxidase Subunit 4I1	Protein Coding	47	GC16P085798	6.74447	https://www.genecards.org/cgi-bin/carddisp.pl?gene=COX4I1
PIK3CG	Phosphatidylinositol-4,5-Bisphosphate 3-Kinase Catalytic Subunit Gamma	Protein Coding	49	GC07P106865	6.71512	https://www.genecards.org/cgi-bin/carddisp.pl?gene=PIK3CG
NDUFA10	NADH:Ubiquinone Oxidoreductase Subunit A10	Protein Coding	45	GC02M239893	6.70734	https://www.genecards.org/cgi-bin/carddisp.pl?gene=NDUFA10
ISCU	Iron-Sulfur Cluster Assembly Enzyme	Protein Coding	45	GC12P108561	6.69372	https://www.genecards.org/cgi-bin/carddisp.pl?gene=ISCU
NPPA	Natriuretic Peptide A	Protein Coding	47	GC01M011846	6.68602	https://www.genecards.org/cgi-bin/carddisp.pl?gene=NPPA
TF	Transferrin	Protein Coding	50	GC03P133666	6.68452	https://www.genecards.org/cgi-bin/carddisp.pl?gene=TF
ECHS1	Enoyl-CoA Hydratase, Short Chain 1	Protein Coding	48	GC10M133362	6.68091	https://www.genecards.org/cgi-bin/carddisp.pl?gene=ECHS1
CYP11A1	Cytochrome P450 Family 11 Subfamily A Member 1	Protein Coding	50	GC15M074337	6.67818	https://www.genecards.org/cgi-bin/carddisp.pl?gene=CYP11A1
PRKAA2	Protein Kinase AMP-Activated Catalytic Subunit Alpha 2	Protein Coding	51	GC01P056645	6.67275	https://www.genecards.org/cgi-bin/carddisp.pl?gene=PRKAA2
OSGIN2	Oxidative Stress Induced Growth Inhibitor Family Member 2	Protein Coding	31	GC08P089901	6.67188	https://www.genecards.org/cgi-bin/carddisp.pl?gene=OSGIN2
RAC2	Rac Family Small GTPase 2	Protein Coding	51	GC22M037227	6.67152	https://www.genecards.org/cgi-bin/carddisp.pl?gene=RAC2
ADH1C	Alcohol Dehydrogenase 1C (Class I), Gamma Polypeptide	Protein Coding	43	GC04M099336	6.6619	https://www.genecards.org/cgi-bin/carddisp.pl?gene=ADH1C
OGDH	Oxoglutarate Dehydrogenase	Protein Coding	46	GC07P044606	6.64711	https://www.genecards.org/cgi-bin/carddisp.pl?gene=OGDH
PLCG2	Phospholipase C Gamma 2	Protein Coding	52	GC16P081773	6.64022	https://www.genecards.org/cgi-bin/carddisp.pl?gene=PLCG2
ANXA5	Annexin A5	Protein Coding	47	GC04M121667	6.63361	https://www.genecards.org/cgi-bin/carddisp.pl?gene=ANXA5
EPRS1	Glutamyl-Prolyl-TRNA Synthetase 1	Protein Coding	37	GC01M219969	6.63032	https://www.genecards.org/cgi-bin/carddisp.pl?gene=EPRS1
DDIT3	DNA Damage Inducible Transcript 3	Protein Coding	46	GC12M057516	6.62761	https://www.genecards.org/cgi-bin/carddisp.pl?gene=DDIT3
MTR	5-Methyltetrahydrofolate-Homocysteine Methyltransferase	Protein Coding	47	GC01P236795	6.62648	https://www.genecards.org/cgi-bin/carddisp.pl?gene=MTR
LOC110973015	NOS3 5' Regulatory Region	Biological Region	2	GC07P150988	6.61807	https://www.genecards.org/cgi-bin/carddisp.pl?gene=LOC110973015
HP	Haptoglobin	Protein Coding	45	GC16P072089	6.61777	https://www.genecards.org/cgi-bin/carddisp.pl?gene=HP
PPARD	Peroxisome Proliferator Activated Receptor Delta	Protein Coding	48	GC06P052126	6.61576	https://www.genecards.org/cgi-bin/carddisp.pl?gene=PPARD
NEIL1	Nei Like DNA Glycosylase 1	Protein Coding	40	GC15P075346	6.60952	https://www.genecards.org/cgi-bin/carddisp.pl?gene=NEIL1
LEP	Leptin	Protein Coding	48	GC07P128241	6.5904	https://www.genecards.org/cgi-bin/carddisp.pl?gene=LEP
CYP4A11	Cytochrome P450 Family 4 Subfamily A Member 11	Protein Coding	44	GC01M046929	6.58774	https://www.genecards.org/cgi-bin/carddisp.pl?gene=CYP4A11
PHYH	Phytanoyl-CoA 2-Hydroxylase	Protein Coding	46	GC10M013277	6.58063	https://www.genecards.org/cgi-bin/carddisp.pl?gene=PHYH
VIP	Vasoactive Intestinal Peptide	Protein Coding	45	GC06P152750	6.54637	https://www.genecards.org/cgi-bin/carddisp.pl?gene=VIP
HSPA8	Heat Shock Protein Family A (Hsp70) Member 8	Protein Coding	48	GC11M123057	6.54231	https://www.genecards.org/cgi-bin/carddisp.pl?gene=HSPA8
CALCA	Calcitonin Related Polypeptide Alpha	Protein Coding	43	GC11M014945	6.52911	https://www.genecards.org/cgi-bin/carddisp.pl?gene=CALCA
SRC	SRC Proto-Oncogene, Non-Receptor Tyrosine Kinase	Protein Coding	52	GC20P037344	6.5241	https://www.genecards.org/cgi-bin/carddisp.pl?gene=SRC
CASP8	Caspase 8	Protein Coding	52	GC02P201233	6.5155	https://www.genecards.org/cgi-bin/carddisp.pl?gene=CASP8
AKR1C1	Aldo-Keto Reductase Family 1 Member C1	Protein Coding	44	GC10P004963	6.51073	https://www.genecards.org/cgi-bin/carddisp.pl?gene=AKR1C1
CPT1B	Carnitine Palmitoyltransferase 1B	Protein Coding	45	GC22M050569	6.50184	https://www.genecards.org/cgi-bin/carddisp.pl?gene=CPT1B
ABL1	ABL Proto-Oncogene 1, Non-Receptor Tyrosine Kinase	Protein Coding	53	GC09P130713	6.46611	https://www.genecards.org/cgi-bin/carddisp.pl?gene=ABL1
ALOX12	Arachidonate 12-Lipoxygenase, 12S Type	Protein Coding	44	GC17P006995	6.46009	https://www.genecards.org/cgi-bin/carddisp.pl?gene=ALOX12
TMEM126B	Transmembrane Protein 126B	Protein Coding	39	GC11P085628	6.40413	https://www.genecards.org/cgi-bin/carddisp.pl?gene=TMEM126B
EGFR	Epidermal Growth Factor Receptor	Protein Coding	54	GC07P055019	6.39996	https://www.genecards.org/cgi-bin/carddisp.pl?gene=EGFR
MGST1	Microsomal Glutathione S-Transferase 1	Protein Coding	43	GC12P016347	6.39662	https://www.genecards.org/cgi-bin/carddisp.pl?gene=MGST1
NDUFB10	NADH:Ubiquinone Oxidoreductase Subunit B10	Protein Coding	44	GC16P004938	6.38605	https://www.genecards.org/cgi-bin/carddisp.pl?gene=NDUFB10
PTEN	Phosphatase And Tensin Homolog	Protein Coding	53	GC10P087863	6.38407	https://www.genecards.org/cgi-bin/carddisp.pl?gene=PTEN
SLC22A5	Solute Carrier Family 22 Member 5	Protein Coding	47	GC05P132369	6.38172	https://www.genecards.org/cgi-bin/carddisp.pl?gene=SLC22A5
S100A9	S100 Calcium Binding Protein A9	Protein Coding	43	GC01P153357	6.37829	https://www.genecards.org/cgi-bin/carddisp.pl?gene=S100A9
CYP24A1	Cytochrome P450 Family 24 Subfamily A Member 1	Protein Coding	48	GC20M054153	6.37694	https://www.genecards.org/cgi-bin/carddisp.pl?gene=CYP24A1
TLR2	Toll Like Receptor 2	Protein Coding	52	GC04P153684	6.37666	https://www.genecards.org/cgi-bin/carddisp.pl?gene=TLR2
ATP5F1D	ATP Synthase F1 Subunit Delta	Protein Coding	34	GC19P001242	6.37313	https://www.genecards.org/cgi-bin/carddisp.pl?gene=ATP5F1D
MMP9	Matrix Metallopeptidase 9	Protein Coding	54	GC20P046008	6.34566	https://www.genecards.org/cgi-bin/carddisp.pl?gene=MMP9
NFKBIA	NFKB Inhibitor Alpha	Protein Coding	51	GC14M035401	6.34382	https://www.genecards.org/cgi-bin/carddisp.pl?gene=NFKBIA
CYP3A7	Cytochrome P450 Family 3 Subfamily A Member 7	Protein Coding	44	GC07M099705	6.34042	https://www.genecards.org/cgi-bin/carddisp.pl?gene=CYP3A7
ATM	ATM Serine/Threonine Kinase	Protein Coding	54	GC11P108222	6.3374	https://www.genecards.org/cgi-bin/carddisp.pl?gene=ATM
MMP2	Matrix Metallopeptidase 2	Protein Coding	54	GC16P055390	6.31222	https://www.genecards.org/cgi-bin/carddisp.pl?gene=MMP2
CBS	Cystathionine Beta-Synthase	Protein Coding	49	GC21M043053	6.30351	https://www.genecards.org/cgi-bin/carddisp.pl?gene=CBS
HSPA1A	Heat Shock Protein Family A (Hsp70) Member 1A	Protein Coding	44	GC06P052001	6.29411	https://www.genecards.org/cgi-bin/carddisp.pl?gene=HSPA1A
PRKAA1	Protein Kinase AMP-Activated Catalytic Subunit Alpha 1	Protein Coding	48	GC05M040759	6.28729	https://www.genecards.org/cgi-bin/carddisp.pl?gene=PRKAA1
HSPA5	Heat Shock Protein Family A (Hsp70) Member 5	Protein Coding	48	GC09M125234	6.28223	https://www.genecards.org/cgi-bin/carddisp.pl?gene=HSPA5
PTS	6-Pyruvoyltetrahydropterin Synthase	Protein Coding	48	GC11P112226	6.27867	https://www.genecards.org/cgi-bin/carddisp.pl?gene=PTS
NDUFAF8	NADH:Ubiquinone Oxidoreductase Complex Assembly Factor 8	Protein Coding	26	GC17P081241	6.27677	https://www.genecards.org/cgi-bin/carddisp.pl?gene=NDUFAF8
NRF1	Nuclear Respiratory Factor 1	Protein Coding	44	GC07P129611	6.26871	https://www.genecards.org/cgi-bin/carddisp.pl?gene=NRF1
ACOX3	Acyl-CoA Oxidase 3, Pristanoyl	Protein Coding	41	GC04M008380	6.26714	https://www.genecards.org/cgi-bin/carddisp.pl?gene=ACOX3
ACO1	Aconitase 1	Protein Coding	45	GC09P032374	6.25658	https://www.genecards.org/cgi-bin/carddisp.pl?gene=ACO1
DLD	Dihydrolipoamide Dehydrogenase	Protein Coding	51	GC07P107890	6.25613	https://www.genecards.org/cgi-bin/carddisp.pl?gene=DLD
FTO	FTO Alpha-Ketoglutarate Dependent Dioxygenase	Protein Coding	45	GC16P053737	6.24264	https://www.genecards.org/cgi-bin/carddisp.pl?gene=FTO
LOX	Lysyl Oxidase	Protein Coding	45	GC05M122063	6.22079	https://www.genecards.org/cgi-bin/carddisp.pl?gene=LOX
ADM	Adrenomedullin	Protein Coding	45	GC11P010304	6.21999	https://www.genecards.org/cgi-bin/carddisp.pl?gene=ADM
CYP2J2	Cytochrome P450 Family 2 Subfamily J Member 2	Protein Coding	45	GC01M059893	6.21629	https://www.genecards.org/cgi-bin/carddisp.pl?gene=CYP2J2
THBD	Thrombomodulin	Protein Coding	44	GC20M023026	6.2123	https://www.genecards.org/cgi-bin/carddisp.pl?gene=THBD
S100A8	S100 Calcium Binding Protein A8	Protein Coding	43	GC01M153391	6.20915	https://www.genecards.org/cgi-bin/carddisp.pl?gene=S100A8
IGF1	Insulin Like Growth Factor 1	Protein Coding	50	GC12M102395	6.2042	https://www.genecards.org/cgi-bin/carddisp.pl?gene=IGF1
ITGAM	Integrin Subunit Alpha M	Protein Coding	47	GC16P031919	6.20194	https://www.genecards.org/cgi-bin/carddisp.pl?gene=ITGAM
FOS	Fos Proto-Oncogene, AP-1 Transcription Factor Subunit	Protein Coding	51	GC14P075278	6.19608	https://www.genecards.org/cgi-bin/carddisp.pl?gene=FOS
EGF	Epidermal Growth Factor	Protein Coding	51	GC04P109912	6.19601	https://www.genecards.org/cgi-bin/carddisp.pl?gene=EGF
CASP9	Caspase 9	Protein Coding	48	GC01M015491	6.17592	https://www.genecards.org/cgi-bin/carddisp.pl?gene=CASP9
NDUFA9	NADH:Ubiquinone Oxidoreductase Subunit A9	Protein Coding	44	GC12P004649	6.17059	https://www.genecards.org/cgi-bin/carddisp.pl?gene=NDUFA9
EPX	Eosinophil Peroxidase	Protein Coding	44	GC17P058192	6.16913	https://www.genecards.org/cgi-bin/carddisp.pl?gene=EPX
ALOX5	Arachidonate 5-Lipoxygenase	Protein Coding	50	GC10P045374	6.16749	https://www.genecards.org/cgi-bin/carddisp.pl?gene=ALOX5
PTK2B	Protein Tyrosine Kinase 2 Beta	Protein Coding	50	GC08P027311	6.16026	https://www.genecards.org/cgi-bin/carddisp.pl?gene=PTK2B
GCLC	Glutamate-Cysteine Ligase Catalytic Subunit	Protein Coding	44	GC06M053497	6.13043	https://www.genecards.org/cgi-bin/carddisp.pl?gene=GCLC
ATF4	Activating Transcription Factor 4	Protein Coding	47	GC22P039539	6.12749	https://www.genecards.org/cgi-bin/carddisp.pl?gene=ATF4
DMD	Dystrophin	Protein Coding	47	GC0XM031097	6.11639	https://www.genecards.org/cgi-bin/carddisp.pl?gene=DMD
ACAA1	Acetyl-CoA Acyltransferase 1	Protein Coding	44	GC03M038103	6.10676	https://www.genecards.org/cgi-bin/carddisp.pl?gene=ACAA1
NDUFA12	NADH:Ubiquinone Oxidoreductase Subunit A12	Protein Coding	45	GC12M094898	6.1059	https://www.genecards.org/cgi-bin/carddisp.pl?gene=NDUFA12
MSRB3	Methionine Sulfoxide Reductase B3	Protein Coding	44	GC12P065279	6.09778	https://www.genecards.org/cgi-bin/carddisp.pl?gene=MSRB3
TXNIP	Thioredoxin Interacting Protein	Protein Coding	38	GC01M145992	6.09459	https://www.genecards.org/cgi-bin/carddisp.pl?gene=TXNIP
INSR	Insulin Receptor	Protein Coding	54	GC19M007112	6.08843	https://www.genecards.org/cgi-bin/carddisp.pl?gene=INSR
EPO	Erythropoietin	Protein Coding	41	GC07P100720	6.07701	https://www.genecards.org/cgi-bin/carddisp.pl?gene=EPO
PTPN1	Protein Tyrosine Phosphatase Non-Receptor Type 1	Protein Coding	51	GC20P050510	6.07301	https://www.genecards.org/cgi-bin/carddisp.pl?gene=PTPN1
IL17A	Interleukin 17A	Protein Coding	43	GC06P052186	6.06567	https://www.genecards.org/cgi-bin/carddisp.pl?gene=IL17A
EPHX2	Epoxide Hydrolase 2	Protein Coding	48	GC08P027490	6.06395	https://www.genecards.org/cgi-bin/carddisp.pl?gene=EPHX2
MT-ND2	Mitochondrially Encoded NADH:Ubiquinone Oxidoreductase Core Subunit 2	Protein Coding	34	GCMTP004472	6.06054	https://www.genecards.org/cgi-bin/carddisp.pl?gene=MT-ND2
NDUFB8	NADH:Ubiquinone Oxidoreductase Subunit B8	Protein Coding	43	GC10M100523	6.03445	https://www.genecards.org/cgi-bin/carddisp.pl?gene=NDUFB8
AGK	Acylglycerol Kinase	Protein Coding	43	GC07P141551	6.0279	https://www.genecards.org/cgi-bin/carddisp.pl?gene=AGK
ACP1	Acid Phosphatase 1	Protein Coding	44	GC02P000254	6.02066	https://www.genecards.org/cgi-bin/carddisp.pl?gene=ACP1
GPX2	Glutathione Peroxidase 2	Protein Coding	45	GC14M064939	6.02047	https://www.genecards.org/cgi-bin/carddisp.pl?gene=GPX2
SDHC	Succinate Dehydrogenase Complex Subunit C	Protein Coding	45	GC01P161314	6.01832	https://www.genecards.org/cgi-bin/carddisp.pl?gene=SDHC
SETD2	SET Domain Containing 2, Histone Lysine Methyltransferase	Protein Coding	47	GC03M047033	6.01284	https://www.genecards.org/cgi-bin/carddisp.pl?gene=SETD2
LIAS	Lipoic Acid Synthetase	Protein Coding	44	GC04P039467	6.01197	https://www.genecards.org/cgi-bin/carddisp.pl?gene=LIAS
CYP17A1	Cytochrome P450 Family 17 Subfamily A Member 1	Protein Coding	50	GC10M102830	6.01136	https://www.genecards.org/cgi-bin/carddisp.pl?gene=CYP17A1
GCDH	Glutaryl-CoA Dehydrogenase	Protein Coding	47	GC19P012891	5.98383	https://www.genecards.org/cgi-bin/carddisp.pl?gene=GCDH
FDXR	Ferredoxin Reductase	Protein Coding	45	GC17M074862	5.97249	https://www.genecards.org/cgi-bin/carddisp.pl?gene=FDXR
GSTM3	Glutathione S-Transferase Mu 3	Protein Coding	46	GC01M109733	5.96963	https://www.genecards.org/cgi-bin/carddisp.pl?gene=GSTM3
PSEN1	Presenilin 1	Protein Coding	52	GC14P073136	5.96657	https://www.genecards.org/cgi-bin/carddisp.pl?gene=PSEN1
WARS2	Tryptophanyl TRNA Synthetase 2, Mitochondrial	Protein Coding	45	GC01M119031	5.96141	https://www.genecards.org/cgi-bin/carddisp.pl?gene=WARS2
FMO6P	Flavin Containing Dimethylaniline Monoxygenase 6, Pseudogene	Pseudogene	22	GC01P171106	5.95312	https://www.genecards.org/cgi-bin/carddisp.pl?gene=FMO6P
STAT1	Signal Transducer And Activator Of Transcription 1	Protein Coding	54	GC02M190908	5.94422	https://www.genecards.org/cgi-bin/carddisp.pl?gene=STAT1
PRNP	Prion Protein	Protein Coding	47	GC20P004686	5.94413	https://www.genecards.org/cgi-bin/carddisp.pl?gene=PRNP
NDUFB3	NADH:Ubiquinone Oxidoreductase Subunit B3	Protein Coding	43	GC02P201071	5.94001	https://www.genecards.org/cgi-bin/carddisp.pl?gene=NDUFB3
PLA2G6	Phospholipase A2 Group VI	Protein Coding	48	GC22M048460	5.91674	https://www.genecards.org/cgi-bin/carddisp.pl?gene=PLA2G6
MSR1	Macrophage Scavenger Receptor 1	Protein Coding	47	GC08M016107	5.91254	https://www.genecards.org/cgi-bin/carddisp.pl?gene=MSR1
ETFA	Electron Transfer Flavoprotein Subunit Alpha	Protein Coding	46	GC15M076215	5.90433	https://www.genecards.org/cgi-bin/carddisp.pl?gene=ETFA
MAP2K1	Mitogen-Activated Protein Kinase Kinase 1	Protein Coding	54	GC15P066386	5.88931	https://www.genecards.org/cgi-bin/carddisp.pl?gene=MAP2K1
NPY	Neuropeptide Y	Protein Coding	46	GC07P024290	5.88618	https://www.genecards.org/cgi-bin/carddisp.pl?gene=NPY
DNM2	Dynamin 2	Protein Coding	50	GC19P010718	5.88395	https://www.genecards.org/cgi-bin/carddisp.pl?gene=DNM2
GUCY1A2	Guanylate Cyclase 1 Soluble Subunit Alpha 2	Protein Coding	41	GC11M106591	5.88346	https://www.genecards.org/cgi-bin/carddisp.pl?gene=GUCY1A2
IL18	Interleukin 18	Protein Coding	44	GC11M112143	5.8751	https://www.genecards.org/cgi-bin/carddisp.pl?gene=IL18
CTNNB1	Catenin Beta 1	Protein Coding	54	GC03P041236	5.87149	https://www.genecards.org/cgi-bin/carddisp.pl?gene=CTNNB1
DUSP1	Dual Specificity Phosphatase 1	Protein Coding	48	GC05M172768	5.86116	https://www.genecards.org/cgi-bin/carddisp.pl?gene=DUSP1
ATG9B	Autophagy Related 9B	Protein Coding	36	GC07M151012	5.85136	https://www.genecards.org/cgi-bin/carddisp.pl?gene=ATG9B
CASP1	Caspase 1	Protein Coding	51	GC11M105025	5.85034	https://www.genecards.org/cgi-bin/carddisp.pl?gene=CASP1
HSD17B6	Hydroxysteroid 17-Beta Dehydrogenase 6	Protein Coding	41	GC12P056752	5.83179	https://www.genecards.org/cgi-bin/carddisp.pl?gene=HSD17B6
GSTA4	Glutathione S-Transferase Alpha 4	Protein Coding	44	GC06M052977	5.8282	https://www.genecards.org/cgi-bin/carddisp.pl?gene=GSTA4
GLO1	Glyoxalase I	Protein Coding	47	GC06M045203	5.82784	https://www.genecards.org/cgi-bin/carddisp.pl?gene=GLO1
GUCY1B1	Guanylate Cyclase 1 Soluble Subunit Beta 1	Protein Coding	34	GC04P155759	5.82519	https://www.genecards.org/cgi-bin/carddisp.pl?gene=GUCY1B1
GSTM2	Glutathione S-Transferase Mu 2	Protein Coding	42	GC01P109668	5.81759	https://www.genecards.org/cgi-bin/carddisp.pl?gene=GSTM2
GLUL	Glutamate-Ammonia Ligase	Protein Coding	50	GC01M182378	5.81439	https://www.genecards.org/cgi-bin/carddisp.pl?gene=GLUL
PRKAB1	Protein Kinase AMP-Activated Non-Catalytic Subunit Beta 1	Protein Coding	48	GC12P119632	5.79599	https://www.genecards.org/cgi-bin/carddisp.pl?gene=PRKAB1
NDUFA2	NADH:Ubiquinone Oxidoreductase Subunit A2	Protein Coding	43	GC05M140650	5.7933	https://www.genecards.org/cgi-bin/carddisp.pl?gene=NDUFA2
GCLM	Glutamate-Cysteine Ligase Modifier Subunit	Protein Coding	43	GC01M093885	5.76818	https://www.genecards.org/cgi-bin/carddisp.pl?gene=GCLM
MT-TL1	Mitochondrially Encoded TRNA-Leu (UUA/G) 1	RNA Gene	15	GCMTP003232	5.76816	https://www.genecards.org/cgi-bin/carddisp.pl?gene=MT-TL1
AKR1C3	Aldo-Keto Reductase Family 1 Member C3	Protein Coding	47	GC10P005035	5.76598	https://www.genecards.org/cgi-bin/carddisp.pl?gene=AKR1C3
COX6A2	Cytochrome C Oxidase Subunit 6A2	Protein Coding	40	GC16M031439	5.7524	https://www.genecards.org/cgi-bin/carddisp.pl?gene=COX6A2
FOXRED1	FAD Dependent Oxidoreductase Domain Containing 1	Protein Coding	40	GC11P126269	5.75098	https://www.genecards.org/cgi-bin/carddisp.pl?gene=FOXRED1
SDHD	Succinate Dehydrogenase Complex Subunit D	Protein Coding	45	GC11P112087	5.74954	https://www.genecards.org/cgi-bin/carddisp.pl?gene=SDHD
GUCY1A1	Guanylate Cyclase 1 Soluble Subunit Alpha 1	Protein Coding	37	GC04P155667	5.74843	https://www.genecards.org/cgi-bin/carddisp.pl?gene=GUCY1A1
IDO1	Indoleamine 2,3-Dioxygenase 1	Protein Coding	45	GC08P039891	5.73995	https://www.genecards.org/cgi-bin/carddisp.pl?gene=IDO1
LOXL3	Lysyl Oxidase Like 3	Protein Coding	42	GC02M074532	5.72767	https://www.genecards.org/cgi-bin/carddisp.pl?gene=LOXL3
TH	Tyrosine Hydroxylase	Protein Coding	52	GC11M002163	5.71612	https://www.genecards.org/cgi-bin/carddisp.pl?gene=TH
NDUFA13	NADH:Ubiquinone Oxidoreductase Subunit A13	Protein Coding	45	GC19P019515	5.71015	https://www.genecards.org/cgi-bin/carddisp.pl?gene=NDUFA13
ALOX15	Arachidonate 15-Lipoxygenase	Protein Coding	45	GC17M004630	5.70653	https://www.genecards.org/cgi-bin/carddisp.pl?gene=ALOX15
CDK2	Cyclin Dependent Kinase 2	Protein Coding	52	GC12P055966	5.70159	https://www.genecards.org/cgi-bin/carddisp.pl?gene=CDK2
ACAD11	Acyl-CoA Dehydrogenase Family Member 11	Protein Coding	38	GC03M132559	5.69808	https://www.genecards.org/cgi-bin/carddisp.pl?gene=ACAD11
BCL2L1	BCL2 Like 1	Protein Coding	47	GC20M031664	5.68492	https://www.genecards.org/cgi-bin/carddisp.pl?gene=BCL2L1
MAPK9	Mitogen-Activated Protein Kinase 9	Protein Coding	49	GC05M180234	5.67415	https://www.genecards.org/cgi-bin/carddisp.pl?gene=MAPK9
CYP46A1	Cytochrome P450 Family 46 Subfamily A Member 1	Protein Coding	42	GC14P099684	5.65811	https://www.genecards.org/cgi-bin/carddisp.pl?gene=CYP46A1
CUL3	Cullin 3	Protein Coding	47	GC02M224470	5.65536	https://www.genecards.org/cgi-bin/carddisp.pl?gene=CUL3
PRODH	Proline Dehydrogenase 1	Protein Coding	47	GC22M018912	5.65284	https://www.genecards.org/cgi-bin/carddisp.pl?gene=PRODH
SCARB1	Scavenger Receptor Class B Member 1	Protein Coding	46	GC12M124776	5.65069	https://www.genecards.org/cgi-bin/carddisp.pl?gene=SCARB1
LIPE	Lipase E, Hormone Sensitive Type	Protein Coding	48	GC19M042401	5.64766	https://www.genecards.org/cgi-bin/carddisp.pl?gene=LIPE
PDIA2	Protein Disulfide Isomerase Family A Member 2	Protein Coding	39	GC16P001887	5.6401	https://www.genecards.org/cgi-bin/carddisp.pl?gene=PDIA2
ACADSB	Acyl-CoA Dehydrogenase Short/Branched Chain	Protein Coding	47	GC10P123008	5.63188	https://www.genecards.org/cgi-bin/carddisp.pl?gene=ACADSB
CREB1	CAMP Responsive Element Binding Protein 1	Protein Coding	50	GC02P207529	5.62469	https://www.genecards.org/cgi-bin/carddisp.pl?gene=CREB1
FN1	Fibronectin 1	Protein Coding	50	GC02M215360	5.62398	https://www.genecards.org/cgi-bin/carddisp.pl?gene=FN1
FASLG	Fas Ligand	Protein Coding	48	GC01P172628	5.60397	https://www.genecards.org/cgi-bin/carddisp.pl?gene=FASLG
RHOA	Ras Homolog Family Member A	Protein Coding	48	GC03M049359	5.58251	https://www.genecards.org/cgi-bin/carddisp.pl?gene=RHOA
MPHOSPH9	M-Phase Phosphoprotein 9	Protein Coding	36	GC12M123153	5.57087	https://www.genecards.org/cgi-bin/carddisp.pl?gene=MPHOSPH9
GSTO1	Glutathione S-Transferase Omega 1	Protein Coding	44	GC10P104235	5.57073	https://www.genecards.org/cgi-bin/carddisp.pl?gene=GSTO1
STK25	Serine/Threonine Kinase 25	Protein Coding	41	GC02M241492	5.56969	https://www.genecards.org/cgi-bin/carddisp.pl?gene=STK25
CCL3	C-C Motif Chemokine Ligand 3	Protein Coding	40	GC17M036088	5.56483	https://www.genecards.org/cgi-bin/carddisp.pl?gene=CCL3
CPOX	Coproporphyrinogen Oxidase	Protein Coding	44	GC03M098576	5.56238	https://www.genecards.org/cgi-bin/carddisp.pl?gene=CPOX
CRYAA	Crystallin Alpha A	Protein Coding	45	GC21P043169	5.55785	https://www.genecards.org/cgi-bin/carddisp.pl?gene=CRYAA
COX6B1	Cytochrome C Oxidase Subunit 6B1	Protein Coding	43	GC19P039345	5.54294	https://www.genecards.org/cgi-bin/carddisp.pl?gene=COX6B1
IRS1	Insulin Receptor Substrate 1	Protein Coding	48	GC02M226731	5.54213	https://www.genecards.org/cgi-bin/carddisp.pl?gene=IRS1
SPR	Sepiapterin Reductase	Protein Coding	51	GC02P072850	5.53842	https://www.genecards.org/cgi-bin/carddisp.pl?gene=SPR
MDM2	MDM2 Proto-Oncogene	Protein Coding	53	GC12P068808	5.53585	https://www.genecards.org/cgi-bin/carddisp.pl?gene=MDM2
NPPB	Natriuretic Peptide B	Protein Coding	44	GC01M011858	5.52142	https://www.genecards.org/cgi-bin/carddisp.pl?gene=NPPB
MICAL1	Microtubule Associated Monooxygenase, Calponin And LIM Domain Containing 1	Protein Coding	41	GC06M109444	5.5179	https://www.genecards.org/cgi-bin/carddisp.pl?gene=MICAL1
ADH1B	Alcohol Dehydrogenase 1B (Class I), Beta Polypeptide	Protein Coding	44	GC04M099304	5.51679	https://www.genecards.org/cgi-bin/carddisp.pl?gene=ADH1B
GSS	Glutathione Synthetase	Protein Coding	47	GC20M034928	5.49996	https://www.genecards.org/cgi-bin/carddisp.pl?gene=GSS
ACO2	Aconitase 2	Protein Coding	48	GC22P041448	5.49425	https://www.genecards.org/cgi-bin/carddisp.pl?gene=ACO2
RRM2B	Ribonucleotide Reductase Regulatory TP53 Inducible Subunit M2B	Protein Coding	50	GC08M102204	5.49369	https://www.genecards.org/cgi-bin/carddisp.pl?gene=RRM2B
PRKD1	Protein Kinase D1	Protein Coding	51	GC14M029576	5.49131	https://www.genecards.org/cgi-bin/carddisp.pl?gene=PRKD1
RAC1	Rac Family Small GTPase 1	Protein Coding	50	GC07P006377	5.49063	https://www.genecards.org/cgi-bin/carddisp.pl?gene=RAC1
NDUFA11	NADH:Ubiquinone Oxidoreductase Subunit A11	Protein Coding	38	GC19M005891	5.48192	https://www.genecards.org/cgi-bin/carddisp.pl?gene=NDUFA11
UQCRQ	Ubiquinol-Cytochrome C Reductase Complex III Subunit VII	Protein Coding	42	GC05P132866	5.4793	https://www.genecards.org/cgi-bin/carddisp.pl?gene=UQCRQ
COX8A	Cytochrome C Oxidase Subunit 8A	Protein Coding	41	GC11P063986	5.4787	https://www.genecards.org/cgi-bin/carddisp.pl?gene=COX8A
PRKCZ	Protein Kinase C Zeta	Protein Coding	49	GC01P002050	5.46894	https://www.genecards.org/cgi-bin/carddisp.pl?gene=PRKCZ
IL13	Interleukin 13	Protein Coding	45	GC05P132656	5.46408	https://www.genecards.org/cgi-bin/carddisp.pl?gene=IL13
KCNMA1	Potassium Calcium-Activated Channel Subfamily M Alpha 1	Protein Coding	50	GC10M076869	5.45986	https://www.genecards.org/cgi-bin/carddisp.pl?gene=KCNMA1
PON3	Paraoxonase 3	Protein Coding	45	GC07M095359	5.45851	https://www.genecards.org/cgi-bin/carddisp.pl?gene=PON3
GBA	Glucosylceramidase Beta	Protein Coding	48	GC01M155234	5.45792	https://www.genecards.org/cgi-bin/carddisp.pl?gene=GBA
EGR1	Early Growth Response 1	Protein Coding	44	GC05P138465	5.45337	https://www.genecards.org/cgi-bin/carddisp.pl?gene=EGR1
HRAS	HRas Proto-Oncogene, GTPase	Protein Coding	52	GC11M000906	5.45247	https://www.genecards.org/cgi-bin/carddisp.pl?gene=HRAS
ODC1	Ornithine Decarboxylase 1	Protein Coding	49	GC02M010432	5.43387	https://www.genecards.org/cgi-bin/carddisp.pl?gene=ODC1
COA8	Cytochrome C Oxidase Assembly Factor 8	Protein Coding	26	GC14P105590	5.42778	https://www.genecards.org/cgi-bin/carddisp.pl?gene=COA8
CDKN1A	Cyclin Dependent Kinase Inhibitor 1A	Protein Coding	50	GC06P052153	5.4224	https://www.genecards.org/cgi-bin/carddisp.pl?gene=CDKN1A
ALAD	Aminolevulinate Dehydratase	Protein Coding	47	GC09M113386	5.41551	https://www.genecards.org/cgi-bin/carddisp.pl?gene=ALAD
SURF1	SURF1 Cytochrome C Oxidase Assembly Factor	Protein Coding	44	GC09M133351	5.40913	https://www.genecards.org/cgi-bin/carddisp.pl?gene=SURF1
CTSD	Cathepsin D	Protein Coding	52	GC11M001752	5.39848	https://www.genecards.org/cgi-bin/carddisp.pl?gene=CTSD
EIF2S1	Eukaryotic Translation Initiation Factor 2 Subunit Alpha	Protein Coding	45	GC14P067359	5.3972	https://www.genecards.org/cgi-bin/carddisp.pl?gene=EIF2S1
VDAC1	Voltage Dependent Anion Channel 1	Protein Coding	47	GC05M133975	5.39507	https://www.genecards.org/cgi-bin/carddisp.pl?gene=VDAC1
ALKBH2	AlkB Homolog 2, Alpha-Ketoglutarate Dependent Dioxygenase	Protein Coding	37	GC12M109088	5.38933	https://www.genecards.org/cgi-bin/carddisp.pl?gene=ALKBH2
MTOR	Mechanistic Target Of Rapamycin Kinase	Protein Coding	54	GC01M011106	5.38378	https://www.genecards.org/cgi-bin/carddisp.pl?gene=MTOR
CYP4F11	Cytochrome P450 Family 4 Subfamily F Member 11	Protein Coding	40	GC19M015912	5.3717	https://www.genecards.org/cgi-bin/carddisp.pl?gene=CYP4F11
ACACB	Acetyl-CoA Carboxylase Beta	Protein Coding	47	GC12P109116	5.36578	https://www.genecards.org/cgi-bin/carddisp.pl?gene=ACACB
NDUFC2	NADH:Ubiquinone Oxidoreductase Subunit C2	Protein Coding	41	GC11M078068	5.36063	https://www.genecards.org/cgi-bin/carddisp.pl?gene=NDUFC2
APOH	Apolipoprotein H	Protein Coding	44	GC17M066212	5.35325	https://www.genecards.org/cgi-bin/carddisp.pl?gene=APOH
TIMP1	TIMP Metallopeptidase Inhibitor 1	Protein Coding	45	GC0XP047583	5.35238	https://www.genecards.org/cgi-bin/carddisp.pl?gene=TIMP1
CYP4F8	Cytochrome P450 Family 4 Subfamily F Member 8	Protein Coding	36	GC19P015617	5.33926	https://www.genecards.org/cgi-bin/carddisp.pl?gene=CYP4F8
GCHFR	GTP Cyclohydrolase I Feedback Regulator	Protein Coding	40	GC15P040766	5.33671	https://www.genecards.org/cgi-bin/carddisp.pl?gene=GCHFR
PINK1	PTEN Induced Kinase 1	Protein Coding	48	GC01P020634	5.33058	https://www.genecards.org/cgi-bin/carddisp.pl?gene=PINK1
MMUT	Methylmalonyl-CoA Mutase	Protein Coding	36	GC06M049430	5.32575	https://www.genecards.org/cgi-bin/carddisp.pl?gene=MMUT
BMP2	Bone Morphogenetic Protein 2	Protein Coding	47	GC20P006696	5.31365	https://www.genecards.org/cgi-bin/carddisp.pl?gene=BMP2
CAV3	Caveolin 3	Protein Coding	44	GC03P008733	5.30521	https://www.genecards.org/cgi-bin/carddisp.pl?gene=CAV3
CDKN2A	Cyclin Dependent Kinase Inhibitor 2A	Protein Coding	52	GC09M021967	5.29661	https://www.genecards.org/cgi-bin/carddisp.pl?gene=CDKN2A
XRCC1	X-Ray Repair Cross Complementing 1	Protein Coding	44	GC19M043543	5.29421	https://www.genecards.org/cgi-bin/carddisp.pl?gene=XRCC1
MFN2	Mitofusin 2	Protein Coding	48	GC01P011980	5.29162	https://www.genecards.org/cgi-bin/carddisp.pl?gene=MFN2
CD69	CD69 Molecule	Protein Coding	41	GC12M015049	5.28391	https://www.genecards.org/cgi-bin/carddisp.pl?gene=CD69
PAH	Phenylalanine Hydroxylase	Protein Coding	49	GC12M102836	5.28357	https://www.genecards.org/cgi-bin/carddisp.pl?gene=PAH
CYBC1	Cytochrome B-245 Chaperone 1	Protein Coding	26	GC17M082443	5.27699	https://www.genecards.org/cgi-bin/carddisp.pl?gene=CYBC1
NDUFAF1	NADH:Ubiquinone Oxidoreductase Complex Assembly Factor 1	Protein Coding	42	GC15M041387	5.27498	https://www.genecards.org/cgi-bin/carddisp.pl?gene=NDUFAF1
SORD	Sorbitol Dehydrogenase	Protein Coding	47	GC15P045023	5.27317	https://www.genecards.org/cgi-bin/carddisp.pl?gene=SORD
ALKBH3	AlkB Homolog 3, Alpha-Ketoglutarate Dependent Dioxygenase	Protein Coding	38	GC11P043902	5.27259	https://www.genecards.org/cgi-bin/carddisp.pl?gene=ALKBH3
CROT	Carnitine O-Octanoyltransferase	Protein Coding	42	GC07P087361	5.265	https://www.genecards.org/cgi-bin/carddisp.pl?gene=CROT
NDUFB11	NADH:Ubiquinone Oxidoreductase Subunit B11	Protein Coding	40	GC0XM047142	5.25793	https://www.genecards.org/cgi-bin/carddisp.pl?gene=NDUFB11
HSPA9	Heat Shock Protein Family A (Hsp70) Member 9	Protein Coding	48	GC05M138554	5.2474	https://www.genecards.org/cgi-bin/carddisp.pl?gene=HSPA9
LRRK2	Leucine Rich Repeat Kinase 2	Protein Coding	50	GC12P040196	5.2467	https://www.genecards.org/cgi-bin/carddisp.pl?gene=LRRK2
AKR1B1	Aldo-Keto Reductase Family 1 Member B	Protein Coding	48	GC07M134442	5.24452	https://www.genecards.org/cgi-bin/carddisp.pl?gene=AKR1B1
ADH4	Alcohol Dehydrogenase 4 (Class II), Pi Polypeptide	Protein Coding	45	GC04M099123	5.23929	https://www.genecards.org/cgi-bin/carddisp.pl?gene=ADH4
SPP1	Secreted Phosphoprotein 1	Protein Coding	47	GC04P087975	5.22875	https://www.genecards.org/cgi-bin/carddisp.pl?gene=SPP1
SLC25A3	Solute Carrier Family 25 Member 3	Protein Coding	45	GC12P098593	5.21845	https://www.genecards.org/cgi-bin/carddisp.pl?gene=SLC25A3
PEX13	Peroxisomal Biogenesis Factor 13	Protein Coding	41	GC02P061017	5.21266	https://www.genecards.org/cgi-bin/carddisp.pl?gene=PEX13
NAT2	N-Acetyltransferase 2	Protein Coding	44	GC08P018391	5.20668	https://www.genecards.org/cgi-bin/carddisp.pl?gene=NAT2
PEX19	Peroxisomal Biogenesis Factor 19	Protein Coding	43	GC01M160276	5.20572	https://www.genecards.org/cgi-bin/carddisp.pl?gene=PEX19
CYP20A1	Cytochrome P450 Family 20 Subfamily A Member 1	Protein Coding	37	GC02P203238	5.19921	https://www.genecards.org/cgi-bin/carddisp.pl?gene=CYP20A1
AVIL	Advillin	Protein Coding	38	GC12M057793	5.1992	https://www.genecards.org/cgi-bin/carddisp.pl?gene=AVIL
COL2A1	Collagen Type II Alpha 1 Chain	Protein Coding	49	GC12M047972	5.19452	https://www.genecards.org/cgi-bin/carddisp.pl?gene=COL2A1
ATF2	Activating Transcription Factor 2	Protein Coding	47	GC02M175072	5.19308	https://www.genecards.org/cgi-bin/carddisp.pl?gene=ATF2
NDUFAF3	NADH:Ubiquinone Oxidoreductase Complex Assembly Factor 3	Protein Coding	40	GC03P049020	5.18814	https://www.genecards.org/cgi-bin/carddisp.pl?gene=NDUFAF3
ETFB	Electron Transfer Flavoprotein Subunit Beta	Protein Coding	45	GC19M051345	5.1839	https://www.genecards.org/cgi-bin/carddisp.pl?gene=ETFB
ADRB2	Adrenoceptor Beta 2	Protein Coding	50	GC05P148825	5.1749	https://www.genecards.org/cgi-bin/carddisp.pl?gene=ADRB2
SNTA1	Syntrophin Alpha 1	Protein Coding	45	GC20M033407	5.16179	https://www.genecards.org/cgi-bin/carddisp.pl?gene=SNTA1
PCNA	Proliferating Cell Nuclear Antigen	Protein Coding	52	GC20M005114	5.15974	https://www.genecards.org/cgi-bin/carddisp.pl?gene=PCNA
PTGIS	Prostaglandin I2 Synthase	Protein Coding	48	GC20M049503	5.15831	https://www.genecards.org/cgi-bin/carddisp.pl?gene=PTGIS
PLA2G4A	Phospholipase A2 Group IVA	Protein Coding	50	GC01P186798	5.13725	https://www.genecards.org/cgi-bin/carddisp.pl?gene=PLA2G4A
COPB2	COPI Coat Complex Subunit Beta 2	Protein Coding	45	GC03M139355	5.12925	https://www.genecards.org/cgi-bin/carddisp.pl?gene=COPB2
MYH7	Myosin Heavy Chain 7	Protein Coding	48	GC14M023412	5.12812	https://www.genecards.org/cgi-bin/carddisp.pl?gene=MYH7
CHUK	Component Of Inhibitor Of Nuclear Factor Kappa B Kinase Complex	Protein Coding	52	GC10M100188	5.12522	https://www.genecards.org/cgi-bin/carddisp.pl?gene=CHUK
DLG4	Discs Large MAGUK Scaffold Protein 4	Protein Coding	48	GC17M007189	5.12431	https://www.genecards.org/cgi-bin/carddisp.pl?gene=DLG4
IREB2	Iron Responsive Element Binding Protein 2	Protein Coding	44	GC15P078437	5.10935	https://www.genecards.org/cgi-bin/carddisp.pl?gene=IREB2
TPH1	Tryptophan Hydroxylase 1	Protein Coding	45	GC11M018040	5.10868	https://www.genecards.org/cgi-bin/carddisp.pl?gene=TPH1
SLC17A5	Solute Carrier Family 17 Member 5	Protein Coding	45	GC06M073593	5.09718	https://www.genecards.org/cgi-bin/carddisp.pl?gene=SLC17A5
DNMT1	DNA Methyltransferase 1	Protein Coding	51	GC19M010133	5.0966	https://www.genecards.org/cgi-bin/carddisp.pl?gene=DNMT1
ACAA2	Acetyl-CoA Acyltransferase 2	Protein Coding	44	GC18M049782	5.08667	https://www.genecards.org/cgi-bin/carddisp.pl?gene=ACAA2
NDUFAF2	NADH:Ubiquinone Oxidoreductase Complex Assembly Factor 2	Protein Coding	41	GC05P060945	5.07827	https://www.genecards.org/cgi-bin/carddisp.pl?gene=NDUFAF2
SLC2A1	Solute Carrier Family 2 Member 1	Protein Coding	53	GC01M042925	5.07584	https://www.genecards.org/cgi-bin/carddisp.pl?gene=SLC2A1
BAK1	BCL2 Antagonist/Killer 1	Protein Coding	45	GC06M033572	5.07562	https://www.genecards.org/cgi-bin/carddisp.pl?gene=BAK1
ACTA1	Actin Alpha 1, Skeletal Muscle	Protein Coding	48	GC01M229431	5.05967	https://www.genecards.org/cgi-bin/carddisp.pl?gene=ACTA1
CSF1	Colony Stimulating Factor 1	Protein Coding	44	GC01P109911	5.05392	https://www.genecards.org/cgi-bin/carddisp.pl?gene=CSF1
TARDBP	TAR DNA Binding Protein	Protein Coding	47	GC01P011013	5.04406	https://www.genecards.org/cgi-bin/carddisp.pl?gene=TARDBP
LOC112903839	Sharpr-MPRA Regulatory Region 3993	Biological Region	1	GC03P139344	5.0392	https://www.genecards.org/cgi-bin/carddisp.pl?gene=LOC112903839
MT-TK	Mitochondrially Encoded TRNA-Lys (AAA/G)	RNA Gene	14	GCMTP008297	5.03543	https://www.genecards.org/cgi-bin/carddisp.pl?gene=MT-TK
NDUFAF5	NADH:Ubiquinone Oxidoreductase Complex Assembly Factor 5	Protein Coding	37	GC20P013796	5.03479	https://www.genecards.org/cgi-bin/carddisp.pl?gene=NDUFAF5
SYK	Spleen Associated Tyrosine Kinase	Protein Coding	51	GC09P091303	5.03453	https://www.genecards.org/cgi-bin/carddisp.pl?gene=SYK
ASL	Argininosuccinate Lyase	Protein Coding	47	GC07P066075	5.03452	https://www.genecards.org/cgi-bin/carddisp.pl?gene=ASL
HBA1	Hemoglobin Subunit Alpha 1	Protein Coding	43	GC16P001877	5.03388	https://www.genecards.org/cgi-bin/carddisp.pl?gene=HBA1
MAP2K4	Mitogen-Activated Protein Kinase Kinase 4	Protein Coding	47	GC17P012020	5.03379	https://www.genecards.org/cgi-bin/carddisp.pl?gene=MAP2K4
APOB	Apolipoprotein B	Protein Coding	46	GC02M020956	5.02163	https://www.genecards.org/cgi-bin/carddisp.pl?gene=APOB
GSTA2	Glutathione S-Transferase Alpha 2	Protein Coding	42	GC06M052750	5.01892	https://www.genecards.org/cgi-bin/carddisp.pl?gene=GSTA2
GSTO2	Glutathione S-Transferase Omega 2	Protein Coding	44	GC10P104268	5.01604	https://www.genecards.org/cgi-bin/carddisp.pl?gene=GSTO2
NEIL2	Nei Like DNA Glycosylase 2	Protein Coding	40	GC08P011769	5.00691	https://www.genecards.org/cgi-bin/carddisp.pl?gene=NEIL2
SCD	Stearoyl-CoA Desaturase	Protein Coding	49	GC10P100347	5.00349	https://www.genecards.org/cgi-bin/carddisp.pl?gene=SCD
PTPN3	Protein Tyrosine Phosphatase Non-Receptor Type 3	Protein Coding	45	GC09M109375	4.99985	https://www.genecards.org/cgi-bin/carddisp.pl?gene=PTPN3
DHCR24	24-Dehydrocholesterol Reductase	Protein Coding	46	GC01M054849	4.99669	https://www.genecards.org/cgi-bin/carddisp.pl?gene=DHCR24
SMPD1	Sphingomyelin Phosphodiesterase 1	Protein Coding	48	GC11P006390	4.99352	https://www.genecards.org/cgi-bin/carddisp.pl?gene=SMPD1
TYMP	Thymidine Phosphorylase	Protein Coding	47	GC22M050525	4.9878	https://www.genecards.org/cgi-bin/carddisp.pl?gene=TYMP
SCO1	Synthesis Of Cytochrome C Oxidase 1	Protein Coding	47	GC17M010672	4.98466	https://www.genecards.org/cgi-bin/carddisp.pl?gene=SCO1
PTPN11	Protein Tyrosine Phosphatase Non-Receptor Type 11	Protein Coding	54	GC12P112418	4.98454	https://www.genecards.org/cgi-bin/carddisp.pl?gene=PTPN11
CYP7A1	Cytochrome P450 Family 7 Subfamily A Member 1	Protein Coding	44	GC08M058476	4.98104	https://www.genecards.org/cgi-bin/carddisp.pl?gene=CYP7A1
CHAT	Choline O-Acetyltransferase	Protein Coding	48	GC10P049609	4.9807	https://www.genecards.org/cgi-bin/carddisp.pl?gene=CHAT
CD40	CD40 Molecule	Protein Coding	48	GC20P046118	4.98029	https://www.genecards.org/cgi-bin/carddisp.pl?gene=CD40
PRKCA	Protein Kinase C Alpha	Protein Coding	52	GC17P066302	4.96925	https://www.genecards.org/cgi-bin/carddisp.pl?gene=PRKCA
BDKRB2	Bradykinin Receptor B2	Protein Coding	45	GC14P096205	4.96831	https://www.genecards.org/cgi-bin/carddisp.pl?gene=BDKRB2
IL1R1	Interleukin 1 Receptor Type 1	Protein Coding	46	GC02P102136	4.96377	https://www.genecards.org/cgi-bin/carddisp.pl?gene=IL1R1
S1PR1	Sphingosine-1-Phosphate Receptor 1	Protein Coding	45	GC01P101236	4.95997	https://www.genecards.org/cgi-bin/carddisp.pl?gene=S1PR1
SIRT2	Sirtuin 2	Protein Coding	48	GC19M038878	4.94799	https://www.genecards.org/cgi-bin/carddisp.pl?gene=SIRT2
OPA1	OPA1 Mitochondrial Dynamin Like GTPase	Protein Coding	45	GC03P193594	4.94385	https://www.genecards.org/cgi-bin/carddisp.pl?gene=OPA1
SRXN1	Sulfiredoxin 1	Protein Coding	36	GC20M000647	4.9404	https://www.genecards.org/cgi-bin/carddisp.pl?gene=SRXN1
AGTR2	Angiotensin II Receptor Type 2	Protein Coding	44	GC0XP116170	4.93681	https://www.genecards.org/cgi-bin/carddisp.pl?gene=AGTR2
EEF1A1	Eukaryotic Translation Elongation Factor 1 Alpha 1	Protein Coding	44	GC06M073515	4.9363	https://www.genecards.org/cgi-bin/carddisp.pl?gene=EEF1A1
BAD	BCL2 Associated Agonist Of Cell Death	Protein Coding	47	GC11M066781	4.93271	https://www.genecards.org/cgi-bin/carddisp.pl?gene=BAD
LPA	Lipoprotein(A)	Protein Coding	42	GC06M160531	4.92416	https://www.genecards.org/cgi-bin/carddisp.pl?gene=LPA
IDH1	Isocitrate Dehydrogenase (NADP(+)) 1	Protein Coding	53	GC02M208236	4.92207	https://www.genecards.org/cgi-bin/carddisp.pl?gene=IDH1
GYG1	Glycogenin 1	Protein Coding	47	GC03P148991	4.92168	https://www.genecards.org/cgi-bin/carddisp.pl?gene=GYG1
CCL5	C-C Motif Chemokine Ligand 5	Protein Coding	44	GC17M035871	4.91508	https://www.genecards.org/cgi-bin/carddisp.pl?gene=CCL5
MPC1	Mitochondrial Pyruvate Carrier 1	Protein Coding	43	GC06M166364	4.91042	https://www.genecards.org/cgi-bin/carddisp.pl?gene=MPC1
MIF	Macrophage Migration Inhibitory Factor	Protein Coding	50	GC22P023894	4.90829	https://www.genecards.org/cgi-bin/carddisp.pl?gene=MIF
TRPV1	Transient Receptor Potential Cation Channel Subfamily V Member 1	Protein Coding	47	GC17M003565	4.90603	https://www.genecards.org/cgi-bin/carddisp.pl?gene=TRPV1
DBH	Dopamine Beta-Hydroxylase	Protein Coding	51	GC09P133636	4.88416	https://www.genecards.org/cgi-bin/carddisp.pl?gene=DBH
NOS2P2	Nitric Oxide Synthase 2 Pseudogene 2	Pseudogene	8	GC17M020869	4.88163	https://www.genecards.org/cgi-bin/carddisp.pl?gene=NOS2P2
ANGPT1	Angiopoietin 1	Protein Coding	46	GC08M107246	4.87846	https://www.genecards.org/cgi-bin/carddisp.pl?gene=ANGPT1
RNASE3	Ribonuclease A Family Member 3	Protein Coding	41	GC14P020891	4.87303	https://www.genecards.org/cgi-bin/carddisp.pl?gene=RNASE3
ABCA1	ATP Binding Cassette Subfamily A Member 1	Protein Coding	48	GC09M104781	4.86135	https://www.genecards.org/cgi-bin/carddisp.pl?gene=ABCA1
HTRA2	HtrA Serine Peptidase 2	Protein Coding	47	GC02P074529	4.86011	https://www.genecards.org/cgi-bin/carddisp.pl?gene=HTRA2
CALR	Calreticulin	Protein Coding	51	GC19P012938	4.85775	https://www.genecards.org/cgi-bin/carddisp.pl?gene=CALR
LMNA	Lamin A/C	Protein Coding	48	GC01P156082	4.85174	https://www.genecards.org/cgi-bin/carddisp.pl?gene=LMNA
CYP4F12	Cytochrome P450 Family 4 Subfamily F Member 12	Protein Coding	43	GC19P015672	4.84661	https://www.genecards.org/cgi-bin/carddisp.pl?gene=CYP4F12
MDH2	Malate Dehydrogenase 2	Protein Coding	49	GC07P076048	4.84382	https://www.genecards.org/cgi-bin/carddisp.pl?gene=MDH2
CALM1	Calmodulin 1	Protein Coding	45	GC14P090396	4.84283	https://www.genecards.org/cgi-bin/carddisp.pl?gene=CALM1
PIK3CB	Phosphatidylinositol-4,5-Bisphosphate 3-Kinase Catalytic Subunit Beta	Protein Coding	50	GC03M138652	4.83893	https://www.genecards.org/cgi-bin/carddisp.pl?gene=PIK3CB
ABCC2	ATP Binding Cassette Subfamily C Member 2	Protein Coding	48	GC10P099782	4.83463	https://www.genecards.org/cgi-bin/carddisp.pl?gene=ABCC2
UQCRB	Ubiquinol-Cytochrome C Reductase Binding Protein	Protein Coding	44	GC08M096225	4.82846	https://www.genecards.org/cgi-bin/carddisp.pl?gene=UQCRB
SLC7A1	Solute Carrier Family 7 Member 1	Protein Coding	44	GC13M029509	4.82818	https://www.genecards.org/cgi-bin/carddisp.pl?gene=SLC7A1
KBTBD13	Kelch Repeat And BTB Domain Containing 13	Protein Coding	33	GC15P075557	4.82155	https://www.genecards.org/cgi-bin/carddisp.pl?gene=KBTBD13
SERPINA1	Serpin Family A Member 1	Protein Coding	50	GC14M094376	4.81872	https://www.genecards.org/cgi-bin/carddisp.pl?gene=SERPINA1
ADCYAP1	Adenylate Cyclase Activating Polypeptide 1	Protein Coding	43	GC18P000895	4.81814	https://www.genecards.org/cgi-bin/carddisp.pl?gene=ADCYAP1
FLT1	Fms Related Receptor Tyrosine Kinase 1	Protein Coding	51	GC13M028300	4.81446	https://www.genecards.org/cgi-bin/carddisp.pl?gene=FLT1
IL1RN	Interleukin 1 Receptor Antagonist	Protein Coding	48	GC02P116199	4.81181	https://www.genecards.org/cgi-bin/carddisp.pl?gene=IL1RN
UQCRFS1	Ubiquinol-Cytochrome C Reductase, Rieske Iron-Sulfur Polypeptide 1	Protein Coding	47	GC19M029205	4.80919	https://www.genecards.org/cgi-bin/carddisp.pl?gene=UQCRFS1
FTH1	Ferritin Heavy Chain 1	Protein Coding	51	GC11M061959	4.80835	https://www.genecards.org/cgi-bin/carddisp.pl?gene=FTH1
PC	Pyruvate Carboxylase	Protein Coding	48	GC11M066848	4.80649	https://www.genecards.org/cgi-bin/carddisp.pl?gene=PC
DAO	D-Amino Acid Oxidase	Protein Coding	45	GC12P108859	4.80277	https://www.genecards.org/cgi-bin/carddisp.pl?gene=DAO
FASN	Fatty Acid Synthase	Protein Coding	50	GC17M082078	4.80221	https://www.genecards.org/cgi-bin/carddisp.pl?gene=FASN
ERO1B	Endoplasmic Reticulum Oxidoreductase 1 Beta	Protein Coding	33	GC01M236216	4.79808	https://www.genecards.org/cgi-bin/carddisp.pl?gene=ERO1B
THBS1	Thrombospondin 1	Protein Coding	45	GC15P039581	4.786	https://www.genecards.org/cgi-bin/carddisp.pl?gene=THBS1
VASP	Vasodilator Stimulated Phosphoprotein	Protein Coding	44	GC19P045507	4.78352	https://www.genecards.org/cgi-bin/carddisp.pl?gene=VASP
EP300	E1A Binding Protein P300	Protein Coding	51	GC22P041091	4.78008	https://www.genecards.org/cgi-bin/carddisp.pl?gene=EP300
LPL	Lipoprotein Lipase	Protein Coding	50	GC08P019901	4.76867	https://www.genecards.org/cgi-bin/carddisp.pl?gene=LPL
ERO1A	Endoplasmic Reticulum Oxidoreductase 1 Alpha	Protein Coding	35	GC14M052640	4.76856	https://www.genecards.org/cgi-bin/carddisp.pl?gene=ERO1A
IRF1	Interferon Regulatory Factor 1	Protein Coding	47	GC05M132440	4.76776	https://www.genecards.org/cgi-bin/carddisp.pl?gene=IRF1
IL2	Interleukin 2	Protein Coding	45	GC04M122451	4.76371	https://www.genecards.org/cgi-bin/carddisp.pl?gene=IL2
CYB5A	Cytochrome B5 Type A	Protein Coding	45	GC18M074250	4.76243	https://www.genecards.org/cgi-bin/carddisp.pl?gene=CYB5A
OXT	Oxytocin/Neurophysin I Prepropeptide	Protein Coding	41	GC20P003068	4.76217	https://www.genecards.org/cgi-bin/carddisp.pl?gene=OXT
LYRM7	LYR Motif Containing 7	Protein Coding	37	GC05P131170	4.76058	https://www.genecards.org/cgi-bin/carddisp.pl?gene=LYRM7
FGF2	Fibroblast Growth Factor 2	Protein Coding	48	GC04P122826	4.74677	https://www.genecards.org/cgi-bin/carddisp.pl?gene=FGF2
PECAM1	Platelet And Endothelial Cell Adhesion Molecule 1	Protein Coding	41	GC17M064319	4.7392	https://www.genecards.org/cgi-bin/carddisp.pl?gene=PECAM1
NCF4	Neutrophil Cytosolic Factor 4	Protein Coding	49	GC22P036860	4.73424	https://www.genecards.org/cgi-bin/carddisp.pl?gene=NCF4
ATP2A2	ATPase Sarcoplasmic/Endoplasmic Reticulum Ca2+ Transporting 2	Protein Coding	52	GC12P110280	4.7291	https://www.genecards.org/cgi-bin/carddisp.pl?gene=ATP2A2
SLPI	Secretory Leukocyte Peptidase Inhibitor	Protein Coding	40	GC20M045252	4.72542	https://www.genecards.org/cgi-bin/carddisp.pl?gene=SLPI
SIRT3	Sirtuin 3	Protein Coding	48	GC11M000215	4.72202	https://www.genecards.org/cgi-bin/carddisp.pl?gene=SIRT3
BIRC5	Baculoviral IAP Repeat Containing 5	Protein Coding	47	GC17P078214	4.71671	https://www.genecards.org/cgi-bin/carddisp.pl?gene=BIRC5
IL4	Interleukin 4	Protein Coding	46	GC05P132673	4.71233	https://www.genecards.org/cgi-bin/carddisp.pl?gene=IL4
ETS1	ETS Proto-Oncogene 1, Transcription Factor	Protein Coding	49	GC11M128458	4.70415	https://www.genecards.org/cgi-bin/carddisp.pl?gene=ETS1
TWNK	Twinkle MtDNA Helicase	Protein Coding	34	GC10P100993	4.70236	https://www.genecards.org/cgi-bin/carddisp.pl?gene=TWNK
LTF	Lactotransferrin	Protein Coding	44	GC03M046435	4.69641	https://www.genecards.org/cgi-bin/carddisp.pl?gene=LTF
ATP5F1E	ATP Synthase F1 Subunit Epsilon	Protein Coding	32	GC20M059026	4.69123	https://www.genecards.org/cgi-bin/carddisp.pl?gene=ATP5F1E
ACACA	Acetyl-CoA Carboxylase Alpha	Protein Coding	50	GC17M037084	4.68445	https://www.genecards.org/cgi-bin/carddisp.pl?gene=ACACA
HSF1	Heat Shock Transcription Factor 1	Protein Coding	45	GC08P144291	4.67226	https://www.genecards.org/cgi-bin/carddisp.pl?gene=HSF1
TAC1	Tachykinin Precursor 1	Protein Coding	44	GC07P097731	4.67044	https://www.genecards.org/cgi-bin/carddisp.pl?gene=TAC1
ECI1	Enoyl-CoA Delta Isomerase 1	Protein Coding	39	GC16M002239	4.66751	https://www.genecards.org/cgi-bin/carddisp.pl?gene=ECI1
HTT	Huntingtin	Protein Coding	44	GC04P003041	4.66737	https://www.genecards.org/cgi-bin/carddisp.pl?gene=HTT
ELANE	Elastase, Neutrophil Expressed	Protein Coding	47	GC19P000854	4.66453	https://www.genecards.org/cgi-bin/carddisp.pl?gene=ELANE
ABCC1	ATP Binding Cassette Subfamily C Member 1	Protein Coding	50	GC16P015949	4.66244	https://www.genecards.org/cgi-bin/carddisp.pl?gene=ABCC1
FGF21	Fibroblast Growth Factor 21	Protein Coding	40	GC19P048772	4.65768	https://www.genecards.org/cgi-bin/carddisp.pl?gene=FGF21
PEX5	Peroxisomal Biogenesis Factor 5	Protein Coding	43	GC12P010893	4.65729	https://www.genecards.org/cgi-bin/carddisp.pl?gene=PEX5
CREBBP	CREB Binding Protein	Protein Coding	52	GC16M003726	4.65475	https://www.genecards.org/cgi-bin/carddisp.pl?gene=CREBBP
SMOX	Spermine Oxidase	Protein Coding	39	GC20P004120	4.65412	https://www.genecards.org/cgi-bin/carddisp.pl?gene=SMOX
BCL2L11	BCL2 Like 11	Protein Coding	45	GC02P111119	4.6498	https://www.genecards.org/cgi-bin/carddisp.pl?gene=BCL2L11
PEX26	Peroxisomal Biogenesis Factor 26	Protein Coding	41	GC22P018079	4.6477	https://www.genecards.org/cgi-bin/carddisp.pl?gene=PEX26
CCNO	Cyclin O	Protein Coding	42	GC05M055231	4.64672	https://www.genecards.org/cgi-bin/carddisp.pl?gene=CCNO
ATP5PF	ATP Synthase Peripheral Stalk Subunit F6	Protein Coding	32	GC21M025747	4.64231	https://www.genecards.org/cgi-bin/carddisp.pl?gene=ATP5PF
NDOR1	NADPH Dependent Diflavin Oxidoreductase 1	Protein Coding	40	GC09P137205	4.64177	https://www.genecards.org/cgi-bin/carddisp.pl?gene=NDOR1
GHRL	Ghrelin And Obestatin Prepropeptide	Protein Coding	44	GC03M010285	4.64141	https://www.genecards.org/cgi-bin/carddisp.pl?gene=GHRL
AKR1C2	Aldo-Keto Reductase Family 1 Member C2	Protein Coding	47	GC10M004987	4.63288	https://www.genecards.org/cgi-bin/carddisp.pl?gene=AKR1C2
HSPD1	Heat Shock Protein Family D (Hsp60) Member 1	Protein Coding	48	GC02M197486	4.63111	https://www.genecards.org/cgi-bin/carddisp.pl?gene=HSPD1
ANGPT2	Angiopoietin 2	Protein Coding	46	GC08M006499	4.62951	https://www.genecards.org/cgi-bin/carddisp.pl?gene=ANGPT2
MET	MET Proto-Oncogene, Receptor Tyrosine Kinase	Protein Coding	54	GC07P116672	4.62302	https://www.genecards.org/cgi-bin/carddisp.pl?gene=MET
DNM1L	Dynamin 1 Like	Protein Coding	48	GC12P032679	4.61881	https://www.genecards.org/cgi-bin/carddisp.pl?gene=DNM1L
FAM120A	Family With Sequence Similarity 120A	Protein Coding	37	GC09P093573	4.61455	https://www.genecards.org/cgi-bin/carddisp.pl?gene=FAM120A
PPIA	Peptidylprolyl Isomerase A	Protein Coding	48	GC07P044807	4.61092	https://www.genecards.org/cgi-bin/carddisp.pl?gene=PPIA
GPT	Glutamic--Pyruvic Transaminase	Protein Coding	43	GC08P144502	4.60724	https://www.genecards.org/cgi-bin/carddisp.pl?gene=GPT
HPRT1	Hypoxanthine Phosphoribosyltransferase 1	Protein Coding	49	GC0XP134460	4.60702	https://www.genecards.org/cgi-bin/carddisp.pl?gene=HPRT1
BDNF	Brain Derived Neurotrophic Factor	Protein Coding	48	GC11M027654	4.60581	https://www.genecards.org/cgi-bin/carddisp.pl?gene=BDNF
SLC2A4	Solute Carrier Family 2 Member 4	Protein Coding	47	GC17P007319	4.60502	https://www.genecards.org/cgi-bin/carddisp.pl?gene=SLC2A4
CYP11B1	Cytochrome P450 Family 11 Subfamily B Member 1	Protein Coding	50	GC08M142872	4.60128	https://www.genecards.org/cgi-bin/carddisp.pl?gene=CYP11B1
ITGB2	Integrin Subunit Beta 2	Protein Coding	51	GC21M044885	4.59568	https://www.genecards.org/cgi-bin/carddisp.pl?gene=ITGB2
LONP2	Lon Peptidase 2, Peroxisomal	Protein Coding	38	GC16P048244	4.59104	https://www.genecards.org/cgi-bin/carddisp.pl?gene=LONP2
COX10	Cytochrome C Oxidase Assembly Factor Heme A:Farnesyltransferase COX10	Protein Coding	44	GC17P014069	4.58603	https://www.genecards.org/cgi-bin/carddisp.pl?gene=COX10
CD44	CD44 Molecule (Indian Blood Group)	Protein Coding	48	GC11P035139	4.58584	https://www.genecards.org/cgi-bin/carddisp.pl?gene=CD44
RPS27A	Ribosomal Protein S27a	Protein Coding	44	GC02P055231	4.57934	https://www.genecards.org/cgi-bin/carddisp.pl?gene=RPS27A
EIF2AK3	Eukaryotic Translation Initiation Factor 2 Alpha Kinase 3	Protein Coding	50	GC02M088556	4.57493	https://www.genecards.org/cgi-bin/carddisp.pl?gene=EIF2AK3
TTC19	Tetratricopeptide Repeat Domain 19	Protein Coding	40	GC17P015999	4.57379	https://www.genecards.org/cgi-bin/carddisp.pl?gene=TTC19
S100B	S100 Calcium Binding Protein B	Protein Coding	46	GC21M048019	4.56503	https://www.genecards.org/cgi-bin/carddisp.pl?gene=S100B
IDH2	Isocitrate Dehydrogenase (NADP(+)) 2	Protein Coding	52	GC15M090083	4.5565	https://www.genecards.org/cgi-bin/carddisp.pl?gene=IDH2
ABHD5	Abhydrolase Domain Containing 5, Lysophosphatidic Acid Acyltransferase	Protein Coding	45	GC03P043707	4.55096	https://www.genecards.org/cgi-bin/carddisp.pl?gene=ABHD5
IKBKB	Inhibitor Of Nuclear Factor Kappa B Kinase Subunit Beta	Protein Coding	53	GC08P042271	4.54609	https://www.genecards.org/cgi-bin/carddisp.pl?gene=IKBKB
CXCL2	C-X-C Motif Chemokine Ligand 2	Protein Coding	41	GC04M074097	4.54055	https://www.genecards.org/cgi-bin/carddisp.pl?gene=CXCL2
ETHE1	ETHE1 Persulfide Dioxygenase	Protein Coding	43	GC19M043506	4.53987	https://www.genecards.org/cgi-bin/carddisp.pl?gene=ETHE1
CXCL16	C-X-C Motif Chemokine Ligand 16	Protein Coding	40	GC17M004733	4.52874	https://www.genecards.org/cgi-bin/carddisp.pl?gene=CXCL16
PPARGC1B	PPARG Coactivator 1 Beta	Protein Coding	36	GC05P149730	4.52532	https://www.genecards.org/cgi-bin/carddisp.pl?gene=PPARGC1B
PDE2A	Phosphodiesterase 2A	Protein Coding	46	GC11M072576	4.52187	https://www.genecards.org/cgi-bin/carddisp.pl?gene=PDE2A
IGF1R	Insulin Like Growth Factor 1 Receptor	Protein Coding	55	GC15P098648	4.51967	https://www.genecards.org/cgi-bin/carddisp.pl?gene=IGF1R
CRYAB	Crystallin Alpha B	Protein Coding	45	GC11M111908	4.51611	https://www.genecards.org/cgi-bin/carddisp.pl?gene=CRYAB
NOS2P1	Nitric Oxide Synthase 2 Pseudogene 1	Pseudogene	10	GC17M027651	4.50195	https://www.genecards.org/cgi-bin/carddisp.pl?gene=NOS2P1
IRAK1	Interleukin 1 Receptor Associated Kinase 1	Protein Coding	50	GC0XM154010	4.49893	https://www.genecards.org/cgi-bin/carddisp.pl?gene=IRAK1
GSTM4	Glutathione S-Transferase Mu 4	Protein Coding	41	GC01P109657	4.49396	https://www.genecards.org/cgi-bin/carddisp.pl?gene=GSTM4
PPIG	Peptidylprolyl Isomerase G	Protein Coding	43	GC02P169584	4.49198	https://www.genecards.org/cgi-bin/carddisp.pl?gene=PPIG
EDNRA	Endothelin Receptor Type A	Protein Coding	50	GC04P147480	4.48163	https://www.genecards.org/cgi-bin/carddisp.pl?gene=EDNRA
PTPN6	Protein Tyrosine Phosphatase Non-Receptor Type 6	Protein Coding	50	GC12P010879	4.48089	https://www.genecards.org/cgi-bin/carddisp.pl?gene=PTPN6
CYP2C18	Cytochrome P450 Family 2 Subfamily C Member 18	Protein Coding	45	GC10P094684	4.4771	https://www.genecards.org/cgi-bin/carddisp.pl?gene=CYP2C18
NDUFAF4	NADH:Ubiquinone Oxidoreductase Complex Assembly Factor 4	Protein Coding	43	GC06M096889	4.47665	https://www.genecards.org/cgi-bin/carddisp.pl?gene=NDUFAF4
PAOX	Polyamine Oxidase	Protein Coding	40	GC10P133379	4.46915	https://www.genecards.org/cgi-bin/carddisp.pl?gene=PAOX
PDE4A	Phosphodiesterase 4A	Protein Coding	45	GC19P010416	4.46778	https://www.genecards.org/cgi-bin/carddisp.pl?gene=PDE4A
AQP1	Aquaporin 1 (Colton Blood Group)	Protein Coding	47	GC07P030911	4.46738	https://www.genecards.org/cgi-bin/carddisp.pl?gene=AQP1
EPHA4	EPH Receptor A4	Protein Coding	50	GC02M221418	4.46455	https://www.genecards.org/cgi-bin/carddisp.pl?gene=EPHA4
GLUD2	Glutamate Dehydrogenase 2	Protein Coding	43	GC0XP121047	4.46144	https://www.genecards.org/cgi-bin/carddisp.pl?gene=GLUD2
MCIDAS	Multiciliate Differentiation And DNA Synthesis Associated Cell Cycle Protein	Protein Coding	31	GC05M055219	4.45844	https://www.genecards.org/cgi-bin/carddisp.pl?gene=MCIDAS
FTL	Ferritin Light Chain	Protein Coding	48	GC19P048965	4.45021	https://www.genecards.org/cgi-bin/carddisp.pl?gene=FTL
NME1	NME/NM23 Nucleoside Diphosphate Kinase 1	Protein Coding	47	GC17P051154	4.44969	https://www.genecards.org/cgi-bin/carddisp.pl?gene=NME1
ADRB3	Adrenoceptor Beta 3	Protein Coding	46	GC08M037962	4.44926	https://www.genecards.org/cgi-bin/carddisp.pl?gene=ADRB3
MMP3	Matrix Metallopeptidase 3	Protein Coding	51	GC11M102835	4.44749	https://www.genecards.org/cgi-bin/carddisp.pl?gene=MMP3
EPHA3	EPH Receptor A3	Protein Coding	47	GC03P089077	4.44578	https://www.genecards.org/cgi-bin/carddisp.pl?gene=EPHA3
CPT1C	Carnitine Palmitoyltransferase 1C	Protein Coding	43	GC19P049690	4.44289	https://www.genecards.org/cgi-bin/carddisp.pl?gene=CPT1C
TNFRSF1B	TNF Receptor Superfamily Member 1B	Protein Coding	48	GC01P012167	4.44041	https://www.genecards.org/cgi-bin/carddisp.pl?gene=TNFRSF1B
ISCA2	Iron-Sulfur Cluster Assembly 2	Protein Coding	39	GC14P074493	4.43979	https://www.genecards.org/cgi-bin/carddisp.pl?gene=ISCA2
VCP	Valosin Containing Protein	Protein Coding	50	GC09M035056	4.43821	https://www.genecards.org/cgi-bin/carddisp.pl?gene=VCP
GSTM5	Glutathione S-Transferase Mu 5	Protein Coding	42	GC01P109711	4.43676	https://www.genecards.org/cgi-bin/carddisp.pl?gene=GSTM5
TNFRSF1A	TNF Receptor Superfamily Member 1A	Protein Coding	50	GC12M006328	4.43109	https://www.genecards.org/cgi-bin/carddisp.pl?gene=TNFRSF1A
TJP1	Tight Junction Protein 1	Protein Coding	44	GC15M029699	4.43041	https://www.genecards.org/cgi-bin/carddisp.pl?gene=TJP1
RCAN1	Regulator Of Calcineurin 1	Protein Coding	44	GC21M034513	4.42957	https://www.genecards.org/cgi-bin/carddisp.pl?gene=RCAN1
SQOR	Sulfide Quinone Oxidoreductase	Protein Coding	30	GC15P045632	4.42201	https://www.genecards.org/cgi-bin/carddisp.pl?gene=SQOR
HDAC9	Histone Deacetylase 9	Protein Coding	47	GC07P018086	4.42137	https://www.genecards.org/cgi-bin/carddisp.pl?gene=HDAC9
MAPKAPK2	MAPK Activated Protein Kinase 2	Protein Coding	49	GC01P206684	4.41988	https://www.genecards.org/cgi-bin/carddisp.pl?gene=MAPKAPK2
SERPINF1	Serpin Family F Member 1	Protein Coding	45	GC17P001761	4.41841	https://www.genecards.org/cgi-bin/carddisp.pl?gene=SERPINF1
KLHL41	Kelch Like Family Member 41	Protein Coding	38	GC02P169509	4.41108	https://www.genecards.org/cgi-bin/carddisp.pl?gene=KLHL41
TREX1	Three Prime Repair Exonuclease 1	Protein Coding	43	GC03P048466	4.41097	https://www.genecards.org/cgi-bin/carddisp.pl?gene=TREX1
TNFSF10	TNF Superfamily Member 10	Protein Coding	47	GC03M172505	4.41056	https://www.genecards.org/cgi-bin/carddisp.pl?gene=TNFSF10
LOXL2	Lysyl Oxidase Like 2	Protein Coding	44	GC08M023296	4.41015	https://www.genecards.org/cgi-bin/carddisp.pl?gene=LOXL2
ABCB1	ATP Binding Cassette Subfamily B Member 1	Protein Coding	52	GC07M087504	4.40626	https://www.genecards.org/cgi-bin/carddisp.pl?gene=ABCB1
PUS1	Pseudouridine Synthase 1	Protein Coding	43	GC12P131929	4.40483	https://www.genecards.org/cgi-bin/carddisp.pl?gene=PUS1
CYP7B1	Cytochrome P450 Family 7 Subfamily B Member 1	Protein Coding	46	GC08M064587	4.39957	https://www.genecards.org/cgi-bin/carddisp.pl?gene=CYP7B1
HBEGF	Heparin Binding EGF Like Growth Factor	Protein Coding	44	GC05M140332	4.39934	https://www.genecards.org/cgi-bin/carddisp.pl?gene=HBEGF
TIMMDC1	Translocase Of Inner Mitochondrial Membrane Domain Containing 1	Protein Coding	37	GC03P119498	4.39823	https://www.genecards.org/cgi-bin/carddisp.pl?gene=TIMMDC1
HAO1	Hydroxyacid Oxidase 1	Protein Coding	44	GC20M007863	4.39413	https://www.genecards.org/cgi-bin/carddisp.pl?gene=HAO1
TMEM161A	Transmembrane Protein 161A	Protein Coding	36	GC19M019120	4.39024	https://www.genecards.org/cgi-bin/carddisp.pl?gene=TMEM161A
KRAS	KRAS Proto-Oncogene, GTPase	Protein Coding	52	GC12M025204	4.38302	https://www.genecards.org/cgi-bin/carddisp.pl?gene=KRAS
DHFR	Dihydrofolate Reductase	Protein Coding	50	GC05M080626	4.38046	https://www.genecards.org/cgi-bin/carddisp.pl?gene=DHFR
FPR1	Formyl Peptide Receptor 1	Protein Coding	48	GC19M051745	4.36971	https://www.genecards.org/cgi-bin/carddisp.pl?gene=FPR1
NOTCH1	Notch Receptor 1	Protein Coding	51	GC09M136665	4.3684	https://www.genecards.org/cgi-bin/carddisp.pl?gene=NOTCH1
CASP7	Caspase 7	Protein Coding	50	GC10P113679	4.35822	https://www.genecards.org/cgi-bin/carddisp.pl?gene=CASP7
E2F1	E2F Transcription Factor 1	Protein Coding	44	GC20M033675	4.35719	https://www.genecards.org/cgi-bin/carddisp.pl?gene=E2F1
SPG7	SPG7 Matrix AAA Peptidase Subunit, Paraplegin	Protein Coding	44	GC16P089700	4.35659	https://www.genecards.org/cgi-bin/carddisp.pl?gene=SPG7
FCER2	Fc Fragment Of IgE Receptor II	Protein Coding	45	GC19M007689	4.35154	https://www.genecards.org/cgi-bin/carddisp.pl?gene=FCER2
DHRS11	Dehydrogenase/Reductase 11	Protein Coding	37	GC17P036780	4.34996	https://www.genecards.org/cgi-bin/carddisp.pl?gene=DHRS11
ITPR1	Inositol 1,4,5-Trisphosphate Receptor Type 1	Protein Coding	49	GC03P004486	4.34884	https://www.genecards.org/cgi-bin/carddisp.pl?gene=ITPR1
F5	Coagulation Factor V	Protein Coding	45	GC01M169511	4.34777	https://www.genecards.org/cgi-bin/carddisp.pl?gene=F5
NDUFA8	NADH:Ubiquinone Oxidoreductase Subunit A8	Protein Coding	42	GC09M122132	4.34484	https://www.genecards.org/cgi-bin/carddisp.pl?gene=NDUFA8
PLCG1	Phospholipase C Gamma 1	Protein Coding	49	GC20P041136	4.34442	https://www.genecards.org/cgi-bin/carddisp.pl?gene=PLCG1
VPS13C	Vacuolar Protein Sorting 13 Homolog C	Protein Coding	35	GC15M061852	4.33985	https://www.genecards.org/cgi-bin/carddisp.pl?gene=VPS13C
PNKP	Polynucleotide Kinase 3'-Phosphatase	Protein Coding	46	GC19M049861	4.33891	https://www.genecards.org/cgi-bin/carddisp.pl?gene=PNKP
SESN2	Sestrin 2	Protein Coding	39	GC01P028270	4.3371	https://www.genecards.org/cgi-bin/carddisp.pl?gene=SESN2
NFE2L1	Nuclear Factor, Erythroid 2 Like 1	Protein Coding	44	GC17P048049	4.33529	https://www.genecards.org/cgi-bin/carddisp.pl?gene=NFE2L1
TRAF6	TNF Receptor Associated Factor 6	Protein Coding	47	GC11M036467	4.33436	https://www.genecards.org/cgi-bin/carddisp.pl?gene=TRAF6
TTN	Titin	Protein Coding	48	GC02M178525	4.33418	https://www.genecards.org/cgi-bin/carddisp.pl?gene=TTN
AMACR	Alpha-Methylacyl-CoA Racemase	Protein Coding	46	GC05M033986	4.32231	https://www.genecards.org/cgi-bin/carddisp.pl?gene=AMACR
CEBPB	CCAAT Enhancer Binding Protein Beta	Protein Coding	44	GC20P050190	4.32044	https://www.genecards.org/cgi-bin/carddisp.pl?gene=CEBPB
NOL3	Nucleolar Protein 3	Protein Coding	44	GC16P067180	4.31772	https://www.genecards.org/cgi-bin/carddisp.pl?gene=NOL3
GJA1	Gap Junction Protein Alpha 1	Protein Coding	51	GC06P121436	4.317	https://www.genecards.org/cgi-bin/carddisp.pl?gene=GJA1
BCKDHB	Branched Chain Keto Acid Dehydrogenase E1 Subunit Beta	Protein Coding	44	GC06P080106	4.31476	https://www.genecards.org/cgi-bin/carddisp.pl?gene=BCKDHB
MDH1	Malate Dehydrogenase 1	Protein Coding	47	GC02P063557	4.31413	https://www.genecards.org/cgi-bin/carddisp.pl?gene=MDH1
CHCHD2	Coiled-Coil-Helix-Coiled-Coil-Helix Domain Containing 2	Protein Coding	38	GC07M056101	4.31245	https://www.genecards.org/cgi-bin/carddisp.pl?gene=CHCHD2
MMP1	Matrix Metallopeptidase 1	Protein Coding	52	GC11M102810	4.30934	https://www.genecards.org/cgi-bin/carddisp.pl?gene=MMP1
PNPLA2	Patatin Like Phospholipase Domain Containing 2	Protein Coding	45	GC11P000951	4.3075	https://www.genecards.org/cgi-bin/carddisp.pl?gene=PNPLA2
MMP13	Matrix Metallopeptidase 13	Protein Coding	51	GC11M102942	4.30493	https://www.genecards.org/cgi-bin/carddisp.pl?gene=MMP13
RAF1	Raf-1 Proto-Oncogene, Serine/Threonine Kinase	Protein Coding	54	GC03M012583	4.30432	https://www.genecards.org/cgi-bin/carddisp.pl?gene=RAF1
IL12B	Interleukin 12B	Protein Coding	44	GC05M159314	4.30206	https://www.genecards.org/cgi-bin/carddisp.pl?gene=IL12B
CYP51A1	Cytochrome P450 Family 51 Subfamily A Member 1	Protein Coding	45	GC07M092112	4.29707	https://www.genecards.org/cgi-bin/carddisp.pl?gene=CYP51A1
EDNRB	Endothelin Receptor Type B	Protein Coding	50	GC13M077895	4.29217	https://www.genecards.org/cgi-bin/carddisp.pl?gene=EDNRB
MBL2	Mannose Binding Lectin 2	Protein Coding	48	GC10M052760	4.28663	https://www.genecards.org/cgi-bin/carddisp.pl?gene=MBL2
SLC16A1	Solute Carrier Family 16 Member 1	Protein Coding	49	GC01M112921	4.28396	https://www.genecards.org/cgi-bin/carddisp.pl?gene=SLC16A1
MIR23B	MicroRNA 23b	RNA Gene	19	GC09P095085	4.28022	https://www.genecards.org/cgi-bin/carddisp.pl?gene=MIR23B
EIF2AK1	Eukaryotic Translation Initiation Factor 2 Alpha Kinase 1	Protein Coding	44	GC07M006022	4.27342	https://www.genecards.org/cgi-bin/carddisp.pl?gene=EIF2AK1
CDKN1B	Cyclin Dependent Kinase Inhibitor 1B	Protein Coding	48	GC12P012716	4.26941	https://www.genecards.org/cgi-bin/carddisp.pl?gene=CDKN1B
TLR9	Toll Like Receptor 9	Protein Coding	45	GC03M052222	4.26677	https://www.genecards.org/cgi-bin/carddisp.pl?gene=TLR9
SCO2	Synthesis Of Cytochrome C Oxidase 2	Protein Coding	45	GC22M050523	4.26438	https://www.genecards.org/cgi-bin/carddisp.pl?gene=SCO2
AGPS	Alkylglycerone Phosphate Synthase	Protein Coding	44	GC02P177392	4.26159	https://www.genecards.org/cgi-bin/carddisp.pl?gene=AGPS
GYS1	Glycogen Synthase 1	Protein Coding	50	GC19M048970	4.2614	https://www.genecards.org/cgi-bin/carddisp.pl?gene=GYS1
CHCHD4	Coiled-Coil-Helix-Coiled-Coil-Helix Domain Containing 4	Protein Coding	36	GC03M016501	4.2614	https://www.genecards.org/cgi-bin/carddisp.pl?gene=CHCHD4
GPX5	Glutathione Peroxidase 5	Protein Coding	38	GC06P028525	4.25513	https://www.genecards.org/cgi-bin/carddisp.pl?gene=GPX5
YARS1	Tyrosyl-TRNA Synthetase 1	Protein Coding	37	GC01M032776	4.25461	https://www.genecards.org/cgi-bin/carddisp.pl?gene=YARS1
IGFBP3	Insulin Like Growth Factor Binding Protein 3	Protein Coding	45	GC07M045912	4.25354	https://www.genecards.org/cgi-bin/carddisp.pl?gene=IGFBP3
CDC25C	Cell Division Cycle 25C	Protein Coding	49	GC05M138285	4.25285	https://www.genecards.org/cgi-bin/carddisp.pl?gene=CDC25C
FGF7	Fibroblast Growth Factor 7	Protein Coding	43	GC15P049423	4.24411	https://www.genecards.org/cgi-bin/carddisp.pl?gene=FGF7
MAP2K3	Mitogen-Activated Protein Kinase Kinase 3	Protein Coding	50	GC17P028160	4.24318	https://www.genecards.org/cgi-bin/carddisp.pl?gene=MAP2K3
CALB1	Calbindin 1	Protein Coding	43	GC08M090058	4.24048	https://www.genecards.org/cgi-bin/carddisp.pl?gene=CALB1
PJVK	Pejvakin	Protein Coding	28	GC02P178450	4.23553	https://www.genecards.org/cgi-bin/carddisp.pl?gene=PJVK
NR4A2	Nuclear Receptor Subfamily 4 Group A Member 2	Protein Coding	48	GC02M156324	4.23484	https://www.genecards.org/cgi-bin/carddisp.pl?gene=NR4A2
CXCR4	C-X-C Motif Chemokine Receptor 4	Protein Coding	52	GC02M136114	4.23392	https://www.genecards.org/cgi-bin/carddisp.pl?gene=CXCR4
SMPD2	Sphingomyelin Phosphodiesterase 2	Protein Coding	41	GC06P109440	4.23336	https://www.genecards.org/cgi-bin/carddisp.pl?gene=SMPD2
ATOX1	Antioxidant 1 Copper Chaperone	Protein Coding	41	GC05M151743	4.23009	https://www.genecards.org/cgi-bin/carddisp.pl?gene=ATOX1
PRKG2	Protein Kinase CGMP-Dependent 2	Protein Coding	47	GC04M081087	4.22638	https://www.genecards.org/cgi-bin/carddisp.pl?gene=PRKG2
HMGCR	3-Hydroxy-3-Methylglutaryl-CoA Reductase	Protein Coding	47	GC05P075336	4.21502	https://www.genecards.org/cgi-bin/carddisp.pl?gene=HMGCR
TNFAIP3	TNF Alpha Induced Protein 3	Protein Coding	48	GC06P137866	4.21224	https://www.genecards.org/cgi-bin/carddisp.pl?gene=TNFAIP3
LCN2	Lipocalin 2	Protein Coding	44	GC09P128149	4.21061	https://www.genecards.org/cgi-bin/carddisp.pl?gene=LCN2
PDE3B	Phosphodiesterase 3B	Protein Coding	44	GC11P014643	4.2099	https://www.genecards.org/cgi-bin/carddisp.pl?gene=PDE3B
RB1	RB Transcriptional Corepressor 1	Protein Coding	49	GC13P048303	4.19604	https://www.genecards.org/cgi-bin/carddisp.pl?gene=RB1
TBXA2R	Thromboxane A2 Receptor	Protein Coding	49	GC19M003594	4.19408	https://www.genecards.org/cgi-bin/carddisp.pl?gene=TBXA2R
GDNF	Glial Cell Derived Neurotrophic Factor	Protein Coding	48	GC05M037812	4.19371	https://www.genecards.org/cgi-bin/carddisp.pl?gene=GDNF
SCARA3	Scavenger Receptor Class A Member 3	Protein Coding	37	GC08P027633	4.19208	https://www.genecards.org/cgi-bin/carddisp.pl?gene=SCARA3
ACTB	Actin Beta	Protein Coding	50	GC07M005527	4.18567	https://www.genecards.org/cgi-bin/carddisp.pl?gene=ACTB
PRKD2	Protein Kinase D2	Protein Coding	47	GC19M046674	4.18206	https://www.genecards.org/cgi-bin/carddisp.pl?gene=PRKD2
ENG	Endoglin	Protein Coding	47	GC09M127815	4.17789	https://www.genecards.org/cgi-bin/carddisp.pl?gene=ENG
APEH	Acylaminoacyl-Peptide Hydrolase	Protein Coding	41	GC03P049673	4.17119	https://www.genecards.org/cgi-bin/carddisp.pl?gene=APEH
DMGDH	Dimethylglycine Dehydrogenase	Protein Coding	44	GC05M078997	4.16899	https://www.genecards.org/cgi-bin/carddisp.pl?gene=DMGDH
ABHD12	Abhydrolase Domain Containing 12, Lysophospholipase	Protein Coding	41	GC20M025294	4.16583	https://www.genecards.org/cgi-bin/carddisp.pl?gene=ABHD12
NR3C2	Nuclear Receptor Subfamily 3 Group C Member 2	Protein Coding	48	GC04M148078	4.1632	https://www.genecards.org/cgi-bin/carddisp.pl?gene=NR3C2
TGFB2	Transforming Growth Factor Beta 2	Protein Coding	50	GC01P218345	4.1612	https://www.genecards.org/cgi-bin/carddisp.pl?gene=TGFB2
BTK	Bruton Tyrosine Kinase	Protein Coding	54	GC0XM101349	4.15974	https://www.genecards.org/cgi-bin/carddisp.pl?gene=BTK
DHODH	Dihydroorotate Dehydrogenase (Quinone)	Protein Coding	46	GC16P072008	4.15734	https://www.genecards.org/cgi-bin/carddisp.pl?gene=DHODH
PLA2G2A	Phospholipase A2 Group IIA	Protein Coding	48	GC01M019975	4.15618	https://www.genecards.org/cgi-bin/carddisp.pl?gene=PLA2G2A
RETN	Resistin	Protein Coding	44	GC19P007669	4.15347	https://www.genecards.org/cgi-bin/carddisp.pl?gene=RETN
MGST2	Microsomal Glutathione S-Transferase 2	Protein Coding	44	GC04P139665	4.15286	https://www.genecards.org/cgi-bin/carddisp.pl?gene=MGST2
AOC1	Amine Oxidase Copper Containing 1	Protein Coding	40	GC07P150824	4.15159	https://www.genecards.org/cgi-bin/carddisp.pl?gene=AOC1
GRB2	Growth Factor Receptor Bound Protein 2	Protein Coding	49	GC17M075318	4.14383	https://www.genecards.org/cgi-bin/carddisp.pl?gene=GRB2
CYP2U1	Cytochrome P450 Family 2 Subfamily U Member 1	Protein Coding	44	GC04P107931	4.14178	https://www.genecards.org/cgi-bin/carddisp.pl?gene=CYP2U1
ACE2	Angiotensin Converting Enzyme 2	Protein Coding	49	GC0XM015494	4.14092	https://www.genecards.org/cgi-bin/carddisp.pl?gene=ACE2
CXCL10	C-X-C Motif Chemokine Ligand 10	Protein Coding	45	GC04M076021	4.13956	https://www.genecards.org/cgi-bin/carddisp.pl?gene=CXCL10
KLF2	Kruppel Like Factor 2	Protein Coding	41	GC19P025506	4.13181	https://www.genecards.org/cgi-bin/carddisp.pl?gene=KLF2
TFAM	Transcription Factor A, Mitochondrial	Protein Coding	45	GC10P058385	4.12631	https://www.genecards.org/cgi-bin/carddisp.pl?gene=TFAM
MMACHC	Metabolism Of Cobalamin Associated C	Protein Coding	44	GC01P045500	4.12445	https://www.genecards.org/cgi-bin/carddisp.pl?gene=MMACHC
PEX3	Peroxisomal Biogenesis Factor 3	Protein Coding	43	GC06P143450	4.12327	https://www.genecards.org/cgi-bin/carddisp.pl?gene=PEX3
FYN	FYN Proto-Oncogene, Src Family Tyrosine Kinase	Protein Coding	48	GC06M111660	4.11827	https://www.genecards.org/cgi-bin/carddisp.pl?gene=FYN
DUOX1	Dual Oxidase 1	Protein Coding	42	GC15P045129	4.11431	https://www.genecards.org/cgi-bin/carddisp.pl?gene=DUOX1
SESN1	Sestrin 1	Protein Coding	40	GC06M108986	4.11365	https://www.genecards.org/cgi-bin/carddisp.pl?gene=SESN1
UBE3A	Ubiquitin Protein Ligase E3A	Protein Coding	48	GC15M025333	4.11267	https://www.genecards.org/cgi-bin/carddisp.pl?gene=UBE3A
MT-TW	Mitochondrially Encoded TRNA-Trp (UGA/G)	RNA Gene	13	GCMTP005514	4.10927	https://www.genecards.org/cgi-bin/carddisp.pl?gene=MT-TW
FGF1	Fibroblast Growth Factor 1	Protein Coding	48	GC05M142555	4.10841	https://www.genecards.org/cgi-bin/carddisp.pl?gene=FGF1
MYC	MYC Proto-Oncogene, BHLH Transcription Factor	Protein Coding	51	GC08P127735	4.10753	https://www.genecards.org/cgi-bin/carddisp.pl?gene=MYC
HGF	Hepatocyte Growth Factor	Protein Coding	52	GC07M081699	4.1064	https://www.genecards.org/cgi-bin/carddisp.pl?gene=HGF
NGF	Nerve Growth Factor	Protein Coding	51	GC01M115285	4.10335	https://www.genecards.org/cgi-bin/carddisp.pl?gene=NGF
TFRC	Transferrin Receptor	Protein Coding	49	GC03M196027	4.10103	https://www.genecards.org/cgi-bin/carddisp.pl?gene=TFRC
SMAD3	SMAD Family Member 3	Protein Coding	50	GC15P067063	4.09948	https://www.genecards.org/cgi-bin/carddisp.pl?gene=SMAD3
LTA	Lymphotoxin Alpha	Protein Coding	43	GC06P051957	4.09901	https://www.genecards.org/cgi-bin/carddisp.pl?gene=LTA
MUC1	Mucin 1, Cell Surface Associated	Protein Coding	47	GC01M155185	4.09268	https://www.genecards.org/cgi-bin/carddisp.pl?gene=MUC1
HACL1	2-Hydroxyacyl-CoA Lyase 1	Protein Coding	40	GC03M016537	4.08846	https://www.genecards.org/cgi-bin/carddisp.pl?gene=HACL1
PLAT	Plasminogen Activator, Tissue Type	Protein Coding	50	GC08M042174	4.08712	https://www.genecards.org/cgi-bin/carddisp.pl?gene=PLAT
ACAD10	Acyl-CoA Dehydrogenase Family Member 10	Protein Coding	39	GC12P111686	4.08664	https://www.genecards.org/cgi-bin/carddisp.pl?gene=ACAD10
GAREM2	GRB2 Associated Regulator Of MAPK1 Subtype 2	Protein Coding	25	GC02P026174	4.08055	https://www.genecards.org/cgi-bin/carddisp.pl?gene=GAREM2
SLC25A27	Solute Carrier Family 25 Member 27	Protein Coding	39	GC06P046652	4.07969	https://www.genecards.org/cgi-bin/carddisp.pl?gene=SLC25A27
STAT5B	Signal Transducer And Activator Of Transcription 5B	Protein Coding	50	GC17M042199	4.07585	https://www.genecards.org/cgi-bin/carddisp.pl?gene=STAT5B
GNB3	G Protein Subunit Beta 3	Protein Coding	48	GC12P006839	4.07536	https://www.genecards.org/cgi-bin/carddisp.pl?gene=GNB3
NDUFAB1	NADH:Ubiquinone Oxidoreductase Subunit AB1	Protein Coding	41	GC16M023582	4.0693	https://www.genecards.org/cgi-bin/carddisp.pl?gene=NDUFAB1
CCL4	C-C Motif Chemokine Ligand 4	Protein Coding	41	GC17P036103	4.067	https://www.genecards.org/cgi-bin/carddisp.pl?gene=CCL4
ELAVL1	ELAV Like RNA Binding Protein 1	Protein Coding	43	GC19M007958	4.06172	https://www.genecards.org/cgi-bin/carddisp.pl?gene=ELAVL1
PYROXD1	Pyridine Nucleotide-Disulphide Oxidoreductase Domain 1	Protein Coding	37	GC12P021437	4.06064	https://www.genecards.org/cgi-bin/carddisp.pl?gene=PYROXD1
PLIN5	Perilipin 5	Protein Coding	33	GC19M004522	4.05368	https://www.genecards.org/cgi-bin/carddisp.pl?gene=PLIN5
SMUG1	Single-Strand-Selective Monofunctional Uracil-DNA Glycosylase 1	Protein Coding	43	GC12M054121	4.05111	https://www.genecards.org/cgi-bin/carddisp.pl?gene=SMUG1
SLC8A1	Solute Carrier Family 8 Member A1	Protein Coding	45	GC02M040078	4.04229	https://www.genecards.org/cgi-bin/carddisp.pl?gene=SLC8A1
CYP27B1	Cytochrome P450 Family 27 Subfamily B Member 1	Protein Coding	48	GC12M057757	4.04019	https://www.genecards.org/cgi-bin/carddisp.pl?gene=CYP27B1
SLC1A2	Solute Carrier Family 1 Member 2	Protein Coding	50	GC11M035252	4.03805	https://www.genecards.org/cgi-bin/carddisp.pl?gene=SLC1A2
CAMK2G	Calcium/Calmodulin Dependent Protein Kinase II Gamma	Protein Coding	48	GC10M073812	4.0377	https://www.genecards.org/cgi-bin/carddisp.pl?gene=CAMK2G
ADH1A	Alcohol Dehydrogenase 1A (Class I), Alpha Polypeptide	Protein Coding	43	GC04M099276	4.03756	https://www.genecards.org/cgi-bin/carddisp.pl?gene=ADH1A
CTSG	Cathepsin G	Protein Coding	45	GC14M024573	4.03531	https://www.genecards.org/cgi-bin/carddisp.pl?gene=CTSG
MIR155	MicroRNA 155	RNA Gene	19	GC21P025560	4.03499	https://www.genecards.org/cgi-bin/carddisp.pl?gene=MIR155
UQCC3	Ubiquinol-Cytochrome C Reductase Complex Assembly Factor 3	Protein Coding	31	GC11P062670	4.03472	https://www.genecards.org/cgi-bin/carddisp.pl?gene=UQCC3
PDK4	Pyruvate Dehydrogenase Kinase 4	Protein Coding	47	GC07M095583	4.0328	https://www.genecards.org/cgi-bin/carddisp.pl?gene=PDK4
NR1I2	Nuclear Receptor Subfamily 1 Group I Member 2	Protein Coding	47	GC03P119780	4.03271	https://www.genecards.org/cgi-bin/carddisp.pl?gene=NR1I2
ACOT8	Acyl-CoA Thioesterase 8	Protein Coding	39	GC20M045841	4.03225	https://www.genecards.org/cgi-bin/carddisp.pl?gene=ACOT8
KLF4	Kruppel Like Factor 4	Protein Coding	46	GC09M107484	4.03189	https://www.genecards.org/cgi-bin/carddisp.pl?gene=KLF4
GPX6	Glutathione Peroxidase 6	Protein Coding	34	GC06M028503	4.03066	https://www.genecards.org/cgi-bin/carddisp.pl?gene=GPX6
TALDO1	Transaldolase 1	Protein Coding	47	GC11P000749	4.02829	https://www.genecards.org/cgi-bin/carddisp.pl?gene=TALDO1
COX4I2	Cytochrome C Oxidase Subunit 4I2	Protein Coding	43	GC20P031637	4.02803	https://www.genecards.org/cgi-bin/carddisp.pl?gene=COX4I2
ADA	Adenosine Deaminase	Protein Coding	52	GC20M044620	4.02777	https://www.genecards.org/cgi-bin/carddisp.pl?gene=ADA
AHR	Aryl Hydrocarbon Receptor	Protein Coding	49	GC07P016916	4.02764	https://www.genecards.org/cgi-bin/carddisp.pl?gene=AHR
SMPD3	Sphingomyelin Phosphodiesterase 3	Protein Coding	41	GC16M068358	4.02758	https://www.genecards.org/cgi-bin/carddisp.pl?gene=SMPD3
NMRAL1	NmrA Like Redox Sensor 1	Protein Coding	36	GC16M004461	4.02291	https://www.genecards.org/cgi-bin/carddisp.pl?gene=NMRAL1
MAP2K2	Mitogen-Activated Protein Kinase Kinase 2	Protein Coding	54	GC19M004090	4.02268	https://www.genecards.org/cgi-bin/carddisp.pl?gene=MAP2K2
PIK3R1	Phosphoinositide-3-Kinase Regulatory Subunit 1	Protein Coding	51	GC05P068215	4.02074	https://www.genecards.org/cgi-bin/carddisp.pl?gene=PIK3R1
LARS2	Leucyl-TRNA Synthetase 2, Mitochondrial	Protein Coding	45	GC03P045514	4.02068	https://www.genecards.org/cgi-bin/carddisp.pl?gene=LARS2
FOSL1	FOS Like 1, AP-1 Transcription Factor Subunit	Protein Coding	45	GC11M066881	4.01653	https://www.genecards.org/cgi-bin/carddisp.pl?gene=FOSL1
DNAH8	Dynein Axonemal Heavy Chain 8	Protein Coding	38	GC06P052176	4.00865	https://www.genecards.org/cgi-bin/carddisp.pl?gene=DNAH8
FECH	Ferrochelatase	Protein Coding	47	GC18M057544	4.00846	https://www.genecards.org/cgi-bin/carddisp.pl?gene=FECH
CD40LG	CD40 Ligand	Protein Coding	48	GC0XP136649	4.00489	https://www.genecards.org/cgi-bin/carddisp.pl?gene=CD40LG
MIR21	MicroRNA 21	RNA Gene	24	GC17P059841	4.0018	https://www.genecards.org/cgi-bin/carddisp.pl?gene=MIR21
CYP4V2	Cytochrome P450 Family 4 Subfamily V Member 2	Protein Coding	43	GC04P186191	4.00028	https://www.genecards.org/cgi-bin/carddisp.pl?gene=CYP4V2
KCNJ5	Potassium Inwardly Rectifying Channel Subfamily J Member 5	Protein Coding	48	GC11P128891	3.9998	https://www.genecards.org/cgi-bin/carddisp.pl?gene=KCNJ5
APAF1	Apoptotic Peptidase Activating Factor 1	Protein Coding	47	GC12P098645	3.99634	https://www.genecards.org/cgi-bin/carddisp.pl?gene=APAF1
BOLA3	BolA Family Member 3	Protein Coding	38	GC02M074136	3.99316	https://www.genecards.org/cgi-bin/carddisp.pl?gene=BOLA3
ADRB1	Adrenoceptor Beta 1	Protein Coding	49	GC10P114044	3.99146	https://www.genecards.org/cgi-bin/carddisp.pl?gene=ADRB1
NR1H4	Nuclear Receptor Subfamily 1 Group H Member 4	Protein Coding	49	GC12P100473	3.9911	https://www.genecards.org/cgi-bin/carddisp.pl?gene=NR1H4
ACAT1	Acetyl-CoA Acetyltransferase 1	Protein Coding	50	GC11P108121	3.98693	https://www.genecards.org/cgi-bin/carddisp.pl?gene=ACAT1
ABCC3	ATP Binding Cassette Subfamily C Member 3	Protein Coding	47	GC17P050634	3.98046	https://www.genecards.org/cgi-bin/carddisp.pl?gene=ABCC3
PSEN2	Presenilin 2	Protein Coding	50	GC01P226870	3.97625	https://www.genecards.org/cgi-bin/carddisp.pl?gene=PSEN2
NPPC	Natriuretic Peptide C	Protein Coding	41	GC02M231921	3.97383	https://www.genecards.org/cgi-bin/carddisp.pl?gene=NPPC
DSPP	Dentin Sialophosphoprotein	Protein Coding	38	GC04P087608	3.97329	https://www.genecards.org/cgi-bin/carddisp.pl?gene=DSPP
STUB1	STIP1 Homology And U-Box Containing Protein 1	Protein Coding	46	GC16P001913	3.97294	https://www.genecards.org/cgi-bin/carddisp.pl?gene=STUB1
BACE1	Beta-Secretase 1	Protein Coding	47	GC11M117285	3.96842	https://www.genecards.org/cgi-bin/carddisp.pl?gene=BACE1
PEX7	Peroxisomal Biogenesis Factor 7	Protein Coding	44	GC06P136822	3.96526	https://www.genecards.org/cgi-bin/carddisp.pl?gene=PEX7
CAMK1	Calcium/Calmodulin Dependent Protein Kinase I	Protein Coding	45	GC03M009774	3.96389	https://www.genecards.org/cgi-bin/carddisp.pl?gene=CAMK1
TLR3	Toll Like Receptor 3	Protein Coding	52	GC04P186059	3.96254	https://www.genecards.org/cgi-bin/carddisp.pl?gene=TLR3
VHL	Von Hippel-Lindau Tumor Suppressor	Protein Coding	47	GC03P010923	3.95857	https://www.genecards.org/cgi-bin/carddisp.pl?gene=VHL
ECE1	Endothelin Converting Enzyme 1	Protein Coding	48	GC01M021217	3.94779	https://www.genecards.org/cgi-bin/carddisp.pl?gene=ECE1
GPX8	Glutathione Peroxidase 8 (Putative)	Protein Coding	41	GC05P055160	3.94771	https://www.genecards.org/cgi-bin/carddisp.pl?gene=GPX8
PDK1	Pyruvate Dehydrogenase Kinase 1	Protein Coding	47	GC02P172555	3.94716	https://www.genecards.org/cgi-bin/carddisp.pl?gene=PDK1
NAGLU	N-Acetyl-Alpha-Glucosaminidase	Protein Coding	43	GC17P042537	3.94646	https://www.genecards.org/cgi-bin/carddisp.pl?gene=NAGLU
LDHA	Lactate Dehydrogenase A	Protein Coding	52	GC11P018394	3.94453	https://www.genecards.org/cgi-bin/carddisp.pl?gene=LDHA
NDUFA5	NADH:Ubiquinone Oxidoreductase Subunit A5	Protein Coding	43	GC07M123536	3.94376	https://www.genecards.org/cgi-bin/carddisp.pl?gene=NDUFA5
DNAJB13	DnaJ Heat Shock Protein Family (Hsp40) Member B13	Protein Coding	36	GC11P073950	3.94008	https://www.genecards.org/cgi-bin/carddisp.pl?gene=DNAJB13
CFAP298	Cilia And Flagella Associated Protein 298	Protein Coding	31	GC21M032593	3.94008	https://www.genecards.org/cgi-bin/carddisp.pl?gene=CFAP298
UCHL1	Ubiquitin C-Terminal Hydrolase L1	Protein Coding	52	GC04P041256	3.93774	https://www.genecards.org/cgi-bin/carddisp.pl?gene=UCHL1
GPD1	Glycerol-3-Phosphate Dehydrogenase 1	Protein Coding	46	GC12P050105	3.92429	https://www.genecards.org/cgi-bin/carddisp.pl?gene=GPD1
GCK	Glucokinase	Protein Coding	51	GC07M044145	3.92378	https://www.genecards.org/cgi-bin/carddisp.pl?gene=GCK
SLC4A1	Solute Carrier Family 4 Member 1 (Diego Blood Group)	Protein Coding	48	GC17M044328	3.92374	https://www.genecards.org/cgi-bin/carddisp.pl?gene=SLC4A1
PTAFR	Platelet Activating Factor Receptor	Protein Coding	44	GC01M028147	3.92327	https://www.genecards.org/cgi-bin/carddisp.pl?gene=PTAFR
LGALS3	Galectin 3	Protein Coding	45	GC14P055124	3.92162	https://www.genecards.org/cgi-bin/carddisp.pl?gene=LGALS3
PDGFB	Platelet Derived Growth Factor Subunit B	Protein Coding	50	GC22M047757	3.92147	https://www.genecards.org/cgi-bin/carddisp.pl?gene=PDGFB
ARNT	Aryl Hydrocarbon Receptor Nuclear Translocator	Protein Coding	44	GC01M150809	3.92144	https://www.genecards.org/cgi-bin/carddisp.pl?gene=ARNT
CLU	Clusterin	Protein Coding	47	GC08M027596	3.91958	https://www.genecards.org/cgi-bin/carddisp.pl?gene=CLU
VIM	Vimentin	Protein Coding	51	GC10P017227	3.91421	https://www.genecards.org/cgi-bin/carddisp.pl?gene=VIM
CCND1	Cyclin D1	Protein Coding	52	GC11P069641	3.9135	https://www.genecards.org/cgi-bin/carddisp.pl?gene=CCND1
ENO2	Enolase 2	Protein Coding	48	GC12P006913	3.91113	https://www.genecards.org/cgi-bin/carddisp.pl?gene=ENO2
RARS2	Arginyl-TRNA Synthetase 2, Mitochondrial	Protein Coding	43	GC06M087514	3.90898	https://www.genecards.org/cgi-bin/carddisp.pl?gene=RARS2
GSTK1	Glutathione S-Transferase Kappa 1	Protein Coding	42	GC07P145517	3.90321	https://www.genecards.org/cgi-bin/carddisp.pl?gene=GSTK1
ITGA2	Integrin Subunit Alpha 2	Protein Coding	47	GC05P052989	3.90246	https://www.genecards.org/cgi-bin/carddisp.pl?gene=ITGA2
CGB5	Chorionic Gonadotropin Subunit Beta 5	Protein Coding	33	GC19P049043	3.90112	https://www.genecards.org/cgi-bin/carddisp.pl?gene=CGB5
ALDH3B1	Aldehyde Dehydrogenase 3 Family Member B1	Protein Coding	43	GC11P068027	3.89963	https://www.genecards.org/cgi-bin/carddisp.pl?gene=ALDH3B1
IL15	Interleukin 15	Protein Coding	41	GC04P141636	3.89693	https://www.genecards.org/cgi-bin/carddisp.pl?gene=IL15
EIF2AK2	Eukaryotic Translation Initiation Factor 2 Alpha Kinase 2	Protein Coding	46	GC02M037099	3.89599	https://www.genecards.org/cgi-bin/carddisp.pl?gene=EIF2AK2
PPIF	Peptidylprolyl Isomerase F	Protein Coding	44	GC10P084770	3.8924	https://www.genecards.org/cgi-bin/carddisp.pl?gene=PPIF
CXCL1	C-X-C Motif Chemokine Ligand 1	Protein Coding	43	GC04P073869	3.89213	https://www.genecards.org/cgi-bin/carddisp.pl?gene=CXCL1
EIF4E	Eukaryotic Translation Initiation Factor 4E	Protein Coding	50	GC04M098879	3.8909	https://www.genecards.org/cgi-bin/carddisp.pl?gene=EIF4E
GAL	Galanin And GMAP Prepropeptide	Protein Coding	45	GC11P068684	3.88609	https://www.genecards.org/cgi-bin/carddisp.pl?gene=GAL
HNF4A	Hepatocyte Nuclear Factor 4 Alpha	Protein Coding	51	GC20P044355	3.88547	https://www.genecards.org/cgi-bin/carddisp.pl?gene=HNF4A
CHKA	Choline Kinase Alpha	Protein Coding	42	GC11M068052	3.8839	https://www.genecards.org/cgi-bin/carddisp.pl?gene=CHKA
IDH3A	Isocitrate Dehydrogenase (NAD(+)) 3 Catalytic Subunit Alpha	Protein Coding	46	GC15P078131	3.87757	https://www.genecards.org/cgi-bin/carddisp.pl?gene=IDH3A
F3	Coagulation Factor III, Tissue Factor	Protein Coding	45	GC01M094530	3.87188	https://www.genecards.org/cgi-bin/carddisp.pl?gene=F3
NDUFS5	NADH:Ubiquinone Oxidoreductase Subunit S5	Protein Coding	41	GC01P039026	3.87028	https://www.genecards.org/cgi-bin/carddisp.pl?gene=NDUFS5
TIMP2	TIMP Metallopeptidase Inhibitor 2	Protein Coding	44	GC17M078852	3.86636	https://www.genecards.org/cgi-bin/carddisp.pl?gene=TIMP2
BRCA1	BRCA1 DNA Repair Associated	Protein Coding	51	GC17M043044	3.85844	https://www.genecards.org/cgi-bin/carddisp.pl?gene=BRCA1
DNM3	Dynamin 3	Protein Coding	44	GC01P171810	3.85798	https://www.genecards.org/cgi-bin/carddisp.pl?gene=DNM3
APOA2	Apolipoprotein A2	Protein Coding	44	GC01M161222	3.85778	https://www.genecards.org/cgi-bin/carddisp.pl?gene=APOA2
BCHE	Butyrylcholinesterase	Protein Coding	49	GC03M165772	3.85294	https://www.genecards.org/cgi-bin/carddisp.pl?gene=BCHE
CYP21A2	Cytochrome P450 Family 21 Subfamily A Member 2	Protein Coding	45	GC06P052007	3.84959	https://www.genecards.org/cgi-bin/carddisp.pl?gene=CYP21A2
NUDT15	Nudix Hydrolase 15	Protein Coding	38	GC13P048037	3.84587	https://www.genecards.org/cgi-bin/carddisp.pl?gene=NUDT15
NAT1	N-Acetyltransferase 1	Protein Coding	45	GC08P018179	3.84256	https://www.genecards.org/cgi-bin/carddisp.pl?gene=NAT1
MMP8	Matrix Metallopeptidase 8	Protein Coding	48	GC11M102617	3.84229	https://www.genecards.org/cgi-bin/carddisp.pl?gene=MMP8
RPS6KB1	Ribosomal Protein S6 Kinase B1	Protein Coding	50	GC17P059893	3.83899	https://www.genecards.org/cgi-bin/carddisp.pl?gene=RPS6KB1
FOXL2	Forkhead Box L2	Protein Coding	41	GC03M138944	3.83737	https://www.genecards.org/cgi-bin/carddisp.pl?gene=FOXL2
NR2C2	Nuclear Receptor Subfamily 2 Group C Member 2	Protein Coding	45	GC03P014947	3.83734	https://www.genecards.org/cgi-bin/carddisp.pl?gene=NR2C2
ELK1	ETS Transcription Factor ELK1	Protein Coding	44	GC0XM047635	3.83453	https://www.genecards.org/cgi-bin/carddisp.pl?gene=ELK1
RARA	Retinoic Acid Receptor Alpha	Protein Coding	51	GC17P040309	3.8345	https://www.genecards.org/cgi-bin/carddisp.pl?gene=RARA
SULT1A3	Sulfotransferase Family 1A Member 3	Protein Coding	38	GC16P030199	3.83436	https://www.genecards.org/cgi-bin/carddisp.pl?gene=SULT1A3
CSF2	Colony Stimulating Factor 2	Protein Coding	44	GC05P132073	3.83379	https://www.genecards.org/cgi-bin/carddisp.pl?gene=CSF2
SFTPD	Surfactant Protein D	Protein Coding	44	GC10M079937	3.83351	https://www.genecards.org/cgi-bin/carddisp.pl?gene=SFTPD
[truncated: 9,999 more rows]

## Sheet: Sheet3
NOS3	Nitric Oxide Synthase 3	Protein Coding	52	GC07P150990	52.1627	https://www.genecards.org/cgi-bin/carddisp.pl?gene=NOS3
[truncated: 171 more rows]
