# Supplementary material for: Network pharmacology combined with molecular docking to explore the potential mechanisms for the antioxidant activity of Rheum tanguticum seeds
Source: BMC Complement Med Ther. 2022 May 3;22:121. doi: 10.1186/s12906-022-03611-3 (PMC9066831; doi:10.1186/s12906-022-03611-3)
Supplement: Supplementary file 1 — Additional file 1. [file 12906_2022_3611_MOESM1_ESM.zip › Supporting File/Disease Target/OMIM-Entry-Retrieval.xlsx]

## Sheet: Sheet
OMIM Search - 'oxidative '
Downloaded:	May 08, 2021
Copyright (c) 1966-2021 Johns Hopkins University OMIM, data are provided for research purposes only.
MIM Number	Title	Included Titles	Cytogenetic Location	Genomic Coordinates (From NCBI/GRCh38)	Entrez Gene ID
#300816	COMBINED OXIDATIVE PHOSPHORYLATION DEFICIENCY 6; COXPD6		Xq26.1
#609060	COMBINED OXIDATIVE PHOSPHORYLATION DEFICIENCY 1; COXPD1		3q25.32
#610498	COMBINED OXIDATIVE PHOSPHORYLATION DEFICIENCY 2; COXPD2		10q22.2
#610505	COMBINED OXIDATIVE PHOSPHORYLATION DEFICIENCY 3; COXPD3		12q14.1
#610678	COMBINED OXIDATIVE PHOSPHORYLATION DEFICIENCY 4; COXPD4		16p11.2
#611719	COMBINED OXIDATIVE PHOSPHORYLATION DEFICIENCY 5; COXPD5		3q23
#613559	COMBINED OXIDATIVE PHOSPHORYLATION DEFICIENCY 7; COXPD7		12q24.31
#614096	COMBINED OXIDATIVE PHOSPHORYLATION DEFICIENCY 8; COXPD8		6p21.1
#614582	COMBINED OXIDATIVE PHOSPHORYLATION DEFICIENCY 9; COXPD9		3q22.1
#614702	COMBINED OXIDATIVE PHOSPHORYLATION DEFICIENCY 10; COXPD10		6q13
#614922	COMBINED OXIDATIVE PHOSPHORYLATION DEFICIENCY 11; COXPD11		6q25.1
#614924	COMBINED OXIDATIVE PHOSPHORYLATION DEFICIENCY 12; COXPD12		16p12.2
#614932	COMBINED OXIDATIVE PHOSPHORYLATION DEFICIENCY 13; COXPD13		2p16.1
#614946	COMBINED OXIDATIVE PHOSPHORYLATION DEFICIENCY 14; COXPD14		6p25.1
#614947	COMBINED OXIDATIVE PHOSPHORYLATION DEFICIENCY 15; COXPD15		15q22.31
#615395	COMBINED OXIDATIVE PHOSPHORYLATION DEFICIENCY 16; COXPD16		2q36.1
#615440	COMBINED OXIDATIVE PHOSPHORYLATION DEFICIENCY 17; COXPD17		17p12
#615578	COMBINED OXIDATIVE PHOSPHORYLATION DEFICIENCY 18; COXPD18		10q26.11
#615595	COMBINED OXIDATIVE PHOSPHORYLATION DEFICIENCY 19; COXPD19		6p25.1
#615917	COMBINED OXIDATIVE PHOSPHORYLATION DEFICIENCY 20; COXPD20		6p21.33
#615918	COMBINED OXIDATIVE PHOSPHORYLATION DEFICIENCY 21; COXPD21		1q21.2
#616045	COMBINED OXIDATIVE PHOSPHORYLATION DEFICIENCY 22; COXPD22		18q21.1
#616198	COMBINED OXIDATIVE PHOSPHORYLATION DEFICIENCY 23; COXPD23		19p13.11
#616239	COMBINED OXIDATIVE PHOSPHORYLATION DEFICIENCY 24; COXPD24		11q14.1
#616430	COMBINED OXIDATIVE PHOSPHORYLATION DEFICIENCY 25; COXPD25		2q33.1
#616539	COMBINED OXIDATIVE PHOSPHORYLATION DEFICIENCY 26; COXPD26		14q23.1
#616672	COMBINED OXIDATIVE PHOSPHORYLATION DEFICIENCY 27; COXPD27		13q34
#616794	COMBINED OXIDATIVE PHOSPHORYLATION DEFICIENCY 28; COXPD28		3p14.1
#616811	COMBINED OXIDATIVE PHOSPHORYLATION DEFICIENCY 29; COXPD29		22q12.3
#616974	COMBINED OXIDATIVE PHOSPHORYLATION DEFICIENCY 30; COXPD30		3q12.3
#617228	COMBINED OXIDATIVE PHOSPHORYLATION DEFICIENCY 31; COXPD31		13q12.12
#617664	COMBINED OXIDATIVE PHOSPHORYLATION DEFICIENCY 32; COXPD32		16p13.3
#617713	COMBINED OXIDATIVE PHOSPHORYLATION DEFICIENCY 33; COXPD33		17p13.2
#617872	COMBINED OXIDATIVE PHOSPHORYLATION DEFICIENCY 34; COXPD34		17q25.1
#617873	COMBINED OXIDATIVE PHOSPHORYLATION DEFICIENCY 35; COXPD35		1p34.2
#617950	COMBINED OXIDATIVE PHOSPHORYLATION DEFICIENCY 36; COXPD36		9q34.3
#618329	COMBINED OXIDATIVE PHOSPHORYLATION DEFICIENCY 37; COXPD37		19p13.3
#618378	COMBINED OXIDATIVE PHOSPHORYLATION DEFICIENCY 38; COXPD38		1q25.1
#618397	COMBINED OXIDATIVE PHOSPHORYLATION DEFICIENCY 39; COXPD39		5q13.3
#618835	COMBINED OXIDATIVE PHOSPHORYLATION DEFICIENCY 40; COXPD40		6q21
#618838	COMBINED OXIDATIVE PHOSPHORYLATION DEFICIENCY 41; COXPD41		4q31.3
#618839	COMBINED OXIDATIVE PHOSPHORYLATION DEFICIENCY 42; COXPD42		12q24.31
#618851	COMBINED OXIDATIVE PHOSPHORYLATION DEFICIENCY 43; COXPD43		17p13.3
#618855	COMBINED OXIDATIVE PHOSPHORYLATION DEFICIENCY 44; COXPD44		2q33.3
#618951	COMBINED OXIDATIVE PHOSPHORYLATION DEFICIENCY 45; COXPD45		17q25.3
#618952	COMBINED OXIDATIVE PHOSPHORYLATION DEFICIENCY 46; COXPD46		17q22
#618958	COMBINED OXIDATIVE PHOSPHORYLATION DEFICIENCY 47; COXPD47		8q21.13
#619012	COMBINED OXIDATIVE PHOSPHORYLATION DEFICIENCY 48; COXPD48		3q11.2
#619024	COMBINED OXIDATIVE PHOSPHORYLATION DEFICIENCY 49; COXPD49		17p11.2
#619025	COMBINED OXIDATIVE PHOSPHORYLATION DEFICIENCY 50; COXPD50		3p25.1
#619057	COMBINED OXIDATIVE PHOSPHORYLATION DEFICIENCY 51; COXPD51		2p11.2
*604046	OXIDATIVE STRESS-RESPONSIVE 1; OXSR1		3p22.2	3:38165050-38255485	9943
*604598	OXIDATIVE STRESS-INDUCED GROWTH INHIBITOR FAMILY MEMBER 2; OSGIN2		8q21.3	8:89901867-89935613	734
*606623	17-BETA-HYDROXYSTEROID DEHYDROGENASE VI; HSD17B6		12q13.3	12:56752448-56787789	8630
*607975	OXIDATIVE STRESS-INDUCED GROWTH INHIBITOR 1; OSGIN1		16q23.3	16:83953239-83966331	29948
*612265	FAMILY WITH SEQUENCE SIMILARITY 120, MEMBER A; FAM120A		9q22.31	9:93451684-93566111	23196
*618966	TRANSMEMBRANE PROTEIN 161A; TMEM161A		19p13.11	19:19119168-19138477	54929
*602533	ONCOGENE DJ1; DJ1		1p36.23	1:7961710-7985504	11315
*602681	FORKHEAD BOX O3A; FOXO3A		6q21	6:108559824-108684773	2309
*612803	ASPARAGINYL-tRNA SYNTHETASE 2; NARS2		11q14.1	11:78435967-78574863	79731
*147450	SUPEROXIDE DISMUTASE 1; SOD1		21q22.11	21:31659692-31668930	6647
*607585	ATM SERINE/THREONINE KINASE; ATM		11q22.3	11:108222483-108369101	472
*612802	VALYL-tRNA SYNTHETASE 2; VARS2		6p21.33	6:30914237-30926458	57176
*602544	PARKIN; PARK2	FRAGILE SITE FRA6E, INCLUDED	6q26	6:161347416-162727801	5071
*611766	MITOCHONDRIAL METHIONYL-tRNA FORMYLTRANSFERASE; MTFMT		15q22.31	15:65001511-65029638	123263
*191170	TUMOR PROTEIN p53; TP53		17p13.1	17:7668420-7687489	7157
*606829	FRATAXIN; FXN		9q21.11	9:69035751-69079075	2395
*604517	PEROXISOME PROLIFERATOR-ACTIVATED RECEPTOR-GAMMA, COACTIVATOR 1, ALPHA; PPARGC1A		4p15.2	4:23792020-24472904	10891
*300169	APOPTOSIS-INDUCING FACTOR, MITOCHONDRIA-ASSOCIATED, 1; AIFM1		Xq26.1	X:130129361-130165840	9131
#229300	FRIEDREICH ATAXIA; FRDA	FRIEDREICH ATAXIA WITH RETAINED REFLEXES, INCLUDED; FARR, INCLUDED	9q21.11
*602241	MITOCHONDRIAL INTERMEDIATE PEPTIDASE; MIPEP		13q12.12	13:23730188-23889447	4285
*612799	GLUTAMYL-tRNA SYNTHETASE 2, MITOCHONDRIAL; EARS2		16p12.2	16:23520753-23557374	124454
#603075	MACULAR DEGENERATION, AGE-RELATED, 1; ARMD1		1q25.3-q31.1, 1q31.3, 1q31.3, 19q13.32
*606544	MITOCHONDRIAL ELONGATION FACTOR G2; GFM2		5q13.3	5:74721205-74767146	84340
*606639	MITOCHONDRIAL ELONGATION FACTOR G1; GFM1		3q25.32	3:158644526-158695580	85476
*612322	FAST KINASE DOMAINS 2; FASTKD2		2q33.3	2:206765605-206796188	22868
*601269	COMPLEMENT COMPONENT C1q-BINDING PROTEIN; C1QBP		17p13.2	17:5432776-5439154	708
*617840	tRNA ISOPENTENYLTRANSFERASE 1; TRIT1		1p34.2	1:39838109-39883510	54802
*608536	GTP-BINDING PROTEIN 3; GTPBP3		19p13.11	19:17334981-17342730	84705
*609413	EXCISION REPAIR CROSS-COMPLEMENTING, GROUP 6; ERCC6	PIGGYBAC TRANSPOSABLE ELEMENT-DERIVED 3, INCLUDED; PGBD3, INCLUDED	10q11.23	10:49434880-49539537	2074
*610316	POLYRIBONUCLEOTIDE NUCLEOTIDYLTRANSFERASE 1; PNPT1		2p16.1	2:55634060-55693852	87178
*614667	MITOCHONDRIAL tRNA TRANSLATION OPTIMIZATION 1; MTO1		6q13	6:73461736-73509235	25821
*614917	REQUIRED FOR MEIOTIC NUCLEAR DIVISION 1 HOMOLOG; RMND1		6q25.1	6:151404547-151452168	55005
*617491	NOP2/SUN RNA METHYLTRANSFERASE FAMILY, MEMBER 3; NSUN3		3q11.2	3:94063060-94131831	63899
*611592	PHENYLALANYL-tRNA SYNTHETASE 2, MITOCHONDRIAL; FARS2		6p25.1	6:5261006-5771582	10667
*605367	ELAC RIBONUCLEASE Z 2; ELAC2		17p12	17:12991611-13018026	60528
*611994	MITOCHONDRIAL RIBOSOMAL PROTEIN S34; MRPS34		16p13.3	16:1771894-1773133	65993
*615437	ENDOPLASMIC RETICULUM OXIDOREDUCTIN 1-LIKE, BETA; ERO1LB		1q42.3	1:236213063-236281982	56605
#602771	RIGID SPINE MUSCULAR DYSTROPHY 1; RSMD1		1p36.11
#208900	ATAXIA-TELANGIECTASIA; AT	AT, COMPLEMENTATION GROUP A, INCLUDED; ATA, INCLUDED	11q22.3
*604723	Ts TRANSLATION ELONGATION FACTOR, MITOCHONDRIAL; TSFM		12q14.1	12:57782786-57802855	10102
*605609	OXIDATION RESISTANCE 1; OXR1		8q23.1	8:106270177-106752693	55074
*611037	SOLUTE CARRIER FAMILY 25 (MITOCHONDRIAL CARRIER, PHOSPHATE CARRIER), MEMBER 26; SLC25A26		3p14.1	3:66133609-66380020	115286
*611971	MITOCHONDRIAL RIBOSOMAL PROTEIN S2; MRPS2		9q34.3	9:135499964-135504672	51116
*613541	MITOCHONDRIAL TRANSLATION RELEASE FACTOR IN RESCUE; MTRFR		12q24.31	12:123233435-123257959	91574
*601250	PEPTIDE METHIONINE SULFOXIDE REDUCTASE; MSRA		8p23.1	8:10054223-10428890	4482
*617209	GLUTAMINYL-tRNA AMIDOTRANSFERASE SUBUNIT QRSL1; QRSL1		6q21	6:106629577-106668416	55278
#136800	CORNEAL DYSTROPHY, FUCHS ENDOTHELIAL, 1; FECD1		1p34.3
#300100	ADRENOLEUKODYSTROPHY; ALD	ADRENOMYELONEUROPATHY, INCLUDED; AMN, INCLUDED	Xq28
*103220	SOLUTE CARRIER FAMILY 25 (MITOCHONDRIAL CARRIER, ADENINE NUCLEOTIDE TRANSLOCATOR), MEMBER 4; SLC25A4		4q35.1	4:185143265-185150381	291
*147460	SUPEROXIDE DISMUTASE 2; SOD2		6q25.3	6:159669068-159762280	6648
*603645	GLUTAMYL-tRNA AMIDOTRANSFERASE, SUBUNIT B; GATB		4q31.3	4:151670503-151761006	5188
*608309	PTEN-INDUCED KINASE 1; PINK1		1p36.12	1:20633457-20651510	65018
*609063	THIOREDOXIN 2; TXN2		22q12.3	22:36467035-36481671	25828
*609825	COENZYME Q2, POLYPRENYLTRANSFERASE; COQ2		4q21.23	4:83263823-83285133	27235
*612035	ALANYL-tRNA SYNTHETASE 2; AARS2		6p21.1	6:44297849-44313357	57505
*615435	ENDOPLASMIC RETICULUM OXIDOREDUCTIN 1-LIKE; ERO1L		14q22.1	14:52639914-52695749	30001
*516030	COMPLEX IV, CYTOCHROME c OXIDASE SUBUNIT I; MTCO1				4512
+168820	PARAOXONASE 1; PON1	PON1 ENZYME ACTIVITY, VARIATION IN, INCLUDED	7q21.3	7:95297675-95324531	5444
#607426	COENZYME Q10 DEFICIENCY, PRIMARY, 1; COQ10D1		4q21.23
#306400	GRANULOMATOUS DISEASE, CHRONIC, X-LINKED; CGDX	CYTOCHROME b-POSITIVE GRANULOMATOUS DISEASE, CHRONIC, X-LINKED, INCLUDED	Xp21.1-p11.4
*133530	EXCISION REPAIR, COMPLEMENTING DEFECTIVE, IN CHINESE HAMSTER, 5; ERCC5		13q33.1	13:102846031-102875994	2073
*602389	Tu TRANSLATION ELONGATION FACTOR, MITOCHONDRIAL; TUFM		16p11.2	16:28842410-28846347	7284
*605810	MITOCHONDRIAL RIBOSOMAL PROTEIN S22; MRPS22		3q23	3:139343993-139357139	56945
*606418	24-DEHYDROCHOLESTEROL REDUCTASE; DHCR24		1p32.3	1:54849626-54887194	1718
*607047	ATAXIN 3; ATXN3		14q32.12	14:92058551-92106581	4287
*609728	METHIONYL-tRNA SYNTHETASE 2; MARS2		2q33.1	2:197705368-197708394	92935
*611023	tRNA METHYLTRANSFERASE 5; TRMT5		14q23.1	14:60971440-60981689	57570
*612800	CYSTEINYL-tRNA SYNTHETASE 2; CARS2		13q34	13:110641409-110713600	79587
*615564	SIDEROFLEXIN 4; SFXN4		10q26.11	10:119140766-119165727	119559
*616658	MITOCHONDRIAL CONTACT SITE AND CRISTAE ORGANIZING SYSTEM, 13-KD SUBUNIT; MICOS13		19p13.3	19:5678421-5680515	125988
*516060	ATP SYNTHASE 6; MTATP6				4508
#117000	CENTRAL CORE DISEASE OF MUSCLE; CCD	MINICORE MYOPATHY, MODERATE, WITH HAND INVOLVEMENT, INCLUDED	19q13.2
#213000	CEREBELLAR HYPOPLASIA/ATROPHY, EPILEPSY, AND GLOBAL DEVELOPMENTAL DELAY; CHEGDD		8q23.1
*116806	CATENIN, BETA-1; CTNNB1		3p22.1	3:41199421-41240444	1499
*141251	HEME OXYGENASE 2; HMOX2		16p13.3	16:4474696-4510346	3163
*238331	DIHYDROLIPOAMIDE DEHYDROGENASE; DLD		7q31.1	7:107891106-107921197	1738
*604775	TRANSIENT RECEPTOR POTENTIAL CATION CHANNEL, SUBFAMILY A, MEMBER 1; TRPA1		8q21.11	8:72021249-72094884	8989
*300033	FORKHEAD BOX O4; FOXO4		Xq13.1	X:71095850-71103533	4303
*607118	MITOCHONDRIAL RIBOSOMAL PROTEIN L3; MRPL3		3q22.1	3:131462211-131502970	11222
*607251	TRANSLOCASE OF INNER MITOCHONDRIAL MEMBRANE 22; TIMM22		17p13.3	17:997128-1003670	29928
*608455	GLYCOGEN PHOSPHORYLASE, MUSCLE; PYGM		11q13.1	11:64746388-64760714	5837
*611990	MITOCHONDRIAL RIBOSOMAL PROTEIN S28; MRPS28		8q21.13	8:79918716-80030258	28957
*614918	PENTATRICOPEPTIDE REPEAT DOMAIN-CONTAINING PROTEIN 3; PTCD3		2p11.2	2:86106234-86142156	55037
*615784	GLUTATHIONE PEROXIDASE 7; GPX7		1p32.3	1:52602370-52609050	2882
*601982	8-OXOGUANINE DNA GLYCOSYLASE; OGG1		3p25.3	3:9749951-9788245	4968
#203700	MITOCHONDRIAL DNA DEPLETION SYNDROME 4A (ALPERS TYPE); MTDPS4A		15q26.1
#165500	OPTIC ATROPHY 1; OPA1		3q29
#168600	PARKINSON DISEASE, LATE-ONSET; PD		1q22, 4q23, 6q27, 12q24.12, 13q21.33, 17q21.31, Xq24
#255320	MINICORE MYOPATHY WITH EXTERNAL OPHTHALMOPLEGIA		19q13.2
#278780	XERODERMA PIGMENTOSUM, COMPLEMENTATION GROUP G; XPG	XERODERMA PIGMENTOSUM, TYPE G/COCKAYNE SYNDROME, INCLUDED; XPG/CS, INCLUDED	13q33.1
#614739	3-METHYLGLUTACONIC ACIDURIA WITH DEAFNESS, ENCEPHALOPATHY, AND LEIGH-LIKE SYNDROME; MEGDEL		6q25.3
*104760	AMYLOID BETA A4 PRECURSOR PROTEIN; APP		21q21.3	21:25880549-26171127	351
*136533	FORKHEAD BOX O1A; FOXO1A	FKHR/PAX7 FUSION GENE, INCLUDED	13q14.11	13:40555666-40666640	2308
*138320	GLUTATHIONE PEROXIDASE 1; GPX1		3p21.31	3:49357175-49358352	2876
*164360	ATP SYNTHASE F1, SUBUNIT ALPHA; ATP5F1A		18q21.1	18:46080247-46104226	498
*173870	POLY(ADP-RIBOSE) POLYMERASE 1; PARP1		1q42.12	1:226360690-226408092	142
*176790	PROCOLLAGEN-PROLINE, 2-OXOGLUTARATE-4-DIOXYGENASE, BETA SUBUNIT; P4HB		17q25.3	17:81843158-81860534	5034
*180901	RYANODINE RECEPTOR 1; RYR1		19q13.2	19:38433690-38587563	6261
*604479	SIRTUIN 1; SIRT1		10q21.3	10:67884655-67918389	23411
*606145	SOLUTE CARRIER FAMILY 2 (FACILITATED GLUCOSE TRANSPORTER), MEMBER 10; SLC2A10		20q13.12	20:46708357-46736346	81031
*606980	COENZYME Q8A; COQ8A		1q42.13	1:226939338-226987543	56997
*608512	NEUTROPHIL CYTOSOLIC FACTOR 1; NCF1		7q11.23	7:74774010-74789314	653361
*608759	CYTOGLOBIN; CYGB		17q25.1	17:76527355-76557691	114757
*609007	LEUCINE-RICH REPEAT KINASE 2; LRRK2		12q12	12:40224889-40369284	120892
*612090	MICRO RNA 200A; MIR200A		1p36.33	1:1167862-1167951	406983
*612093	MICRO RNA 141; MIR141		12p13.31	12:6964096-6964190	406933
*612805	THREONYL-tRNA SYNTHETASE 2; TARS2		1q21.2	1:150487410-150507608	80222
*613311	LYR MOTIF-CONTAINING PROTEIN 4; LYRM4		6p25.1	6:5031028-5260949	57128
*613577	TBC1 DOMAIN FAMILY, MEMBER 24; TBC1D24		16p13.3	16:2475103-2509668	57465
*615423	tRNA METHYLTRANSFERASE 10C, MITOCHONDRIAL RNAse P SUBUNIT; TRMT10C		3q12.3	3:101561867-101566445	54931
*516005	COMPLEX I, SUBUNIT ND5; MTND5				4540
*516020	CYTOCHROME b OF COMPLEX III; MTCYB				4519
*590050	TRANSFER RNA, MITOCHONDRIAL, LEUCINE, 1; MTTL1				4567
*600370	SOLUTE CARRIER FAMILY 25 (MITOCHONDRIAL CARRIER), MEMBER 3; SLC25A3		12q23.1	12:98593685-98606366	5250
*600492	NUCLEAR FACTOR ERYTHROID 2-LIKE 2; NFE2L2		2q31.2	2:177230302-177265130	4780
*601185	STANNIOCALCIN 1; STC1		8p21.2	8:23841928-23854805	6781
+603570	VANIN 1; VNN1	HIGH DENSITY LIPOPROTEIN CHOLESTEROL LEVEL QUANTITATIVE TRAIT LOCUS 8, INCLUDED; HDLCQ8, INCLUDED	6q23.2	6:132680848-132714054	8876
#158900	FACIOSCAPULOHUMERAL MUSCULAR DYSTROPHY 1; FSHD1	FACIOSCAPULOHUMERAL MUSCULAR DYSTROPHY, INFANTILE, INCLUDED	4q35	4:182300000-190214555
#252010	MITOCHONDRIAL COMPLEX I DEFICIENCY, NUCLEAR TYPE 1; MC1DN1		5q11.2
#277900	WILSON DISEASE; WND		13q14.3
#535000	LEBER OPTIC ATROPHY
#616867	SPINAL MUSCULAR ATROPHY WITH CONGENITAL BONE FRACTURES 2; SMABF2		10q22.1
#617710	NEURODEVELOPMENTAL DISORDER, MITOCHONDRIAL, WITH ABNORMAL MOVEMENTS AND LACTIC ACIDOSIS, WITH OR WITHOUT SEIZURES; NEMMLAS		1p12
#618935	GRANULOMATOUS DISEASE, CHRONIC, AUTOSOMAL RECESSIVE, 5; CGD5		17q25.3
*108729	ATP SYNTHASE F1, SUBUNIT GAMMA; ATP5F1C		10p14	10:7788158-7807800	509
*124010	CYTOCHROME P450, SUBFAMILY IIIA, POLYPEPTIDE 4; CYP3A4		7q22.1	7:99756966-99784183	1576
*141250	HEME OXYGENASE 1; HMOX1		22q12.3	22:35381095-35394206	3162
*147650	ISOCITRATE DEHYDROGENASE 2; IDH2		15q26.1	15:90083044-90102467	3418
*157140	MICROTUBULE-ASSOCIATED PROTEIN TAU; MAPT		17q21.31	17:45894537-46028333	4137
*163890	SYNUCLEIN, ALPHA; SNCA		4q22.1	4:89724098-89838323	6622
*176763	PEROXIREDOXIN 1; PRDX1		1p34.1	1:45511050-45522889	5052
*179050	PYRUVATE KINASE, MUSCLE; PKM	PYRUVATE KINASE, MUSCLE, 1, INCLUDED; PKM1, INCLUDED	15q23	15:72199028-72231388	5315
*602728	SCAVENGER RECEPTOR CLASS A, MEMBER 3; SCARA3		8p21.1	8:27633664-27736593	51435
*602958	SERUM/GLUCOCORTICOID-REGULATED KINASE 1; SGK1		6q23.2	6:134169247-134318111	6446
*602969	ESTROGEN-RELATED RECEPTOR, GAMMA; ESRRG		1q41	1:216503245-217137701	2104
*604256	BASIC HELIX-LOOP-HELIX FAMILY, MEMBER E40; BHLHE40		3p26.1	3:4979419-4985322	8553
*604481	SIRTUIN 3; SIRT3		11p15.5	11:215029-236930	23410
*300371	ATP-BINDING CASSETTE, SUBFAMILY D, MEMBER 1; ABCD1		Xq28	X:153724850-153744754	215
*605921	STROMAL INTERACTION MOLECULE 1; STIM1		11p15.4	11:3854603-4093209	6786
*606016	KELCH-LIKE ECH-ASSOCIATED PROTEIN 1; KEAP1		19p13.2	19:10486124-10503355	9817
*606081	TRANSLOCASE OF OUTER MITOCHONDRIAL MEMBRANE 70; TOMM70		3q12.2	3:100363430-100401088	9868
*606424	EGL9 FAMILY HYPOXIA-INDUCIBLE FACTOR 2; EGLN2		19q13.2	19:40799190-40808433	112398
*606846	SET AND MYND DOMAIN-CONTAINING PROTEIN 1; SMYD1		2p11.2	2:88067824-88113383	150572
*607429	PRENYL DIPHOSPHATE SYNTHASE, SUBUNIT 1; PDSS1		10p12.1	10:26697423-26747245	23590
*607945	ADIPONECTIN RECEPTOR 1; ADIPOR1		1q32.1	1:202940824-202958571	51094
*609204	MITOCHONDRIAL RIBOSOMAL PROTEIN S16: MRPS16		10q22.2	10:73248848-73252643	51021
*610029	VOLTAGE-DEPENDENT ANION CHANNEL 3; VDAC3		8p11.21	8:42391623-42405936	7419
*611849	MITOCHONDRIAL RIBOSOMAL PROTEIN L44; MRPL44		2q36.1	2:223950845-223967713	65080
*611974	MITOCHONDRIAL RIBOSOMAL PROTEIN S7; MRPS7		17q25.1	17:75261878-75266375	51081
*611978	MITOCHONDRIAL RIBOSOMAL PROTEIN S14; MRPS14		1q25.1	1:175012957-175023424	63931
*611985	MITOCHONDRIAL RIBOSOMAL PROTEIN S23; MRPS23		17q22	17:57834780-57850043	51649
*611987	MITOCHONDRIAL RIBOSOMAL PROTEIN S25; MRPS25		3p25.1	3:15042250-15065314	64432
*612111	TUMOR NECROSIS FACTOR-ALPHA-INDUCED PROTEIN 8; TNFAIP8		5q23.1	5:119268758-119399687	25816
*613817	SPERMATOGENESIS-ASSOCIATED SERINE-RICH PROTEIN 2-LIKE; SPATS2L		2q33.1	2:200305878-200482263	26010
*614725	SERINE ACTIVE SITE-CONTAINING PROTEIN 1; SERAC1		6q25.3	6:158109514-158168269	84947
*516000	COMPLEX I, SUBUNIT ND1; MTND1	MITOCHONDRIAL COMPLEX I DEFICIENCY, MITOCHONDRIAL TYPE 3, INCLUDED; MC1DM3, INCLUDED			4535
*516006	COMPLEX I, SUBUNIT ND6; MTND6				4541
*600438	TRANSCRIPTION FACTOR A, MITOCHONDRIAL; TFAM	TRANSCRIPTION FACTOR 6-LIKE 1, INCLUDED; TCF6L1, INCLUDED	10q21.1	10:58385408-58399219	7019
*600516	BCL2 ANTAGONIST KILLER 1; BAK1	BAK-LIKE, INCLUDED	6p21.31	6:33572551-33580295	578
*600560	SHC TRANSFORMING PROTEIN 1; SHC1	p46, INCLUDED	1q21.3	1:154962297-154974491	6464
*601990	TUMOR PROTEIN p73; TP73		1p36.32	1:3652515-3736200	7161
*602044	UNCOUPLING PROTEIN 3; UCP3		11q13.4	11:74000276-74009084	7352
#109150	MACHADO-JOSEPH DISEASE; MJD		14q32.12
#125853	TYPE 2 DIABETES MELLITUS; T2D	INSULIN RESISTANCE, SUSCEPTIBILITY TO, INCLUDED	2q24.1, 2q31.3, 2q36.3, 3p25.2, 3q26.2, 3q27.2, 4p16.1, 5q34-q35.2, 6p21.31, 6q23.2, 7p15.3, 7p13, 7q31.1, 7q32.1, 8q24.11, 10q25.2-q25.3, 11p15.1, 11p15.1, 11p11.2, 11q14.3, 12q24.31, 13q12.2, 13q34, 15q21.3, 17q12, 19p13.2, 19q13.2, 20q13.12, 20q13.13
#137760	GLAUCOMA, PRIMARY OPEN ANGLE; POAG	GLAUCOMA 1, OPEN ANGLE, E, INCLUDED; GLC1E, INCLUDED	10p13
#146500	MULTIPLE SYSTEM ATROPHY 1, SUSCEPTIBILITY TO; MSA1	AUTONOMIC FAILURE, PURE, INCLUDED	4q21.23
#148300	KERATOCONUS 1; KTCN1		20p11.21
#152700	SYSTEMIC LUPUS ERYTHEMATOSUS; SLE	EXCESS LYMPHOCYTE LOW MOLECULAR WEIGHT DNA, INCLUDED	1p13.2, 1q23.3, 1q23.3, 2q33.2, 3p21.31, 16p13.3
#212350	SENGERS SYNDROME		7q34
#232600	GLYCOGEN STORAGE DISEASE V; GSD5		11q13.1
#233700	GRANULOMATOUS DISEASE, CHRONIC, AUTOSOMAL RECESSIVE, 1; CGD1		7q11.23
#235200	HEMOCHROMATOSIS, TYPE 1; HFE1		6p22.2, 20p12.3
#256000	LEIGH SYNDROME; LS
#607483	THIAMINE METABOLISM DYSFUNCTION SYNDROME 2 (BIOTIN- OR THIAMINE-RESPONSIVE TYPE); THMD2		2q36.3
#608203	IMMUNODEFICIENCY 73A WITH DEFECTIVE NEUTROPHIL CHEMOTAXIS AND LEUKOCYTOSIS; IMD73A		22q13.1
#609273	NEMALINE MYOPATHY 6; NEM6		15q22.31
#611556	GLYCOGEN STORAGE DISEASE 0, MUSCLE; GSD0B		19q13.33
#614621	UV-SENSITIVE SYNDROME 2; UVSS2		5q12.1
#614651	COENZYME Q10 DEFICIENCY, PRIMARY, 2; COQ10D2		10p12.1
#614736	GLUCOCORTICOID DEFICIENCY 4 WITH OR WITHOUT MINERALOCORTICOID DEFICIENCY; GCCD4		5p12
#500002	MITOCHONDRIAL MYOPATHY WITH DIABETES
#502000	AGING
#617184	MITOCHONDRIAL DNA DEPLETION SYNDROME 12A (CARDIOMYOPATHIC TYPE), AUTOSOMAL DOMINANT; MTDPS12A		4q35.1
%612448	AGE-RELATED HEARING IMPAIRMENT 1; ARHI1		8q24.13-q24.22	8:121500000-135400000	100233147
*113730	UNCOUPLING PROTEIN 1; UCP1		4q31.1	4:140555769-140568960	7350
*114205	CALCIUM CHANNEL, VOLTAGE-DEPENDENT, L TYPE, ALPHA-1C SUBUNIT; CACNA1C		12p13.33	12:1969551-2697949	775
*114240	CALPAIN 3; CAPN3		15q15.1	15:42359500-42412316	825
*115500	CATALASE; CAT		11p13	11:34438933-34472059	847
*123970	CYTOCHROME C, SOMATIC; CYCS		7p15.3	7:25118655-25125259	54205
*603749	TRANSIENT RECEPTOR POTENTIAL CATION CHANNEL, SUBFAMILY M, MEMBER 2; TRPM2		21q22.3	21:44350111-44442806	7226
*133550	SOLUTE CARRIER FAMILY 1 (NEURONAL/EPITHELIAL HIGH AFFINITY GLUTAMATE TRANSPORTER), MEMBER 1; SLC1A1		9p24.2	9:4490465-4587468	6505
*134650	FATTY ACID-BINDING PROTEIN 1; FABP1		2p11.2	2:88122981-88128061	2168
*136132	FLAVIN-CONTAINING MONOOXYGENASE 3; FMO3		1q24.3	1:171090872-171117818	2328
*138322	GLUTATHIONE PEROXIDASE 4; GPX4		19p13.3	19:1103993-1106778	2879
*138450	SERINE HYDROXYMETHYLTRANSFERASE, MITOCHONDRIAL; SHMT2		12q13.3	12:57229684-57234934	6472
*141900	HEMOGLOBIN--BETA LOCUS; HBB		11p15.4	11:5225463-5227070	3043
*147700	ISOCITRATE DEHYDROGENASE 1; IDH1		2q34	2:208236226-208255070	3417
*156360	METALLOTHIONEIN 2A; MT2A	METALLOTHIONEIN II PROCESSED PSEUDOGENE, INCLUDED; MT2P1, INCLUDED	16q13	16:56608583-56609496	4502
*158340	MUCIN 1, CELL SURFACE ASSOCIATED; MUC1		1q22	1:155185823-155192914	4582
*179617	RAD51 RECOMBINASE; RAD51		15q15.1	15:40694773-40732339	5888
*187700	THIOREDOXIN; TXN		9q31.3	9:110243809-110256506	7295
*193245	VOLTAGE-DEPENDENT ANION CHANNEL 2; VDAC2		10q22.2	10:75210169-75231447	7417
*602375	MITOCHONDRIAL RIBOSOMAL PROTEIN L12; MRPL12		17q25.3	17:81703366-81707516	6182
*602413	SUCCINATE DEHYDROGENASE COMPLEX, SUBUNIT C, INTEGRAL MEMBRANE PROTEIN, 15-KD; SDHC		1q23.3	1:161314380-161375339	6391
*602774	RAD51 PARALOG C; RAD51C		17q22	17:58692139-58735610	5889
*603435	GLUTATHIONE PEROXIDASE 5; GPX5		6p22.1	6:28525880-28534954	2880
*603683	RIBOSOMAL PROTEIN S23; RPS23		5q14.2	5:82273319-82278353	6228
*604486	PEPTIDYL-PROLYL CIS/TRANS ISOMERASE, MITOCHONDRIAL; PPIF		10q22.3	10:79347468-79355333	10105
*604611	RECQ PROTEIN-LIKE 2; RECQL2		8p12	8:31033748-31176137	7486
*604933	MutY DNA GLYCOSYLASE; MUTYH		1p34.1	1:45329241-45340446	4595
*604965	SERINE/THREONINE PROTEIN KINASE 4; STK4		20q13.12	20:44966469-45080020	6789
*605166	HISTONE DEACETYLASE 3; HDAC3		5q31.3	5:141620880-141636848	8841
*605235	NUCLEOLAR PROTEIN 3; NOL3	APOPTOSIS REPRESSOR WITH CARD DOMAIN, INCLUDED; ARC, INCLUDED	16q22.1	16:67170537-67175736	8996
*605441	ADIPOCYTE-, C1q-, AND COLLAGEN DOMAIN-CONTAINING; ADIPOQ		3q27.3	3:186842709-186858462	9370
*300697	HECT, UBA, AND WWE DOMAINS-CONTAINING PROTEIN 1; HUWE1		Xp11.22	X:53532095-53686722	10075
*605610	POLYNUCLEOTIDE KINASE 3-PRIME PHOSPHATASE; PNKP		19q13.33	19:49861203-49867575	11284
*606152	SOLUTE CARRIER FAMILY 19 (THIAMINE TRANSPORTER), MEMBER 3; SLC19A3		2q36.3	2:227683762-227718029	80704
*606350	APRATAXIN; APTX		9p21.1	9:32883871-33025119	54840
*606794	SOLUTE CARRIER FAMILY 25 (MITOCHONDRIAL CARRIER), MEMBER 10; SLC25A10		17q25.3	17:81712283-81721011	1468
*607729	DNA DAMAGE-INDUCIBLE TRANSCRIPT 4; DDIT4		10q22.1	10:72273923-72276035	54541
*609309	MutS HOMOLOG 2; MSH2		2p21-p16	2:47403066-47634500	4436
*609412	EXCISION REPAIR CROSS-COMPLEMENTING, GROUP 8; ERCC8		5q12.1	5:60866453-60945069	1161
*610277	ORAI CALCIUM RELEASE-ACTIVATED CALCIUM MODULATOR 1; ORAI1		12q24.31	12:121626549-121642039	84876
*610564	PRENYL DIPHOSPHATE SYNTHASE, SUBUNIT 2; PDSS2		6q21	6:107152556-107459680	57107
*611932	CDGSH IRON SULFUR DOMAIN PROTEIN 1; CISD1		10q21.1	10:58269161-58289585	55847
*612837	COENZYME 9; COQ9		16q21	16:57447478-57461269	57017
*615152	KELCH DOMAIN-CONTAINING PROTEIN 10; KLHDC10		7q32.2	7:130070531-130135704	23008
*615498	MITOCHONDRIAL ELONGATION FACTOR 2; MIEF2		17p11.2	17:18260661-18266551	125170
*616406	PYRROLINE-5-CARBOXYLATE REDUCTASE 2; PYCR2		1q42.12	1:225919877-225924249	29920
*305900	GLUCOSE-6-PHOSPHATE DEHYDROGENASE; G6PD		Xq28	X:154531389-154547568	2539
*516001	COMPLEX I, SUBUNIT ND2; MTND2				4536
*516040	COMPLEX IV, CYTOCHROME c OXIDASE SUBUNIT II; MTCO2				4513
*590065	TRANSFER RNA, MITOCHONDRIAL, METHIONINE; MTTM				4569
*600013	TRANSCRIPTION FACTOR YY1; YY1		14q32.2	14:100239143-100282787	7528
*600040	BCL2-ASSOCIATED X PROTEIN; BAX		19q13.33	19:48954824-48961797	581
*600409	PEROXISOME PROLIFERATOR-ACTIVATED RECEPTOR-DELTA; PPARD		6p21.31	6:35342557-35428179	5467
*600439	SINGLE-STRANDED DNA-BINDING PROTEIN 1; SSBP1		7q34	7:141738320-141750487	6742
*600443	GLUTAREDOXIN; GLRX		5q15	5:95813848-95822725	2745
*600538	PEROXIREDOXIN 2; PRDX2		19p13.13	19:12796822-12801799	7001
*600675	X-RAY REPAIR CROSS COMPLEMENTING 3; XRCC3		14q32.33	14:103697610-103715485	7517
*600682	SOLUTE CARRIER FAMILY 16 (MONOCARBOXYLIC ACID TRANSPORTER), MEMBER 1; SLC16A1		1p13.2	1:112911846-112956195	6566
*600924	GROWTH FACTOR, ERV1-LIKE; GFER		16p13.3	16:1984192-1987748	2671
*601023	VALOSIN-CONTAINING PROTEIN; VCP		9p13.3	9:35056063-35072624	7415
*601081	ATP-BINDING CASSETTE, SUBFAMILY 3, MEMBER 2; ABCD2		12q12	12:39530964-39651332	225
*601176	GLUTAMATE-CYSTEINE LIGASE, MODIFIER SUBUNIT; GCLM		1p22.1	1:93885198-93910369	2730
*601231	MECHANISTIC TARGET OF RAPAMYCIN; MTOR	MTOR COMPLEX, INCLUDED; MTORC, INCLUDED	1p36.22	1:11106534-11273496	2475
*601693	UNCOUPLING PROTEIN 2; UCP2		11q13.4	11:73974670-73983201	7351
*608933	ENDONUCLEASE VIII-LIKE 2; NEIL2		8p23.1	8:11769709-11787344	252969
*616942	PROTEIN DISULFIDE ISOMERASE, FAMILY A, MEMBER 5; PDIA5		3q21.1	3:123067024-123162103	10954
*617172	GLUTATHIONE PEROXIDASE 8; GPX8		5q11.2	5:55160154-55167296	493869
*617210	GLUTAMYL-tRNA AMIDOTRANSFERASE, SUBUNIT C; GATC		12q24.31	12:120446443-120463748	283459
*617851	SERTA DOMAIN-CONTAINING PROTEIN 2; SERTAD2		2p14	2:64631620-64751085	9792
*618764	CDK2-ASSOCIATED CULLIN DOMAIN-CONTAINING PROTEIN 1; CACUL1		10q26.11	10:118676410-118754969	143384
+170998	PEROXISOME PROLIFERATOR-ACTIVATED RECEPTOR-ALPHA; PPARA	HYPERAPOBETALIPOPROTEINEMIA, SUSCEPTIBILITY TO, INCLUDED	22q13.31	22:46150525-46243755	5465
#105400	AMYOTROPHIC LATERAL SCLEROSIS 1; ALS1	AMYOTROPHIC LATERAL SCLEROSIS 1, AUTOSOMAL RECESSIVE, INCLUDED	2p13.1, 12q13.12, 21q22.11, 22q12.2
#116920	LEUKOCYTE ADHESION DEFICIENCY, TYPE I; LAD1		21q22.3
#263400	ERYTHROCYTOSIS, FAMILIAL, 2; ECYT2	POLYCYTHEMIA, CHUVASH TYPE, INCLUDED	3p25.3
#126700	BASAL LAMINAR DRUSEN		1q31.3
#151623	LI-FRAUMENI SYNDROME; LFS	LI-FRAUMENI-LIKE SYNDROME, INCLUDED; LFL, INCLUDED	17p13.1
#162200	NEUROFIBROMATOSIS, TYPE I; NF1		17q11.2
#208050	ARTERIAL TORTUOSITY SYNDROME; ATORS		20q13.12
#208920	ATAXIA, EARLY-ONSET, WITH OCULOMOTOR APRAXIA AND HYPOALBUMINEMIA; EAOH	ATAXIA, ADULT-ONSET, WITH OCULOMOTOR APRAXIA, INCLUDED	9p21.1
#219500	CYSTATHIONINURIA		1p31.1
#220110	MITOCHONDRIAL COMPLEX IV DEFICIENCY, NUCLEAR TYPE 1; MC4DN1		9q34.2
#232220	GLYCOGEN STORAGE DISEASE Ib; GSD1B		11q23.3
#232800	GLYCOGEN STORAGE DISEASE VII; GSD7		12q13.11
#233690	GRANULOMATOUS DISEASE, CHRONIC, AUTOSOMAL RECESSIVE, 4; CGD4		16q24.2
#233710	GRANULOMATOUS DISEASE, CHRONIC, AUTOSOMAL RECESSIVE, 2; CGD2		1q25.3
#255125	MYOPATHY WITH LACTIC ACIDOSIS, HEREDITARY; HML		12q23.3
#255160	MYOPATHY, MYOSIN STORAGE, AUTOSOMAL RECESSIVE; MSMB		14q11.2
#266130	GLUTATHIONE SYNTHETASE DEFICIENCY; GSSD		20q11.22
#266300	SKIN/HAIR/EYE PIGMENTATION, VARIATION IN, 2; SHEP2	UV-INDUCED SKIN DAMAGE, SUSCEPTIBILITY TO, INCLUDED	16q24.3
#266500	REFSUM DISEASE, CLASSIC		10p13
#608033	ENCEPHALOPATHY, ACUTE, INFECTION-INDUCED, SUSCEPTIBILITY TO, 3; IIAE3		2q13
#608105	EPILEPSY, ROLANDIC, WITH PAROXYSMAL EXERCISE-INDUCED DYSTONIA AND WRITER'S CRAMP; EPRPDC		16p13.3
#609285	NEMALINE MYOPATHY 4; NEM4	CAP MYOPATHY 2, INCLUDED; CAPM2, INCLUDED	9p13.3
#610773	MITOCHONDRIAL PHOSPHATE CARRIER DEFICIENCY; MPCD		12q23.1
#613507	GLYCOGEN STORAGE DISEASE XV; GSD15		3q24
#613672	SPASTIC ATAXIA 4, AUTOSOMAL RECESSIVE; SPAX4		10p11.23
#614389	PREGNANCY LOSS, RECURRENT, SUSCEPTIBILITY TO, 1; RPRGL1		1q24.2
#614640	UV-SENSITIVE SYNDROME 3; UVSS3		4p16.3
#615803	PONTOCEREBELLAR HYPOPLASIA, TYPE 10; PCH10		11q12.1
#616271	3-METHYLGLUTACONIC ACIDURIA, TYPE VII; MGCA7		11q13.4
#500015	MITOCHONDRIAL COMPLEX V (ATP SYNTHASE) DEFICIENCY, MITOCHONDRIAL TYPE 1; MC5DM1
#556500	PARKINSON DISEASE, MITOCHONDRIAL
#617020	DEVELOPMENTAL AND EPILEPTIC ENCEPHALOPATHY 38; DEE38		1q42.2
#617248	3-METHYLGLUTACONIC ACIDURIA, TYPE VIII; MGCA8		2p13.1
#617717	AUDITORY NEUROPATHY AND OPTIC ATROPHY; ANOA		17q25.1
#618655	MYOPATHY, DISTAL, 6, ADULT-ONSET, AUTOSOMAL DOMINANT; MPD6		1q43
#618660	HEMOLYTIC ANEMIA DUE TO GLUTATHIONE REDUCTASE DEFICIENCY		8p12
#618730	NEURODEVELOPMENTAL DISORDER WITH MICROCEPHALY, CORTICAL MALFORMATIONS, AND SPASTICITY; NEDMCMS		11q12.1
#618972	MITOCHONDRIAL DNA DEPLETION SYNDROME 19; MTDPS19		17q25.3
#619030	SKELETAL MUSCLE GLYCOGEN CONTENT AND METABOLISM QUANTITATIVE TRAIT LOCUS; SMGMQTL		2q35
#619178	MYOFIBRILLAR MYOPATHY 11; MFM11		17q12
%617955	PHENYTOIN TOXICITY	FETAL HYDANTOIN SYNDROME, INCLUDED; FHS, INCLUDED
212060	CARBIMAZOLE SENSITIVITY
*107748	APEX NUCLEASE 1; APEX1		14q11.2	14:20455225-20457766	328
*109685	17-BETA-HYDROXYSTEROID DEHYDROGENASE II; HSD17B2		16q23.3	16:82035252-82098533	3294
*113705	BREAST CANCER 1 GENE; BRCA1		17q21.31	17:43044294-43125363	672
*114835	CARBOXYLESTERASE 1; CES1		16q12.2	16:55802850-55833126	1066
*124092	INTERLEUKIN 10; IL10		1q32.1	1:206767601-206772493	3586
*176640	PRION PROTEIN; PRNP		20p13	20:4686455-4701587	5621
*605482	GLUTATHIONE S-TRANSFERASE, OMEGA-1; GSTO1		10q25.1	10:104254172-104267454	9446
*603780	RECQ PROTEIN-LIKE 4; RECQL4		8q24.3	8:144511287-144517832	9401
*134370	COMPLEMENT FACTOR H; CFH	FACTOR H-LIKE 1, INCLUDED; FHL1, INCLUDED	1q31.3	1:196652032-196747503	3075
*134934	FIBROBLAST GROWTH FACTOR RECEPTOR 3; FGFR3	FGFR3/TACC3 FUSION GENE, INCLUDED	4p16.3	4:1793292-1808871	2261
*136130	FLAVIN-CONTAINING MONOOXYGENASE 1; FMO1		1q24.3	1:171248472-171285977	2326
*137070	FUSED IN SARCOMA; FUS	FUS/ATF1 FUSION GENE, INCLUDED	16p11.2	16:31180109-31194870	2521
*137960	MITOCHONDRIAL INNER MEMBRANE PROTEIN MPV17; MPV17		2p23.3	2:27309491-27323096	4358
*138300	GLUTATHIONE REDUCTASE; GSR		8p12	8:30678065-30727845	2936
*138330	GLUTATHIONE S-TRANSFERASE, MICROSOMAL, 1; MGST1		12p12.3	12:16347114-16377191	4257
*140050	GRANZYME A; GZMA		5q11.2	5:55102645-55110251	3001
*140100	HAPTOGLOBIN; HP	HAPTOGLOBIN, ALPHA POLYPEPTIDE, INCLUDED	16q22.2	16:72054504-72061054	3240
*140210	HAPTOGLOBIN-RELATED PROTEIN; HPR		16q22.2	16:72063225-72077245	3250
*142250	HEMOGLOBIN, GAMMA G; HBG2		11p15.4	11:5253187-5254780	3048
*147370	INSULIN-LIKE GROWTH FACTOR I RECEPTOR; IGF1R		15q26.3	15:98648538-98964529	3480
*153455	LYSYL OXIDASE; LOX		5q23.1	5:122063194-122078258	4015
*155555	MELANOCORTIN 1 RECEPTOR; MC1R		16q24.3	16:89918861-89920971	4157
*161015	NADH-UBIQUINONE OXIDOREDUCTASE FLAVOPROTEIN 1; NDUFV1		11q13.2	11:67606935-67612553	4723
*163260	NUCLEAR FACTOR ERYTHROID 2-LIKE 1; NFE2L1		17q21.32	17:48048358-48061544	4779
*164785	MDM2 PROTOONCOGENE; MDM2		12q15	12:68808148-68850685	4193
*165162	ONCOGENE JUN-D; JUND		19p13.11	19:18279693-18281621	3727
*174763	POLYMERASE, DNA, GAMMA; POLG		15q26.1	15:89316319-89334823	5428
*176970	PROTEIN KINASE C, BETA; PRKCB	PRKCB2, INCLUDED	16p12.2-p12.1	16:23835982-24220610	5579
*176980	PROTEIN KINASE C, GAMMA; PRKCG		19q13.42	19:53882196-53907651	5582
*191327	UBIQUINOL-CYTOCHROME c REDUCTASE, RIESKE IRON-SULFUR; UQCRFS1		19q12	19:29205319-29213150	7386
*191342	UBIQUITIN CARBOXYL-TERMINAL ESTERASE L1; UCHL1		4p13	4:41256927-41268454	7345
*191740	UDP-GLYCOSYLTRANSFERASE 1 FAMILY, POLYPEPTIDE A1; UGT1A1	UDP-GLYCOSYLTRANSFERASE 1 FAMILY, POLYPEPTIDE A GENE COMPLEX, INCLUDED; UGT1A, INCLUDED	2q37.1	2:233760269-233773299	54658
*602421	CYSTIC FIBROSIS TRANSMEMBRANE CONDUCTANCE REGULATOR; CFTR		7q31.2	7:117480024-117668664	1080
*602690	SUCCINATE DEHYDROGENASE COMPLEX, SUBUNIT D, INTEGRAL MEMBRANE PROTEIN; SDHD		11q23.1	11:112086872-112095793	6392
*602751	BTB AND CNC HOMOLOGY 1; BACH1		21q21.3	21:29298921-29361893	571
*602754	POTASSIUM CHANNEL, CALCIUM-ACTIVATED, INTERMEDIATE/SMALL CONDUCTANCE, SUBFAMILY N, MEMBER 4; KCNN4		19q13.31	19:43766532-43782138	3783
*602917	REGULATOR OF CALCINEURIN 1; RCAN1		21q22.12	21:34516441-34615122	1827
*603028	TOLL-LIKE RECEPTOR 2; TLR2		4q31.3	4:153684079-153710642	7097
*603308	CATHEPSIN V; CTSV		9q22.33	9:97029676-97039642	1515
*603348	HYPOXIA-INDUCIBLE FACTOR 1, ALPHA SUBUNIT; HIF1A		14q23.2	14:61695512-61748257	3091
*603485	NFS1 CYSTEINE DESULFURASE 1; NFS1		20q11.22	20:35668051-35699351	9054
*603518	TIA1 CYTOTOXIC GRANULE-ASSOCIATED RNA-BINDING PROTEIN; TIA1		2p13.3	2:70209443-70248792	7072
*603644	SYNTHESIS OF CYTOCHROME c OXIDASE 1; SCO1		17p13.1	17:10672473-10697532	6341
*604976	PROTEIN KINASE, AMP-ACTIVATED, NONCATALYTIC, GAMMA-3; PRKAG3		2q35	2:218819948-218831802	53632
*605162	GADD45G-INTERACTING PROTEIN; GADD45GIP1		19p13.13	19:12953118-12957222	90480
*605168	FATTY ACID-BINDING PROTEIN 5; FABP5		8q21.13	8:81280535-81284774	2171
*605263	SHC TRANSFORMING PROTEIN 3; SHC3		9q22.1	9:89005770-89182401	53358
*605278	CARBOXYLESTERASE 2; CES2		16q22.1	16:66934470-66945095	8824
*605279	CARBOXYLESTERASE 3; CES3		16q22.1	16:66961265-66975148	23491
*605303	TRANSFORMING, ACIDIC, COILED-COIL-CONTAINING PROTEIN 3; TACC3	TACC3/FGFR3 FUSION GENE, INCLUDED	4p16.3	4:1721496-1745170	10460
*605394	BTB AND CNC HOMOLOGY 2; BACH2		6q15	6:89926527-90296842	60468
*300102	PATATIN-LIKE PHOSPHOLIPASE DOMAIN-CONTAINING PROTEIN 4; PNPLA4		Xp22.31	X:7898246-7928586	8228
*300377	DYSTROPHIN; DMD	APO-DYSTROPHIN 1, INCLUDED	Xp21.2-p21.1	X:31119218-33339459	1756
*300837	DIACYLGLYCEROL KINASE, KAPPA, 142-KD; DGKK		Xp11.22	X:50365408-50470850	139189
*606211	SIRTUIN 6; SIRT6		19p13.3	19:4174108-4182562	51548
*606212	SIRTUIN 7; SIRT7		17q25.3	17:81911938-81918175	51547
*606411	SOLUTE CARRIER FAMILY 13 (SODIUM-DEPENDENT DICARBOXYLATE TRANSPORTER), MEMBER 3; SLC13A3		20q13.12	20:46557827-46684484	64849
*606441	HTRA SERINE PEPTIDASE 2; HTRA2		2p13.1	2:74529404-74533555	27429
*606599	THIOREDOXIN-INTERACTING PROTEIN; TXNIP		1q21.1	1:145992434-145996578	10628
*607544	LEUCINE-RICH PPR MOTIF-CONTAINING PROTEIN; LRPPRC		2p21	2:43886223-43995988	10128
*607657	CYSTATHIONINE GAMMA-LYASE; CTH		1p31.1	1:70411267-70441948	1491
*607767	SESTRIN 2; SESN2		1p35.3	1:28259451-28282490	83667
*607878	NICOTINAMIDE NUCLEOTIDE TRANSHYDROGENASE; NNT		5p12	5:43601091-43707395	23530
*607946	ADIPONECTIN RECEPTOR 2; ADIPOR2		12p13.33	12:1691058-1788673	79602
*608142	HSCB MITOCHONDRIAL IRON-SULFUR CLUSTER COCHAPERONE; HSCB		22q12.1	22:28741991-28757509	150274
*608465	SENATAXIN; SETX		9q34.13	9:132261355-132356725	23064
*608744	SOLUTE CARRIER FAMILY 25 (MITOCHONDRIAL CARRIER, PHOSPHATE CARRIER), MEMBER 24; SLC25A24		1p13.3	1:108134042-108200342	29957
*608757	CLEAVAGE FACTOR POLYNUCLEOTIDE KINASE SUBUNIT 1; CLP1	HEAB/AF10 FUSION GENE, INCLUDED	11q12.1	11:57657761-57661864	10978
*609023	PNKD METALLO-BETA-LACTAMASE DOMAIN-CONTAINING PROTEIN; PNKD		2q35	2:218270484-218346792	25953
*609132	LYSINE DEMETHYLASE 1A; KDM1A		1p36.12	1:23019442-23083690	23028
*609170	THIOREDOXIN DOMAIN-CONTAINING PROTEIN 4; TXNDC4		9q31.1	9:99979184-100098999	23071
*609751	ACYL-CoA OXIDASE 1, PALMITOYL; ACOX1		17q25.1	17:75941506-75979198	51
*610602	AlkB HOMOLOG 2, ALPHA-KETOGLUTARATE-DEPENDENT DIOXYGENASE; ALKBH2		12q24.11	12:109088188-109093630	121642
*610603	AlkB HOMOLOG 3, ALPHA-KETOGLUTARATE-DEPENDENT DIOXYGENASE; ALKBH3		11p11.2	11:43880830-43920273	221120
*610648	CUT-LIKE HOMEOBOX 2; CUX2		12q24.11-q24.12	12:111034164-111350555	23316
*610783	MICRO RNA 29B1; MIR29B1		7q32.3	7:130877458-130877538	407024
*611045	GLUCOSE-6-PHOSPHATASE, CATALYTIC, 3; G6PC3		17q21.31	17:44070672-44076343	92579
*611065	PROTEIN PHOSPHATASE, MAGNESIUM/MANGANESE-DEPENDENT, 1K; PPM1K		4q22.1	4:88257616-88284669	152926
*611374	MICRO RNA 34B; MIR34B		11q23.1	11:111512937-111513020	407041
*611375	MICRO RNA 34C; MIR34C		11q23.1	11:111513438-111513514	407042
*611740	BETA-CAROTENE OXYGENASE 2; BCO2		11q23.1	11:112175511-112218945	83875
*611933	CDGSH IRON SULFUR DOMAIN PROTEIN 3; CISD3		17q12	17:38730340-38735604	284106
*612157	SENTRIN-SPECIFIC PROTEASE FAMILY, MEMBER 1; SENP1	SENP1/MESDC2 FUSION GENE, INCLUDED	12q13.11	12:48042892-48106307	29843
*613520	FYVE, RhoGEF, AND PH DOMAIN-CONTAINING PROTEIN 6; FGD6		12q22	12:95076748-95217466	55785
*613782	METHIONINE SULFOXIDE REDUCTASE B2; MSRB2		10p12.2	10:23095563-23122012	22921
*614632	UV-STIMULATED SCAFFOLD PROTEIN A; UVSSA		4p16.3	4:1341997-1388048	57654
*614939	PHOSPHOGLYCERATE MUTASE FAMILY, MEMBER 5; PGAM5		12q24.33	12:132710841-132722733	192111
*614981	ATPase INHIBITORY FACTOR 1; ATPIF1		1p35.3	1:28236123-28238099	93974
*615831	LYR MOTIF-CONTAINING PROTEIN 7; LYRM7		5q23.3-q31.1	5:131170943-131205427	90624
*615903	COILED-COIL-HELIX-COILED-COIL-HELIX DOMAIN-CONTAINING PROTEIN 10; CHCHD10		22q11.23	22:23765833-23767971	400916
*615921	PPARGC1- AND ESRR-INDUCED REGULATOR, MUSCLE, 1; PERM1		1p36.33	1:975197-982092	84808
*616003	APOPTOGENIC PROTEIN 1, MITOCHONDRIAL; APOPT1		14q32.33	14:103562959-103590898	84334
*616344	TETRATRICOPEPTIDE REPEAT DOMAIN-CONTAINING PROTEIN 23-LIKE; TTC23L		5p13.2	5:34839163-34925681	153657
*616715	THIOREDOXIN-RELATED TRANSMEMBRANE PROTEIN 2; TMX2		11q12.1	11:57712592-57740972	51075
*305370	TISSUE INHIBITOR OF METALLOPROTEINASE 1; TIMP1		Xp11.3	X:47582407-47586788	7076
*312865	SHORT STATURE HOMEOBOX; SHOX		Xp22.33	X:624343-659410	6473
*516002	COMPLEX I, SUBUNIT ND3; MTND3				4537
*516003	COMPLEX I, SUBUNIT ND4; MTND4				4538
*516004	COMPLEX I, SUBUNIT ND4L; MTND4L				4539
*516050	CYTOCHROME c OXIDASE III; MTCO3				4514
*590025	TRANSFER RNA, MITOCHONDRIAL, GLUTAMIC ACID; MTTE				4556
*600065	INTEGRIN, BETA-2; ITGB2	LEUKOCYTE-ASSOCIATED ANTIGENS CD18/11A, CD18/11B, CD18/11C, INCLUDED	21q22.3	21:44885948-44928814	3689
*600434	FATTY ACID-BINDING PROTEIN 4; FABP4		8q21.13	8:81478418-81483232	2167
*600571	RE1-SILENCING TRANSCRIPTION FACTOR; REST		4q12	4:56907899-56935846	5978
*600714	DUAL-SPECIFICITY PHOSPHATASE 1; DUSP1		5q35.1	5:172768095-172771194	1843
*601052	PEPTIDYL-PROLYL CIS/TRANS ISOMERASE, NIMA-INTERACTING, 1; PIN1		19p13.2	19:9835317-9849688	5300
*601090	FORKHEAD BOX C1; FOXC1		6p25.3	6:1609914-1613896	2296
*601203	INTERLEUKIN 1 RECEPTOR-LIKE 1; IL1RL1		2q12.1	2:102311528-102352366	9173
*601641	ACYL-CoA OXIDASE 2, BRANCHED-CHAIN; ACOX2		3p14.3	3:58505135-58537195	8309
*601728	PHOSPHATASE AND TENSIN HOMOLOG; PTEN		10q23.31	10:87863624-87971929	5728
*601810	DNA REPLICATION HELICASE/NUCLEASE 2; DNA2		10q21.3	10:68414063-68472520	1763
*601860	17-BETA-HYDROXYSTEROID DEHYDROGENASE IV; HSD17B4		5q23.1	5:119452496-119542331	3295
*602048	RAS-RELATED C3 BOTULINUM TOXIN SUBSTRATE 1; RAC1		7p22.1	7:6374526-6403966	5879
*608844	ENDONUCLEASE VIII-LIKE 1; NEIL1		15q24.2	15:75346637-75357114	79661
*616800	LOXL1 ANTISENSE RNA 1, NONCODING; LOXL1AS1		15q24.1	15:73917467-73928247	100287616
*616967	THIOREDOXIN DOMAIN-CONTAINING PROTEIN 17; TXNDC17		17p13.1	17:6641059-6644540	84817
*617165	FAMILY WITH SEQUENCE SIMILARITY 213, MEMBER A; FAM213A		10q23.1	10:80407828-80437114	84293
*617372	SHC TRANSFORMING PROTEIN 4; SHC4		15q21.1	15:48823740-48963918	399694
*617488	RNA PSEUDOURIDYLATE SYNTHASE DOMAIN-CONTAINING PROTEIN 4; RPUSD4		11q24.2	11:126202095-126211661	84881
*617583	SULFIREDOXIN 1; SRXN1		20p13	20:646614-653199	140809
*618211	PITRILYSIN METALLOPEPTIDASE 1; PITRM1		10p15.2	10:3137726-3172840	10531
*618334	CYTOCHROME b(-254) CHAPERONE 1; CYBC1		17q25.3	17:82442585-82450820	79415
*618461	NADH DEHYDROGENASE (UBIQUINONE) COMPLEX I, ASSEMBLY FACTOR 8; NDUFAF8		17q25.3	17:81239310-81241309	284184
*618545	GRPE-LIKE 2, MITOCHONDRIAL; GRPEL2		5q32	5:149345498-149354582	134266
*618812	CHROMOSOME 12 OPEN READING FRAME 73; C12ORF73		12q23.3	12:103950193-103965754	728568
*618997	CYTIDINE AND DEOXYCYTIDYLATE DEAMINASE DOMAIN-CONTAINING PROTEIN 1; CDADC1		13q14.2	13:49247874-49293485	81602
+100650	ALDEHYDE DEHYDROGENASE 2 FAMILY; ALDH2	SUBLINGUAL NITROGLYCERIN, SUSCEPTIBILITY TO POOR RESPONSE TO, INCLUDED	12q24.12	12:111766932-111817531	217
+106150	ANGIOTENSINOGEN; AGT	IgA NEPHROPATHY, PROGRESSION TO RENAL FAILURE IN, SUSCEPTIBILITY TO, INCLUDED	1q42.2	1:230702522-230745582	183
+125860	NAD(P)H DEHYDROGENASE, QUINONE 1; NQO1	BENZENE TOXICITY, SUSCEPTIBILITY TO, INCLUDED	16q22.1	16:69709400-69726559	1728
+158105	CHEMOKINE, CC MOTIF, LIGAND 2; CCL2	CORONARY ARTERY DISEASE, MODIFIER OF, INCLUDED	17q12	17:34255284-34257202	6347
#104300	ALZHEIMER DISEASE; AD	ALZHEIMER DISEASE, FAMILIAL, 1, INCLUDED; AD1, INCLUDED	6p22.2, 7q36.1, 10q22.2, 12p13.31, 17q22, 21q21.3
#108010	ARTERIOVENOUS MALFORMATIONS OF THE BRAIN	INTRACRANIAL HEMORRHAGE IN BRAIN ARTERIOVENOUS MALFORMATIONS, SUSCEPTIBILITY TO, INCLUDED	7p15.3, 12p12.1
#118800	PAROXYSMAL NONKINESIGENIC DYSKINESIA 1; PNKD1		2q35
#125250	OPTIC ATROPHY WITH OR WITHOUT DEAFNESS, OPHTHALMOPLEGIA, MYOPATHY, ATAXIA, AND NEUROPATHY		3q29
#126200	MULTIPLE SCLEROSIS, SUSCEPTIBILITY TO; MS	MULTIPLE SCLEROSIS, SUSCEPTIBILITY TO, 1, INCLUDED; MS1, INCLUDED	2q37.3, 6p21.32, 6p21.32
#600807	ASTHMA, SUSCEPTIBILITY TO	ASTHMA, PROTECTION AGAINST, INCLUDED	2q22.1, 4q13.3, 5q31.1, 5q32, 5q32, 6p22.1, 6p21.33, 6p12.3, 10q11.21, 17q12
#261515	D-BIFUNCTIONAL PROTEIN DEFICIENCY		5q23.1
#607250	SPINOCEREBELLAR ATAXIA, AUTOSOMAL RECESSIVE, WITH AXONAL NEUROPATHY 1; SCAN1		14q32.11
#301000	WISKOTT-ALDRICH SYNDROME; WAS		Xp11.23
#143100	HUNTINGTON DISEASE; HD		4p16.3
#143890	HYPERCHOLESTEROLEMIA, FAMILIAL, 1; FHCL1	LOW DENSITY LIPOPROTEIN CHOLESTEROL LEVEL QUANTITATIVE TRAIT LOCUS 2, INCLUDED; LDLCQ2, INCLUDED	1q23.3, 5p13-p12, 7p14.3, 8p21.2-p21.1, 19p13.2
#145600	MALIGNANT HYPERTHERMIA, SUSCEPTIBILITY TO, 1; MHS1	KING SYNDROME, INCLUDED	19q13.2
#150550	PERIODIC FEVER, IMMUNODEFICIENCY, AND THROMBOCYTOPENIA SYNDROME; PFITS		4p16.1
#157640	PROGRESSIVE EXTERNAL OPHTHALMOPLEGIA WITH MITOCHONDRIAL DNA DELETIONS, AUTOSOMAL DOMINANT 1; PEOA1		15q26.1
#158810	BETHLEM MYOPATHY 1; BTHLM1		2q37.3, 21q22.3, 21q22.3
#164300	OCULOPHARYNGEAL MUSCULAR DYSTROPHY; OPMD		14q11.2
#165300	OPTIC ATROPHY 3, AUTOSOMAL DOMINANT; OPA3		19q13.32
#165510	OPTIC ATROPHY 13 WITH RETINAL AND FOVEAL ABNORMALITIES; OPA13		7q34
#167320	INCLUSION BODY MYOPATHY WITH EARLY-ONSET PAGET DISEASE WITH OR WITHOUT FRONTOTEMPORAL DEMENTIA 1; IBMPFD1		9p13.3
#168601	PARKINSON DISEASE 1, AUTOSOMAL DOMINANT; PARK1	ATYPICAL PARKINSON DISEASE, INCLUDED	4q22.1
#170500	HYPERKALEMIC PERIODIC PARALYSIS; HYPP	NORMOKALEMIC PERIODIC PARALYSIS, POTASSIUM-SENSITIVE, INCLUDED	17q23.3
#176000	PORPHYRIA, ACUTE INTERMITTENT; AIP	PORPHYRIA, ACUTE INTERMITTENT, NONERYTHROID VARIANT, INCLUDED	11q23.3
#177170	PSEUDOACHONDROPLASIA; PSACH		19p13.11
#177650	EXFOLIATION SYNDROME; XFS		15q24.1
#183090	SPINOCEREBELLAR ATAXIA 2; SCA2	AMYOTROPHIC LATERAL SCLEROSIS, SUSCEPTIBILITY TO, 13, INCLUDED; ALS13, INCLUDED	12q24.12
#194050	WILLIAMS-BEUREN SYNDROME; WBS		7q11.23	7:72700000-77900000
#603041	MITOCHONDRIAL DNA DEPLETION SYNDROME 1 (MNGIE TYPE); MTDPS1		22q13.33
#207900	ARGININOSUCCINIC ACIDURIA		7q11.21
#210900	BLOOM SYNDROME; BLM		15q26.1
#220111	MITOCHONDRIAL COMPLEX IV DEFICIENCY, NUCLEAR TYPE 5; MC4DN5		2p21
#229600	FRUCTOSE INTOLERANCE, HEREDITARY; HFI		9q31.1
#230400	GALACTOSEMIA I; GALAC1	GALACTOSEMIA, DUARTE VARIANT, INCLUDED	9p13.3
#230900	GAUCHER DISEASE, TYPE II; GD2		1q22
#242840	VICI SYNDROME; VICIS		18q12.3-q21.1
#245400	MITOCHONDRIAL DNA DEPLETION SYNDROME 9 (ENCEPHALOMYOPATHIC TYPE WITH METHYLMALONIC ACIDURIA); MTDPS9		2p11.2
#246900	DIHYDROLIPOAMIDE DEHYDROGENASE DEFICIENCY; DLDD		7q31.1
#248600	MAPLE SYRUP URINE DISEASE; MSUD	MAPLE SYRUP URINE DISEASE, CLASSIC, INCLUDED	1p21.2, 6q14.1, 19q13.2
#251900	MITOCHONDRIAL MYOPATHY, EPISODIC, WITH OR WITHOUT OPTIC ATROPHY AND REVERSIBLE LEUKOENCEPHALOPATHY; MEOAL		19p13.2
#251950	MITOCHONDRIAL MYOPATHY WITH LACTIC ACIDOSIS; MMLA		7q31.1
#256030	NEMALINE MYOPATHY 2; NEM2		2q23.3
#604454	WELANDER DISTAL MYOPATHY; WDM		2p13.3
#270800	SPASTIC PARAPLEGIA 5A, AUTOSOMAL RECESSIVE; SPG5A		8q12.3
#275355	SQUAMOUS CELL CARCINOMA, HEAD AND NECK; HNSCC		8p21.3, 13q34
#300559	GLYCOGEN STORAGE DISEASE, TYPE IXd; GSD9D		Xq13.1
#300908	ANEMIA, NONSPHEROCYTIC HEMOLYTIC, DUE TO G6PD DEFICIENCY		Xq28
#300972	IMMUNODEFICIENCY 47; IMD47		Xq28
#605637	MYOPATHY, PROXIMAL, WITH OPHTHALMOPLEGIA; MYPOP		17p13.1
#605909	PARKINSON DISEASE 6, AUTOSOMAL RECESSIVE EARLY-ONSET; PARK6	PARKINSON DISEASE 6, LATE-ONSET, SUSCEPTIBILITY TO, INCLUDED	1p36.12
#606003	TRANSALDOLASE DEFICIENCY; TALDOD		11p15.5
#606159	NEURODEGENERATION WITH BRAIN IRON ACCUMULATION 3; NBIA3		19q13.33
#606581	POLYSUBSTANCE ABUSE, SUSCEPTIBILITY TO; PSAB		1p33
#606812	FUMARASE DEFICIENCY; FMRD		1q43
#607115	CINCA SYNDROME; CINCA		1q44
#607834	ANXIETY	HARM AVOIDANCE, INCLUDED	17q11.2
#608358	MYOPATHY, MYOSIN STORAGE, AUTOSOMAL DOMINANT; MSMA		14q11.2
#608810	MYOPATHY, MYOFIBRILLAR, 2; MFM2		11q23.1
#609260	CHARCOT-MARIE-TOOTH DISEASE, AXONAL, AUTOSOMAL DOMINANT, TYPE 2A2A; CMT2A2A		1p36.22
#609524	MYOPATHY, MYOFIBRILLAR, 5; MFM5		7q32.1
#611162	MALARIA, SUSCEPTIBILITY TO	MALARIA, RESISTANCE TO, INCLUDED	1q23.2, 1q23.3, 1q23.3, 1q32.2, 2q14.3, 3p21.2, 4q31.21, 4q31.21, 6p21.33, 7q21.11, 11p15.4, 11q24.2, 17q11.2, 17q21.31, 19p13.2, Xq28
#611390	SPASTIC ATAXIA 3, AUTOSOMAL RECESSIVE; SPAX3		2q33.1
#612541	NEUTROPENIA, SEVERE CONGENITAL, 4, AUTOSOMAL RECESSIVE; SCN4	DURSUN SYNDROME, INCLUDED	17q21.31
#612634	MICROVASCULAR COMPLICATIONS OF DIABETES, SUSCEPTIBILITY TO, 6; MVCD6		6q25.3
#612940	CUTIS LAXA, AUTOSOMAL RECESSIVE, TYPE IIB; ARCL2B		17q25.3
#613076	MYOPATHY, MITOCHONDRIAL PROGRESSIVE, WITH CONGENITAL CATARACT AND DEVELOPMENTAL DELAY; MPMCD		16p13.3
#613161	BETA-UREIDOPROPIONASE DEFICIENCY; UPB1D		22q11.23
#613659	GASTRIC CANCER	GASTRIC CANCER, INTESTINAL, INCLUDED	1p34.1, 2q33.1, 3q26.32, 5q22.2, 5q31.1, 10p15.2, 10q26.13, 17q12
#613731	RETINITIS PIGMENTOSA 4; RP4		3q22.1
#613977	CYANOSIS, TRANSIENT NEONATAL; TNCY		11p15.4
#614034	HEME OXYGENASE 1 DEFICIENCY; HMOX1D		22q12.3
#614388	ENCEPHALOPATHY DUE TO DEFECTIVE MITOCHONDRIAL AND PEROXISOMAL FISSION 1; EMPF1		12p11.21
#615135	MAPLE SYRUP URINE DISEASE, MILD VARIANT; MSUDMV		4q22.1
#615418	MITOCHONDRIAL DNA DEPLETION SYNDROME 12B (CARDIOMYOPATHIC TYPE), AUTOSOMAL RECESSIVE; MTDPS12B		4q35.1
#615471	MITOCHONDRIAL DNA DEPLETION SYNDROME 13 (ENCEPHALOMYOPATHIC TYPE); MTDPS13		6q16.1-q16.2
#615980	LIPODYSTROPHY, FAMILIAL PARTIAL, TYPE 6; FPLD6		19q13.2
#616007	CATARACTS, GROWTH HORMONE DEFICIENCY, SENSORY NEUROPATHY, SENSORINEURAL HEARING LOSS, AND SKELETAL DYSPLASIA; CAGSSS		1q41
#616276	COENZYME Q10 DEFICIENCY, PRIMARY, 7; COQ10D7		9q34.11
#616277	MITOCHONDRIAL SHORT-CHAIN ENOYL-CoA HYDRATASE 1 DEFICIENCY; ECHS1D		10q26.3
#616287	LETHAL CONGENITAL CONTRACTURE SYNDROME 8; LCCS8		12q13.12
#616370	MULTIPLE MITOCHONDRIAL DYSFUNCTIONS SYNDROME 4; MMDS4		14q24.3
#616420	LEUKODYSTROPHY, HYPOMYELINATING, 10; HLD10		1q42.12
#616501	MITOCHONDRIAL COMPLEX IV DEFICIENCY, NUCLEAR TYPE 13; MC4DN13		1q42.2
#304700	MOHR-TRANEBJAERG SYNDROME; MTS		Xq22.1
#309590	MENTAL RETARDATION, X-LINKED, SYNDROMIC, TURNER TYPE; MRXST		Xp11.22
#309801	LINEAR SKIN DEFECTS WITH MULTIPLE CONGENITAL ANOMALIES 1; LSDMCA1		Xp22.2
#310200	MUSCULAR DYSTROPHY, DUCHENNE TYPE; DMD		Xp21.2-p21.1
#314400	CARDIAC VALVULAR DYSPLASIA, X-LINKED; CVD1		Xq28
#502500	ALZHEIMER DISEASE, SUSCEPTIBILITY TO, MITOCHONDRIAL
#520000	DIABETES AND DEAFNESS, MATERNALLY INHERITED; MIDD
#520100	DIARRHEA, CHRONIC, WITH VILLOUS ATROPHY
#600462	MYOPATHY, LACTIC ACIDOSIS, AND SIDEROBLASTIC ANEMIA 1; MLASA1		12q24.33
#601419	MYOPATHY, MYOFIBRILLAR, 1; MFM1		2q35
#601675	TRICHOTHIODYSTROPHY 1, PHOTOSENSITIVE; TTD1		19q13.32
#602079	TRIMETHYLAMINURIA; TMAU		1q24.3
#616839	EXERCISE INTOLERANCE, RIBOFLAVIN-RESPONSIVE; RREI		8q22.3
#617044	SHORT STATURE, DEVELOPMENTAL DELAY, AND CONGENITAL HEART DEFECTS; SDDHD		3p21.1
#617046	SPASTIC PARAPLEGIA 77, AUTOSOMAL RECESSIVE; SPG77		6p25.1
#617156	MITOCHONDRIAL DNA DEPLETION SYNDROME 15 (HEPATOCEREBRAL TYPE); MTDPS15		10q21.1
#617186	ENCEPHALOPATHY, PROGRESSIVE, EARLY-ONSET, WITH BRAIN EDEMA AND/OR LEUKOENCEPHALOPATHY, 1; PEBEL1		1q22
#617223	SUDDEN CARDIAC FAILURE, ALCOHOL-INDUCED; SCFAI		4q24
#617258	MYOPATHY, MYOFIBRILLAR, 8; MFM8		12p12.1
#617282	DYSTONIA, CHILDHOOD-ONSET, WITH OPTIC ATROPHY AND BASAL GANGLIA ABNORMALITIES; DYTOABG		1p35.3
#617308	BILE ACID SYNTHESIS DEFECT, CONGENITAL, 6; CBAS6		3p14.3
#617412	BRACHYCEPHALY, TRICHOMEGALY, AND DEVELOPMENTAL DELAY; BTDD		5q14.2
#617718	IMMUNODEFICIENCY 71 WITH INFLAMMATORY DISEASE AND CONGENITAL THROMBOCYTOPENIA; IMD71		7q22.1
#617928	KERATOCONUS 9; KTCN9		2q21.1
#617956	BETA-GLUCOPYRANOSIDE TASTING; BGLPT		7q31.32
#618108	IMMUNODEFICIENCY 57 WITH AUTOINFLAMMATION; IMD57		6p25.2
#618170	NEURODEGENERATION, CHILDHOOD-ONSET, STRESS-INDUCED, WITH VARIABLE ATAXIA AND SEIZURES; CONDSIAS		1p34.3
#618369	SPINOCEREBELLAR ATAXIA, AUTOSOMAL RECESSIVE 27; SCAR27		1p12
#618528	MITOCHONDRIAL DNA DEPLETION SYNDROME 16 (HEPATIC TYPE); MTDPS16		17q23.3
#618654	MYOPATHY, CONGENITAL, WITH STRUCTURED CORES AND Z-LINE ABNORMALITIES; MYOCOZ		1q43
#618768	SPASTIC PARAPLEGIA 81, AUTOSOMAL RECESSIVE; SPG81		2p23.3
#618776	MITOCHONDRIAL COMPLEX I DEFICIENCY, NUCLEAR TYPE 34; MC1DN34		17q25.3
#618811	MITOCHONDRIAL DNA DEPLETION SYNDROME 18; MTDPS18		14q13.3
#618847	IMMUNODEFICIENCY 66; IMD66		22q13.1-q13.2
#618912	SORBITOL DEHYDROGENASE DEFICIENCY WITH PERIPHERAL NEUROPATHY; SORDD		15q21.1
#618977	OPTIC ATROPHY 12; OPA12		18p11.21
#618986	IMMUNODEFICIENCY 73B WITH DEFECTIVE NEUTROPHIL CHEMOTAXIS AND LYMPHOPENIA; IMD73B		22q13.1
#619003	MITOCHONDRIAL COMPLEX I DEFICIENCY, NUCLEAR TYPE 35; MC1DN35		16p13.3
#619061	MITOCHONDRIAL COMPLEX IV DEFICIENCY, NUCLEAR TYPE 17; MC4DN17		14q32.33
#619121	NEURODEVELOPMENTAL DISORDER WITH CARDIOMYOPATHY, SPASTICITY, AND BRAIN ABNORMALITIES; NEDCASB		12q13.3
#619167	MITOCHONDRIAL COMPLEX II DEFICIENCY, NUCLEAR TYPE 3; MC2DN3		11q23.1
%107650	APNEA, OBSTRUCTIVE SLEEP
%125480	MAJOR AFFECTIVE DISORDER 1; MAFD1		18p		4095
%203740	ALPHA-KETOGLUTARATE DEHYDROGENASE DEFICIENCY		7p13
%147421	INCLUSION BODY MYOSITIS
%181750	SCLERODERMA, FAMILIAL PROGRESSIVE	CREST SYNDROME, INCLUDED
%184700	POLYCYSTIC OVARY SYNDROME 1; PCOS1		19p13.2	19:6900000-12600000	5120
%236795	3-HYDROXYISOBUTYRIC ACIDURIA
%613282	FATTY LIVER DISEASE, NONALCOHOLIC, SUSCEPTIBILITY TO, 1; NAFLD1	LIVER DISEASE, ALCOHOLIC, SUSCEPTIBILITY TO, 1, INCLUDED	22q13	22:37200000-50818468	100380876
253590	MUSCULAR DYSTROPHY, ADULT-ONSET, WITH LEUKOENCEPHALOPATHY
614520	ENCEPHALOMYOPATHY, MITOCHONDRIAL, DUE TO VOLTAGE-DEPENDENT ANION CHANNEL DEFICIENCY
*100850	ACONITASE, MITOCHONDRIAL; ACO2		22q13.2	22:41468755-41528978	50
*102574	ACTININ, ALPHA-3; ACTN3		11q13.2	11:66546394-66563333	89
*102582	SIGNAL TRANSDUCER AND ACTIVATOR OF TRANSCRIPTION 3; STAT3		17q21.2	17:42313323-42388501	6774
*102610	ACTIN, ALPHA, SKELETAL MUSCLE 1; ACTA1		1q42.13	1:229431244-229434093	58
*102910	ATP SYNTHASE F1, SUBUNIT BETA; ATP5F1B		12q13.3	12:56638174-56645983	506
*103270	FERREDOXIN REDUCTASE; FDXR		17q25.1	17:74862496-74872993	2232
*103710	ALCOHOL DEHYDROGENASE 5, CHI POLYPEPTIDE; ADH5		4q23	4:99070977-99088787	128
*104610	AMILORIDE-BINDING PROTEIN 1; ABP1		7q36.1	7:150824874-150861503	26
*107400	SERPIN PEPTIDASE INHIBITOR, CLADE A, MEMBER 1; SERPINA1		14q32.13	14:94376746-94390653	5265
*107741	APOLIPOPROTEIN E; APOE		19q13.32	19:44905795-44909392	348
*108728	ATP CITRATE LYASE; ACLY		17q21.2	17:41866915-41930541	47
*109770	CEA CELL ADHESION MOLECULE 1; CEACAM1	CEA CELL ADHESION MOLECULE PSEUDOGENES, INCLUDED	19q13.2	19:42507305-42528481	634
*113811	COLLAGEN, TYPE XVII, ALPHA-1; COL17A1		10q25.1	10:104031285-104085879	1308
*116830	CATHEPSIN G; CTSG		14q12	14:24573517-24576249	1511
*116947	CELL DIVISION CYCLE 25A; CDC25A		3p21.31	3:48157145-48188416	993
*118425	CHLORIDE CHANNEL 1, SKELETAL MUSCLE; CLCN1		7q34	7:143316110-143352082	1180
*124030	CYTOCHROME P450, SUBFAMILY IID, POLYPEPTIDE 6; CYP2D6		22q13.2	22:42126498-42130809	1565
*124050	D-AMINO ACID OXIDASE; DAO		12q24.11	12:108880029-108901042	1610
*124450	D-ASPARTATE OXIDASE; DDO		6q21	6:110388320-110415574	8528
*126063	DIHYDROLIPOAMIDE S-SUCCINYLTRANSFERASE; DLST		14q24.3	14:74881912-74903742	1743
*600797	INSULIN RECEPTOR SUBSTRATE 2; IRS2		13q34	13:109752694-109786582	8660
*602138	NADH-UBIQUINONE OXIDOREDUCTASE SUBUNIT A6; NDUFA6		22q13.2	22:42085525-42090771	4700
*602192	A DISINTEGRIN AND METALLOPROTEINASE DOMAIN 10; ADAM10		15q21.3	15:58588808-58749706	102
*602195	HEAT-SHOCK 27-KD PROTEIN 1; HSPB1		7q11.23	7:76302672-76304291	3315
*602216	SERINE/THREONINE PROTEIN KINASE 11; STK11		19p13.3	19:1205777-1228430	6794
*605450	GLUTATHIONE S-TRANSFERASE, ALPHA-4; GSTA4		6p12.2	6:52977951-52995331	2941
*605490	LON PEPTIDASE 1, MITOCHONDRIAL; LONP1		19p13.3	19:5691833-5720451	9361
*603735	AMINE OXIDASE, COPPER-CONTAINING, 3; AOC3		17q21.31	17:42851181-42858129	8639
*603790	SOLUTE CARRIER FAMILY 23 (NUCLEOBASE TRANSPORTER), MEMBER 1; SLC23A1		5q31.2	5:139367195-139384552	9963
*603791	SOLUTE CARRIER FAMILY 23 (NUCLEOBASE TRANSPORTER), MEMBER 2; SLC23A2		20p13	20:4852357-5010312	9962
*607198	TYROSYL-DNA PHOSPHODIESTERASE 1; TDP1		14q32.11	14:89954922-90044767	55775
*607207	STIP1 HOMOLOGOUS AND U BOX-CONTAINING PROTEIN 1; STUB1		16p13.3	16:680409-682800	10273
*126340	EXCISION REPAIR, COMPLEMENTING DEFECTIVE, IN CHINESE HAMSTER, 2; ERCC2		19q13.32	19:45349836-45370646	2068
*126380	EXCISION REPAIR, COMPLEMENTING DEFECTIVE, IN CHINESE HAMSTER, 1; ERCC1		19q13.32	19:45407333-45451546	2067
*128240	UTROPHIN; UTRN		6q24.2	6:144285260-144853033	7402
*130160	ELASTIN; ELN		7q11.23	7:74027771-74069906	2006
*131195	ENDOGLIN; ENG		9q34.11	9:127815011-127854772	2022
*131210	SELECTIN E; SELE		1q24.2	1:169722639-169734078	6401
*133170	ERYTHROPOIETIN; EPO		7q22.1	7:100720467-100723699	2056
*133440	EUKARYOTIC TRANSLATION INITIATION FACTOR 4E; EIF4E		4q23	4:98879275-98929132	1977
*134790	FERRITIN LIGHT CHAIN; FTL		19q13.33	19:48965308-48966878	2512
*138130	GLUTAMATE DEHYDROGENASE 1; GLUD1		10q23.2	10:87050201-87094842	2746
*138321	GLUTATHIONE PEROXIDASE 3; GPX3		5q33.1	5:151020590-151028987	2878
*138400	GLYCERALDEHYDE-3-PHOSPHATE DEHYDROGENASE; GAPDH		12p13.31	12:6534516-6538370	2597
*138750	GLYOXALASE I; GLO1		6p21.2	6:38675924-38703144	2739
*141800	HEMOGLOBIN--ALPHA LOCUS 1; HBA1		16p13.3	16:176679-177521	3039
*147435	INDOLEAMINE 2,3-DIOXYGENASE; IDO1		8p11.21	8:39913890-39928789	3620
*147570	INTERFERON, GAMMA; IFNG		12q15	12:68154767-68159739	3458
*147582	IRON-RESPONSIVE ELEMENT-BINDING PROTEIN 2; IREB2		15q25.1	15:78437430-78501452	3658
*147796	JANUS KINASE 2; JAK2	JAK2/ETV6 FUSION GENE, INCLUDED	9p24.1	9:4984389-5129947	3717
*148060	KERATIN 8, TYPE II; KRT8		12q13.13	12:52897190-52949859	3856
*148180	FIBROBLAST GROWTH FACTOR 7; FGF7		15q21.2	15:49423241-49488774	2252
*153456	LYSYL OXIDASE-LIKE 1; LOXL1		15q24.1	15:73926461-73952136	4016
*154250	MALIC ENZYME 1; ME1		6q14.2	6:83210401-83431077	4199
*156350	METALLOTHIONEIN 1A; MT1A		16q13	16:56638665-56640086	4489
*160740	MYOSIN, HEAVY CHAIN 2, SKELETAL MUSCLE, ADULT; MYH2		17p13.1	17:10521147-10549657	4620
*162096	MIDKINE; MDK		11p11.2	11:46380783-46383836	4192
*163730	NITRIC OXIDE SYNTHASE 2; NOS2		17q11.2	17:27756765-27800528	4843
*163731	NITRIC OXIDE SYNTHASE 1; NOS1	NITRIC OXIDE SYNTHASE, NEURONAL, INCLUDED	12q24.22	12:117208141-117361625	4842
*163980	CEA CELL ADHESION MOLECULE 6; CEACAM6		19q13.2	19:41755528-41772210	4680
*164011	NUCLEAR FACTOR KAPPA-B, SUBUNIT 1; NFKB1	NFKB p105, INCLUDED	4q24	4:102501265-102617301	4790
*164757	B-RAF PROTOONCOGENE, SERINE/THREONINE KINASE; BRAF	BRAF/AKAP9 FUSION GENE, INCLUDED	7q34	7:140713327-140924928	673
*164870	ERB-B2 RECEPTOR TYROSINE KINASE 2; ERBB2	HERSTATIN, INCLUDED	17q12	17:39688093-39728659	2064
*166945	NBR1 AUTOPHAGY CARGO RECEPTOR; NBR1		17q21.31	17:43170309-43211687	4077
*172200	6-PHOSPHOGLUCONATE DEHYDROGENASE; PGD		1p36.22	1:10399063-10420510	5226
*172405	PHOSPHOLAMBAN; PLN		6q22.31	6:118548295-118561715	5350
*172410	PHOSPHOLIPASE A2, GROUP IB; PLA2G1B		12q24.31	12:120322114-120327778	5319
*173320	RIBONUCLEASE/ANGIOGENIN INHIBITOR 1; RNH1		11p15.5	11:494511-507254	6050
*176740	PROLIFERATING CELL NUCLEAR ANTIGEN; PCNA		20p12.3	20:5114952-5126621	5111
*176885	PROTEIN-TYROSINE PHOSPHATASE, NONRECEPTOR-TYPE, 1; PTPN1		20q13.13	20:50510382-50585240	5770
*179060	PYRUVATE DEHYDROGENASE, BETA POLYPEPTIDE; PDHB		3p14.3	3:58427629-58433831	5162
*179512	RAS-ASSOCIATED PROTEIN RAB5A; RAB5A		3p24.3	3:19947096-19985174	5868
*179835	REPLICATION PROTEIN A1, 70-KD; RPA1		17p13.3	17:1830004-1900081	6117
*180380	RHODOPSIN; RHO		3q22.1	3:129528638-129535343	6010
*182500	SORBITOL DEHYDROGENASE; SORD	SORBITOL DEHYDROGENASE 2, INCLUDED; SORD2, INCLUDED	15q21.1	15:45023194-45077184	6652
*184755	STEROL CARRIER PROTEIN 2; SCP2		1p32.3	1:52927275-53051697	6342
*185250	MATRIX METALLOPROTEINASE 3; MMP3		11q22.2	11:102835800-102843608	4314
*185490	SUPEROXIDE DISMUTASE 3; SOD3	SUPEROXIDE DISMUTASE, ELEVATED EXTRACELLULAR, INCLUDED	4p15.2	4:24795477-24800844	6649
*190000	TRANSFERRIN; TF		3q22.1	3:133661997-133796640	7018
*190020	HRAS PROTOONCOGENE, GTPase; HRAS		11p15.5	11:532241-535575	3265
*190070	KRAS PROTOONCOGENE, GTPase; KRAS	V-KI-RAS1 PSEUDOGENE, INCLUDED; KRAS1P, INCLUDED	12p12.1	12:25205245-25250928	3845
*191092	TSC COMPLEX SUBUNIT 2; TSC2		16p13.3	16:2047803-2089490	7249
*191329	UBIQUINOL-CYTOCHROME c REDUCTASE CORE PROTEIN II; UQCRC2		16p12.2	16:21953360-21983659	7385
*602239	CYTOCHROME P450, SUBFAMILY XXVIA, POLYPEPTIDE 1; CYP26A1		10q23.33	10:93073474-93077884	1592
*602268	AMINE OXIDASE, COPPER-CONTAINING, 2; AOC2		17q21.31	17:42844579-42850706	314
*602279	POLYADENYLATE-BINDING PROTEIN, NUCLEAR, 1; PABPN1		14q11.2	14:23321456-23326162	8106
*602358	HYPOCRETIN; HCRT	OREXIN A, INCLUDED	17q21.2	17:42184059-42185451	3060
*602378	DYNAMIN 2; DNM2		19p13.2	19:10718078-10831902	1785
*602392	HYPOCRETIN RECEPTOR 1; HCRTR1		1p35.2	1:31617688-31632517	3061
*602432	OPTINEURIN; OPTN		10p13	10:13100081-13138307	10133
*602447	PARAOXONASE 2; PON2		7q21.3	7:95404861-95435027	5445
*602583	G PROTEIN-COUPLED RECEPTOR 37; GPR37		7q31.33	7:124743884-124765791	2861
*602694	NADH-UBIQUINONE OXIDOREDUCTASE Fe-S PROTEIN 4; NDUFS4		5q11.2	5:53560609-53683337	4724
*602698	NUCLEAR FACTOR OF ACTIVATED T CELLS, CYTOPLASMIC, CALCINEURIN-DEPENDENT 3; NFATC3		16q22.1	16:68085369-68229258	4775
*602699	NUCLEAR FACTOR OF ACTIVATED T CELLS, CYTOPLASMIC, CALCINEURIN-DEPENDENT 4; NFATC4		14q12	14:24366910-24379603	4776
*602736	ATP SYNTHASE, H+ TRANSPORTING, MITOCHONDRIAL FO COMPLEX, SUBUNIT C, ISOFORM 3; ATP5G3		2q31.1	2:175176257-175181709	518
*603024	AT-RICH INTERACTION DOMAIN-CONTAINING PROTEIN 1A; ARID1A		1p36.11	1:26696014-26782103	8289
*603065	NUCLEAR RECEPTOR SUBFAMILY 1, GROUP I, MEMBER 2; NR1I2	PAR2, INCLUDED	3q13.33	3:119782100-119818486	8856
*603068	DUAL-SPECIFICITY PHOSPHATASE 2; DUSP2		2q11.2	2:96143165-96145467	1844
*603178	ALDEHYDE DEHYDROGENASE 6 FAMILY, MEMBER A1; ALDH6A1		14q24.3	14:74056846-74084452	4329
*603275	PHOSPHATIDYLINOSITOL 4-PHOSPHATE 5-KINASE, TYPE I, ALPHA; PIP5K1A		1q21.3	1:151197953-151249535	8394
*603322	NADH-UBIQUINONE OXIDOREDUCTASE 1 BETA SUBCOMPLEX, 6; NDUFB6		9p21.1	9:32553000-32573158	4712
*603359	NADH-UBIQUINONE OXIDOREDUCTASE SUBUNIT A8; NDUFA8		9q33.2	9:122132465-122159778	4702
*603466	ELAV-LIKE RNA-BINDING PROTEIN 1; ELAVL1		19p13.2	19:7958572-8005640	1994
*603646	CYTOCHROME c OXIDASE ASSEMBLY FACTOR COX15; COX15		10q24.2	10:99694292-99732130	1355
*603687	ALDEHYDE DEHYDROGENASE 1 FAMILY, MEMBER A2; ALDH1A2		15q21.3	15:57953428-58065710	8854
*603690	SOLUTE CARRIER FAMILY 33 (ACETYL-CoA TRANSPORTER), MEMBER 1; SLC33A1		3q25.31	3:155821023-155855357	9197
*603842	NADH-UBIQUINONE OXIDOREDUCTASE SUBUNIT B7; NDUFB7		19p13.12	19:14566077-14572065	4713
*603843	NADH-UBIQUINONE OXIDOREDUCTASE SUBUNIT B10; NDUFB10		16p13.3	16:1959537-1961974	4716
*603850	DYNAMIN 1-LIKE; DNM1L		12p11.21	12:32679295-32745649	10059
*603863	RING FINGER PROTEIN 7; RNF7		3q23	3:141738297-141747559	9616
*603864	COPPER CHAPERONE FOR SUPEROXIDE DISMUTASE; CCS		11q13.2	11:66593161-66606018	9973
*603967	SODIUM VOLTAGE-GATED CHANNEL, ALPHA SUBUNIT 4; SCN4A		17q23.3	17:63938553-63972917	6329
*603968	POLYMERASE, DNA, ETA; POLH		6p21.1	6:43576146-43620522	5429
*604190	SOLUTE CARRIER FAMILY 22 (ORGANIC CATION TRANSPORTER), MEMBER 4; SLC22A4		5q31.1	5:132294383-132344198	6583
*604223	ACTIN-RELATED PROTEIN 2/3 COMPLEX, SUBUNIT 1B; ARPC1B		7q22.1	7:99374253-99394815	10095
*604272	SCO CYTOCHROME c OXIDASE ASSEMBLY PROTEIN 2; SCO2		22q13.33	22:50523567-50526441	9997
*604299	ADAPTOR PROTEIN, PHOSPHOTYROSINE INTERACTION, PH DOMAIN, AND LEUCINE ZIPPER-CONTAINING PROTEIN 1; APPL1		3p14.3	3:57227728-57273470	26060
*604455	SARCOSINE DEHYDROGENASE; SARDH		9q34.2	9:133663073-133739957	1757
*604480	SIRTUIN 2; SIRT2		19q13.2	19:38878554-38899732	22933
*604492	VOLTAGE-DEPENDENT ANION CHANNEL 1; VDAC1		5q31.1	5:133971870-134070986	7416
*604526	ISOCITRATE DEHYDROGENASE 3, BETA SUBUNIT; IDH3B		20p13	20:2658393-2664215	3420
*604581	AFG3-LIKE MATRIX AAA PEPTIDASE, SUBUNIT 2; AFG3L2		18p11.21	18:12328943-12377308	10939
*604626	MALIC ENZYME 3; ME3		11q14.2	11:86441107-86674745	10873
*604712	RIBONUCLEOTIDE REDUCTASE REGULATORY TP53 INDUCIBLE SUBUNIT M2B; RRM2B		8q22.3	8:102204500-102238960	50484
*604733	TRYPTOPHANYL-tRNA SYNTHETASE 2; WARS2		1p12	1:119031215-119140787	10352
*604769	PEROXIREDOXIN 3; PRDX3		10q26.11	10:119167719-119178811	10935
*604780	ABHYDROLASE DOMAIN-CONTAINING PROTEIN 5, LYSOPHOSPHATIDIC ACID ACYLTRANSFERASE; ABHD5		3p21.33	3:43690869-43734370	51099
*604824	KLOTHO; KL		13q13.1	13:33016062-33066142	9365
*604853	MITOCHONDRIAL RIBOSOMAL PROTEIN L28; MRPL28		16p13.3	16:366968-370537	10573
*604983	POLYMERASE, DNA, GAMMA-2; POLG2		17q23.3	17:64477784-64497053	11232
*605030	SERINE/THREONINE PROTEIN KINASE 3; STK3		8q22.2	8:98433047-98944328	6788
*605180	SOLUTE CARRIER FAMILY 38 (AMINO ACID TRANSPORTER), MEMBER 2; SLC38A2		12q13.11	12:46358187-46372773	54407
*605245	SOLUTE CARRIER FAMILY 2 (FACILITATED GLUCOSE TRANSPORTER), MEMBER 8; SLC2A8		9q33.3	9:127397139-127407897	29988
*605248	MUCOLIPIN 1; MCOLN1		19p13.2	19:7522623-7534008	57192
*605315	HISTONE DEACETYLASE 5; HDAC5		17q21.31	17:44076752-44123650	10014
*605345	AlkB HOMOLOG 1, HISTONE H2A DIOXYGENASE; ALKBH1		14q24.3	14:77672403-77708037	8846
*605368	BCL2/ADENOVIRUS E1B 19-KD PROTEIN-INTERACTING PROTEIN 3-LIKE; BNIP3L		8p21.2	8:26383053-26413126	665
*605435	PROTEIN KINASE D1; PRKD1		14q12	14:29576478-29927846	5587
*300056	HOLOCYTOCHROME C SYNTHASE; HCCS		Xp22.2	X:11111331-11123085	3052
*300089	ISOCITRATE DEHYDROGENASE 3, GAMMA SUBUNIT; IDH3G		Xq28	X:153785767-153794374	3421
*300144	GLUTAMATE DEHYDROGENASE 2; GLUD2		Xq24	X:121047609-121050093	2747
*300197	ATPase, H+ TRANSPORTING, LYSOSOMAL, ACCESSORY PROTEIN 1; ATP6AP1		Xq28	X:154428668-154436515	537
*300242	SOLUTE CARRIER FAMILY 25 (MITOCHONDRIAL CARRIER, BRAIN), MEMBER 14; SLC25A14		Xq26.1	X:130339891-130373359	9016
*300256	17-BETA-HYDROXYSTEROID DEHYDROGENASE X; HSD17B10		Xp11.22	X:53431257-53434375	3028
*300272	HISTONE DEACETYLASE 6; HDAC6		Xp11.23	X:48801397-48824981	10013
*300753	APOLIPOPROTEIN O; APOO		Xp22.11	X:23833347-23907937	79135
*300820	MITOGEN-ACTIVATED PROTEIN KINASE KINASE KINASE 15; MAP3K15		Xp22.12	X:19360058-19515507	389840
*605597	FORKHEAD TRANSCRIPTION FACTOR FOXL2; FOXL2		3q22.3	3:138944223-138947136	668
*605648	F-BOX ONLY PROTEIN 7; FBXO7		22q12.3	22:32474681-32498828	25793
*605692	TRANSIENT RECEPTOR POTENTIAL CATION CHANNEL, SUBFAMILY M, MEMBER 7; TRPM7	TRPM7/CYP19A1 FUSION GENE, INCLUDED	15q21.2	15:50557157-50686796	54822
*605733	PRELI DOMAIN-CONTAINING PROTEIN 1; PRELID1		5q35.3	5:177303798-177306948	27166
*605821	ERYTHROID-ASSOCIATED FACTOR; ERAF		16p11.2	16:31527899-31528802	51327
*605849	DIMETHYLGLYCINE DEHYDROGENASE; DMGDH		5q14.1	5:78997563-79069673	29958
*606009	DOUBLE HOMEOBOX PROTEIN 4; DUX4	D4Z4 MACROSATELLITE REPEAT, INCLUDED	4q35.2	4:190173773-190185910	100288687
*606173	GRPE-LIKE 1, MITOCHONDRIAL; GRPEL1		4p16.1	4:7058894-7068063	80273
*606231	ADAPTOR PROTEIN, PHOSPHOTYROSINE INTERACTION, PH DOMAIN, AND LEUCINE ZIPPER-CONTAINING PROTEIN 2; APPL2		12q23.3	12:105173296-105236173	55198
*606426	EGL9 FAMILY HYPOXIA-INDUCIBLE FACTOR 3; EGLN3		14q13.1	14:33924226-33951073	112399
*606583	PEROXIREDOXIN 5; PRDX5		11q13.1	11:64318120-64321810	25824
*606607	PROTEASOME SUBUNIT, ALPHA-TYPE, 7; PSMA7		20q13.33	20:62136732-62143393	5688
*606663	LYSYL OXIDASE-LIKE 2; LOXL2		8p21.3	8:23296896-23404119	4017
*606673	BETA-UREIDOPROPIONASE; UPB1		22q11.23	22:24495059-24528680	51733
*606820	GLUTAREDOXIN 2; GLRX2		1q31.2	1:193096464-193106113	51022
*606831	NLR FAMILY, CASPASE RECRUITMENT DOMAIN-CONTAINING 4; NLRC4		2p22.3	2:32224448-32265742	58484
*606866	MITOCHONDRIAL RIBOSOMAL PROTEIN L49; MRPL49		11q13.1	11:65122182-65127370	740
*606887	SULFITE OXIDASE; SUOX		12q13.2	12:55992546-56005524	6821
*606934	NADH DEHYDROGENASE (UBIQUINONE) COMPLEX I, ASSEMBLY FACTOR 1; NDUFAF1		15q15.1	15:41387352-41402500	51103
*606999	GALACTOSE-1-PHOSPHATE URIDYLYLTRANSFERASE; GALT	GALT/IL11RA SPLICED READ-THROUGH TRANSCRIPT, INCLUDED	9p13.3	9:34646674-34651034	2592
*607032	SMG1 NONSENSE-MEDIATED mRNA DECAY-ASSOCIATED PI3K-RELATED KINASE; SMG1		16p12.3	16:18804857-18926427	23049
*607274	UBIQUITIN-SPECIFIC PROTEASE 14; USP14		18p11.32	18:158556-214628	9097
*607381	TRANSLOCASE OF INNER MITOCHONDRIAL MEMBRANE 50; TIMM50		19q13.2	19:39480837-39493778	92609
*607536	CREB-REGULATED TRANSCRIPTION COACTIVATOR 1; CRTC1	MECT1/MAML2 FUSION GENE, INCLUDED	19p13.11	19:18683620-18782332	23373
*607599	RETINOL DEHYDROGENASE 10; RDH10		8q21.11	8:73294601-73325280	157506
*607633	XANTHINE DEHYDROGENASE; XDH		2p23.1	2:31334319-31414776	7498
*607790	TET METHYLCYTOSINE DIOXYGENASE 1; TET1		10q21.3	10:68560336-68700793	80312
*607915	SELENOPROTEIN I; SELENOI		2p23.3	2:26346142-26395884	85465
*607916	SELENOPROTEIN K; SELENOK		3p21.1	3:53884416-53891858	58515
*608021	WAP, FOLLISTATIN, IMMUNOGLOBULIN, KUNITZ, AND NTR DOMAINS-CONTAINING PROTEIN 1; WFIKKN1		16p13.3	16:630984-634116	117166
*608047	UBIQUITIN-PROTEIN LIGASE E3B; UBE3B		12q24.11	12:109477409-109543627	89910
*608348	BRANCHED-CHAIN KETO ACID DEHYDROGENASE E1, ALPHA POLYPEPTIDE; BCKDHA		19q13.2	19:41397817-41425001	593
*608388	EVOLUTIONARILY-CONSERVED SIGNALING INTERMEDIATE IN TOLL PATHWAY; ECSIT		19p13.2	19:11505928-11529133	51295
*608440	LACTAMASE, BETA; LACTB		15q22.2	15:63121805-63142061	114294
*608507	MITOFUSIN 2; MFN2		1p36.22	1:11980214-12013507	9927
*608508	CYTOCHROME b(-245), ALPHA SUBUNIT; CYBA		16q24.2	16:88643288-88651078	1535
*608764	NICOTINAMIDE PHOSPHORIBOSYLTRANSFERASE; NAMPT		7q22.3	7:106248297-106284982	10135
*608972	CREB-REGULATED TRANSCRIPTION COACTIVATOR 2; CRTC2		1q21.3	1:153947674-153958642	200186
*608986	CREB-REGULATED TRANSCRIPTION COACTIVATOR 3; CRTC3		15q26.1	15:90529914-90645344	64784
*609059	PATATIN-LIKE PHOSPHOLIPASE DOMAIN-CONTAINING PROTEIN 2; PNPLA2		11p15.5	11:818889-825572	57104
*609072	F-BOX AND WD40 DOMAIN PROTEIN 5; FBXW5		9q34.3	9:136940434-136944773	54461
*609142	CEA CELL ADHESION MOLECULE 3; CEACAM3				1084
*609169	GLYCERALDEHYDE-3-PHOSPHATE DEHYDROGENASE, SPERMATOGENIC; GAPDHS		19q13.12	19:35533455-35545318	26330
*609312	DOPAMINE BETA-HYDROXYLASE, PLASMA; DBH		9q34.2	9:133636362-133659328	1621
*609448	THIOREDOXIN DOMAIN-CONTAINING PROTEIN 12; TXNDC12		1p32.3	1:52020130-52056170	51060
*609806	HYDROXYMETHYLBILANE SYNTHASE; HMBS		11q23.3	11:119084863-119093548	3145
*609845	SUCRASE-ISOMALTASE; SI		3q26.1	3:164978897-165078495	6476
*610230	tRNA 5-METHYLAMINOMETHYL-2-THIOURIDYLATE METHYLTRANSFERASE; TRMU		22q13.31	22:46335713-46357339	55687
*610345	ACYLGLYCEROL KINASE; AGK		7q34	7:141551409-141662152	55750
*610624	ADP-RIBOSYLHYDROLASE-LIKE 2; ADPRHL2		1p34.3	1:36088884-36093931	54936
*610632	MITOCHONDRIAL CALCIUM UPTAKE PROTEIN 2; MICU2		13q12.11	13:21492690-21604204	221154
*610641	TERMINAL URIDYLYL TRANSFERASE 1, U6 snRNA-SPECIFIC; TUT1				64852
*610677	LSM14A mRNA PROCESSING BODY ASSEMBLY FACTOR; LSM14A		19q13.11	19:34172498-34229287	26065
*610727	TRUB PSEUDOURIDINE SYNTHASE FAMILY MEMBER 2; TRUB2		9q34.11	9:128305158-128322446	26995
*610775	TP53-INDUCED GLYCOLYSIS AND APOPTOSIS REGULATOR; TIGAR		12p13.32	12:4321212-4360027	57103
*611140	TELOMERE MAINTENANCE 2; TELO2		16p13.3	16:1493344-1510458	9894
*611153	XPA, DNA DAMAGE RECOGNITION AND REPAIR FACTOR; XPA		9q22.33	9:97654397-97697402	7507
*611227	HYDROGEN VOLTAGE-GATED CHANNEL 1; HVCN1		12q24.11	12:110648685-110704944	84329
*611340	AUTOPHAGY-RELATED 4D CYSTEINE PEPTIDASE; ATG4D		19p13.2	19:10543896-10553417	84971
*611507	CDGSH IRON SULFUR DOMAIN PROTEIN 2; CISD2		4q24	4:102868991-102892806	493856
*611530	NEUROLYSIN; NLN		5q12.3	5:65722204-65829282	57486
*611552	NICOTINATE PHOSPHORIBOSYLTRANSFERASE; NAPRT		8q24.3	8:143574584-143578348	93100
*611647	ARV1 HOMOLOG, FATTY ACID HOMEOSTASIS MODULATOR; ARV1		1q42.2	1:230979081-231000732	64801
*611707	MYELIN PROTEIN ZERO-LIKE 3; MPZL3		11q23.3	11:118226689-118252364	196264
*611821	MITOCHONDRIAL RIBOSOMAL PROTEIN L1; MRPL1		4q21.1	4:77862679-77952789	65008
*611822	MITOCHONDRIAL RIBOSOMAL PROTEIN L2; MRPL2		6p21.1	6:43054028-43060179	51069
*611823	MITOCHONDRIAL RIBOSOMAL PROTEIN L4; MRPL4		19p13.2	19:10251950-10260054	51073
*611824	MITOCHONDRIAL RIBOSOMAL PROTEIN L9; MRPL9		1q21.3	1:151759646-151763495	65005
*611825	MITOCHONDRIAL RIBOSOMAL PROTEIN L10; MRPL10		17q21.32	17:47823271-47831540	124995
*611826	MITOCHONDRIAL RIBOSOMAL PROTEIN L11; MRPL11		11q13.2	11:66435074-66438859	65003
*611827	MITOCHONDRIAL RIBOSOMAL PROTEIN L14; MRPL14		6p21.1	6:44113450-44127451	64928
*611828	MITOCHONDRIAL RIBOSOMAL PROTEIN L15; MRPL15		8q11.23	8:54135223-54148513	29088
*611829	MITOCHONDRIAL RIBOSOMAL PROTEIN L16; MRPL16		11q12.1	11:59806139-59810777	54948
*611830	MITOCHONDRIAL RIBOSOMAL PROTEIN L17; MRPL17		11p15.4	11:6680384-6683339	63875
*611831	MITOCHONDRIAL RIBOSOMAL PROTEIN L18; MRPL18		6q25.3	6:159789811-159798428	29074
*611832	MITOCHONDRIAL RIBOSOMAL PROTEIN L19; MRPL19		2p12	2:75646782-75662205	9801
*611833	MITOCHONDRIAL RIBOSOMAL PROTEIN L20; MRPL20		1p36.33	1:1401908-1407292	55052
*611834	MITOCHONDRIAL RIBOSOMAL PROTEIN L21; MRPL21		11q13.3	11:68891275-68903831	219927
*611835	MITOCHONDRIAL RIBOSOMAL PROTEIN L22; MRPL22		5q33.2	5:154941072-154969410	29093
*611836	MITOCHONDRIAL RIBOSOMAL PROTEIN L24; MRPL24		1q23.1	1:156737302-156741266	79590
*611837	MITOCHONDRIAL RIBOSOMAL PROTEIN L27; MRPL27		17q21.33	17:50367866-50373183	51264
*611838	MITOCHONDRIAL RIBOSOMAL PROTEIN L30; MRPL30		2q11.2	2:99181183-99199560	51263
*611839	MITOCHONDRIAL RIBOSOMAL PROTEIN L32; MRPL32		7p14.1	7:42932375-42937856	64983
*611840	MITOCHONDRIAL RIBOSOMAL PROTEIN L34; MRPL34		19p13.11	19:17302864-17306842	64981
*611841	MITOCHONDRIAL RIBOSOMAL PROTEIN L35; MRPL35		2p11.2	2:86199432-86213793	51318
*611842	MITOCHONDRIAL RIBOSOMAL PROTEIN L36; MRPL36		5p15.33	5:1798384-1801431	64979
*611843	MITOCHONDRIAL RIBOSOMAL PROTEIN L37; MRPL37		1p32.3	1:54200166-54225488	51253
*611844	MITOCHONDRIAL RIBOSOMAL PROTEIN L38; MRPL38		17q25.1	17:75898643-75904883	64978
*611845	MITOCHONDRIAL RIBOSOMAL PROTEIN L39; MRPL39		21q21.3	21:25585655-25607857	54148
*611846	MITOCHONDRIAL RIBOSOMAL PROTEIN L41; MRPL41		9q34.3	9:137551878-137552554	64975
*611847	MITOCHONDRIAL RIBOSOMAL PROTEIN L42; MRPL42		12q22	12:93467513-93516213	28977
*611848	MITOCHONDRIAL RIBOSOMAL PROTEIN L43; MRPL43		10q24.31	10:100977819-100987513	84545
*611850	MITOCHONDRIAL RIBOSOMAL PROTEIN L45; MRPL45		17q12	17:38297167-38323210	84311
*611851	MITOCHONDRIAL RIBOSOMAL PROTEIN L46; MRPL46		15q25.3	15:88459477-88467387	26589
*611852	MITOCHONDRIAL RIBOSOMAL PROTEIN L47; MRPL47		3q26.33	3:179588284-179604645	57129
*611853	MITOCHONDRIAL RIBOSOMAL PROTEIN L48; MRPL48		11q13.4	11:73787873-73865132	51642
*611854	MITOCHONDRIAL RIBOSOMAL PROTEIN L50; MRPL50		9q31.1	9:101387632-101398617	54534
*611855	MITOCHONDRIAL RIBOSOMAL PROTEIN L51; MRPL51		12p13.31	12:6491885-6493261	51258
*611856	MITOCHONDRIAL RIBOSOMAL PROTEIN L52; MRPL52		14q11.2	14:22829861-22835036	122704
*611857	MITOCHONDRIAL RIBOSOMAL PROTEIN L53; MRPL53		2p13.1	2:74471981-74472679	116540
*611858	MITOCHONDRIAL RIBOSOMAL PROTEIN L54; MRPL54		19p13.3	19:3762681-3767564	116541
*611859	MITOCHONDRIAL RIBOSOMAL PROTEIN L55; MRPL55		1q42.13	1:228106679-228111745	128308
*611911	IRON-SULFUR CLUSTER ASSEMBLY ENZYME; ISCU		12q23.3	12:108561462-108569383	23479
*611972	MITOCHONDRIAL RIBOSOMAL PROTEIN S5; MRPS5		2q11.1	2:95085368-95122002	64969
*611973	MITOCHONDRIAL RIBOSOMAL PROTEIN S6; MRPS6		21q22.11	21:34073577-34143029	64968
*611975	MITOCHONDRIAL RIBOSOMAL PROTEIN S9; MRPS9		2q12.1	2:105037468-105099959	64965
*611976	MITOCHONDRIAL RIBOSOMAL PROTEIN S10; MRPS10		6p21.1	6:42206800-42217869	55173
*611977	MITOCHONDRIAL RIBOSOMAL PROTEIN S11; MRPS11		15q25.3	15:88467707-88480775	64963
*611979	MITOCHONDRIAL RIBOSOMAL PROTEIN S15; MRPS15		1p34.3	1:36455717-36464383	64960
*611980	MITOCHONDRIAL RIBOSOMAL PROTEIN S17; MRPS17		7p11.2	7:55951876-55956499	51373
*611981	MITOCHONDRIAL RIBOSOMAL PROTEIN S18A; MRPS18A		6p21.1	6:43671201-43687792	55168
*611982	MITOCHONDRIAL RIBOSOMAL PROTEIN S18B; MRPS18B		6p21.33	6:30617319-30626392	28973
*611983	MITOCHONDRIAL RIBOSOMAL PROTEIN S18C; MRPS18C		4q21.23	4:83456057-83462297	51023
*611984	MITOCHONDRIAL RIBOSOMAL PROTEIN S21; MRPS21		1q21.2	1:150293841-150308978	54460
*611986	MITOCHONDRIAL RIBOSOMAL PROTEIN S24; MRPS24		7p13	7:43866557-43869516	64951
*611988	MITOCHONDRIAL RIBOSOMAL PROTEIN S26; MRPS26		20p13	20:3046051-3048249	64949
*611989	MITOCHONDRIAL RIBOSOMAL PROTEIN S27; MRPS27		5q13.2	5:72219402-72320239	23107
*611991	MITOCHONDRIAL RIBOSOMAL PROTEIN S30; MRPS30		5p12	5:44808946-44815513	10884
*611992	MITOCHONDRIAL RIBOSOMAL PROTEIN S31; MRPS31		13q14.11	13:40729127-40771206	10240
*611993	MITOCHONDRIAL RIBOSOMAL PROTEIN S33; MRPS33		7q34	7:141002609-141014951	51650
*611995	MITOCHONDRIAL RIBOSOMAL PROTEIN S35; MRPS35		12p11.22	12:27710772-27756294	60488
*611996	MITOCHONDRIAL RIBOSOMAL PROTEIN S36; MRPS36		5q13.2	5:69217759-69230157	92259
*611997	MITOCHONDRIAL RIBOSOMAL PROTEIN 63; MRP63		13q12.11	13:21176648-21179083	78988
*612468	GUANYLATE-BINDING PROTEIN 7; GBP7		1p22.2	1:89131741-89176002	388646
*612732	COPROPORPHYRINOGEN OXIDASE; CPOX		3q11.2	3:98569836-98593683	1371
*612801	ISOLEUCYL-tRNA SYNTHETASE 2; IARS2		1q41	1:220094131-220148040	55699
*612898	COENZYME Q4; COQ4		9q34.11	9:128322485-128334071	51117
*613248	PERILIPIN 5; PLIN5		19p13.3	19:4522530-4535223	440503
*613306	AlkB HOMOLOG 8, tRNA METHYLTRANSFERASE; ALKBH8		11q22.3	11:107502725-107565736	91801
*613381	CYSTATHIONINE BETA-SYNTHASE; CBS		21q22.3	21:43053189-43076872	875
*613386	PROTEASOME MATURATION PROTEIN; POMP		13q12.3	13:28659129-28678958	51371
*613409	LACCASE (MULTICOPPER REDUCTASE) DOMAIN-CONTAINING PROTEIN 1; LACC1		13q14.11	13:43879177-43893931	144811
*613609	HOMEOSTATIC IRON REGULATOR; HFE		6p22.2	6:26087346-26098342	3077
*613664	SMOOTHELIN-LIKE 1; SMTNL1		11q12.1	11:57537594-57550271	219537
*613669	MITOCHONDRIAL POLY(A) POLYMERASE; MTPAP		10p11.23	10:30309800-30349277	55149
*613725	SOLUTE CARRIER FAMILY 25, MEMBER 17; SLC25A27		6p12.3	6:46652944-46678189	9481
*614106	MUSCULAR LMNA-INTERACTING PROTEIN; MLIP		6p12.1	6:54018915-54266324	90523
*614351	NUCLEOPORIN, 93-KD; NUP93		16q13	16:56730128-56850285	9688
*614530	NADH-UBIQUINONE OXIDOREDUCTASE SUBUNIT A12; NDUFA12		12q22	12:94971332-95003696	55967
*614919	NITRIC OXIDE-ASSOCIATED PROTEIN 1; NOA1		4q12	4:56963349-56977605	84273
*615099	ERYTHROFERRONE; ERFE		2q37.3	2:238158969-238168889	151176
*615173	LONG INTERGENIC NONCODING RNA, REGULATOR OF REPROGRAMMING; LINC-ROR		18q21.31	18:57054558-57072118	100885779
*615204	ATP SYNTHASE MEMBRANE SUBUNIT DAPIT; ATP5MD		10q24.33	10:103389049-103396504	84833
*615322	NEGATIVE REGULATOR OF REACTIVE OXYGEN SPECIES; NRROS		3q29	3:196639693-196662003	375387
*615364	ADENYLATE KINASE 7; AK7		14q32.2	14:96392110-96489426	122481
*615365	ADENYLATE KINASE 8; AK8		9q34.13	9:132725573-132879045	158067
*615623	CYTOCHROME C OXIDASE ASSEMBLY FACTOR 7; COA7		1p32.3	1:52684448-52698346	65260
*615736	ENDOTHELIAL CELL SURFACE-EXPRESSED CHEMOTAXIS AND APOPTOSIS REGULATOR; ECSCR		5q31.2	5:139448559-139462742	641700
*615854	SPERMINE OXIDASE; SMOX		20p13	20:4148827-4187731	54498
*615869	TUMOR NECROSIS FACTOR-ALPHA-INDUCED PROTEIN 8-LIKE 1; TNFAIP8L1				126282
*616091	METHYLTRANSFERASE-LIKE 17; METTL17		14q11.2	14:20989979-20997034	64745
*616184	CLUSTERED MITOCHONDRIA, D. DISCOIDEUM, HOMOLOG OF; CLUH		17p13.3	17:2689386-2712019	23277
*616245	ENDOPLASMIC RETICULUM MEMBRANE PROTEIN COMPLEX, SUBUNIT 4; EMC4		15q14	15:34225015-34230155	51234
*616254	CASEINOLYTIC PEPTIDASE B; CLPB		11q13.4	11:72285494-72434556	81570
*616336	ALDO-KETO REDUCTASE FAMILY 1, MEMBER B15; AKR1B15		7q33	7:134549109-134579868	441282
*309860	MONOAMINE OXIDASE B; MAOB		Xp11.3	X:43766609-43882449	4129
*516070	ATP SYNTHASE 8; MTATP8	MITOCHONDRIAL COMPLEX V (ATP SYNTHASE) DEFICIENCY, MITOCHONDRIAL TYPE 2, INCLUDED; MC5DM2, INCLUDED			4509
*561000	RIBOSOMAL RNA, MITOCHONDRIAL, 12S; MTRNR1				4549
*561010	RIBOSOMAL RNA, MITOCHONDRIAL, 16S; MTRNR2	HUMANIN, INCLUDED; HN, INCLUDED			4550
*590010	TRANSFER RNA, MITOCHONDRIAL, ASPARAGINE; MTTN	MITOCHONDRIAL COMPLEX I DEFICIENCY, MITOCHONDRIAL TYPE 2, INCLUDED; MC1DM2, INCLUDED			4570
*590035	TRANSFER RNA, MITOCHONDRIAL, GLYCINE; MTTG				4563
*590055	TRANSFER RNA, MITOCHONDRIAL, LEUCINE, 2; MTTL2				4568
*590085	TRANSFER RNA, MITOCHONDRIAL, SERINE, 2; MTTS2				4575
*590095	TRANSFER RNA, MITOCHONDRIAL, TRYPTOPHAN; MTTW				4578
*600039	BCL2-LIKE 1; BCL2L1	BCL2-RELATED PROTEIN, LONG ISOFORM, INCLUDED; BCLXL, INCLUDED	20q11.21	20:31664451-31723962	598
*600047	ATP-BINDING CASSETTE, SUBFAMILY A, MEMBER 2; ABCA2		9q34.3	9:137007233-137028921	20
*600310	CARTILAGE OLIGOMERIC MATRIX PROTEIN; COMP		19p13.11	19:18782772-18791304	1311
*600312	NUDIX HYDROLASE 1; NUDT1		7p22.3	7:2242225-2251144	4521
*600378	INNER MEMBRANE PROTEIN, MITOCHONDRIAL; IMMT		2p11.2	2:86143931-86195462	10989
*600411	GUANYLATE-BINDING PROTEIN 1, INTERFERON-INDUCIBLE, 67-KD; GBP1		1p22.2	1:89052318-89065207	2633
*600412	GUANYLATE-BINDING PROTEIN 2, INTERFERON-INDUCIBLE; GBP2		1p22.2	1:89106131-89126113	2634
*600414	PEROXISOME BIOGENESIS FACTOR 5; PEX5		12p13.31	12:7188652-7218573	5830
*600474	CATHELICIDIN ANTIMICROBIAL PEPTIDE; CAMP	LL37, INCLUDED	3p21.31	3:48223494-48225484	820
*600502	IMMUNOGLOBULIN MU-BINDING PROTEIN 2; IGHMBP2		11q13.3	11:68903854-68940600	3508
*600523	SOLUTE CARRIER FAMILY 11 (PROTON-COUPLED DIVALENT METAL ION TRANSPORTER), MEMBER 2; SLC11A2		12q13.12	12:50952262-51028885	4891
*600636	CASPASE 3, APOPTOSIS-RELATED CYSTEINE PROTEASE; CASP3		4q35.1	4:184627695-184649446	836
*600662	MADS BOX TRANSCRIPTION ENHANCER FACTOR 2, POLYPEPTIDE C; MEF2C		5q14.3	5:88717116-88904104	4208
*600663	MADS BOX TRANSCRIPTION ENHANCER FACTOR 2, POLYPEPTIDE D; MEF2D		1q22	1:156463726-156500839	4209
*600879	NUCLEAR RESPIRATORY FACTOR 1; NRF1		7q32.2	7:129611719-129757075	4899
*600916	INOSITOL POLYPHOSPHATE-4-PHOSPHATASE, TYPE I, 107-KD; INPP4A		2q11.2	2:98444537-98594391	3631
*600982	MITOGEN-ACTIVATED KINASE KINASE KINASE 1; MAP3K1		5q11.2	5:56815542-56896151	4214
*601002	GLUTATHIONE SYNTHETASE; GSS		20q11.22	20:34928431-34956026	2937
*601070	INTERLEUKIN 15 RECEPTOR, ALPHA; IL15RA		10p15.1	10:5948896-5978740	3601
*601129	CYTOCHROME P450, SUBFAMILY IIC, POLYPEPTIDE 8; CYP2C8		10q23.33	10:95036771-95069496	1558
*601130	CYTOCHROME P450, SUBFAMILY IIC, POLYPEPTIDE 9; CYP2C9		10q23.33	10:94938657-94990090	1559
*601149	ISOCITRATE DEHYDROGENASE 3, ALPHA SUBUNIT; IDH3A		15q25.1	15:78149361-78171944	3419
*601215	ATR SERINE/THREONINE KINASE; ATR		3q23	3:142449234-142578792	545
*601232	PHOSPHATIDYLINOSITOL 3-KINASE, CATALYTIC, GAMMA; PIK3CG		7q22.3	7:106865281-106908979	5294
*601234	NASCENT POLYPEPTIDE-ASSOCIATED COMPLEX, ALPHA POLYPEPTIDE; NACA	SKELETAL MUSCLE NACA, INCLUDED; SKNAC, INCLUDED	12q13.3	12:56712426-56725298	4666
*601417	17-BETA-HYDROXYSTEROID DEHYDROGENASE VIII; HSD17B8		6p21.32	6:33204654-33206830	7923
*601484	SELENOPROTEIN P; SELENOP		5p12	5:42799879-42811891	6414
*601487	PEROXISOME PROLIFERATOR-ACTIVATED RECEPTOR-GAMMA; PPARG	PPARG1, INCLUDED	3p25.2	3:12287367-12434343	5468
*601488	NEUTROPHIL CYTOSOLIC FACTOR 4; NCF4		22q12.3	22:36861005-36878014	4689
*601517	ATAXIN 2; ATXN2		12q24.12	12:111452213-111599672	6311
*601677	NADH-UBIQUINONE OXIDOREDUCTASE SUBUNIT A5; NDUFA5		7q31.32	7:123536996-123601650	4698
*601778	POLYMERASE, RNA, MITOCHONDRIAL; POLRMT	POLYMERASE, RNA, NUCLEAR, SINGLE-POLYPEPTIDE, IV, INCLUDED; SPRNAPIV, INCLUDED	19p13.3	19:617220-633556	5442
*601817	NME/NM23 NUCLEOSIDE DIPHOSPHATE KINASE 3; NME3		16p13.3	16:1770319-1771749	4832
*602009	CYTOCHROME c OXIDASE, SUBUNIT 6A2; COX6A2		16p11.2	16:31427730-31428359	1339
*602049	RAS-RELATED C3 BOTULINUM TOXIN SUBSTRATE 2; RAC2		22q13.1	22:37225269-37244268	5880
*602125	CYTOCHROME c OXIDASE ASSEMBLY FACTOR COX10; COX10		17p12	17:14069503-14208676	1352
*608847	FERRITIN, MITOCHONDRIAL; FTMT		5q23.1	5:121851881-121852832	94033
*608886	PEROXISOME PROLIFERATOR-ACTIVATED RECEPTOR-GAMMA, COACTIVATOR 1, BETA; PPARGC1B		5q32	5:149730301-149857860	133522
*608918	ATP SYNTHASE, MITOCHONDRIAL F1 COMPLEX, ASSEMBLY FACTOR 2; ATPAF2		17p11.2	17:18015058-18039167	91647
*608934	ENDONUCLEASE VIII-LIKE 3; NEIL3				55247
*610895	WAP, FOLLISTATIN, IMMUNOGLOBULIN, KUNITZ, AND NTR DOMAINS-CONTAINING PROTEIN 2; WFIKKN2		17q21.33	17:50834583-50842352	124857
*613004	HUNTINGTIN; HTT		4p16.3	4:3074680-3243959	3064
*614772	CYTOCHROME c OXIDASE ASSEMBLY FACTOR 6; COA6		1q42.2	1:234373455-234385079	388753
*616804	V-SET AND TRANSMEMBRANE DOMAINS-CONTAINING PROTEIN 1; VSTM1		19q13.42	19:54040824-54063965	284415
*616820	METHENYLTETRAHYDROFOLATE SYNTHETASE DOMAIN-CONTAINING PROTEIN; MTHFSD		16q24.1	16:86530177-86555839	64779
*616895	SURVIVAL-ASSOCIATED MITOCHONDRIAL MELANOMA-SPECIFIC ONCOGENIC NONCODING RNA; SAMMSON		3p13	3:69999743-70015300	101927152
*616952	MITOCHONDRIAL CALCIUM UNIPORTER REGULATOR 1; MCUR1		6p23	6:13786548-13814993	63933
*617007	TRIPARTITE MOTIF-CONTAINING PROTEIN 35; TRIM35		8p21.2	8:27284885-27311271	23087
*617541	ANKYRIN REPEAT- AND ZINC FINGER DOMAIN-CONTAINING 1; ANKZF1		2q35	2:219229805-219236678	55139
*617630	G PROTEIN-COUPLED RECEPTOR 37-LIKE 1; GPR37L1		1q32.1	1:202118668-202133591	9283
*617878	TUBULIN, ALPHA-3D; TUBA3D		2q21.1	2:131476118-131482933	113457
*618128	GANGLIOSIDE-INDUCED DIFFERENTIATION-ASSOCIATED PROTEIN 2; GDAP2		1p12	1:117863484-117929620	54834
*618190	LUNG CANCER-ASSOCIATED TRANSCRIPT 1, NONCODING; LUCAT1		5q14.3	5:91302985-91314401	100505994
*618288	5-HYDROXYMETHYLCYTOSINE-BINDING PROTEIN, EMBRYONIC STEM CELL-SPECIFIC; HMCES		3q21.3	3:129278831-129306185	56941
*618583	MITOCHONDRIAL TRANSCRIPTION RESCUE FACTOR 1; MTRES1		6q21	6:107028198-107051585	51250
*618623	HIG1 HYPOXIA-INDUCIBLE DOMAIN FAMILY, MEMBER 1A; HIGD1A		3p22.1	3:42782907-42804489	25994
*618626	PHOSPHORYLATED C-TERMINAL DOMAIN-INTERACTING FACTOR 1; PCIF1		20q13.12	20:45934673-45948022	63935
*618738	TUBULIN TYROSINE LIGASE-LIKE 4; TTLL4		2q35	2:218710834-218757483	9654
*618756	ABHYDROLASE DOMAIN-CONTAINING PROTEIN 10, DEPALMITOYLASE; ABHD10		3q13.2	3:111979025-111993367	55347
*619198	SUCCINATE DEHYDROGENASE COMPLEX ASSEMBLY FACTOR 4; SDHAF4		6q13	6:70566929-70589568	135154
*619225	RIBOSOMAL PROTEIN L13A; RPL13A		19q13.33	19:49487607-49492307	23521

## Sheet: Sheet1
#104300	COMBINED OXIDATIVE PHOSPHORYLATION DEFICIENCY 6; COXPD6		Xq26.1
#105400	COMBINED OXIDATIVE PHOSPHORYLATION DEFICIENCY 1; COXPD1		3q25.32
#108010	COMBINED OXIDATIVE PHOSPHORYLATION DEFICIENCY 2; COXPD2		10q22.2
#109150	COMBINED OXIDATIVE PHOSPHORYLATION DEFICIENCY 3; COXPD3		12q14.1
#116920	COMBINED OXIDATIVE PHOSPHORYLATION DEFICIENCY 4; COXPD4		16p11.2
#117000	COMBINED OXIDATIVE PHOSPHORYLATION DEFICIENCY 5; COXPD5		3q23
#118800	COMBINED OXIDATIVE PHOSPHORYLATION DEFICIENCY 7; COXPD7		12q24.31
#125250	COMBINED OXIDATIVE PHOSPHORYLATION DEFICIENCY 8; COXPD8		6p21.1
#125853	COMBINED OXIDATIVE PHOSPHORYLATION DEFICIENCY 9; COXPD9		3q22.1
#126200	COMBINED OXIDATIVE PHOSPHORYLATION DEFICIENCY 10; COXPD10		6q13
#126700	COMBINED OXIDATIVE PHOSPHORYLATION DEFICIENCY 11; COXPD11		6q25.1
#136800	COMBINED OXIDATIVE PHOSPHORYLATION DEFICIENCY 12; COXPD12		16p12.2
#137760	COMBINED OXIDATIVE PHOSPHORYLATION DEFICIENCY 13; COXPD13		2p16.1
#143100	COMBINED OXIDATIVE PHOSPHORYLATION DEFICIENCY 14; COXPD14		6p25.1
#143890	COMBINED OXIDATIVE PHOSPHORYLATION DEFICIENCY 15; COXPD15		15q22.31
#145600	COMBINED OXIDATIVE PHOSPHORYLATION DEFICIENCY 16; COXPD16		2q36.1
#146500	COMBINED OXIDATIVE PHOSPHORYLATION DEFICIENCY 17; COXPD17		17p12
#148300	COMBINED OXIDATIVE PHOSPHORYLATION DEFICIENCY 18; COXPD18		10q26.11
#150550	COMBINED OXIDATIVE PHOSPHORYLATION DEFICIENCY 19; COXPD19		6p25.1
#151623	COMBINED OXIDATIVE PHOSPHORYLATION DEFICIENCY 20; COXPD20		6p21.33
#152700	COMBINED OXIDATIVE PHOSPHORYLATION DEFICIENCY 21; COXPD21		1q21.2
#157640	COMBINED OXIDATIVE PHOSPHORYLATION DEFICIENCY 22; COXPD22		18q21.1
#158810	COMBINED OXIDATIVE PHOSPHORYLATION DEFICIENCY 23; COXPD23		19p13.11
#158900	COMBINED OXIDATIVE PHOSPHORYLATION DEFICIENCY 24; COXPD24		11q14.1
#162200	COMBINED OXIDATIVE PHOSPHORYLATION DEFICIENCY 25; COXPD25		2q33.1
#164300	COMBINED OXIDATIVE PHOSPHORYLATION DEFICIENCY 26; COXPD26		14q23.1
#165300	COMBINED OXIDATIVE PHOSPHORYLATION DEFICIENCY 27; COXPD27		13q34
#165500	COMBINED OXIDATIVE PHOSPHORYLATION DEFICIENCY 28; COXPD28		3p14.1
#165510	COMBINED OXIDATIVE PHOSPHORYLATION DEFICIENCY 29; COXPD29		22q12.3
#167320	COMBINED OXIDATIVE PHOSPHORYLATION DEFICIENCY 30; COXPD30		3q12.3
#168600	COMBINED OXIDATIVE PHOSPHORYLATION DEFICIENCY 31; COXPD31		13q12.12
#168601	COMBINED OXIDATIVE PHOSPHORYLATION DEFICIENCY 32; COXPD32		16p13.3
#170500	COMBINED OXIDATIVE PHOSPHORYLATION DEFICIENCY 33; COXPD33		17p13.2
#176000	COMBINED OXIDATIVE PHOSPHORYLATION DEFICIENCY 34; COXPD34		17q25.1
#177170	COMBINED OXIDATIVE PHOSPHORYLATION DEFICIENCY 35; COXPD35		1p34.2
#177650	COMBINED OXIDATIVE PHOSPHORYLATION DEFICIENCY 36; COXPD36		9q34.3
#183090	COMBINED OXIDATIVE PHOSPHORYLATION DEFICIENCY 37; COXPD37		19p13.3
#194050	COMBINED OXIDATIVE PHOSPHORYLATION DEFICIENCY 38; COXPD38		1q25.1
#203700	COMBINED OXIDATIVE PHOSPHORYLATION DEFICIENCY 39; COXPD39		5q13.3
#207900	COMBINED OXIDATIVE PHOSPHORYLATION DEFICIENCY 40; COXPD40		6q21
#208050	COMBINED OXIDATIVE PHOSPHORYLATION DEFICIENCY 41; COXPD41		4q31.3
#208900	COMBINED OXIDATIVE PHOSPHORYLATION DEFICIENCY 42; COXPD42		12q24.31
#208920	COMBINED OXIDATIVE PHOSPHORYLATION DEFICIENCY 43; COXPD43		17p13.3
#210900	COMBINED OXIDATIVE PHOSPHORYLATION DEFICIENCY 44; COXPD44		2q33.3
#212350	COMBINED OXIDATIVE PHOSPHORYLATION DEFICIENCY 45; COXPD45		17q25.3
#213000	COMBINED OXIDATIVE PHOSPHORYLATION DEFICIENCY 46; COXPD46		17q22
#219500	COMBINED OXIDATIVE PHOSPHORYLATION DEFICIENCY 47; COXPD47		8q21.13
#220110	COMBINED OXIDATIVE PHOSPHORYLATION DEFICIENCY 48; COXPD48		3q11.2
#220111	COMBINED OXIDATIVE PHOSPHORYLATION DEFICIENCY 49; COXPD49		17p11.2
#229300	COMBINED OXIDATIVE PHOSPHORYLATION DEFICIENCY 50; COXPD50		3p25.1
#229600	COMBINED OXIDATIVE PHOSPHORYLATION DEFICIENCY 51; COXPD51		2p11.2
#230400	OXIDATIVE STRESS-RESPONSIVE 1; OXSR1		3p22.2	3:38165050-38255485	9943
#230900	OXIDATIVE STRESS-INDUCED GROWTH INHIBITOR FAMILY MEMBER 2; OSGIN2		8q21.3	8:89901867-89935613	734
#232220	17-BETA-HYDROXYSTEROID DEHYDROGENASE VI; HSD17B6		12q13.3	12:56752448-56787789	8630
#232600	OXIDATIVE STRESS-INDUCED GROWTH INHIBITOR 1; OSGIN1		16q23.3	16:83953239-83966331	29948
#232800	FAMILY WITH SEQUENCE SIMILARITY 120, MEMBER A; FAM120A		9q22.31	9:93451684-93566111	23196
#233690	TRANSMEMBRANE PROTEIN 161A; TMEM161A		19p13.11	19:19119168-19138477	54929
#233700	ONCOGENE DJ1; DJ1		1p36.23	1:7961710-7985504	11315
#233710	FORKHEAD BOX O3A; FOXO3A		6q21	6:108559824-108684773	2309
#235200	ASPARAGINYL-tRNA SYNTHETASE 2; NARS2		11q14.1	11:78435967-78574863	79731
#242840	SUPEROXIDE DISMUTASE 1; SOD1		21q22.11	21:31659692-31668930	6647
#245400	ATM SERINE/THREONINE KINASE; ATM		11q22.3	11:108222483-108369101	472
#246900	VALYL-tRNA SYNTHETASE 2; VARS2		6p21.33	6:30914237-30926458	57176
#248600	PARKIN; PARK2	FRAGILE SITE FRA6E, INCLUDED	6q26	6:161347416-162727801	5071
#251900	MITOCHONDRIAL METHIONYL-tRNA FORMYLTRANSFERASE; MTFMT		15q22.31	15:65001511-65029638	123263
#251950	TUMOR PROTEIN p53; TP53		17p13.1	17:7668420-7687489	7157
#252010	FRATAXIN; FXN		9q21.11	9:69035751-69079075	2395
#255125	PEROXISOME PROLIFERATOR-ACTIVATED RECEPTOR-GAMMA, COACTIVATOR 1, ALPHA; PPARGC1A		4p15.2	4:23792020-24472904	10891
#255160	APOPTOSIS-INDUCING FACTOR, MITOCHONDRIA-ASSOCIATED, 1; AIFM1		Xq26.1	X:130129361-130165840	9131
#255320	FRIEDREICH ATAXIA; FRDA	FRIEDREICH ATAXIA WITH RETAINED REFLEXES, INCLUDED; FARR, INCLUDED	9q21.11
#256000	MITOCHONDRIAL INTERMEDIATE PEPTIDASE; MIPEP		13q12.12	13:23730188-23889447	4285
#256030	GLUTAMYL-tRNA SYNTHETASE 2, MITOCHONDRIAL; EARS2		16p12.2	16:23520753-23557374	124454
#261515	MACULAR DEGENERATION, AGE-RELATED, 1; ARMD1		1q25.3-q31.1, 1q31.3, 1q31.3, 19q13.32
#263400	MITOCHONDRIAL ELONGATION FACTOR G2; GFM2		5q13.3	5:74721205-74767146	84340
#266130	MITOCHONDRIAL ELONGATION FACTOR G1; GFM1		3q25.32	3:158644526-158695580	85476
#266300	FAST KINASE DOMAINS 2; FASTKD2		2q33.3	2:206765605-206796188	22868
#266500	COMPLEMENT COMPONENT C1q-BINDING PROTEIN; C1QBP		17p13.2	17:5432776-5439154	708
#270800	tRNA ISOPENTENYLTRANSFERASE 1; TRIT1		1p34.2	1:39838109-39883510	54802
#275355	GTP-BINDING PROTEIN 3; GTPBP3		19p13.11	19:17334981-17342730	84705
#277900	EXCISION REPAIR CROSS-COMPLEMENTING, GROUP 6; ERCC6	PIGGYBAC TRANSPOSABLE ELEMENT-DERIVED 3, INCLUDED; PGBD3, INCLUDED	10q11.23	10:49434880-49539537	2074
#278780	POLYRIBONUCLEOTIDE NUCLEOTIDYLTRANSFERASE 1; PNPT1		2p16.1	2:55634060-55693852	87178
#300100	MITOCHONDRIAL tRNA TRANSLATION OPTIMIZATION 1; MTO1		6q13	6:73461736-73509235	25821
#300559	REQUIRED FOR MEIOTIC NUCLEAR DIVISION 1 HOMOLOG; RMND1		6q25.1	6:151404547-151452168	55005
#300816	NOP2/SUN RNA METHYLTRANSFERASE FAMILY, MEMBER 3; NSUN3		3q11.2	3:94063060-94131831	63899
#300908	PHENYLALANYL-tRNA SYNTHETASE 2, MITOCHONDRIAL; FARS2		6p25.1	6:5261006-5771582	10667
#300972	ELAC RIBONUCLEASE Z 2; ELAC2		17p12	17:12991611-13018026	60528
#301000	MITOCHONDRIAL RIBOSOMAL PROTEIN S34; MRPS34		16p13.3	16:1771894-1773133	65993
#304700	ENDOPLASMIC RETICULUM OXIDOREDUCTIN 1-LIKE, BETA; ERO1LB		1q42.3	1:236213063-236281982	56605
#306400	RIGID SPINE MUSCULAR DYSTROPHY 1; RSMD1		1p36.11
#309590	ATAXIA-TELANGIECTASIA; AT	AT, COMPLEMENTATION GROUP A, INCLUDED; ATA, INCLUDED	11q22.3
#309801	Ts TRANSLATION ELONGATION FACTOR, MITOCHONDRIAL; TSFM		12q14.1	12:57782786-57802855	10102
#310200	OXIDATION RESISTANCE 1; OXR1		8q23.1	8:106270177-106752693	55074
#314400	SOLUTE CARRIER FAMILY 25 (MITOCHONDRIAL CARRIER, PHOSPHATE CARRIER), MEMBER 26; SLC25A26		3p14.1	3:66133609-66380020	115286
#500002	MITOCHONDRIAL RIBOSOMAL PROTEIN S2; MRPS2		9q34.3	9:135499964-135504672	51116
#500015	MITOCHONDRIAL TRANSLATION RELEASE FACTOR IN RESCUE; MTRFR		12q24.31	12:123233435-123257959	91574
#502000	PEPTIDE METHIONINE SULFOXIDE REDUCTASE; MSRA		8p23.1	8:10054223-10428890	4482
#502500	GLUTAMINYL-tRNA AMIDOTRANSFERASE SUBUNIT QRSL1; QRSL1		6q21	6:106629577-106668416	55278
#520000	CORNEAL DYSTROPHY, FUCHS ENDOTHELIAL, 1; FECD1		1p34.3
#520100	ADRENOLEUKODYSTROPHY; ALD	ADRENOMYELONEUROPATHY, INCLUDED; AMN, INCLUDED	Xq28
#535000	SOLUTE CARRIER FAMILY 25 (MITOCHONDRIAL CARRIER, ADENINE NUCLEOTIDE TRANSLOCATOR), MEMBER 4; SLC25A4		4q35.1	4:185143265-185150381	291
#556500	SUPEROXIDE DISMUTASE 2; SOD2		6q25.3	6:159669068-159762280	6648
#600462	GLUTAMYL-tRNA AMIDOTRANSFERASE, SUBUNIT B; GATB		4q31.3	4:151670503-151761006	5188
#600807	PTEN-INDUCED KINASE 1; PINK1		1p36.12	1:20633457-20651510	65018
#601419	THIOREDOXIN 2; TXN2		22q12.3	22:36467035-36481671	25828
#601675	COENZYME Q2, POLYPRENYLTRANSFERASE; COQ2		4q21.23	4:83263823-83285133	27235
#602079	ALANYL-tRNA SYNTHETASE 2; AARS2		6p21.1	6:44297849-44313357	57505
#602771	ENDOPLASMIC RETICULUM OXIDOREDUCTIN 1-LIKE; ERO1L		14q22.1	14:52639914-52695749	30001
#603041	COMPLEX IV, CYTOCHROME c OXIDASE SUBUNIT I; MTCO1				4512
#603075	PARAOXONASE 1; PON1	PON1 ENZYME ACTIVITY, VARIATION IN, INCLUDED	7q21.3	7:95297675-95324531	5444
#604454	COENZYME Q10 DEFICIENCY, PRIMARY, 1; COQ10D1		4q21.23
#605637	GRANULOMATOUS DISEASE, CHRONIC, X-LINKED; CGDX	CYTOCHROME b-POSITIVE GRANULOMATOUS DISEASE, CHRONIC, X-LINKED, INCLUDED	Xp21.1-p11.4
#605909	EXCISION REPAIR, COMPLEMENTING DEFECTIVE, IN CHINESE HAMSTER, 5; ERCC5		13q33.1	13:102846031-102875994	2073
#606003	Tu TRANSLATION ELONGATION FACTOR, MITOCHONDRIAL; TUFM		16p11.2	16:28842410-28846347	7284
#606159	MITOCHONDRIAL RIBOSOMAL PROTEIN S22; MRPS22		3q23	3:139343993-139357139	56945
#606581	24-DEHYDROCHOLESTEROL REDUCTASE; DHCR24		1p32.3	1:54849626-54887194	1718
#606812	ATAXIN 3; ATXN3		14q32.12	14:92058551-92106581	4287
#607115	METHIONYL-tRNA SYNTHETASE 2; MARS2		2q33.1	2:197705368-197708394	92935
#607250	tRNA METHYLTRANSFERASE 5; TRMT5		14q23.1	14:60971440-60981689	57570
#607426	CYSTEINYL-tRNA SYNTHETASE 2; CARS2		13q34	13:110641409-110713600	79587
#607483	SIDEROFLEXIN 4; SFXN4		10q26.11	10:119140766-119165727	119559
#607834	MITOCHONDRIAL CONTACT SITE AND CRISTAE ORGANIZING SYSTEM, 13-KD SUBUNIT; MICOS13		19p13.3	19:5678421-5680515	125988
#608033	ATP SYNTHASE 6; MTATP6				4508
#608105	CENTRAL CORE DISEASE OF MUSCLE; CCD	MINICORE MYOPATHY, MODERATE, WITH HAND INVOLVEMENT, INCLUDED	19q13.2
#608203	CEREBELLAR HYPOPLASIA/ATROPHY, EPILEPSY, AND GLOBAL DEVELOPMENTAL DELAY; CHEGDD		8q23.1
#608358	CATENIN, BETA-1; CTNNB1		3p22.1	3:41199421-41240444	1499
#608810	HEME OXYGENASE 2; HMOX2		16p13.3	16:4474696-4510346	3163
#609060	DIHYDROLIPOAMIDE DEHYDROGENASE; DLD		7q31.1	7:107891106-107921197	1738
#609260	TRANSIENT RECEPTOR POTENTIAL CATION CHANNEL, SUBFAMILY A, MEMBER 1; TRPA1		8q21.11	8:72021249-72094884	8989
#609273	FORKHEAD BOX O4; FOXO4		Xq13.1	X:71095850-71103533	4303
#609285	MITOCHONDRIAL RIBOSOMAL PROTEIN L3; MRPL3		3q22.1	3:131462211-131502970	11222
#609524	TRANSLOCASE OF INNER MITOCHONDRIAL MEMBRANE 22; TIMM22		17p13.3	17:997128-1003670	29928
#610498	GLYCOGEN PHOSPHORYLASE, MUSCLE; PYGM		11q13.1	11:64746388-64760714	5837
#610505	MITOCHONDRIAL RIBOSOMAL PROTEIN S28; MRPS28		8q21.13	8:79918716-80030258	28957
#610678	PENTATRICOPEPTIDE REPEAT DOMAIN-CONTAINING PROTEIN 3; PTCD3		2p11.2	2:86106234-86142156	55037
#610773	GLUTATHIONE PEROXIDASE 7; GPX7		1p32.3	1:52602370-52609050	2882
#611162	8-OXOGUANINE DNA GLYCOSYLASE; OGG1		3p25.3	3:9749951-9788245	4968
#611390	MITOCHONDRIAL DNA DEPLETION SYNDROME 4A (ALPERS TYPE); MTDPS4A		15q26.1
#611556	OPTIC ATROPHY 1; OPA1		3q29
#611719	PARKINSON DISEASE, LATE-ONSET; PD		1q22, 4q23, 6q27, 12q24.12, 13q21.33, 17q21.31, Xq24
#612541	MINICORE MYOPATHY WITH EXTERNAL OPHTHALMOPLEGIA		19q13.2
#612634	XERODERMA PIGMENTOSUM, COMPLEMENTATION GROUP G; XPG	XERODERMA PIGMENTOSUM, TYPE G/COCKAYNE SYNDROME, INCLUDED; XPG/CS, INCLUDED	13q33.1
#612940	3-METHYLGLUTACONIC ACIDURIA WITH DEAFNESS, ENCEPHALOPATHY, AND LEIGH-LIKE SYNDROME; MEGDEL		6q25.3
#613076	AMYLOID BETA A4 PRECURSOR PROTEIN; APP		21q21.3	21:25880549-26171127	351
#613161	FORKHEAD BOX O1A; FOXO1A	FKHR/PAX7 FUSION GENE, INCLUDED	13q14.11	13:40555666-40666640	2308
#613507	GLUTATHIONE PEROXIDASE 1; GPX1		3p21.31	3:49357175-49358352	2876
#613559	ATP SYNTHASE F1, SUBUNIT ALPHA; ATP5F1A		18q21.1	18:46080247-46104226	498
#613659	POLY(ADP-RIBOSE) POLYMERASE 1; PARP1		1q42.12	1:226360690-226408092	142
#613672	PROCOLLAGEN-PROLINE, 2-OXOGLUTARATE-4-DIOXYGENASE, BETA SUBUNIT; P4HB		17q25.3	17:81843158-81860534	5034
#613731	RYANODINE RECEPTOR 1; RYR1		19q13.2	19:38433690-38587563	6261
#613977	SIRTUIN 1; SIRT1		10q21.3	10:67884655-67918389	23411
#614034	SOLUTE CARRIER FAMILY 2 (FACILITATED GLUCOSE TRANSPORTER), MEMBER 10; SLC2A10		20q13.12	20:46708357-46736346	81031
#614096	COENZYME Q8A; COQ8A		1q42.13	1:226939338-226987543	56997
#614388	NEUTROPHIL CYTOSOLIC FACTOR 1; NCF1		7q11.23	7:74774010-74789314	653361
#614389	CYTOGLOBIN; CYGB		17q25.1	17:76527355-76557691	114757
#614582	LEUCINE-RICH REPEAT KINASE 2; LRRK2		12q12	12:40224889-40369284	120892
#614621	MICRO RNA 200A; MIR200A		1p36.33	1:1167862-1167951	406983
#614640	MICRO RNA 141; MIR141		12p13.31	12:6964096-6964190	406933
#614651	THREONYL-tRNA SYNTHETASE 2; TARS2		1q21.2	1:150487410-150507608	80222
#614702	LYR MOTIF-CONTAINING PROTEIN 4; LYRM4		6p25.1	6:5031028-5260949	57128
#614736	TBC1 DOMAIN FAMILY, MEMBER 24; TBC1D24		16p13.3	16:2475103-2509668	57465
#614739	tRNA METHYLTRANSFERASE 10C, MITOCHONDRIAL RNAse P SUBUNIT; TRMT10C		3q12.3	3:101561867-101566445	54931
#614922	COMPLEX I, SUBUNIT ND5; MTND5				4540
#614924	CYTOCHROME b OF COMPLEX III; MTCYB				4519
#614932	TRANSFER RNA, MITOCHONDRIAL, LEUCINE, 1; MTTL1				4567
#614946	SOLUTE CARRIER FAMILY 25 (MITOCHONDRIAL CARRIER), MEMBER 3; SLC25A3		12q23.1	12:98593685-98606366	5250
#614947	NUCLEAR FACTOR ERYTHROID 2-LIKE 2; NFE2L2		2q31.2	2:177230302-177265130	4780
#615135	STANNIOCALCIN 1; STC1		8p21.2	8:23841928-23854805	6781
#615395	VANIN 1; VNN1	HIGH DENSITY LIPOPROTEIN CHOLESTEROL LEVEL QUANTITATIVE TRAIT LOCUS 8, INCLUDED; HDLCQ8, INCLUDED	6q23.2	6:132680848-132714054	8876
#615418	FACIOSCAPULOHUMERAL MUSCULAR DYSTROPHY 1; FSHD1	FACIOSCAPULOHUMERAL MUSCULAR DYSTROPHY, INFANTILE, INCLUDED	4q35	4:182300000-190214555
#615440	MITOCHONDRIAL COMPLEX I DEFICIENCY, NUCLEAR TYPE 1; MC1DN1		5q11.2
#615471	WILSON DISEASE; WND		13q14.3
#615578	LEBER OPTIC ATROPHY
#615595	SPINAL MUSCULAR ATROPHY WITH CONGENITAL BONE FRACTURES 2; SMABF2		10q22.1
#615803	NEURODEVELOPMENTAL DISORDER, MITOCHONDRIAL, WITH ABNORMAL MOVEMENTS AND LACTIC ACIDOSIS, WITH OR WITHOUT SEIZURES; NEMMLAS		1p12
#615917	GRANULOMATOUS DISEASE, CHRONIC, AUTOSOMAL RECESSIVE, 5; CGD5		17q25.3
#615918	ATP SYNTHASE F1, SUBUNIT GAMMA; ATP5F1C		10p14	10:7788158-7807800	509
#615980	CYTOCHROME P450, SUBFAMILY IIIA, POLYPEPTIDE 4; CYP3A4		7q22.1	7:99756966-99784183	1576
#616007	HEME OXYGENASE 1; HMOX1		22q12.3	22:35381095-35394206	3162
#616045	ISOCITRATE DEHYDROGENASE 2; IDH2		15q26.1	15:90083044-90102467	3418
#616198	MICROTUBULE-ASSOCIATED PROTEIN TAU; MAPT		17q21.31	17:45894537-46028333	4137
#616239	SYNUCLEIN, ALPHA; SNCA		4q22.1	4:89724098-89838323	6622
#616271	PEROXIREDOXIN 1; PRDX1		1p34.1	1:45511050-45522889	5052
#616276	PYRUVATE KINASE, MUSCLE; PKM	PYRUVATE KINASE, MUSCLE, 1, INCLUDED; PKM1, INCLUDED	15q23	15:72199028-72231388	5315
#616277	SCAVENGER RECEPTOR CLASS A, MEMBER 3; SCARA3		8p21.1	8:27633664-27736593	51435
#616287	SERUM/GLUCOCORTICOID-REGULATED KINASE 1; SGK1		6q23.2	6:134169247-134318111	6446
#616370	ESTROGEN-RELATED RECEPTOR, GAMMA; ESRRG		1q41	1:216503245-217137701	2104
#616420	BASIC HELIX-LOOP-HELIX FAMILY, MEMBER E40; BHLHE40		3p26.1	3:4979419-4985322	8553
#616430	SIRTUIN 3; SIRT3		11p15.5	11:215029-236930	23410
#616501	ATP-BINDING CASSETTE, SUBFAMILY D, MEMBER 1; ABCD1		Xq28	X:153724850-153744754	215
#616539	STROMAL INTERACTION MOLECULE 1; STIM1		11p15.4	11:3854603-4093209	6786
#616672	KELCH-LIKE ECH-ASSOCIATED PROTEIN 1; KEAP1		19p13.2	19:10486124-10503355	9817
#616794	TRANSLOCASE OF OUTER MITOCHONDRIAL MEMBRANE 70; TOMM70		3q12.2	3:100363430-100401088	9868
#616811	EGL9 FAMILY HYPOXIA-INDUCIBLE FACTOR 2; EGLN2		19q13.2	19:40799190-40808433	112398
#616839	SET AND MYND DOMAIN-CONTAINING PROTEIN 1; SMYD1		2p11.2	2:88067824-88113383	150572
#616867	PRENYL DIPHOSPHATE SYNTHASE, SUBUNIT 1; PDSS1		10p12.1	10:26697423-26747245	23590
#616974	ADIPONECTIN RECEPTOR 1; ADIPOR1		1q32.1	1:202940824-202958571	51094
#617020	MITOCHONDRIAL RIBOSOMAL PROTEIN S16: MRPS16		10q22.2	10:73248848-73252643	51021
#617044	VOLTAGE-DEPENDENT ANION CHANNEL 3; VDAC3		8p11.21	8:42391623-42405936	7419
#617046	MITOCHONDRIAL RIBOSOMAL PROTEIN L44; MRPL44		2q36.1	2:223950845-223967713	65080
#617156	MITOCHONDRIAL RIBOSOMAL PROTEIN S7; MRPS7		17q25.1	17:75261878-75266375	51081
#617184	MITOCHONDRIAL RIBOSOMAL PROTEIN S14; MRPS14		1q25.1	1:175012957-175023424	63931
#617186	MITOCHONDRIAL RIBOSOMAL PROTEIN S23; MRPS23		17q22	17:57834780-57850043	51649
#617223	MITOCHONDRIAL RIBOSOMAL PROTEIN S25; MRPS25		3p25.1	3:15042250-15065314	64432
#617228	TUMOR NECROSIS FACTOR-ALPHA-INDUCED PROTEIN 8; TNFAIP8		5q23.1	5:119268758-119399687	25816
#617248	SPERMATOGENESIS-ASSOCIATED SERINE-RICH PROTEIN 2-LIKE; SPATS2L		2q33.1	2:200305878-200482263	26010
#617258	SERINE ACTIVE SITE-CONTAINING PROTEIN 1; SERAC1		6q25.3	6:158109514-158168269	84947
#617282	COMPLEX I, SUBUNIT ND1; MTND1	MITOCHONDRIAL COMPLEX I DEFICIENCY, MITOCHONDRIAL TYPE 3, INCLUDED; MC1DM3, INCLUDED			4535
#617308	COMPLEX I, SUBUNIT ND6; MTND6				4541
#617412	TRANSCRIPTION FACTOR A, MITOCHONDRIAL; TFAM	TRANSCRIPTION FACTOR 6-LIKE 1, INCLUDED; TCF6L1, INCLUDED	10q21.1	10:58385408-58399219	7019
#617664	BCL2 ANTAGONIST KILLER 1; BAK1	BAK-LIKE, INCLUDED	6p21.31	6:33572551-33580295	578
#617710	SHC TRANSFORMING PROTEIN 1; SHC1	p46, INCLUDED	1q21.3	1:154962297-154974491	6464
#617713	TUMOR PROTEIN p73; TP73		1p36.32	1:3652515-3736200	7161
#617717	UNCOUPLING PROTEIN 3; UCP3		11q13.4	11:74000276-74009084	7352
#617718	MACHADO-JOSEPH DISEASE; MJD		14q32.12
#617872	TYPE 2 DIABETES MELLITUS; T2D	INSULIN RESISTANCE, SUSCEPTIBILITY TO, INCLUDED	2q24.1, 2q31.3, 2q36.3, 3p25.2, 3q26.2, 3q27.2, 4p16.1, 5q34-q35.2, 6p21.31, 6q23.2, 7p15.3, 7p13, 7q31.1, 7q32.1, 8q24.11, 10q25.2-q25.3, 11p15.1, 11p15.1, 11p11.2, 11q14.3, 12q24.31, 13q12.2, 13q34, 15q21.3, 17q12, 19p13.2, 19q13.2, 20q13.12, 20q13.13
#617873	GLAUCOMA, PRIMARY OPEN ANGLE; POAG	GLAUCOMA 1, OPEN ANGLE, E, INCLUDED; GLC1E, INCLUDED	10p13
#617928	MULTIPLE SYSTEM ATROPHY 1, SUSCEPTIBILITY TO; MSA1	AUTONOMIC FAILURE, PURE, INCLUDED	4q21.23
#617950	KERATOCONUS 1; KTCN1		20p11.21
#617956	SYSTEMIC LUPUS ERYTHEMATOSUS; SLE	EXCESS LYMPHOCYTE LOW MOLECULAR WEIGHT DNA, INCLUDED	1p13.2, 1q23.3, 1q23.3, 2q33.2, 3p21.31, 16p13.3
#618108	SENGERS SYNDROME		7q34
#618170	GLYCOGEN STORAGE DISEASE V; GSD5		11q13.1
#618329	GRANULOMATOUS DISEASE, CHRONIC, AUTOSOMAL RECESSIVE, 1; CGD1		7q11.23
#618369	HEMOCHROMATOSIS, TYPE 1; HFE1		6p22.2, 20p12.3
#618378	LEIGH SYNDROME; LS
#618397	THIAMINE METABOLISM DYSFUNCTION SYNDROME 2 (BIOTIN- OR THIAMINE-RESPONSIVE TYPE); THMD2		2q36.3
#618528	IMMUNODEFICIENCY 73A WITH DEFECTIVE NEUTROPHIL CHEMOTAXIS AND LEUKOCYTOSIS; IMD73A		22q13.1
#618654	NEMALINE MYOPATHY 6; NEM6		15q22.31
#618655	GLYCOGEN STORAGE DISEASE 0, MUSCLE; GSD0B		19q13.33
#618660	UV-SENSITIVE SYNDROME 2; UVSS2		5q12.1
#618730	COENZYME Q10 DEFICIENCY, PRIMARY, 2; COQ10D2		10p12.1
#618768	GLUCOCORTICOID DEFICIENCY 4 WITH OR WITHOUT MINERALOCORTICOID DEFICIENCY; GCCD4		5p12
#618776	MITOCHONDRIAL MYOPATHY WITH DIABETES
#618811	AGING
#618835	MITOCHONDRIAL DNA DEPLETION SYNDROME 12A (CARDIOMYOPATHIC TYPE), AUTOSOMAL DOMINANT; MTDPS12A		4q35.1
#618838	AGE-RELATED HEARING IMPAIRMENT 1; ARHI1		8q24.13-q24.22	8:121500000-135400000	100233147
#618839	UNCOUPLING PROTEIN 1; UCP1		4q31.1	4:140555769-140568960	7350
#618847	CALCIUM CHANNEL, VOLTAGE-DEPENDENT, L TYPE, ALPHA-1C SUBUNIT; CACNA1C		12p13.33	12:1969551-2697949	775
#618851	CALPAIN 3; CAPN3		15q15.1	15:42359500-42412316	825
#618855	CATALASE; CAT		11p13	11:34438933-34472059	847
#618912	CYTOCHROME C, SOMATIC; CYCS		7p15.3	7:25118655-25125259	54205
#618935	TRANSIENT RECEPTOR POTENTIAL CATION CHANNEL, SUBFAMILY M, MEMBER 2; TRPM2		21q22.3	21:44350111-44442806	7226
#618951	SOLUTE CARRIER FAMILY 1 (NEURONAL/EPITHELIAL HIGH AFFINITY GLUTAMATE TRANSPORTER), MEMBER 1; SLC1A1		9p24.2	9:4490465-4587468	6505
#618952	FATTY ACID-BINDING PROTEIN 1; FABP1		2p11.2	2:88122981-88128061	2168
#618958	FLAVIN-CONTAINING MONOOXYGENASE 3; FMO3		1q24.3	1:171090872-171117818	2328
#618972	GLUTATHIONE PEROXIDASE 4; GPX4		19p13.3	19:1103993-1106778	2879
#618977	SERINE HYDROXYMETHYLTRANSFERASE, MITOCHONDRIAL; SHMT2		12q13.3	12:57229684-57234934	6472
#618986	HEMOGLOBIN--BETA LOCUS; HBB		11p15.4	11:5225463-5227070	3043
#619003	ISOCITRATE DEHYDROGENASE 1; IDH1		2q34	2:208236226-208255070	3417
#619012	METALLOTHIONEIN 2A; MT2A	METALLOTHIONEIN II PROCESSED PSEUDOGENE, INCLUDED; MT2P1, INCLUDED	16q13	16:56608583-56609496	4502
#619024	MUCIN 1, CELL SURFACE ASSOCIATED; MUC1		1q22	1:155185823-155192914	4582
#619025	RAD51 RECOMBINASE; RAD51		15q15.1	15:40694773-40732339	5888
#619030	THIOREDOXIN; TXN		9q31.3	9:110243809-110256506	7295
#619057	VOLTAGE-DEPENDENT ANION CHANNEL 2; VDAC2		10q22.2	10:75210169-75231447	7417
#619061	MITOCHONDRIAL RIBOSOMAL PROTEIN L12; MRPL12		17q25.3	17:81703366-81707516	6182
#619121	SUCCINATE DEHYDROGENASE COMPLEX, SUBUNIT C, INTEGRAL MEMBRANE PROTEIN, 15-KD; SDHC		1q23.3	1:161314380-161375339	6391
#619167	RAD51 PARALOG C; RAD51C		17q22	17:58692139-58735610	5889
#619178	GLUTATHIONE PEROXIDASE 5; GPX5		6p22.1	6:28525880-28534954	2880
%107650	RIBOSOMAL PROTEIN S23; RPS23		5q14.2	5:82273319-82278353	6228
%125480	PEPTIDYL-PROLYL CIS/TRANS ISOMERASE, MITOCHONDRIAL; PPIF		10q22.3	10:79347468-79355333	10105
%147421	RECQ PROTEIN-LIKE 2; RECQL2		8p12	8:31033748-31176137	7486
%181750	MutY DNA GLYCOSYLASE; MUTYH		1p34.1	1:45329241-45340446	4595
%184700	SERINE/THREONINE PROTEIN KINASE 4; STK4		20q13.12	20:44966469-45080020	6789
%203740	HISTONE DEACETYLASE 3; HDAC3		5q31.3	5:141620880-141636848	8841
%236795	NUCLEOLAR PROTEIN 3; NOL3	APOPTOSIS REPRESSOR WITH CARD DOMAIN, INCLUDED; ARC, INCLUDED	16q22.1	16:67170537-67175736	8996
%612448	ADIPOCYTE-, C1q-, AND COLLAGEN DOMAIN-CONTAINING; ADIPOQ		3q27.3	3:186842709-186858462	9370
%613282	HECT, UBA, AND WWE DOMAINS-CONTAINING PROTEIN 1; HUWE1		Xp11.22	X:53532095-53686722	10075
%617955	POLYNUCLEOTIDE KINASE 3-PRIME PHOSPHATASE; PNKP		19q13.33	19:49861203-49867575	11284
*100850	SOLUTE CARRIER FAMILY 19 (THIAMINE TRANSPORTER), MEMBER 3; SLC19A3		2q36.3	2:227683762-227718029	80704
*102574	APRATAXIN; APTX		9p21.1	9:32883871-33025119	54840
*102582	SOLUTE CARRIER FAMILY 25 (MITOCHONDRIAL CARRIER), MEMBER 10; SLC25A10		17q25.3	17:81712283-81721011	1468
*102610	DNA DAMAGE-INDUCIBLE TRANSCRIPT 4; DDIT4		10q22.1	10:72273923-72276035	54541
*102910	MutS HOMOLOG 2; MSH2		2p21-p16	2:47403066-47634500	4436
*103220	EXCISION REPAIR CROSS-COMPLEMENTING, GROUP 8; ERCC8		5q12.1	5:60866453-60945069	1161
*103270	ORAI CALCIUM RELEASE-ACTIVATED CALCIUM MODULATOR 1; ORAI1		12q24.31	12:121626549-121642039	84876
*103710	PRENYL DIPHOSPHATE SYNTHASE, SUBUNIT 2; PDSS2		6q21	6:107152556-107459680	57107
*104610	CDGSH IRON SULFUR DOMAIN PROTEIN 1; CISD1		10q21.1	10:58269161-58289585	55847
*104760	COENZYME 9; COQ9		16q21	16:57447478-57461269	57017
*107400	KELCH DOMAIN-CONTAINING PROTEIN 10; KLHDC10		7q32.2	7:130070531-130135704	23008
*107741	MITOCHONDRIAL ELONGATION FACTOR 2; MIEF2		17p11.2	17:18260661-18266551	125170
*107748	PYRROLINE-5-CARBOXYLATE REDUCTASE 2; PYCR2		1q42.12	1:225919877-225924249	29920
*108728	GLUCOSE-6-PHOSPHATE DEHYDROGENASE; G6PD		Xq28	X:154531389-154547568	2539
*108729	COMPLEX I, SUBUNIT ND2; MTND2				4536
*109685	COMPLEX IV, CYTOCHROME c OXIDASE SUBUNIT II; MTCO2				4513
*109770	TRANSFER RNA, MITOCHONDRIAL, METHIONINE; MTTM				4569
*113705	TRANSCRIPTION FACTOR YY1; YY1		14q32.2	14:100239143-100282787	7528
*113730	BCL2-ASSOCIATED X PROTEIN; BAX		19q13.33	19:48954824-48961797	581
*113811	PEROXISOME PROLIFERATOR-ACTIVATED RECEPTOR-DELTA; PPARD		6p21.31	6:35342557-35428179	5467
*114205	SINGLE-STRANDED DNA-BINDING PROTEIN 1; SSBP1		7q34	7:141738320-141750487	6742
*114240	GLUTAREDOXIN; GLRX		5q15	5:95813848-95822725	2745
*114835	PEROXIREDOXIN 2; PRDX2		19p13.13	19:12796822-12801799	7001
*115500	X-RAY REPAIR CROSS COMPLEMENTING 3; XRCC3		14q32.33	14:103697610-103715485	7517
*116806	SOLUTE CARRIER FAMILY 16 (MONOCARBOXYLIC ACID TRANSPORTER), MEMBER 1; SLC16A1		1p13.2	1:112911846-112956195	6566
*116830	GROWTH FACTOR, ERV1-LIKE; GFER		16p13.3	16:1984192-1987748	2671
*116947	VALOSIN-CONTAINING PROTEIN; VCP		9p13.3	9:35056063-35072624	7415
*118425	ATP-BINDING CASSETTE, SUBFAMILY 3, MEMBER 2; ABCD2		12q12	12:39530964-39651332	225
*123970	GLUTAMATE-CYSTEINE LIGASE, MODIFIER SUBUNIT; GCLM		1p22.1	1:93885198-93910369	2730
*124010	MECHANISTIC TARGET OF RAPAMYCIN; MTOR	MTOR COMPLEX, INCLUDED; MTORC, INCLUDED	1p36.22	1:11106534-11273496	2475
*124030	UNCOUPLING PROTEIN 2; UCP2		11q13.4	11:73974670-73983201	7351
*124050	ENDONUCLEASE VIII-LIKE 2; NEIL2		8p23.1	8:11769709-11787344	252969
*124092	PROTEIN DISULFIDE ISOMERASE, FAMILY A, MEMBER 5; PDIA5		3q21.1	3:123067024-123162103	10954
*124450	GLUTATHIONE PEROXIDASE 8; GPX8		5q11.2	5:55160154-55167296	493869
*126063	GLUTAMYL-tRNA AMIDOTRANSFERASE, SUBUNIT C; GATC		12q24.31	12:120446443-120463748	283459
*126340	SERTA DOMAIN-CONTAINING PROTEIN 2; SERTAD2		2p14	2:64631620-64751085	9792
*126380	CDK2-ASSOCIATED CULLIN DOMAIN-CONTAINING PROTEIN 1; CACUL1		10q26.11	10:118676410-118754969	143384
*128240	PEROXISOME PROLIFERATOR-ACTIVATED RECEPTOR-ALPHA; PPARA	HYPERAPOBETALIPOPROTEINEMIA, SUSCEPTIBILITY TO, INCLUDED	22q13.31	22:46150525-46243755	5465
*130160	AMYOTROPHIC LATERAL SCLEROSIS 1; ALS1	AMYOTROPHIC LATERAL SCLEROSIS 1, AUTOSOMAL RECESSIVE, INCLUDED	2p13.1, 12q13.12, 21q22.11, 22q12.2
*131195	LEUKOCYTE ADHESION DEFICIENCY, TYPE I; LAD1		21q22.3
*131210	ERYTHROCYTOSIS, FAMILIAL, 2; ECYT2	POLYCYTHEMIA, CHUVASH TYPE, INCLUDED	3p25.3
*133170	BASAL LAMINAR DRUSEN		1q31.3
*133440	LI-FRAUMENI SYNDROME; LFS	LI-FRAUMENI-LIKE SYNDROME, INCLUDED; LFL, INCLUDED	17p13.1
*133530	NEUROFIBROMATOSIS, TYPE I; NF1		17q11.2
*133550	ARTERIAL TORTUOSITY SYNDROME; ATORS		20q13.12
*134370	ATAXIA, EARLY-ONSET, WITH OCULOMOTOR APRAXIA AND HYPOALBUMINEMIA; EAOH	ATAXIA, ADULT-ONSET, WITH OCULOMOTOR APRAXIA, INCLUDED	9p21.1
*134650	CYSTATHIONINURIA		1p31.1
*134790	MITOCHONDRIAL COMPLEX IV DEFICIENCY, NUCLEAR TYPE 1; MC4DN1		9q34.2
*134934	GLYCOGEN STORAGE DISEASE Ib; GSD1B		11q23.3
*136130	GLYCOGEN STORAGE DISEASE VII; GSD7		12q13.11
*136132	GRANULOMATOUS DISEASE, CHRONIC, AUTOSOMAL RECESSIVE, 4; CGD4		16q24.2
*136533	GRANULOMATOUS DISEASE, CHRONIC, AUTOSOMAL RECESSIVE, 2; CGD2		1q25.3
*137070	MYOPATHY WITH LACTIC ACIDOSIS, HEREDITARY; HML		12q23.3
*137960	MYOPATHY, MYOSIN STORAGE, AUTOSOMAL RECESSIVE; MSMB		14q11.2
*138130	GLUTATHIONE SYNTHETASE DEFICIENCY; GSSD		20q11.22
*138300	SKIN/HAIR/EYE PIGMENTATION, VARIATION IN, 2; SHEP2	UV-INDUCED SKIN DAMAGE, SUSCEPTIBILITY TO, INCLUDED	16q24.3
*138320	REFSUM DISEASE, CLASSIC		10p13
*138321	ENCEPHALOPATHY, ACUTE, INFECTION-INDUCED, SUSCEPTIBILITY TO, 3; IIAE3		2q13
*138322	EPILEPSY, ROLANDIC, WITH PAROXYSMAL EXERCISE-INDUCED DYSTONIA AND WRITER'S CRAMP; EPRPDC		16p13.3
*138330	NEMALINE MYOPATHY 4; NEM4	CAP MYOPATHY 2, INCLUDED; CAPM2, INCLUDED	9p13.3
*138400	MITOCHONDRIAL PHOSPHATE CARRIER DEFICIENCY; MPCD		12q23.1
*138450	GLYCOGEN STORAGE DISEASE XV; GSD15		3q24
*138750	SPASTIC ATAXIA 4, AUTOSOMAL RECESSIVE; SPAX4		10p11.23
*140050	PREGNANCY LOSS, RECURRENT, SUSCEPTIBILITY TO, 1; RPRGL1		1q24.2
*140100	UV-SENSITIVE SYNDROME 3; UVSS3		4p16.3
*140210	PONTOCEREBELLAR HYPOPLASIA, TYPE 10; PCH10		11q12.1
*141250	3-METHYLGLUTACONIC ACIDURIA, TYPE VII; MGCA7		11q13.4
*141251	MITOCHONDRIAL COMPLEX V (ATP SYNTHASE) DEFICIENCY, MITOCHONDRIAL TYPE 1; MC5DM1
*141800	PARKINSON DISEASE, MITOCHONDRIAL
*141900	DEVELOPMENTAL AND EPILEPTIC ENCEPHALOPATHY 38; DEE38		1q42.2
*142250	3-METHYLGLUTACONIC ACIDURIA, TYPE VIII; MGCA8		2p13.1
*147370	AUDITORY NEUROPATHY AND OPTIC ATROPHY; ANOA		17q25.1
*147435	MYOPATHY, DISTAL, 6, ADULT-ONSET, AUTOSOMAL DOMINANT; MPD6		1q43
*147450	HEMOLYTIC ANEMIA DUE TO GLUTATHIONE REDUCTASE DEFICIENCY		8p12
*147460	NEURODEVELOPMENTAL DISORDER WITH MICROCEPHALY, CORTICAL MALFORMATIONS, AND SPASTICITY; NEDMCMS		11q12.1
*147570	MITOCHONDRIAL DNA DEPLETION SYNDROME 19; MTDPS19		17q25.3
*147582	SKELETAL MUSCLE GLYCOGEN CONTENT AND METABOLISM QUANTITATIVE TRAIT LOCUS; SMGMQTL		2q35
*147650	MYOFIBRILLAR MYOPATHY 11; MFM11		17q12
*147700	PHENYTOIN TOXICITY	FETAL HYDANTOIN SYNDROME, INCLUDED; FHS, INCLUDED
*147796	CARBIMAZOLE SENSITIVITY
*148060	APEX NUCLEASE 1; APEX1		14q11.2	14:20455225-20457766	328
*148180	17-BETA-HYDROXYSTEROID DEHYDROGENASE II; HSD17B2		16q23.3	16:82035252-82098533	3294
*153455	BREAST CANCER 1 GENE; BRCA1		17q21.31	17:43044294-43125363	672
*153456	CARBOXYLESTERASE 1; CES1		16q12.2	16:55802850-55833126	1066
*154250	INTERLEUKIN 10; IL10		1q32.1	1:206767601-206772493	3586
*155555	PRION PROTEIN; PRNP		20p13	20:4686455-4701587	5621
*156350	GLUTATHIONE S-TRANSFERASE, OMEGA-1; GSTO1		10q25.1	10:104254172-104267454	9446
*156360	RECQ PROTEIN-LIKE 4; RECQL4		8q24.3	8:144511287-144517832	9401
*157140	COMPLEMENT FACTOR H; CFH	FACTOR H-LIKE 1, INCLUDED; FHL1, INCLUDED	1q31.3	1:196652032-196747503	3075
*158340	FIBROBLAST GROWTH FACTOR RECEPTOR 3; FGFR3	FGFR3/TACC3 FUSION GENE, INCLUDED	4p16.3	4:1793292-1808871	2261
*160740	FLAVIN-CONTAINING MONOOXYGENASE 1; FMO1		1q24.3	1:171248472-171285977	2326
*161015	FUSED IN SARCOMA; FUS	FUS/ATF1 FUSION GENE, INCLUDED	16p11.2	16:31180109-31194870	2521
*162096	MITOCHONDRIAL INNER MEMBRANE PROTEIN MPV17; MPV17		2p23.3	2:27309491-27323096	4358
*163260	GLUTATHIONE REDUCTASE; GSR		8p12	8:30678065-30727845	2936
*163730	GLUTATHIONE S-TRANSFERASE, MICROSOMAL, 1; MGST1		12p12.3	12:16347114-16377191	4257
*163731	GRANZYME A; GZMA		5q11.2	5:55102645-55110251	3001
*163890	HAPTOGLOBIN; HP	HAPTOGLOBIN, ALPHA POLYPEPTIDE, INCLUDED	16q22.2	16:72054504-72061054	3240
*163980	HAPTOGLOBIN-RELATED PROTEIN; HPR		16q22.2	16:72063225-72077245	3250
*164011	HEMOGLOBIN, GAMMA G; HBG2		11p15.4	11:5253187-5254780	3048
*164360	INSULIN-LIKE GROWTH FACTOR I RECEPTOR; IGF1R		15q26.3	15:98648538-98964529	3480
*164757	LYSYL OXIDASE; LOX		5q23.1	5:122063194-122078258	4015
*164785	MELANOCORTIN 1 RECEPTOR; MC1R		16q24.3	16:89918861-89920971	4157
*164870	NADH-UBIQUINONE OXIDOREDUCTASE FLAVOPROTEIN 1; NDUFV1		11q13.2	11:67606935-67612553	4723
*165162	NUCLEAR FACTOR ERYTHROID 2-LIKE 1; NFE2L1		17q21.32	17:48048358-48061544	4779
*166945	MDM2 PROTOONCOGENE; MDM2		12q15	12:68808148-68850685	4193
*172200	ONCOGENE JUN-D; JUND		19p13.11	19:18279693-18281621	3727
*172405	POLYMERASE, DNA, GAMMA; POLG		15q26.1	15:89316319-89334823	5428
*172410	PROTEIN KINASE C, BETA; PRKCB	PRKCB2, INCLUDED	16p12.2-p12.1	16:23835982-24220610	5579
*173320	PROTEIN KINASE C, GAMMA; PRKCG		19q13.42	19:53882196-53907651	5582
*173870	UBIQUINOL-CYTOCHROME c REDUCTASE, RIESKE IRON-SULFUR; UQCRFS1		19q12	19:29205319-29213150	7386
*174763	UBIQUITIN CARBOXYL-TERMINAL ESTERASE L1; UCHL1		4p13	4:41256927-41268454	7345
*176640	UDP-GLYCOSYLTRANSFERASE 1 FAMILY, POLYPEPTIDE A1; UGT1A1	UDP-GLYCOSYLTRANSFERASE 1 FAMILY, POLYPEPTIDE A GENE COMPLEX, INCLUDED; UGT1A, INCLUDED	2q37.1	2:233760269-233773299	54658
*176740	CYSTIC FIBROSIS TRANSMEMBRANE CONDUCTANCE REGULATOR; CFTR		7q31.2	7:117480024-117668664	1080
*176763	SUCCINATE DEHYDROGENASE COMPLEX, SUBUNIT D, INTEGRAL MEMBRANE PROTEIN; SDHD		11q23.1	11:112086872-112095793	6392
*176790	BTB AND CNC HOMOLOGY 1; BACH1		21q21.3	21:29298921-29361893	571
*176885	POTASSIUM CHANNEL, CALCIUM-ACTIVATED, INTERMEDIATE/SMALL CONDUCTANCE, SUBFAMILY N, MEMBER 4; KCNN4		19q13.31	19:43766532-43782138	3783
*176970	REGULATOR OF CALCINEURIN 1; RCAN1		21q22.12	21:34516441-34615122	1827
*176980	TOLL-LIKE RECEPTOR 2; TLR2		4q31.3	4:153684079-153710642	7097
*179050	CATHEPSIN V; CTSV		9q22.33	9:97029676-97039642	1515
*179060	HYPOXIA-INDUCIBLE FACTOR 1, ALPHA SUBUNIT; HIF1A		14q23.2	14:61695512-61748257	3091
*179512	NFS1 CYSTEINE DESULFURASE 1; NFS1		20q11.22	20:35668051-35699351	9054
*179617	TIA1 CYTOTOXIC GRANULE-ASSOCIATED RNA-BINDING PROTEIN; TIA1		2p13.3	2:70209443-70248792	7072
*179835	SYNTHESIS OF CYTOCHROME c OXIDASE 1; SCO1		17p13.1	17:10672473-10697532	6341
*180380	PROTEIN KINASE, AMP-ACTIVATED, NONCATALYTIC, GAMMA-3; PRKAG3		2q35	2:218819948-218831802	53632
*180901	GADD45G-INTERACTING PROTEIN; GADD45GIP1		19p13.13	19:12953118-12957222	90480
*182500	FATTY ACID-BINDING PROTEIN 5; FABP5		8q21.13	8:81280535-81284774	2171
*184755	SHC TRANSFORMING PROTEIN 3; SHC3		9q22.1	9:89005770-89182401	53358
*185250	CARBOXYLESTERASE 2; CES2		16q22.1	16:66934470-66945095	8824
*185490	CARBOXYLESTERASE 3; CES3		16q22.1	16:66961265-66975148	23491
*187700	TRANSFORMING, ACIDIC, COILED-COIL-CONTAINING PROTEIN 3; TACC3	TACC3/FGFR3 FUSION GENE, INCLUDED	4p16.3	4:1721496-1745170	10460
*190000	BTB AND CNC HOMOLOGY 2; BACH2		6q15	6:89926527-90296842	60468
*190020	PATATIN-LIKE PHOSPHOLIPASE DOMAIN-CONTAINING PROTEIN 4; PNPLA4		Xp22.31	X:7898246-7928586	8228
*190070	DYSTROPHIN; DMD	APO-DYSTROPHIN 1, INCLUDED	Xp21.2-p21.1	X:31119218-33339459	1756
*191092	DIACYLGLYCEROL KINASE, KAPPA, 142-KD; DGKK		Xp11.22	X:50365408-50470850	139189
*191170	SIRTUIN 6; SIRT6		19p13.3	19:4174108-4182562	51548
*191327	SIRTUIN 7; SIRT7		17q25.3	17:81911938-81918175	51547
*191329	SOLUTE CARRIER FAMILY 13 (SODIUM-DEPENDENT DICARBOXYLATE TRANSPORTER), MEMBER 3; SLC13A3		20q13.12	20:46557827-46684484	64849
*191342	HTRA SERINE PEPTIDASE 2; HTRA2		2p13.1	2:74529404-74533555	27429
*191740	THIOREDOXIN-INTERACTING PROTEIN; TXNIP		1q21.1	1:145992434-145996578	10628
*193245	LEUCINE-RICH PPR MOTIF-CONTAINING PROTEIN; LRPPRC		2p21	2:43886223-43995988	10128
*238331	CYSTATHIONINE GAMMA-LYASE; CTH		1p31.1	1:70411267-70441948	1491
*300033	SESTRIN 2; SESN2		1p35.3	1:28259451-28282490	83667
*300056	NICOTINAMIDE NUCLEOTIDE TRANSHYDROGENASE; NNT		5p12	5:43601091-43707395	23530
*300089	ADIPONECTIN RECEPTOR 2; ADIPOR2		12p13.33	12:1691058-1788673	79602
*300102	HSCB MITOCHONDRIAL IRON-SULFUR CLUSTER COCHAPERONE; HSCB		22q12.1	22:28741991-28757509	150274
*300144	SENATAXIN; SETX		9q34.13	9:132261355-132356725	23064
*300169	SOLUTE CARRIER FAMILY 25 (MITOCHONDRIAL CARRIER, PHOSPHATE CARRIER), MEMBER 24; SLC25A24		1p13.3	1:108134042-108200342	29957
*300197	CLEAVAGE FACTOR POLYNUCLEOTIDE KINASE SUBUNIT 1; CLP1	HEAB/AF10 FUSION GENE, INCLUDED	11q12.1	11:57657761-57661864	10978
*300242	PNKD METALLO-BETA-LACTAMASE DOMAIN-CONTAINING PROTEIN; PNKD		2q35	2:218270484-218346792	25953
*300256	LYSINE DEMETHYLASE 1A; KDM1A		1p36.12	1:23019442-23083690	23028
*300272	THIOREDOXIN DOMAIN-CONTAINING PROTEIN 4; TXNDC4		9q31.1	9:99979184-100098999	23071
*300371	ACYL-CoA OXIDASE 1, PALMITOYL; ACOX1		17q25.1	17:75941506-75979198	51
*300377	AlkB HOMOLOG 2, ALPHA-KETOGLUTARATE-DEPENDENT DIOXYGENASE; ALKBH2		12q24.11	12:109088188-109093630	121642
*300697	AlkB HOMOLOG 3, ALPHA-KETOGLUTARATE-DEPENDENT DIOXYGENASE; ALKBH3		11p11.2	11:43880830-43920273	221120
*300753	CUT-LIKE HOMEOBOX 2; CUX2		12q24.11-q24.12	12:111034164-111350555	23316
*300820	MICRO RNA 29B1; MIR29B1		7q32.3	7:130877458-130877538	407024
*300837	GLUCOSE-6-PHOSPHATASE, CATALYTIC, 3; G6PC3		17q21.31	17:44070672-44076343	92579
*305370	PROTEIN PHOSPHATASE, MAGNESIUM/MANGANESE-DEPENDENT, 1K; PPM1K		4q22.1	4:88257616-88284669	152926
*305900	MICRO RNA 34B; MIR34B		11q23.1	11:111512937-111513020	407041
*309860	MICRO RNA 34C; MIR34C		11q23.1	11:111513438-111513514	407042
*312865	BETA-CAROTENE OXYGENASE 2; BCO2		11q23.1	11:112175511-112218945	83875
*516000	CDGSH IRON SULFUR DOMAIN PROTEIN 3; CISD3		17q12	17:38730340-38735604	284106
*516001	SENTRIN-SPECIFIC PROTEASE FAMILY, MEMBER 1; SENP1	SENP1/MESDC2 FUSION GENE, INCLUDED	12q13.11	12:48042892-48106307	29843
*516002	FYVE, RhoGEF, AND PH DOMAIN-CONTAINING PROTEIN 6; FGD6		12q22	12:95076748-95217466	55785
*516003	METHIONINE SULFOXIDE REDUCTASE B2; MSRB2		10p12.2	10:23095563-23122012	22921
*516004	UV-STIMULATED SCAFFOLD PROTEIN A; UVSSA		4p16.3	4:1341997-1388048	57654
*516005	PHOSPHOGLYCERATE MUTASE FAMILY, MEMBER 5; PGAM5		12q24.33	12:132710841-132722733	192111
*516006	ATPase INHIBITORY FACTOR 1; ATPIF1		1p35.3	1:28236123-28238099	93974
*516020	LYR MOTIF-CONTAINING PROTEIN 7; LYRM7		5q23.3-q31.1	5:131170943-131205427	90624
*516030	COILED-COIL-HELIX-COILED-COIL-HELIX DOMAIN-CONTAINING PROTEIN 10; CHCHD10		22q11.23	22:23765833-23767971	400916
*516040	PPARGC1- AND ESRR-INDUCED REGULATOR, MUSCLE, 1; PERM1		1p36.33	1:975197-982092	84808
*516050	APOPTOGENIC PROTEIN 1, MITOCHONDRIAL; APOPT1		14q32.33	14:103562959-103590898	84334
*516060	TETRATRICOPEPTIDE REPEAT DOMAIN-CONTAINING PROTEIN 23-LIKE; TTC23L		5p13.2	5:34839163-34925681	153657
*516070	THIOREDOXIN-RELATED TRANSMEMBRANE PROTEIN 2; TMX2		11q12.1	11:57712592-57740972	51075
*561000	TISSUE INHIBITOR OF METALLOPROTEINASE 1; TIMP1		Xp11.3	X:47582407-47586788	7076
*561010	SHORT STATURE HOMEOBOX; SHOX		Xp22.33	X:624343-659410	6473
*590010	COMPLEX I, SUBUNIT ND3; MTND3				4537
*590025	COMPLEX I, SUBUNIT ND4; MTND4				4538
*590035	COMPLEX I, SUBUNIT ND4L; MTND4L				4539
*590050	CYTOCHROME c OXIDASE III; MTCO3				4514
*590055	TRANSFER RNA, MITOCHONDRIAL, GLUTAMIC ACID; MTTE				4556
*590065	INTEGRIN, BETA-2; ITGB2	LEUKOCYTE-ASSOCIATED ANTIGENS CD18/11A, CD18/11B, CD18/11C, INCLUDED	21q22.3	21:44885948-44928814	3689
*590085	FATTY ACID-BINDING PROTEIN 4; FABP4		8q21.13	8:81478418-81483232	2167
*590095	RE1-SILENCING TRANSCRIPTION FACTOR; REST		4q12	4:56907899-56935846	5978
*600013	DUAL-SPECIFICITY PHOSPHATASE 1; DUSP1		5q35.1	5:172768095-172771194	1843
*600039	PEPTIDYL-PROLYL CIS/TRANS ISOMERASE, NIMA-INTERACTING, 1; PIN1		19p13.2	19:9835317-9849688	5300
*600040	FORKHEAD BOX C1; FOXC1		6p25.3	6:1609914-1613896	2296
*600047	INTERLEUKIN 1 RECEPTOR-LIKE 1; IL1RL1		2q12.1	2:102311528-102352366	9173
*600065	ACYL-CoA OXIDASE 2, BRANCHED-CHAIN; ACOX2		3p14.3	3:58505135-58537195	8309
*600310	PHOSPHATASE AND TENSIN HOMOLOG; PTEN		10q23.31	10:87863624-87971929	5728
*600312	DNA REPLICATION HELICASE/NUCLEASE 2; DNA2		10q21.3	10:68414063-68472520	1763
*600370	17-BETA-HYDROXYSTEROID DEHYDROGENASE IV; HSD17B4		5q23.1	5:119452496-119542331	3295
*600378	RAS-RELATED C3 BOTULINUM TOXIN SUBSTRATE 1; RAC1		7p22.1	7:6374526-6403966	5879
*600409	ENDONUCLEASE VIII-LIKE 1; NEIL1		15q24.2	15:75346637-75357114	79661
*600411	LOXL1 ANTISENSE RNA 1, NONCODING; LOXL1AS1		15q24.1	15:73917467-73928247	100287616
*600412	THIOREDOXIN DOMAIN-CONTAINING PROTEIN 17; TXNDC17		17p13.1	17:6641059-6644540	84817
*600414	FAMILY WITH SEQUENCE SIMILARITY 213, MEMBER A; FAM213A		10q23.1	10:80407828-80437114	84293
*600434	SHC TRANSFORMING PROTEIN 4; SHC4		15q21.1	15:48823740-48963918	399694
*600438	RNA PSEUDOURIDYLATE SYNTHASE DOMAIN-CONTAINING PROTEIN 4; RPUSD4		11q24.2	11:126202095-126211661	84881
*600439	SULFIREDOXIN 1; SRXN1		20p13	20:646614-653199	140809
*600443	PITRILYSIN METALLOPEPTIDASE 1; PITRM1		10p15.2	10:3137726-3172840	10531
*600474	CYTOCHROME b(-254) CHAPERONE 1; CYBC1		17q25.3	17:82442585-82450820	79415
*600492	NADH DEHYDROGENASE (UBIQUINONE) COMPLEX I, ASSEMBLY FACTOR 8; NDUFAF8		17q25.3	17:81239310-81241309	284184
*600502	GRPE-LIKE 2, MITOCHONDRIAL; GRPEL2		5q32	5:149345498-149354582	134266
*600516	CHROMOSOME 12 OPEN READING FRAME 73; C12ORF73		12q23.3	12:103950193-103965754	728568
*600523	CYTIDINE AND DEOXYCYTIDYLATE DEAMINASE DOMAIN-CONTAINING PROTEIN 1; CDADC1		13q14.2	13:49247874-49293485	81602
*600538	ALDEHYDE DEHYDROGENASE 2 FAMILY; ALDH2	SUBLINGUAL NITROGLYCERIN, SUSCEPTIBILITY TO POOR RESPONSE TO, INCLUDED	12q24.12	12:111766932-111817531	217
*600560	ANGIOTENSINOGEN; AGT	IgA NEPHROPATHY, PROGRESSION TO RENAL FAILURE IN, SUSCEPTIBILITY TO, INCLUDED	1q42.2	1:230702522-230745582	183
*600571	NAD(P)H DEHYDROGENASE, QUINONE 1; NQO1	BENZENE TOXICITY, SUSCEPTIBILITY TO, INCLUDED	16q22.1	16:69709400-69726559	1728
*600636	CHEMOKINE, CC MOTIF, LIGAND 2; CCL2	CORONARY ARTERY DISEASE, MODIFIER OF, INCLUDED	17q12	17:34255284-34257202	6347
*600662	ALZHEIMER DISEASE; AD	ALZHEIMER DISEASE, FAMILIAL, 1, INCLUDED; AD1, INCLUDED	6p22.2, 7q36.1, 10q22.2, 12p13.31, 17q22, 21q21.3
*600663	ARTERIOVENOUS MALFORMATIONS OF THE BRAIN	INTRACRANIAL HEMORRHAGE IN BRAIN ARTERIOVENOUS MALFORMATIONS, SUSCEPTIBILITY TO, INCLUDED	7p15.3, 12p12.1
*600675	PAROXYSMAL NONKINESIGENIC DYSKINESIA 1; PNKD1		2q35
*600682	OPTIC ATROPHY WITH OR WITHOUT DEAFNESS, OPHTHALMOPLEGIA, MYOPATHY, ATAXIA, AND NEUROPATHY		3q29
*600714	MULTIPLE SCLEROSIS, SUSCEPTIBILITY TO; MS	MULTIPLE SCLEROSIS, SUSCEPTIBILITY TO, 1, INCLUDED; MS1, INCLUDED	2q37.3, 6p21.32, 6p21.32
*600797	ASTHMA, SUSCEPTIBILITY TO	ASTHMA, PROTECTION AGAINST, INCLUDED	2q22.1, 4q13.3, 5q31.1, 5q32, 5q32, 6p22.1, 6p21.33, 6p12.3, 10q11.21, 17q12
*600879	D-BIFUNCTIONAL PROTEIN DEFICIENCY		5q23.1
*600916	SPINOCEREBELLAR ATAXIA, AUTOSOMAL RECESSIVE, WITH AXONAL NEUROPATHY 1; SCAN1		14q32.11
*600924	WISKOTT-ALDRICH SYNDROME; WAS		Xp11.23
*600982	HUNTINGTON DISEASE; HD		4p16.3
*601002	HYPERCHOLESTEROLEMIA, FAMILIAL, 1; FHCL1	LOW DENSITY LIPOPROTEIN CHOLESTEROL LEVEL QUANTITATIVE TRAIT LOCUS 2, INCLUDED; LDLCQ2, INCLUDED	1q23.3, 5p13-p12, 7p14.3, 8p21.2-p21.1, 19p13.2
*601023	MALIGNANT HYPERTHERMIA, SUSCEPTIBILITY TO, 1; MHS1	KING SYNDROME, INCLUDED	19q13.2
*601052	PERIODIC FEVER, IMMUNODEFICIENCY, AND THROMBOCYTOPENIA SYNDROME; PFITS		4p16.1
*601070	PROGRESSIVE EXTERNAL OPHTHALMOPLEGIA WITH MITOCHONDRIAL DNA DELETIONS, AUTOSOMAL DOMINANT 1; PEOA1		15q26.1
*601081	BETHLEM MYOPATHY 1; BTHLM1		2q37.3, 21q22.3, 21q22.3
*601090	OCULOPHARYNGEAL MUSCULAR DYSTROPHY; OPMD		14q11.2
*601129	OPTIC ATROPHY 3, AUTOSOMAL DOMINANT; OPA3		19q13.32
*601130	OPTIC ATROPHY 13 WITH RETINAL AND FOVEAL ABNORMALITIES; OPA13		7q34
*601149	INCLUSION BODY MYOPATHY WITH EARLY-ONSET PAGET DISEASE WITH OR WITHOUT FRONTOTEMPORAL DEMENTIA 1; IBMPFD1		9p13.3
*601176	PARKINSON DISEASE 1, AUTOSOMAL DOMINANT; PARK1	ATYPICAL PARKINSON DISEASE, INCLUDED	4q22.1
*601185	HYPERKALEMIC PERIODIC PARALYSIS; HYPP	NORMOKALEMIC PERIODIC PARALYSIS, POTASSIUM-SENSITIVE, INCLUDED	17q23.3
*601203	PORPHYRIA, ACUTE INTERMITTENT; AIP	PORPHYRIA, ACUTE INTERMITTENT, NONERYTHROID VARIANT, INCLUDED	11q23.3
*601215	PSEUDOACHONDROPLASIA; PSACH		19p13.11
*601231	EXFOLIATION SYNDROME; XFS		15q24.1
*601232	SPINOCEREBELLAR ATAXIA 2; SCA2	AMYOTROPHIC LATERAL SCLEROSIS, SUSCEPTIBILITY TO, 13, INCLUDED; ALS13, INCLUDED	12q24.12
*601234	WILLIAMS-BEUREN SYNDROME; WBS		7q11.23	7:72700000-77900000
*601250	MITOCHONDRIAL DNA DEPLETION SYNDROME 1 (MNGIE TYPE); MTDPS1		22q13.33
*601269	ARGININOSUCCINIC ACIDURIA		7q11.21
*601417	BLOOM SYNDROME; BLM		15q26.1
*601484	MITOCHONDRIAL COMPLEX IV DEFICIENCY, NUCLEAR TYPE 5; MC4DN5		2p21
*601487	FRUCTOSE INTOLERANCE, HEREDITARY; HFI		9q31.1
*601488	GALACTOSEMIA I; GALAC1	GALACTOSEMIA, DUARTE VARIANT, INCLUDED	9p13.3
*601517	GAUCHER DISEASE, TYPE II; GD2		1q22
*601641	VICI SYNDROME; VICIS		18q12.3-q21.1
*601677	MITOCHONDRIAL DNA DEPLETION SYNDROME 9 (ENCEPHALOMYOPATHIC TYPE WITH METHYLMALONIC ACIDURIA); MTDPS9		2p11.2
*601693	DIHYDROLIPOAMIDE DEHYDROGENASE DEFICIENCY; DLDD		7q31.1
*601728	MAPLE SYRUP URINE DISEASE; MSUD	MAPLE SYRUP URINE DISEASE, CLASSIC, INCLUDED	1p21.2, 6q14.1, 19q13.2
*601778	MITOCHONDRIAL MYOPATHY, EPISODIC, WITH OR WITHOUT OPTIC ATROPHY AND REVERSIBLE LEUKOENCEPHALOPATHY; MEOAL		19p13.2
*601810	MITOCHONDRIAL MYOPATHY WITH LACTIC ACIDOSIS; MMLA		7q31.1
*601817	NEMALINE MYOPATHY 2; NEM2		2q23.3
*601860	WELANDER DISTAL MYOPATHY; WDM		2p13.3
*601982	SPASTIC PARAPLEGIA 5A, AUTOSOMAL RECESSIVE; SPG5A		8q12.3
*601990	SQUAMOUS CELL CARCINOMA, HEAD AND NECK; HNSCC		8p21.3, 13q34
*602009	GLYCOGEN STORAGE DISEASE, TYPE IXd; GSD9D		Xq13.1
*602044	ANEMIA, NONSPHEROCYTIC HEMOLYTIC, DUE TO G6PD DEFICIENCY		Xq28
*602048	IMMUNODEFICIENCY 47; IMD47		Xq28
*602049	MYOPATHY, PROXIMAL, WITH OPHTHALMOPLEGIA; MYPOP		17p13.1
*602125	PARKINSON DISEASE 6, AUTOSOMAL RECESSIVE EARLY-ONSET; PARK6	PARKINSON DISEASE 6, LATE-ONSET, SUSCEPTIBILITY TO, INCLUDED	1p36.12
*602138	TRANSALDOLASE DEFICIENCY; TALDOD		11p15.5
*602192	NEURODEGENERATION WITH BRAIN IRON ACCUMULATION 3; NBIA3		19q13.33
*602195	POLYSUBSTANCE ABUSE, SUSCEPTIBILITY TO; PSAB		1p33
*602216	FUMARASE DEFICIENCY; FMRD		1q43
*602239	CINCA SYNDROME; CINCA		1q44
*602241	ANXIETY	HARM AVOIDANCE, INCLUDED	17q11.2
*602268	MYOPATHY, MYOSIN STORAGE, AUTOSOMAL DOMINANT; MSMA		14q11.2
*602279	MYOPATHY, MYOFIBRILLAR, 2; MFM2		11q23.1
*602358	CHARCOT-MARIE-TOOTH DISEASE, AXONAL, AUTOSOMAL DOMINANT, TYPE 2A2A; CMT2A2A		1p36.22
*602375	MYOPATHY, MYOFIBRILLAR, 5; MFM5		7q32.1
*602378	MALARIA, SUSCEPTIBILITY TO	MALARIA, RESISTANCE TO, INCLUDED	1q23.2, 1q23.3, 1q23.3, 1q32.2, 2q14.3, 3p21.2, 4q31.21, 4q31.21, 6p21.33, 7q21.11, 11p15.4, 11q24.2, 17q11.2, 17q21.31, 19p13.2, Xq28
*602389	SPASTIC ATAXIA 3, AUTOSOMAL RECESSIVE; SPAX3		2q33.1
*602392	NEUTROPENIA, SEVERE CONGENITAL, 4, AUTOSOMAL RECESSIVE; SCN4	DURSUN SYNDROME, INCLUDED	17q21.31
*602413	MICROVASCULAR COMPLICATIONS OF DIABETES, SUSCEPTIBILITY TO, 6; MVCD6		6q25.3
*602421	CUTIS LAXA, AUTOSOMAL RECESSIVE, TYPE IIB; ARCL2B		17q25.3
*602432	MYOPATHY, MITOCHONDRIAL PROGRESSIVE, WITH CONGENITAL CATARACT AND DEVELOPMENTAL DELAY; MPMCD		16p13.3
*602447	BETA-UREIDOPROPIONASE DEFICIENCY; UPB1D		22q11.23
*602533	GASTRIC CANCER	GASTRIC CANCER, INTESTINAL, INCLUDED	1p34.1, 2q33.1, 3q26.32, 5q22.2, 5q31.1, 10p15.2, 10q26.13, 17q12
*602544	RETINITIS PIGMENTOSA 4; RP4		3q22.1
*602583	CYANOSIS, TRANSIENT NEONATAL; TNCY		11p15.4
*602681	HEME OXYGENASE 1 DEFICIENCY; HMOX1D		22q12.3
*602690	ENCEPHALOPATHY DUE TO DEFECTIVE MITOCHONDRIAL AND PEROXISOMAL FISSION 1; EMPF1		12p11.21
*602694	MAPLE SYRUP URINE DISEASE, MILD VARIANT; MSUDMV		4q22.1
*602698	MITOCHONDRIAL DNA DEPLETION SYNDROME 12B (CARDIOMYOPATHIC TYPE), AUTOSOMAL RECESSIVE; MTDPS12B		4q35.1
*602699	MITOCHONDRIAL DNA DEPLETION SYNDROME 13 (ENCEPHALOMYOPATHIC TYPE); MTDPS13		6q16.1-q16.2
*602728	LIPODYSTROPHY, FAMILIAL PARTIAL, TYPE 6; FPLD6		19q13.2
*602736	CATARACTS, GROWTH HORMONE DEFICIENCY, SENSORY NEUROPATHY, SENSORINEURAL HEARING LOSS, AND SKELETAL DYSPLASIA; CAGSSS		1q41
*602751	COENZYME Q10 DEFICIENCY, PRIMARY, 7; COQ10D7		9q34.11
*602754	MITOCHONDRIAL SHORT-CHAIN ENOYL-CoA HYDRATASE 1 DEFICIENCY; ECHS1D		10q26.3
*602774	LETHAL CONGENITAL CONTRACTURE SYNDROME 8; LCCS8		12q13.12
*602917	MULTIPLE MITOCHONDRIAL DYSFUNCTIONS SYNDROME 4; MMDS4		14q24.3
*602958	LEUKODYSTROPHY, HYPOMYELINATING, 10; HLD10		1q42.12
*602969	MITOCHONDRIAL COMPLEX IV DEFICIENCY, NUCLEAR TYPE 13; MC4DN13		1q42.2
*603024	MOHR-TRANEBJAERG SYNDROME; MTS		Xq22.1
*603028	MENTAL RETARDATION, X-LINKED, SYNDROMIC, TURNER TYPE; MRXST		Xp11.22
*603065	LINEAR SKIN DEFECTS WITH MULTIPLE CONGENITAL ANOMALIES 1; LSDMCA1		Xp22.2
*603068	MUSCULAR DYSTROPHY, DUCHENNE TYPE; DMD		Xp21.2-p21.1
*603178	CARDIAC VALVULAR DYSPLASIA, X-LINKED; CVD1		Xq28
*603275	ALZHEIMER DISEASE, SUSCEPTIBILITY TO, MITOCHONDRIAL
*603308	DIABETES AND DEAFNESS, MATERNALLY INHERITED; MIDD
*603322	DIARRHEA, CHRONIC, WITH VILLOUS ATROPHY
*603348	MYOPATHY, LACTIC ACIDOSIS, AND SIDEROBLASTIC ANEMIA 1; MLASA1		12q24.33
*603359	MYOPATHY, MYOFIBRILLAR, 1; MFM1		2q35
*603435	TRICHOTHIODYSTROPHY 1, PHOTOSENSITIVE; TTD1		19q13.32
*603466	TRIMETHYLAMINURIA; TMAU		1q24.3
*603485	EXERCISE INTOLERANCE, RIBOFLAVIN-RESPONSIVE; RREI		8q22.3
*603518	SHORT STATURE, DEVELOPMENTAL DELAY, AND CONGENITAL HEART DEFECTS; SDDHD		3p21.1
*603644	SPASTIC PARAPLEGIA 77, AUTOSOMAL RECESSIVE; SPG77		6p25.1
*603645	MITOCHONDRIAL DNA DEPLETION SYNDROME 15 (HEPATOCEREBRAL TYPE); MTDPS15		10q21.1
*603646	ENCEPHALOPATHY, PROGRESSIVE, EARLY-ONSET, WITH BRAIN EDEMA AND/OR LEUKOENCEPHALOPATHY, 1; PEBEL1		1q22
*603683	SUDDEN CARDIAC FAILURE, ALCOHOL-INDUCED; SCFAI		4q24
*603687	MYOPATHY, MYOFIBRILLAR, 8; MFM8		12p12.1
*603690	DYSTONIA, CHILDHOOD-ONSET, WITH OPTIC ATROPHY AND BASAL GANGLIA ABNORMALITIES; DYTOABG		1p35.3
*603735	BILE ACID SYNTHESIS DEFECT, CONGENITAL, 6; CBAS6		3p14.3
*603749	BRACHYCEPHALY, TRICHOMEGALY, AND DEVELOPMENTAL DELAY; BTDD		5q14.2
*603780	IMMUNODEFICIENCY 71 WITH INFLAMMATORY DISEASE AND CONGENITAL THROMBOCYTOPENIA; IMD71		7q22.1
*603790	KERATOCONUS 9; KTCN9		2q21.1
*603791	BETA-GLUCOPYRANOSIDE TASTING; BGLPT		7q31.32
*603842	IMMUNODEFICIENCY 57 WITH AUTOINFLAMMATION; IMD57		6p25.2
*603843	NEURODEGENERATION, CHILDHOOD-ONSET, STRESS-INDUCED, WITH VARIABLE ATAXIA AND SEIZURES; CONDSIAS		1p34.3
*603850	SPINOCEREBELLAR ATAXIA, AUTOSOMAL RECESSIVE 27; SCAR27		1p12
*603863	MITOCHONDRIAL DNA DEPLETION SYNDROME 16 (HEPATIC TYPE); MTDPS16		17q23.3
*603864	MYOPATHY, CONGENITAL, WITH STRUCTURED CORES AND Z-LINE ABNORMALITIES; MYOCOZ		1q43
*603967	SPASTIC PARAPLEGIA 81, AUTOSOMAL RECESSIVE; SPG81		2p23.3
*603968	MITOCHONDRIAL COMPLEX I DEFICIENCY, NUCLEAR TYPE 34; MC1DN34		17q25.3
*604046	MITOCHONDRIAL DNA DEPLETION SYNDROME 18; MTDPS18		14q13.3
*604190	IMMUNODEFICIENCY 66; IMD66		22q13.1-q13.2
*604223	SORBITOL DEHYDROGENASE DEFICIENCY WITH PERIPHERAL NEUROPATHY; SORDD		15q21.1
*604256	OPTIC ATROPHY 12; OPA12		18p11.21
*604272	IMMUNODEFICIENCY 73B WITH DEFECTIVE NEUTROPHIL CHEMOTAXIS AND LYMPHOPENIA; IMD73B		22q13.1
*604299	MITOCHONDRIAL COMPLEX I DEFICIENCY, NUCLEAR TYPE 35; MC1DN35		16p13.3
*604455	MITOCHONDRIAL COMPLEX IV DEFICIENCY, NUCLEAR TYPE 17; MC4DN17		14q32.33
*604479	NEURODEVELOPMENTAL DISORDER WITH CARDIOMYOPATHY, SPASTICITY, AND BRAIN ABNORMALITIES; NEDCASB		12q13.3
*604480	MITOCHONDRIAL COMPLEX II DEFICIENCY, NUCLEAR TYPE 3; MC2DN3		11q23.1
*604481	APNEA, OBSTRUCTIVE SLEEP
*604486	MAJOR AFFECTIVE DISORDER 1; MAFD1		18p		4095
*604492	ALPHA-KETOGLUTARATE DEHYDROGENASE DEFICIENCY		7p13
*604517	INCLUSION BODY MYOSITIS
*604526	SCLERODERMA, FAMILIAL PROGRESSIVE	CREST SYNDROME, INCLUDED
*604581	POLYCYSTIC OVARY SYNDROME 1; PCOS1		19p13.2	19:6900000-12600000	5120
*604598	3-HYDROXYISOBUTYRIC ACIDURIA
*604611	FATTY LIVER DISEASE, NONALCOHOLIC, SUSCEPTIBILITY TO, 1; NAFLD1	LIVER DISEASE, ALCOHOLIC, SUSCEPTIBILITY TO, 1, INCLUDED	22q13	22:37200000-50818468	100380876
*604626	MUSCULAR DYSTROPHY, ADULT-ONSET, WITH LEUKOENCEPHALOPATHY
*604712	ENCEPHALOMYOPATHY, MITOCHONDRIAL, DUE TO VOLTAGE-DEPENDENT ANION CHANNEL DEFICIENCY
*604723	ACONITASE, MITOCHONDRIAL; ACO2		22q13.2	22:41468755-41528978	50
*604733	ACTININ, ALPHA-3; ACTN3		11q13.2	11:66546394-66563333	89
*604769	SIGNAL TRANSDUCER AND ACTIVATOR OF TRANSCRIPTION 3; STAT3		17q21.2	17:42313323-42388501	6774
*604775	ACTIN, ALPHA, SKELETAL MUSCLE 1; ACTA1		1q42.13	1:229431244-229434093	58
*604780	ATP SYNTHASE F1, SUBUNIT BETA; ATP5F1B		12q13.3	12:56638174-56645983	506
*604824	FERREDOXIN REDUCTASE; FDXR		17q25.1	17:74862496-74872993	2232
*604853	ALCOHOL DEHYDROGENASE 5, CHI POLYPEPTIDE; ADH5		4q23	4:99070977-99088787	128
*604933	AMILORIDE-BINDING PROTEIN 1; ABP1		7q36.1	7:150824874-150861503	26
*604965	SERPIN PEPTIDASE INHIBITOR, CLADE A, MEMBER 1; SERPINA1		14q32.13	14:94376746-94390653	5265
*604976	APOLIPOPROTEIN E; APOE		19q13.32	19:44905795-44909392	348
*604983	ATP CITRATE LYASE; ACLY		17q21.2	17:41866915-41930541	47
*605030	CEA CELL ADHESION MOLECULE 1; CEACAM1	CEA CELL ADHESION MOLECULE PSEUDOGENES, INCLUDED	19q13.2	19:42507305-42528481	634
*605162	COLLAGEN, TYPE XVII, ALPHA-1; COL17A1		10q25.1	10:104031285-104085879	1308
*605166	CATHEPSIN G; CTSG		14q12	14:24573517-24576249	1511
*605168	CELL DIVISION CYCLE 25A; CDC25A		3p21.31	3:48157145-48188416	993
*605180	CHLORIDE CHANNEL 1, SKELETAL MUSCLE; CLCN1		7q34	7:143316110-143352082	1180
*605235	CYTOCHROME P450, SUBFAMILY IID, POLYPEPTIDE 6; CYP2D6		22q13.2	22:42126498-42130809	1565
*605245	D-AMINO ACID OXIDASE; DAO		12q24.11	12:108880029-108901042	1610
*605248	D-ASPARTATE OXIDASE; DDO		6q21	6:110388320-110415574	8528
*605263	DIHYDROLIPOAMIDE S-SUCCINYLTRANSFERASE; DLST		14q24.3	14:74881912-74903742	1743
*605278	INSULIN RECEPTOR SUBSTRATE 2; IRS2		13q34	13:109752694-109786582	8660
*605279	NADH-UBIQUINONE OXIDOREDUCTASE SUBUNIT A6; NDUFA6		22q13.2	22:42085525-42090771	4700
*605303	A DISINTEGRIN AND METALLOPROTEINASE DOMAIN 10; ADAM10		15q21.3	15:58588808-58749706	102
*605315	HEAT-SHOCK 27-KD PROTEIN 1; HSPB1		7q11.23	7:76302672-76304291	3315
*605345	SERINE/THREONINE PROTEIN KINASE 11; STK11		19p13.3	19:1205777-1228430	6794
*605367	GLUTATHIONE S-TRANSFERASE, ALPHA-4; GSTA4		6p12.2	6:52977951-52995331	2941
*605368	LON PEPTIDASE 1, MITOCHONDRIAL; LONP1		19p13.3	19:5691833-5720451	9361
*605394	AMINE OXIDASE, COPPER-CONTAINING, 3; AOC3		17q21.31	17:42851181-42858129	8639
*605435	SOLUTE CARRIER FAMILY 23 (NUCLEOBASE TRANSPORTER), MEMBER 1; SLC23A1		5q31.2	5:139367195-139384552	9963
*605441	SOLUTE CARRIER FAMILY 23 (NUCLEOBASE TRANSPORTER), MEMBER 2; SLC23A2		20p13	20:4852357-5010312	9962
*605450	TYROSYL-DNA PHOSPHODIESTERASE 1; TDP1		14q32.11	14:89954922-90044767	55775
*605482	STIP1 HOMOLOGOUS AND U BOX-CONTAINING PROTEIN 1; STUB1		16p13.3	16:680409-682800	10273
*605490	EXCISION REPAIR, COMPLEMENTING DEFECTIVE, IN CHINESE HAMSTER, 2; ERCC2		19q13.32	19:45349836-45370646	2068
*605597	EXCISION REPAIR, COMPLEMENTING DEFECTIVE, IN CHINESE HAMSTER, 1; ERCC1		19q13.32	19:45407333-45451546	2067
*605609	UTROPHIN; UTRN		6q24.2	6:144285260-144853033	7402
*605610	ELASTIN; ELN		7q11.23	7:74027771-74069906	2006
*605648	ENDOGLIN; ENG		9q34.11	9:127815011-127854772	2022
*605692	SELECTIN E; SELE		1q24.2	1:169722639-169734078	6401
*605733	ERYTHROPOIETIN; EPO		7q22.1	7:100720467-100723699	2056
*605810	EUKARYOTIC TRANSLATION INITIATION FACTOR 4E; EIF4E		4q23	4:98879275-98929132	1977
*605821	FERRITIN LIGHT CHAIN; FTL		19q13.33	19:48965308-48966878	2512
*605849	GLUTAMATE DEHYDROGENASE 1; GLUD1		10q23.2	10:87050201-87094842	2746
*605921	GLUTATHIONE PEROXIDASE 3; GPX3		5q33.1	5:151020590-151028987	2878
*606009	GLYCERALDEHYDE-3-PHOSPHATE DEHYDROGENASE; GAPDH		12p13.31	12:6534516-6538370	2597
*606016	GLYOXALASE I; GLO1		6p21.2	6:38675924-38703144	2739
*606081	HEMOGLOBIN--ALPHA LOCUS 1; HBA1		16p13.3	16:176679-177521	3039
*606145	INDOLEAMINE 2,3-DIOXYGENASE; IDO1		8p11.21	8:39913890-39928789	3620
*606152	INTERFERON, GAMMA; IFNG		12q15	12:68154767-68159739	3458
*606173	IRON-RESPONSIVE ELEMENT-BINDING PROTEIN 2; IREB2		15q25.1	15:78437430-78501452	3658
*606211	JANUS KINASE 2; JAK2	JAK2/ETV6 FUSION GENE, INCLUDED	9p24.1	9:4984389-5129947	3717
*606212	KERATIN 8, TYPE II; KRT8		12q13.13	12:52897190-52949859	3856
*606231	FIBROBLAST GROWTH FACTOR 7; FGF7		15q21.2	15:49423241-49488774	2252
*606350	LYSYL OXIDASE-LIKE 1; LOXL1		15q24.1	15:73926461-73952136	4016
*606411	MALIC ENZYME 1; ME1		6q14.2	6:83210401-83431077	4199
*606418	METALLOTHIONEIN 1A; MT1A		16q13	16:56638665-56640086	4489
*606424	MYOSIN, HEAVY CHAIN 2, SKELETAL MUSCLE, ADULT; MYH2		17p13.1	17:10521147-10549657	4620
*606426	MIDKINE; MDK		11p11.2	11:46380783-46383836	4192
*606441	NITRIC OXIDE SYNTHASE 2; NOS2		17q11.2	17:27756765-27800528	4843
*606544	NITRIC OXIDE SYNTHASE 1; NOS1	NITRIC OXIDE SYNTHASE, NEURONAL, INCLUDED	12q24.22	12:117208141-117361625	4842
*606583	CEA CELL ADHESION MOLECULE 6; CEACAM6		19q13.2	19:41755528-41772210	4680
*606599	NUCLEAR FACTOR KAPPA-B, SUBUNIT 1; NFKB1	NFKB p105, INCLUDED	4q24	4:102501265-102617301	4790
*606607	B-RAF PROTOONCOGENE, SERINE/THREONINE KINASE; BRAF	BRAF/AKAP9 FUSION GENE, INCLUDED	7q34	7:140713327-140924928	673
*606623	ERB-B2 RECEPTOR TYROSINE KINASE 2; ERBB2	HERSTATIN, INCLUDED	17q12	17:39688093-39728659	2064
*606639	NBR1 AUTOPHAGY CARGO RECEPTOR; NBR1		17q21.31	17:43170309-43211687	4077
*606663	6-PHOSPHOGLUCONATE DEHYDROGENASE; PGD		1p36.22	1:10399063-10420510	5226
*606673	PHOSPHOLAMBAN; PLN		6q22.31	6:118548295-118561715	5350
*606794	PHOSPHOLIPASE A2, GROUP IB; PLA2G1B		12q24.31	12:120322114-120327778	5319
*606820	RIBONUCLEASE/ANGIOGENIN INHIBITOR 1; RNH1		11p15.5	11:494511-507254	6050
*606829	PROLIFERATING CELL NUCLEAR ANTIGEN; PCNA		20p12.3	20:5114952-5126621	5111
*606831	PROTEIN-TYROSINE PHOSPHATASE, NONRECEPTOR-TYPE, 1; PTPN1		20q13.13	20:50510382-50585240	5770
*606846	PYRUVATE DEHYDROGENASE, BETA POLYPEPTIDE; PDHB		3p14.3	3:58427629-58433831	5162
*606866	RAS-ASSOCIATED PROTEIN RAB5A; RAB5A		3p24.3	3:19947096-19985174	5868
*606887	REPLICATION PROTEIN A1, 70-KD; RPA1		17p13.3	17:1830004-1900081	6117
*606934	RHODOPSIN; RHO		3q22.1	3:129528638-129535343	6010
*606980	SORBITOL DEHYDROGENASE; SORD	SORBITOL DEHYDROGENASE 2, INCLUDED; SORD2, INCLUDED	15q21.1	15:45023194-45077184	6652
*606999	STEROL CARRIER PROTEIN 2; SCP2		1p32.3	1:52927275-53051697	6342
*607032	MATRIX METALLOPROTEINASE 3; MMP3		11q22.2	11:102835800-102843608	4314
*607047	SUPEROXIDE DISMUTASE 3; SOD3	SUPEROXIDE DISMUTASE, ELEVATED EXTRACELLULAR, INCLUDED	4p15.2	4:24795477-24800844	6649
*607118	TRANSFERRIN; TF		3q22.1	3:133661997-133796640	7018
*607198	HRAS PROTOONCOGENE, GTPase; HRAS		11p15.5	11:532241-535575	3265
*607207	KRAS PROTOONCOGENE, GTPase; KRAS	V-KI-RAS1 PSEUDOGENE, INCLUDED; KRAS1P, INCLUDED	12p12.1	12:25205245-25250928	3845
*607251	TSC COMPLEX SUBUNIT 2; TSC2		16p13.3	16:2047803-2089490	7249
*607274	UBIQUINOL-CYTOCHROME c REDUCTASE CORE PROTEIN II; UQCRC2		16p12.2	16:21953360-21983659	7385
*607381	CYTOCHROME P450, SUBFAMILY XXVIA, POLYPEPTIDE 1; CYP26A1		10q23.33	10:93073474-93077884	1592
*607429	AMINE OXIDASE, COPPER-CONTAINING, 2; AOC2		17q21.31	17:42844579-42850706	314
*607536	POLYADENYLATE-BINDING PROTEIN, NUCLEAR, 1; PABPN1		14q11.2	14:23321456-23326162	8106
*607544	HYPOCRETIN; HCRT	OREXIN A, INCLUDED	17q21.2	17:42184059-42185451	3060
*607585	DYNAMIN 2; DNM2		19p13.2	19:10718078-10831902	1785
*607599	HYPOCRETIN RECEPTOR 1; HCRTR1		1p35.2	1:31617688-31632517	3061
*607633	OPTINEURIN; OPTN		10p13	10:13100081-13138307	10133
*607657	PARAOXONASE 2; PON2		7q21.3	7:95404861-95435027	5445
*607729	G PROTEIN-COUPLED RECEPTOR 37; GPR37		7q31.33	7:124743884-124765791	2861
*607767	NADH-UBIQUINONE OXIDOREDUCTASE Fe-S PROTEIN 4; NDUFS4		5q11.2	5:53560609-53683337	4724
*607790	NUCLEAR FACTOR OF ACTIVATED T CELLS, CYTOPLASMIC, CALCINEURIN-DEPENDENT 3; NFATC3		16q22.1	16:68085369-68229258	4775
*607878	NUCLEAR FACTOR OF ACTIVATED T CELLS, CYTOPLASMIC, CALCINEURIN-DEPENDENT 4; NFATC4		14q12	14:24366910-24379603	4776
*607915	ATP SYNTHASE, H+ TRANSPORTING, MITOCHONDRIAL FO COMPLEX, SUBUNIT C, ISOFORM 3; ATP5G3		2q31.1	2:175176257-175181709	518
*607916	AT-RICH INTERACTION DOMAIN-CONTAINING PROTEIN 1A; ARID1A		1p36.11	1:26696014-26782103	8289
*607945	NUCLEAR RECEPTOR SUBFAMILY 1, GROUP I, MEMBER 2; NR1I2	PAR2, INCLUDED	3q13.33	3:119782100-119818486	8856
*607946	DUAL-SPECIFICITY PHOSPHATASE 2; DUSP2		2q11.2	2:96143165-96145467	1844
*607975	ALDEHYDE DEHYDROGENASE 6 FAMILY, MEMBER A1; ALDH6A1		14q24.3	14:74056846-74084452	4329
*608021	PHOSPHATIDYLINOSITOL 4-PHOSPHATE 5-KINASE, TYPE I, ALPHA; PIP5K1A		1q21.3	1:151197953-151249535	8394
*608047	NADH-UBIQUINONE OXIDOREDUCTASE 1 BETA SUBCOMPLEX, 6; NDUFB6		9p21.1	9:32553000-32573158	4712
*608142	NADH-UBIQUINONE OXIDOREDUCTASE SUBUNIT A8; NDUFA8		9q33.2	9:122132465-122159778	4702
*608309	ELAV-LIKE RNA-BINDING PROTEIN 1; ELAVL1		19p13.2	19:7958572-8005640	1994
*608348	CYTOCHROME c OXIDASE ASSEMBLY FACTOR COX15; COX15		10q24.2	10:99694292-99732130	1355
*608388	ALDEHYDE DEHYDROGENASE 1 FAMILY, MEMBER A2; ALDH1A2		15q21.3	15:57953428-58065710	8854
*608440	SOLUTE CARRIER FAMILY 33 (ACETYL-CoA TRANSPORTER), MEMBER 1; SLC33A1		3q25.31	3:155821023-155855357	9197
*608455	NADH-UBIQUINONE OXIDOREDUCTASE SUBUNIT B7; NDUFB7		19p13.12	19:14566077-14572065	4713
*608465	NADH-UBIQUINONE OXIDOREDUCTASE SUBUNIT B10; NDUFB10		16p13.3	16:1959537-1961974	4716
*608507	DYNAMIN 1-LIKE; DNM1L		12p11.21	12:32679295-32745649	10059
*608508	RING FINGER PROTEIN 7; RNF7		3q23	3:141738297-141747559	9616
*608512	COPPER CHAPERONE FOR SUPEROXIDE DISMUTASE; CCS		11q13.2	11:66593161-66606018	9973
*608536	SODIUM VOLTAGE-GATED CHANNEL, ALPHA SUBUNIT 4; SCN4A		17q23.3	17:63938553-63972917	6329
*608744	POLYMERASE, DNA, ETA; POLH		6p21.1	6:43576146-43620522	5429
*608757	SOLUTE CARRIER FAMILY 22 (ORGANIC CATION TRANSPORTER), MEMBER 4; SLC22A4		5q31.1	5:132294383-132344198	6583
*608759	ACTIN-RELATED PROTEIN 2/3 COMPLEX, SUBUNIT 1B; ARPC1B		7q22.1	7:99374253-99394815	10095
*608764	SCO CYTOCHROME c OXIDASE ASSEMBLY PROTEIN 2; SCO2		22q13.33	22:50523567-50526441	9997
*608844	ADAPTOR PROTEIN, PHOSPHOTYROSINE INTERACTION, PH DOMAIN, AND LEUCINE ZIPPER-CONTAINING PROTEIN 1; APPL1		3p14.3	3:57227728-57273470	26060
*608847	SARCOSINE DEHYDROGENASE; SARDH		9q34.2	9:133663073-133739957	1757
*608886	SIRTUIN 2; SIRT2		19q13.2	19:38878554-38899732	22933
*608918	VOLTAGE-DEPENDENT ANION CHANNEL 1; VDAC1		5q31.1	5:133971870-134070986	7416
*608933	ISOCITRATE DEHYDROGENASE 3, BETA SUBUNIT; IDH3B		20p13	20:2658393-2664215	3420
*608934	AFG3-LIKE MATRIX AAA PEPTIDASE, SUBUNIT 2; AFG3L2		18p11.21	18:12328943-12377308	10939
*608972	MALIC ENZYME 3; ME3		11q14.2	11:86441107-86674745	10873
*608986	RIBONUCLEOTIDE REDUCTASE REGULATORY TP53 INDUCIBLE SUBUNIT M2B; RRM2B		8q22.3	8:102204500-102238960	50484
*609007	TRYPTOPHANYL-tRNA SYNTHETASE 2; WARS2		1p12	1:119031215-119140787	10352
*609023	PEROXIREDOXIN 3; PRDX3		10q26.11	10:119167719-119178811	10935
*609059	ABHYDROLASE DOMAIN-CONTAINING PROTEIN 5, LYSOPHOSPHATIDIC ACID ACYLTRANSFERASE; ABHD5		3p21.33	3:43690869-43734370	51099
*609063	KLOTHO; KL		13q13.1	13:33016062-33066142	9365
*609072	MITOCHONDRIAL RIBOSOMAL PROTEIN L28; MRPL28		16p13.3	16:366968-370537	10573
*609132	POLYMERASE, DNA, GAMMA-2; POLG2		17q23.3	17:64477784-64497053	11232
*609142	SERINE/THREONINE PROTEIN KINASE 3; STK3		8q22.2	8:98433047-98944328	6788
*609169	SOLUTE CARRIER FAMILY 38 (AMINO ACID TRANSPORTER), MEMBER 2; SLC38A2		12q13.11	12:46358187-46372773	54407
*609170	SOLUTE CARRIER FAMILY 2 (FACILITATED GLUCOSE TRANSPORTER), MEMBER 8; SLC2A8		9q33.3	9:127397139-127407897	29988
*609204	MUCOLIPIN 1; MCOLN1		19p13.2	19:7522623-7534008	57192
*609309	HISTONE DEACETYLASE 5; HDAC5		17q21.31	17:44076752-44123650	10014
*609312	AlkB HOMOLOG 1, HISTONE H2A DIOXYGENASE; ALKBH1		14q24.3	14:77672403-77708037	8846
*609412	BCL2/ADENOVIRUS E1B 19-KD PROTEIN-INTERACTING PROTEIN 3-LIKE; BNIP3L		8p21.2	8:26383053-26413126	665
*609413	PROTEIN KINASE D1; PRKD1		14q12	14:29576478-29927846	5587
*609448	HOLOCYTOCHROME C SYNTHASE; HCCS		Xp22.2	X:11111331-11123085	3052
*609728	ISOCITRATE DEHYDROGENASE 3, GAMMA SUBUNIT; IDH3G		Xq28	X:153785767-153794374	3421
*609751	GLUTAMATE DEHYDROGENASE 2; GLUD2		Xq24	X:121047609-121050093	2747
*609806	ATPase, H+ TRANSPORTING, LYSOSOMAL, ACCESSORY PROTEIN 1; ATP6AP1		Xq28	X:154428668-154436515	537
*609825	SOLUTE CARRIER FAMILY 25 (MITOCHONDRIAL CARRIER, BRAIN), MEMBER 14; SLC25A14		Xq26.1	X:130339891-130373359	9016
*609845	17-BETA-HYDROXYSTEROID DEHYDROGENASE X; HSD17B10		Xp11.22	X:53431257-53434375	3028
*610029	HISTONE DEACETYLASE 6; HDAC6		Xp11.23	X:48801397-48824981	10013
*610230	APOLIPOPROTEIN O; APOO		Xp22.11	X:23833347-23907937	79135
*610277	MITOGEN-ACTIVATED PROTEIN KINASE KINASE KINASE 15; MAP3K15		Xp22.12	X:19360058-19515507	389840
*610316	FORKHEAD TRANSCRIPTION FACTOR FOXL2; FOXL2		3q22.3	3:138944223-138947136	668
*610345	F-BOX ONLY PROTEIN 7; FBXO7		22q12.3	22:32474681-32498828	25793
*610564	TRANSIENT RECEPTOR POTENTIAL CATION CHANNEL, SUBFAMILY M, MEMBER 7; TRPM7	TRPM7/CYP19A1 FUSION GENE, INCLUDED	15q21.2	15:50557157-50686796	54822
*610602	PRELI DOMAIN-CONTAINING PROTEIN 1; PRELID1		5q35.3	5:177303798-177306948	27166
*610603	ERYTHROID-ASSOCIATED FACTOR; ERAF		16p11.2	16:31527899-31528802	51327
*610624	DIMETHYLGLYCINE DEHYDROGENASE; DMGDH		5q14.1	5:78997563-79069673	29958
*610632	DOUBLE HOMEOBOX PROTEIN 4; DUX4	D4Z4 MACROSATELLITE REPEAT, INCLUDED	4q35.2	4:190173773-190185910	100288687
*610641	GRPE-LIKE 1, MITOCHONDRIAL; GRPEL1		4p16.1	4:7058894-7068063	80273
*610648	ADAPTOR PROTEIN, PHOSPHOTYROSINE INTERACTION, PH DOMAIN, AND LEUCINE ZIPPER-CONTAINING PROTEIN 2; APPL2		12q23.3	12:105173296-105236173	55198
*610677	EGL9 FAMILY HYPOXIA-INDUCIBLE FACTOR 3; EGLN3		14q13.1	14:33924226-33951073	112399
*610727	PEROXIREDOXIN 5; PRDX5		11q13.1	11:64318120-64321810	25824
*610775	PROTEASOME SUBUNIT, ALPHA-TYPE, 7; PSMA7		20q13.33	20:62136732-62143393	5688
*610783	LYSYL OXIDASE-LIKE 2; LOXL2		8p21.3	8:23296896-23404119	4017
*610895	BETA-UREIDOPROPIONASE; UPB1		22q11.23	22:24495059-24528680	51733
*611023	GLUTAREDOXIN 2; GLRX2		1q31.2	1:193096464-193106113	51022
*611037	NLR FAMILY, CASPASE RECRUITMENT DOMAIN-CONTAINING 4; NLRC4		2p22.3	2:32224448-32265742	58484
*611045	MITOCHONDRIAL RIBOSOMAL PROTEIN L49; MRPL49		11q13.1	11:65122182-65127370	740
*611065	SULFITE OXIDASE; SUOX		12q13.2	12:55992546-56005524	6821
*611140	NADH DEHYDROGENASE (UBIQUINONE) COMPLEX I, ASSEMBLY FACTOR 1; NDUFAF1		15q15.1	15:41387352-41402500	51103
*611153	GALACTOSE-1-PHOSPHATE URIDYLYLTRANSFERASE; GALT	GALT/IL11RA SPLICED READ-THROUGH TRANSCRIPT, INCLUDED	9p13.3	9:34646674-34651034	2592
*611227	SMG1 NONSENSE-MEDIATED mRNA DECAY-ASSOCIATED PI3K-RELATED KINASE; SMG1		16p12.3	16:18804857-18926427	23049
*611340	UBIQUITIN-SPECIFIC PROTEASE 14; USP14		18p11.32	18:158556-214628	9097
*611374	TRANSLOCASE OF INNER MITOCHONDRIAL MEMBRANE 50; TIMM50		19q13.2	19:39480837-39493778	92609
*611375	CREB-REGULATED TRANSCRIPTION COACTIVATOR 1; CRTC1	MECT1/MAML2 FUSION GENE, INCLUDED	19p13.11	19:18683620-18782332	23373
*611507	RETINOL DEHYDROGENASE 10; RDH10		8q21.11	8:73294601-73325280	157506
*611530	XANTHINE DEHYDROGENASE; XDH		2p23.1	2:31334319-31414776	7498
*611552	TET METHYLCYTOSINE DIOXYGENASE 1; TET1		10q21.3	10:68560336-68700793	80312
*611592	SELENOPROTEIN I; SELENOI		2p23.3	2:26346142-26395884	85465
*611647	SELENOPROTEIN K; SELENOK		3p21.1	3:53884416-53891858	58515
*611707	WAP, FOLLISTATIN, IMMUNOGLOBULIN, KUNITZ, AND NTR DOMAINS-CONTAINING PROTEIN 1; WFIKKN1		16p13.3	16:630984-634116	117166
*611740	UBIQUITIN-PROTEIN LIGASE E3B; UBE3B		12q24.11	12:109477409-109543627	89910
*611766	BRANCHED-CHAIN KETO ACID DEHYDROGENASE E1, ALPHA POLYPEPTIDE; BCKDHA		19q13.2	19:41397817-41425001	593
*611821	EVOLUTIONARILY-CONSERVED SIGNALING INTERMEDIATE IN TOLL PATHWAY; ECSIT		19p13.2	19:11505928-11529133	51295
*611822	LACTAMASE, BETA; LACTB		15q22.2	15:63121805-63142061	114294
*611823	MITOFUSIN 2; MFN2		1p36.22	1:11980214-12013507	9927
*611824	CYTOCHROME b(-245), ALPHA SUBUNIT; CYBA		16q24.2	16:88643288-88651078	1535
*611825	NICOTINAMIDE PHOSPHORIBOSYLTRANSFERASE; NAMPT		7q22.3	7:106248297-106284982	10135
*611826	CREB-REGULATED TRANSCRIPTION COACTIVATOR 2; CRTC2		1q21.3	1:153947674-153958642	200186
*611827	CREB-REGULATED TRANSCRIPTION COACTIVATOR 3; CRTC3		15q26.1	15:90529914-90645344	64784
*611828	PATATIN-LIKE PHOSPHOLIPASE DOMAIN-CONTAINING PROTEIN 2; PNPLA2		11p15.5	11:818889-825572	57104
*611829	F-BOX AND WD40 DOMAIN PROTEIN 5; FBXW5		9q34.3	9:136940434-136944773	54461
*611830	CEA CELL ADHESION MOLECULE 3; CEACAM3				1084
*611831	GLYCERALDEHYDE-3-PHOSPHATE DEHYDROGENASE, SPERMATOGENIC; GAPDHS		19q13.12	19:35533455-35545318	26330
*611832	DOPAMINE BETA-HYDROXYLASE, PLASMA; DBH		9q34.2	9:133636362-133659328	1621
*611833	THIOREDOXIN DOMAIN-CONTAINING PROTEIN 12; TXNDC12		1p32.3	1:52020130-52056170	51060
*611834	HYDROXYMETHYLBILANE SYNTHASE; HMBS		11q23.3	11:119084863-119093548	3145
*611835	SUCRASE-ISOMALTASE; SI		3q26.1	3:164978897-165078495	6476
*611836	tRNA 5-METHYLAMINOMETHYL-2-THIOURIDYLATE METHYLTRANSFERASE; TRMU		22q13.31	22:46335713-46357339	55687
*611837	ACYLGLYCEROL KINASE; AGK		7q34	7:141551409-141662152	55750
*611838	ADP-RIBOSYLHYDROLASE-LIKE 2; ADPRHL2		1p34.3	1:36088884-36093931	54936
*611839	MITOCHONDRIAL CALCIUM UPTAKE PROTEIN 2; MICU2		13q12.11	13:21492690-21604204	221154
*611840	TERMINAL URIDYLYL TRANSFERASE 1, U6 snRNA-SPECIFIC; TUT1				64852
*611841	LSM14A mRNA PROCESSING BODY ASSEMBLY FACTOR; LSM14A		19q13.11	19:34172498-34229287	26065
*611842	TRUB PSEUDOURIDINE SYNTHASE FAMILY MEMBER 2; TRUB2		9q34.11	9:128305158-128322446	26995
*611843	TP53-INDUCED GLYCOLYSIS AND APOPTOSIS REGULATOR; TIGAR		12p13.32	12:4321212-4360027	57103
*611844	TELOMERE MAINTENANCE 2; TELO2		16p13.3	16:1493344-1510458	9894
*611845	XPA, DNA DAMAGE RECOGNITION AND REPAIR FACTOR; XPA		9q22.33	9:97654397-97697402	7507
*611846	HYDROGEN VOLTAGE-GATED CHANNEL 1; HVCN1		12q24.11	12:110648685-110704944	84329
*611847	AUTOPHAGY-RELATED 4D CYSTEINE PEPTIDASE; ATG4D		19p13.2	19:10543896-10553417	84971
*611848	CDGSH IRON SULFUR DOMAIN PROTEIN 2; CISD2		4q24	4:102868991-102892806	493856
*611849	NEUROLYSIN; NLN		5q12.3	5:65722204-65829282	57486
*611850	NICOTINATE PHOSPHORIBOSYLTRANSFERASE; NAPRT		8q24.3	8:143574584-143578348	93100
*611851	ARV1 HOMOLOG, FATTY ACID HOMEOSTASIS MODULATOR; ARV1		1q42.2	1:230979081-231000732	64801
*611852	MYELIN PROTEIN ZERO-LIKE 3; MPZL3		11q23.3	11:118226689-118252364	196264
*611853	MITOCHONDRIAL RIBOSOMAL PROTEIN L1; MRPL1		4q21.1	4:77862679-77952789	65008
*611854	MITOCHONDRIAL RIBOSOMAL PROTEIN L2; MRPL2		6p21.1	6:43054028-43060179	51069
*611855	MITOCHONDRIAL RIBOSOMAL PROTEIN L4; MRPL4		19p13.2	19:10251950-10260054	51073
*611856	MITOCHONDRIAL RIBOSOMAL PROTEIN L9; MRPL9		1q21.3	1:151759646-151763495	65005
*611857	MITOCHONDRIAL RIBOSOMAL PROTEIN L10; MRPL10		17q21.32	17:47823271-47831540	124995
*611858	MITOCHONDRIAL RIBOSOMAL PROTEIN L11; MRPL11		11q13.2	11:66435074-66438859	65003
*611859	MITOCHONDRIAL RIBOSOMAL PROTEIN L14; MRPL14		6p21.1	6:44113450-44127451	64928
*611911	MITOCHONDRIAL RIBOSOMAL PROTEIN L15; MRPL15		8q11.23	8:54135223-54148513	29088
*611932	MITOCHONDRIAL RIBOSOMAL PROTEIN L16; MRPL16		11q12.1	11:59806139-59810777	54948
*611933	MITOCHONDRIAL RIBOSOMAL PROTEIN L17; MRPL17		11p15.4	11:6680384-6683339	63875
*611971	MITOCHONDRIAL RIBOSOMAL PROTEIN L18; MRPL18		6q25.3	6:159789811-159798428	29074
*611972	MITOCHONDRIAL RIBOSOMAL PROTEIN L19; MRPL19		2p12	2:75646782-75662205	9801
*611973	MITOCHONDRIAL RIBOSOMAL PROTEIN L20; MRPL20		1p36.33	1:1401908-1407292	55052
*611974	MITOCHONDRIAL RIBOSOMAL PROTEIN L21; MRPL21		11q13.3	11:68891275-68903831	219927
*611975	MITOCHONDRIAL RIBOSOMAL PROTEIN L22; MRPL22		5q33.2	5:154941072-154969410	29093
*611976	MITOCHONDRIAL RIBOSOMAL PROTEIN L24; MRPL24		1q23.1	1:156737302-156741266	79590
*611977	MITOCHONDRIAL RIBOSOMAL PROTEIN L27; MRPL27		17q21.33	17:50367866-50373183	51264
*611978	MITOCHONDRIAL RIBOSOMAL PROTEIN L30; MRPL30		2q11.2	2:99181183-99199560	51263
*611979	MITOCHONDRIAL RIBOSOMAL PROTEIN L32; MRPL32		7p14.1	7:42932375-42937856	64983
*611980	MITOCHONDRIAL RIBOSOMAL PROTEIN L34; MRPL34		19p13.11	19:17302864-17306842	64981
*611981	MITOCHONDRIAL RIBOSOMAL PROTEIN L35; MRPL35		2p11.2	2:86199432-86213793	51318
*611982	MITOCHONDRIAL RIBOSOMAL PROTEIN L36; MRPL36		5p15.33	5:1798384-1801431	64979
*611983	MITOCHONDRIAL RIBOSOMAL PROTEIN L37; MRPL37		1p32.3	1:54200166-54225488	51253
*611984	MITOCHONDRIAL RIBOSOMAL PROTEIN L38; MRPL38		17q25.1	17:75898643-75904883	64978
*611985	MITOCHONDRIAL RIBOSOMAL PROTEIN L39; MRPL39		21q21.3	21:25585655-25607857	54148
*611986	MITOCHONDRIAL RIBOSOMAL PROTEIN L41; MRPL41		9q34.3	9:137551878-137552554	64975
*611987	MITOCHONDRIAL RIBOSOMAL PROTEIN L42; MRPL42		12q22	12:93467513-93516213	28977
*611988	MITOCHONDRIAL RIBOSOMAL PROTEIN L43; MRPL43		10q24.31	10:100977819-100987513	84545
*611989	MITOCHONDRIAL RIBOSOMAL PROTEIN L45; MRPL45		17q12	17:38297167-38323210	84311
*611990	MITOCHONDRIAL RIBOSOMAL PROTEIN L46; MRPL46		15q25.3	15:88459477-88467387	26589
*611991	MITOCHONDRIAL RIBOSOMAL PROTEIN L47; MRPL47		3q26.33	3:179588284-179604645	57129
*611992	MITOCHONDRIAL RIBOSOMAL PROTEIN L48; MRPL48		11q13.4	11:73787873-73865132	51642
*611993	MITOCHONDRIAL RIBOSOMAL PROTEIN L50; MRPL50		9q31.1	9:101387632-101398617	54534
*611994	MITOCHONDRIAL RIBOSOMAL PROTEIN L51; MRPL51		12p13.31	12:6491885-6493261	51258
*611995	MITOCHONDRIAL RIBOSOMAL PROTEIN L52; MRPL52		14q11.2	14:22829861-22835036	122704
*611996	MITOCHONDRIAL RIBOSOMAL PROTEIN L53; MRPL53		2p13.1	2:74471981-74472679	116540
*611997	MITOCHONDRIAL RIBOSOMAL PROTEIN L54; MRPL54		19p13.3	19:3762681-3767564	116541
*612035	MITOCHONDRIAL RIBOSOMAL PROTEIN L55; MRPL55		1q42.13	1:228106679-228111745	128308
*612090	IRON-SULFUR CLUSTER ASSEMBLY ENZYME; ISCU		12q23.3	12:108561462-108569383	23479
*612093	MITOCHONDRIAL RIBOSOMAL PROTEIN S5; MRPS5		2q11.1	2:95085368-95122002	64969
*612111	MITOCHONDRIAL RIBOSOMAL PROTEIN S6; MRPS6		21q22.11	21:34073577-34143029	64968
*612157	MITOCHONDRIAL RIBOSOMAL PROTEIN S9; MRPS9		2q12.1	2:105037468-105099959	64965
*612265	MITOCHONDRIAL RIBOSOMAL PROTEIN S10; MRPS10		6p21.1	6:42206800-42217869	55173
*612322	MITOCHONDRIAL RIBOSOMAL PROTEIN S11; MRPS11		15q25.3	15:88467707-88480775	64963
*612468	MITOCHONDRIAL RIBOSOMAL PROTEIN S15; MRPS15		1p34.3	1:36455717-36464383	64960
*612732	MITOCHONDRIAL RIBOSOMAL PROTEIN S17; MRPS17		7p11.2	7:55951876-55956499	51373
*612799	MITOCHONDRIAL RIBOSOMAL PROTEIN S18A; MRPS18A		6p21.1	6:43671201-43687792	55168
*612800	MITOCHONDRIAL RIBOSOMAL PROTEIN S18B; MRPS18B		6p21.33	6:30617319-30626392	28973
*612801	MITOCHONDRIAL RIBOSOMAL PROTEIN S18C; MRPS18C		4q21.23	4:83456057-83462297	51023
*612802	MITOCHONDRIAL RIBOSOMAL PROTEIN S21; MRPS21		1q21.2	1:150293841-150308978	54460
*612803	MITOCHONDRIAL RIBOSOMAL PROTEIN S24; MRPS24		7p13	7:43866557-43869516	64951
*612805	MITOCHONDRIAL RIBOSOMAL PROTEIN S26; MRPS26		20p13	20:3046051-3048249	64949
*612837	MITOCHONDRIAL RIBOSOMAL PROTEIN S27; MRPS27		5q13.2	5:72219402-72320239	23107
*612898	MITOCHONDRIAL RIBOSOMAL PROTEIN S30; MRPS30		5p12	5:44808946-44815513	10884
*613004	MITOCHONDRIAL RIBOSOMAL PROTEIN S31; MRPS31		13q14.11	13:40729127-40771206	10240
*613248	MITOCHONDRIAL RIBOSOMAL PROTEIN S33; MRPS33		7q34	7:141002609-141014951	51650
*613306	MITOCHONDRIAL RIBOSOMAL PROTEIN S35; MRPS35		12p11.22	12:27710772-27756294	60488
*613311	MITOCHONDRIAL RIBOSOMAL PROTEIN S36; MRPS36		5q13.2	5:69217759-69230157	92259
*613381	MITOCHONDRIAL RIBOSOMAL PROTEIN 63; MRP63		13q12.11	13:21176648-21179083	78988
*613386	GUANYLATE-BINDING PROTEIN 7; GBP7		1p22.2	1:89131741-89176002	388646
*613409	COPROPORPHYRINOGEN OXIDASE; CPOX		3q11.2	3:98569836-98593683	1371
*613520	ISOLEUCYL-tRNA SYNTHETASE 2; IARS2		1q41	1:220094131-220148040	55699
*613541	COENZYME Q4; COQ4		9q34.11	9:128322485-128334071	51117
*613577	PERILIPIN 5; PLIN5		19p13.3	19:4522530-4535223	440503
*613609	AlkB HOMOLOG 8, tRNA METHYLTRANSFERASE; ALKBH8		11q22.3	11:107502725-107565736	91801
*613664	CYSTATHIONINE BETA-SYNTHASE; CBS		21q22.3	21:43053189-43076872	875
*613669	PROTEASOME MATURATION PROTEIN; POMP		13q12.3	13:28659129-28678958	51371
*613725	LACCASE (MULTICOPPER REDUCTASE) DOMAIN-CONTAINING PROTEIN 1; LACC1		13q14.11	13:43879177-43893931	144811
*613782	HOMEOSTATIC IRON REGULATOR; HFE		6p22.2	6:26087346-26098342	3077
*613817	SMOOTHELIN-LIKE 1; SMTNL1		11q12.1	11:57537594-57550271	219537
*614106	MITOCHONDRIAL POLY(A) POLYMERASE; MTPAP		10p11.23	10:30309800-30349277	55149
*614351	SOLUTE CARRIER FAMILY 25, MEMBER 17; SLC25A27		6p12.3	6:46652944-46678189	9481
*614530	MUSCULAR LMNA-INTERACTING PROTEIN; MLIP		6p12.1	6:54018915-54266324	90523
*614632	NUCLEOPORIN, 93-KD; NUP93		16q13	16:56730128-56850285	9688
*614667	NADH-UBIQUINONE OXIDOREDUCTASE SUBUNIT A12; NDUFA12		12q22	12:94971332-95003696	55967
*614725	NITRIC OXIDE-ASSOCIATED PROTEIN 1; NOA1		4q12	4:56963349-56977605	84273
*614772	ERYTHROFERRONE; ERFE		2q37.3	2:238158969-238168889	151176
*614917	LONG INTERGENIC NONCODING RNA, REGULATOR OF REPROGRAMMING; LINC-ROR		18q21.31	18:57054558-57072118	100885779
*614918	ATP SYNTHASE MEMBRANE SUBUNIT DAPIT; ATP5MD		10q24.33	10:103389049-103396504	84833
*614919	NEGATIVE REGULATOR OF REACTIVE OXYGEN SPECIES; NRROS		3q29	3:196639693-196662003	375387
*614939	ADENYLATE KINASE 7; AK7		14q32.2	14:96392110-96489426	122481
*614981	ADENYLATE KINASE 8; AK8		9q34.13	9:132725573-132879045	158067
*615099	CYTOCHROME C OXIDASE ASSEMBLY FACTOR 7; COA7		1p32.3	1:52684448-52698346	65260
*615152	ENDOTHELIAL CELL SURFACE-EXPRESSED CHEMOTAXIS AND APOPTOSIS REGULATOR; ECSCR		5q31.2	5:139448559-139462742	641700
*615173	SPERMINE OXIDASE; SMOX		20p13	20:4148827-4187731	54498
*615204	TUMOR NECROSIS FACTOR-ALPHA-INDUCED PROTEIN 8-LIKE 1; TNFAIP8L1				126282
*615322	METHYLTRANSFERASE-LIKE 17; METTL17		14q11.2	14:20989979-20997034	64745
*615364	CLUSTERED MITOCHONDRIA, D. DISCOIDEUM, HOMOLOG OF; CLUH		17p13.3	17:2689386-2712019	23277
*615365	ENDOPLASMIC RETICULUM MEMBRANE PROTEIN COMPLEX, SUBUNIT 4; EMC4		15q14	15:34225015-34230155	51234
*615423	CASEINOLYTIC PEPTIDASE B; CLPB		11q13.4	11:72285494-72434556	81570
*615435	ALDO-KETO REDUCTASE FAMILY 1, MEMBER B15; AKR1B15		7q33	7:134549109-134579868	441282
*615437	MONOAMINE OXIDASE B; MAOB		Xp11.3	X:43766609-43882449	4129
*615498	ATP SYNTHASE 8; MTATP8	MITOCHONDRIAL COMPLEX V (ATP SYNTHASE) DEFICIENCY, MITOCHONDRIAL TYPE 2, INCLUDED; MC5DM2, INCLUDED			4509
*615564	RIBOSOMAL RNA, MITOCHONDRIAL, 12S; MTRNR1				4549
*615623	RIBOSOMAL RNA, MITOCHONDRIAL, 16S; MTRNR2	HUMANIN, INCLUDED; HN, INCLUDED			4550
*615736	TRANSFER RNA, MITOCHONDRIAL, ASPARAGINE; MTTN	MITOCHONDRIAL COMPLEX I DEFICIENCY, MITOCHONDRIAL TYPE 2, INCLUDED; MC1DM2, INCLUDED			4570
*615784	TRANSFER RNA, MITOCHONDRIAL, GLYCINE; MTTG				4563
*615831	TRANSFER RNA, MITOCHONDRIAL, LEUCINE, 2; MTTL2				4568
*615854	TRANSFER RNA, MITOCHONDRIAL, SERINE, 2; MTTS2				4575
*615869	TRANSFER RNA, MITOCHONDRIAL, TRYPTOPHAN; MTTW				4578
*615903	BCL2-LIKE 1; BCL2L1	BCL2-RELATED PROTEIN, LONG ISOFORM, INCLUDED; BCLXL, INCLUDED	20q11.21	20:31664451-31723962	598
*615921	ATP-BINDING CASSETTE, SUBFAMILY A, MEMBER 2; ABCA2		9q34.3	9:137007233-137028921	20
*616003	CARTILAGE OLIGOMERIC MATRIX PROTEIN; COMP		19p13.11	19:18782772-18791304	1311
*616091	NUDIX HYDROLASE 1; NUDT1		7p22.3	7:2242225-2251144	4521
*616184	INNER MEMBRANE PROTEIN, MITOCHONDRIAL; IMMT		2p11.2	2:86143931-86195462	10989
*616245	GUANYLATE-BINDING PROTEIN 1, INTERFERON-INDUCIBLE, 67-KD; GBP1		1p22.2	1:89052318-89065207	2633
*616254	GUANYLATE-BINDING PROTEIN 2, INTERFERON-INDUCIBLE; GBP2		1p22.2	1:89106131-89126113	2634
*616336	PEROXISOME BIOGENESIS FACTOR 5; PEX5		12p13.31	12:7188652-7218573	5830
*616344	CATHELICIDIN ANTIMICROBIAL PEPTIDE; CAMP	LL37, INCLUDED	3p21.31	3:48223494-48225484	820
*616406	IMMUNOGLOBULIN MU-BINDING PROTEIN 2; IGHMBP2		11q13.3	11:68903854-68940600	3508
*616658	SOLUTE CARRIER FAMILY 11 (PROTON-COUPLED DIVALENT METAL ION TRANSPORTER), MEMBER 2; SLC11A2		12q13.12	12:50952262-51028885	4891
*616715	CASPASE 3, APOPTOSIS-RELATED CYSTEINE PROTEASE; CASP3		4q35.1	4:184627695-184649446	836
*616800	MADS BOX TRANSCRIPTION ENHANCER FACTOR 2, POLYPEPTIDE C; MEF2C		5q14.3	5:88717116-88904104	4208
*616804	MADS BOX TRANSCRIPTION ENHANCER FACTOR 2, POLYPEPTIDE D; MEF2D		1q22	1:156463726-156500839	4209
*616820	NUCLEAR RESPIRATORY FACTOR 1; NRF1		7q32.2	7:129611719-129757075	4899
*616895	INOSITOL POLYPHOSPHATE-4-PHOSPHATASE, TYPE I, 107-KD; INPP4A		2q11.2	2:98444537-98594391	3631
*616942	MITOGEN-ACTIVATED KINASE KINASE KINASE 1; MAP3K1		5q11.2	5:56815542-56896151	4214
*616952	GLUTATHIONE SYNTHETASE; GSS		20q11.22	20:34928431-34956026	2937
*616967	INTERLEUKIN 15 RECEPTOR, ALPHA; IL15RA		10p15.1	10:5948896-5978740	3601
*617007	CYTOCHROME P450, SUBFAMILY IIC, POLYPEPTIDE 8; CYP2C8		10q23.33	10:95036771-95069496	1558
*617165	CYTOCHROME P450, SUBFAMILY IIC, POLYPEPTIDE 9; CYP2C9		10q23.33	10:94938657-94990090	1559
*617172	ISOCITRATE DEHYDROGENASE 3, ALPHA SUBUNIT; IDH3A		15q25.1	15:78149361-78171944	3419
*617209	ATR SERINE/THREONINE KINASE; ATR		3q23	3:142449234-142578792	545
*617210	PHOSPHATIDYLINOSITOL 3-KINASE, CATALYTIC, GAMMA; PIK3CG		7q22.3	7:106865281-106908979	5294
*617372	NASCENT POLYPEPTIDE-ASSOCIATED COMPLEX, ALPHA POLYPEPTIDE; NACA	SKELETAL MUSCLE NACA, INCLUDED; SKNAC, INCLUDED	12q13.3	12:56712426-56725298	4666
*617488	17-BETA-HYDROXYSTEROID DEHYDROGENASE VIII; HSD17B8		6p21.32	6:33204654-33206830	7923
*617491	SELENOPROTEIN P; SELENOP		5p12	5:42799879-42811891	6414
*617541	PEROXISOME PROLIFERATOR-ACTIVATED RECEPTOR-GAMMA; PPARG	PPARG1, INCLUDED	3p25.2	3:12287367-12434343	5468
*617583	NEUTROPHIL CYTOSOLIC FACTOR 4; NCF4		22q12.3	22:36861005-36878014	4689
*617630	ATAXIN 2; ATXN2		12q24.12	12:111452213-111599672	6311
*617840	NADH-UBIQUINONE OXIDOREDUCTASE SUBUNIT A5; NDUFA5		7q31.32	7:123536996-123601650	4698
*617851	POLYMERASE, RNA, MITOCHONDRIAL; POLRMT	POLYMERASE, RNA, NUCLEAR, SINGLE-POLYPEPTIDE, IV, INCLUDED; SPRNAPIV, INCLUDED	19p13.3	19:617220-633556	5442
*617878	NME/NM23 NUCLEOSIDE DIPHOSPHATE KINASE 3; NME3		16p13.3	16:1770319-1771749	4832
*618128	CYTOCHROME c OXIDASE, SUBUNIT 6A2; COX6A2		16p11.2	16:31427730-31428359	1339
*618190	RAS-RELATED C3 BOTULINUM TOXIN SUBSTRATE 2; RAC2		22q13.1	22:37225269-37244268	5880
*618211	CYTOCHROME c OXIDASE ASSEMBLY FACTOR COX10; COX10		17p12	17:14069503-14208676	1352
*618288	FERRITIN, MITOCHONDRIAL; FTMT		5q23.1	5:121851881-121852832	94033
*618334	PEROXISOME PROLIFERATOR-ACTIVATED RECEPTOR-GAMMA, COACTIVATOR 1, BETA; PPARGC1B		5q32	5:149730301-149857860	133522
*618461	ATP SYNTHASE, MITOCHONDRIAL F1 COMPLEX, ASSEMBLY FACTOR 2; ATPAF2		17p11.2	17:18015058-18039167	91647
*618545	ENDONUCLEASE VIII-LIKE 3; NEIL3				55247
*618583	WAP, FOLLISTATIN, IMMUNOGLOBULIN, KUNITZ, AND NTR DOMAINS-CONTAINING PROTEIN 2; WFIKKN2		17q21.33	17:50834583-50842352	124857
*618623	HUNTINGTIN; HTT		4p16.3	4:3074680-3243959	3064
*618626	CYTOCHROME c OXIDASE ASSEMBLY FACTOR 6; COA6		1q42.2	1:234373455-234385079	388753
*618738	V-SET AND TRANSMEMBRANE DOMAINS-CONTAINING PROTEIN 1; VSTM1		19q13.42	19:54040824-54063965	284415
*618756	METHENYLTETRAHYDROFOLATE SYNTHETASE DOMAIN-CONTAINING PROTEIN; MTHFSD		16q24.1	16:86530177-86555839	64779
*618764	SURVIVAL-ASSOCIATED MITOCHONDRIAL MELANOMA-SPECIFIC ONCOGENIC NONCODING RNA; SAMMSON		3p13	3:69999743-70015300	101927152
*618812	MITOCHONDRIAL CALCIUM UNIPORTER REGULATOR 1; MCUR1		6p23	6:13786548-13814993	63933
*618966	TRIPARTITE MOTIF-CONTAINING PROTEIN 35; TRIM35		8p21.2	8:27284885-27311271	23087
*618997	ANKYRIN REPEAT- AND ZINC FINGER DOMAIN-CONTAINING 1; ANKZF1		2q35	2:219229805-219236678	55139
*619198	G PROTEIN-COUPLED RECEPTOR 37-LIKE 1; GPR37L1		1q32.1	1:202118668-202133591	9283
*619225	TUBULIN, ALPHA-3D; TUBA3D		2q21.1	2:131476118-131482933	113457
+100650	GANGLIOSIDE-INDUCED DIFFERENTIATION-ASSOCIATED PROTEIN 2; GDAP2		1p12	1:117863484-117929620	54834
+106150	LUNG CANCER-ASSOCIATED TRANSCRIPT 1, NONCODING; LUCAT1		5q14.3	5:91302985-91314401	100505994
+125860	5-HYDROXYMETHYLCYTOSINE-BINDING PROTEIN, EMBRYONIC STEM CELL-SPECIFIC; HMCES		3q21.3	3:129278831-129306185	56941
+158105	MITOCHONDRIAL TRANSCRIPTION RESCUE FACTOR 1; MTRES1		6q21	6:107028198-107051585	51250
+168820	HIG1 HYPOXIA-INDUCIBLE DOMAIN FAMILY, MEMBER 1A; HIGD1A		3p22.1	3:42782907-42804489	25994
+170998	PHOSPHORYLATED C-TERMINAL DOMAIN-INTERACTING FACTOR 1; PCIF1		20q13.12	20:45934673-45948022	63935
+603570	TUBULIN TYROSINE LIGASE-LIKE 4; TTLL4		2q35	2:218710834-218757483	9654
212060	ABHYDROLASE DOMAIN-CONTAINING PROTEIN 10, DEPALMITOYLASE; ABHD10		3q13.2	3:111979025-111993367	55347
253590	SUCCINATE DEHYDROGENASE COMPLEX ASSEMBLY FACTOR 4; SDHAF4		6q13	6:70566929-70589568	135154
614520	RIBOSOMAL PROTEIN L13A; RPL13A		19q13.33	19:49487607-49492307	23521

## Sheet: Sheet2
*608047	NADH-UBIQUINONE OXIDOREDUCTASE 1 BETA SUBCOMPLEX	6	NDUFB6					1
*606887	REPLICATION PROTEIN A1	70-KD	RPA1					2
*614632	NUCLEOPORIN	93-KD	NUP93					55
*604933	AMILORIDE-BINDING PROTEIN 1	ABP1						a
*187700	TRANSFORMING	ACIDIC	COILED-COIL-CONTAINING PROTEIN 3	TACC3
*604983	ATP CITRATE LYASE	ACLY
*138321	ENCEPHALOPATHY	ACUTE	INFECTION-INDUCED	SUSCEPTIBILITY TO	3	IIAE3
*601203	PORPHYRIA	ACUTE INTERMITTENT	AIP
*600662	ALZHEIMER DISEASE	AD
*605303	A DISINTEGRIN AND METALLOPROTEINASE DOMAIN 10	ADAM10
*300089	ADIPONECTIN RECEPTOR 2	ADIPOR2
*611838	ADP-RIBOSYLHYDROLASE-LIKE 2	ADPRHL2
*604626	MUSCULAR DYSTROPHY	ADULT-ONSET	WITH LEUKOENCEPHALOPATHY
*611837	ACYLGLYCEROL KINASE	AGK
*600560	ANGIOTENSINOGEN	AGT
*614939	ADENYLATE KINASE 7	AK7
*614981	ADENYLATE KINASE 8	AK8
*603683	SUDDEN CARDIAC FAILURE	ALCOHOL-INDUCED	SCFAI
*600538	ALDEHYDE DEHYDROGENASE 2 FAMILY	ALDH2
*604775	ACTIN	ALPHA	SKELETAL MUSCLE 1	ACTA1
*616967	INTERLEUKIN 15 RECEPTOR	ALPHA	IL15RA
*611766	BRANCHED-CHAIN KETO ACID DEHYDROGENASE E1	ALPHA POLYPEPTIDE	BCKDHA
*617372	NASCENT POLYPEPTIDE-ASSOCIATED COMPLEX	ALPHA POLYPEPTIDE	NACA
*179060	HYPOXIA-INDUCIBLE FACTOR 1	ALPHA SUBUNIT	HIF1A
*611824	CYTOCHROME b(-245)	ALPHA SUBUNIT	CYBA
*617172	ISOCITRATE DEHYDROGENASE 3	ALPHA SUBUNIT	IDH3A
*608536	SODIUM VOLTAGE-GATED CHANNEL	ALPHA SUBUNIT 4	SCN4A
*604733	ACTININ	ALPHA-3	ACTN3
*619225	TUBULIN	ALPHA-3D	TUBA3D
*605367	GLUTATHIONE S-TRANSFERASE	ALPHA-4	GSTA4
*300377	AlkB HOMOLOG 2	ALPHA-KETOGLUTARATE-DEPENDENT DIOXYGENASE	ALKBH2
*300697	AlkB HOMOLOG 3	ALPHA-KETOGLUTARATE-DEPENDENT DIOXYGENASE	ALKBH3
*610775	PROTEASOME SUBUNIT	ALPHA-TYPE	7	PSMA7
*130160	AMYOTROPHIC LATERAL SCLEROSIS 1	ALS1
*180380	PROTEIN KINASE	AMP-ACTIVATED	NONCATALYTIC	GAMMA-3	PRKAG3
*618997	ANKYRIN REPEAT- AND ZINC FINGER DOMAIN-CONTAINING 1	ANKZF1
*147370	AUDITORY NEUROPATHY AND OPTIC ATROPHY	ANOA
*148060	APEX NUCLEASE 1	APEX1
*604976	APOLIPOPROTEIN E	APOE
*610230	APOLIPOPROTEIN O	APOO
*616715	CASPASE 3	APOPTOSIS-RELATED CYSTEINE PROTEASE	CASP3
*102574	APRATAXIN	APTX
*607916	AT-RICH INTERACTION DOMAIN-CONTAINING PROTEIN 1A	ARID1A
*611140	NADH DEHYDROGENASE (UBIQUINONE) COMPLEX I	ASSEMBLY FACTOR 1	NDUFAF1
*600492	NADH DEHYDROGENASE (UBIQUINONE) COMPLEX I	ASSEMBLY FACTOR 8	NDUFAF8
*611847	AUTOPHAGY-RELATED 4D CYSTEINE PEPTIDASE	ATG4D
*133550	ARTERIAL TORTUOSITY SYNDROME	ATORS
*614918	ATP SYNTHASE MEMBRANE SUBUNIT DAPIT	ATP5MD
*516006	ATPase INHIBITORY FACTOR 1	ATPIF1
*617209	ATR SERINE/THREONINE KINASE	ATR
*617630	ATAXIN 2	ATXN2
*601129	OPTIC ATROPHY 3	AUTOSOMAL DOMINANT	OPA3
*601176	PARKINSON DISEASE 1	AUTOSOMAL DOMINANT	PARK1
*601070	PROGRESSIVE EXTERNAL OPHTHALMOPLEGIA WITH MITOCHONDRIAL DNA DELETIONS	AUTOSOMAL DOMINANT 1	PEOA1
*138750	SPASTIC ATAXIA 4	AUTOSOMAL RECESSIVE	SPAX4
*600916	SPINOCEREBELLAR ATAXIA	AUTOSOMAL RECESSIVE	WITH AXONAL NEUROPATHY 1	SCAN1
*601982	SPASTIC PARAPLEGIA 5A	AUTOSOMAL RECESSIVE	SPG5A
*602389	SPASTIC ATAXIA 3	AUTOSOMAL RECESSIVE	SPAX3
*602421	CUTIS LAXA	AUTOSOMAL RECESSIVE	TYPE IIB	ARCL2B
*602698	MITOCHONDRIAL DNA DEPLETION SYNDROME 12B (CARDIOMYOPATHIC TYPE)	AUTOSOMAL RECESSIVE	MTDPS12B
*603644	SPASTIC PARAPLEGIA 77	AUTOSOMAL RECESSIVE	SPG77
*603967	SPASTIC PARAPLEGIA 81	AUTOSOMAL RECESSIVE	SPG81
*603850	SPINOCEREBELLAR ATAXIA	AUTOSOMAL RECESSIVE 27	SCAR27
*602125	PARKINSON DISEASE 6	AUTOSOMAL RECESSIVE EARLY-ONSET	PARK6
*602358	CHARCOT-MARIE-TOOTH DISEASE	AXONAL	AUTOSOMAL DOMINANT	TYPE 2A2A	CMT2A2A
*176790	BTB AND CNC HOMOLOGY 1	BACH1
*190000	BTB AND CNC HOMOLOGY 2	BACH2
*113730	BCL2-ASSOCIATED X PROTEIN	BAX
*615903	BCL2-LIKE 1	BCL2L1
*312865	BETA-CAROTENE OXYGENASE 2	BCO2
*172410	PROTEIN KINASE C	BETA	PRKCB
*611822	LACTAMASE	BETA	LACTB
*606846	PYRUVATE DEHYDROGENASE	BETA POLYPEPTIDE	PDHB
*608933	ISOCITRATE DEHYDROGENASE 3	BETA SUBUNIT	IDH3B
*590065	INTEGRIN	BETA-2	ITGB2
*603791	BETA-GLUCOPYRANOSIDE TASTING	BGLPT
*601417	BLOOM SYNDROME	BLM
*609412	BCL2/ADENOVIRUS E1B 19-KD PROTEIN-INTERACTING PROTEIN 3-LIKE	BNIP3L
*609825	SOLUTE CARRIER FAMILY 25 (MITOCHONDRIAL CARRIER	BRAIN)	MEMBER 14	SLC25A14
*600065	ACYL-CoA OXIDASE 2	BRANCHED-CHAIN	ACOX2
*153455	BREAST CANCER 1 GENE	BRCA1
*601081	BETHLEM MYOPATHY 1	BTHLM1
*600516	CHROMOSOME 12 OPEN READING FRAME 73	C12ORF73
*126380	CDK2-ASSOCIATED CULLIN DOMAIN-CONTAINING PROTEIN 1	CACUL1
*176885	POTASSIUM CHANNEL	CALCIUM-ACTIVATED	INTERMEDIATE/SMALL CONDUCTANCE	SUBFAMILY N	MEMBER 4	KCNN4
*616344	CATHELICIDIN ANTIMICROBIAL PEPTIDE	CAMP
*611037	NLR FAMILY	CASPASE RECRUITMENT DOMAIN-CONTAINING 4	NLRC4
*300837	GLUCOSE-6-PHOSPHATASE	CATALYTIC	3	G6PC3
*617210	PHOSPHATIDYLINOSITOL 3-KINASE	CATALYTIC	GAMMA	PIK3CG
*613664	CYSTATHIONINE BETA-SYNTHASE	CBS
*600636	CHEMOKINE	CC MOTIF	LIGAND 2	CCL2
*608512	COPPER CHAPERONE FOR SUPEROXIDE DISMUTASE	CCS
*600523	CYTIDINE AND DEOXYCYTIDYLATE DEAMINASE DOMAIN-CONTAINING PROTEIN 1	CDADC1
*605168	CELL DIVISION CYCLE 25A	CDC25A
*605030	CEA CELL ADHESION MOLECULE 1	CEACAM1
*611830	CEA CELL ADHESION MOLECULE 3	CEACAM3
*606583	CEA CELL ADHESION MOLECULE 6	CEACAM6
*153456	CARBOXYLESTERASE 1	CES1
*185250	CARBOXYLESTERASE 2	CES2
*185490	CARBOXYLESTERASE 3	CES3
*157140	COMPLEMENT FACTOR H	CFH
*176740	CYSTIC FIBROSIS TRANSMEMBRANE CONDUCTANCE REGULATOR	CFTR
*516030	COILED-COIL-HELIX-COILED-COIL-HELIX DOMAIN-CONTAINING PROTEIN 10	CHCHD10
*604853	ALCOHOL DEHYDROGENASE 5	CHI POLYPEPTIDE	ADH5
*603690	DYSTONIA	CHILDHOOD-ONSET	WITH OPTIC ATROPHY AND BASAL GANGLIA ABNORMALITIES	DYTOABG
*603843	NEURODEGENERATION	CHILDHOOD-ONSET	STRESS-INDUCED	WITH VARIABLE ATAXIA AND SEIZURES	CONDSIAS
*136132	GRANULOMATOUS DISEASE	CHRONIC	AUTOSOMAL RECESSIVE	4	CGD4
*136533	GRANULOMATOUS DISEASE	CHRONIC	AUTOSOMAL RECESSIVE	2	CGD2
*603322	DIARRHEA	CHRONIC	WITH VILLOUS ATROPHY
*602239	CINCA SYNDROME	CINCA
*104610	CDGSH IRON SULFUR DOMAIN PROTEIN 1	CISD1
*611848	CDGSH IRON SULFUR DOMAIN PROTEIN 2	CISD2
*516000	CDGSH IRON SULFUR DOMAIN PROTEIN 3	CISD3
*604965	SERPIN PEPTIDASE INHIBITOR	CLADE A	MEMBER 1	SERPINA1
*138320	REFSUM DISEASE	CLASSIC
*300197	CLEAVAGE FACTOR POLYNUCLEOTIDE KINASE SUBUNIT 1	CLP1
*615423	CASEINOLYTIC PEPTIDASE B	CLPB
*618626	CYTOCHROME c OXIDASE ASSEMBLY FACTOR 6	COA6
*615099	CYTOCHROME C OXIDASE ASSEMBLY FACTOR 7	COA7
*618334	PEROXISOME PROLIFERATOR-ACTIVATED RECEPTOR-GAMMA	COACTIVATOR 1	BETA	PPARGC1B
*616003	CARTILAGE OLIGOMERIC MATRIX PROTEIN	COMP
*605490	EXCISION REPAIR	COMPLEMENTING DEFECTIVE	IN CHINESE HAMSTER	2	ERCC2
*605597	EXCISION REPAIR	COMPLEMENTING DEFECTIVE	IN CHINESE HAMSTER	1	ERCC1
*603735	BILE ACID SYNTHESIS DEFECT	CONGENITAL	6	CBAS6
*603864	MYOPATHY	CONGENITAL	WITH STRUCTURED CORES AND Z-LINE ABNORMALITIES	MYOCOZ
*605394	AMINE OXIDASE	COPPER-CONTAINING	3	AOC3
*607429	AMINE OXIDASE	COPPER-CONTAINING	2	AOC2
*613541	COENZYME Q4	COQ4
*104760	COENZYME 9	COQ9
*147460	NEURODEVELOPMENTAL DISORDER WITH MICROCEPHALY	CORTICAL MALFORMATIONS	AND SPASTICITY	NEDMCMS
*618211	CYTOCHROME c OXIDASE ASSEMBLY FACTOR COX10	COX10
*608348	CYTOCHROME c OXIDASE ASSEMBLY FACTOR COX15	COX15
*613409	COPROPORPHYRINOGEN OXIDASE	CPOX
*611375	CREB-REGULATED TRANSCRIPTION COACTIVATOR 1	CRTC1
*611826	CREB-REGULATED TRANSCRIPTION COACTIVATOR 2	CRTC2
*611827	CREB-REGULATED TRANSCRIPTION COACTIVATOR 3	CRTC3
*238331	CYSTATHIONINE GAMMA-LYASE	CTH
*605166	CATHEPSIN G	CTSG
*179050	CATHEPSIN V	CTSV
*300753	CUT-LIKE HOMEOBOX 2	CUX2
*600474	CYTOCHROME b(-254) CHAPERONE 1	CYBC1
*109685	COMPLEX IV	CYTOCHROME c OXIDASE SUBUNIT II	MTCO2
*607790	NUCLEAR FACTOR OF ACTIVATED T CELLS	CYTOPLASMIC	CALCINEURIN-DEPENDENT 3	NFATC3
*607878	NUCLEAR FACTOR OF ACTIVATED T CELLS	CYTOPLASMIC	CALCINEURIN-DEPENDENT 4	NFATC4
*615364	CLUSTERED MITOCHONDRIA	D. DISCOIDEUM	HOMOLOG OF	CLUH
*605245	D-AMINO ACID OXIDASE	DAO
*102610	DNA DAMAGE-INDUCIBLE TRANSCRIPT 4	DDIT4
*605248	D-ASPARTATE OXIDASE	DDO
*141900	DEVELOPMENTAL AND EPILEPTIC ENCEPHALOPATHY 38	DEE38
*603518	SHORT STATURE	DEVELOPMENTAL DELAY	AND CONGENITAL HEART DEFECTS	SDDHD
*147435	MYOPATHY	DISTAL	6	ADULT-ONSET	AUTOSOMAL DOMINANT	MPD6
*601693	DIHYDROLIPOAMIDE DEHYDROGENASE DEFICIENCY	DLDD
*605263	DIHYDROLIPOAMIDE S-SUCCINYLTRANSFERASE	DLST
*190070	DYSTROPHIN	DMD
*610624	DIMETHYLGLYCINE DEHYDROGENASE	DMGDH
*172405	POLYMERASE	DNA	GAMMA	POLG
*608744	POLYMERASE	DNA	ETA	POLH
*609132	POLYMERASE	DNA	GAMMA-2	POLG2
*611845	XPA	DNA DAMAGE RECOGNITION AND REPAIR FACTOR	XPA
*600312	DNA REPLICATION HELICASE/NUCLEASE 2	DNA2
*608507	DYNAMIN 1-LIKE	DNM1L
*607585	DYNAMIN 2	DNM2
*603068	MUSCULAR DYSTROPHY	DUCHENNE TYPE	DMD
*600013	DUAL-SPECIFICITY PHOSPHATASE 1	DUSP1
*607946	DUAL-SPECIFICITY PHOSPHATASE 2	DUSP2
*610632	DOUBLE HOMEOBOX PROTEIN 4	DUX4
*134370	ATAXIA	EARLY-ONSET	WITH OCULOMOTOR APRAXIA AND HYPOALBUMINEMIA	EAOH
*602754	MITOCHONDRIAL SHORT-CHAIN ENOYL-CoA HYDRATASE 1 DEFICIENCY	ECHS1D
*615152	ENDOTHELIAL CELL SURFACE-EXPRESSED CHEMOTAXIS AND APOPTOSIS REGULATOR	ECSCR
*611821	EVOLUTIONARILY-CONSERVED SIGNALING INTERMEDIATE IN TOLL PATHWAY	ECSIT
*610677	EGL9 FAMILY HYPOXIA-INDUCIBLE FACTOR 3	EGLN3
*605810	EUKARYOTIC TRANSLATION INITIATION FACTOR 4E	EIF4E
*608309	ELAV-LIKE RNA-BINDING PROTEIN 1	ELAVL1
*605610	ELASTIN	ELN
*602690	ENCEPHALOPATHY DUE TO DEFECTIVE MITOCHONDRIAL AND PEROXISOMAL FISSION 1	EMPF1
*605648	ENDOGLIN	ENG
*601778	MITOCHONDRIAL MYOPATHY	EPISODIC	WITH OR WITHOUT OPTIC ATROPHY AND REVERSIBLE LEUKOENCEPHALOPATHY	MEOAL
*605733	ERYTHROPOIETIN	EPO
*610603	ERYTHROID-ASSOCIATED FACTOR	ERAF
*606623	ERB-B2 RECEPTOR TYROSINE KINASE 2	ERBB2
*614772	ERYTHROFERRONE	ERFE
*116830	GROWTH FACTOR	ERV1-LIKE	GFER
*590085	FATTY ACID-BINDING PROTEIN 4	FABP4
*182500	FATTY ACID-BINDING PROTEIN 5	FABP5
*131210	ERYTHROCYTOSIS	FAMILIAL	2	ECYT2
*601002	HYPERCHOLESTEROLEMIA	FAMILIAL	1	FHCL1
*602728	LIPODYSTROPHY	FAMILIAL PARTIAL	TYPE 6	FPLD6
*604526	SCLERODERMA	FAMILIAL PROGRESSIVE
*124092	PROTEIN DISULFIDE ISOMERASE	FAMILY A	MEMBER 5	PDIA5
*611851	ARV1 HOMOLOG	FATTY ACID HOMEOSTASIS MODULATOR	ARV1
*610345	F-BOX ONLY PROTEIN 7	FBXO7
*611829	F-BOX AND WD40 DOMAIN PROTEIN 5	FBXW5
*604824	FERREDOXIN REDUCTASE	FDXR
*606231	FIBROBLAST GROWTH FACTOR 7	FGF7
*158340	FIBROBLAST GROWTH FACTOR RECEPTOR 3	FGFR3
*160740	FLAVIN-CONTAINING MONOOXYGENASE 1	FMO1
*602216	FUMARASE DEFICIENCY	FMRD
*611707	WAP	FOLLISTATIN	IMMUNOGLOBULIN	KUNITZ	AND NTR DOMAINS-CONTAINING PROTEIN 1	WFIKKN1
*618583	WAP	FOLLISTATIN	IMMUNOGLOBULIN	KUNITZ	AND NTR DOMAINS-CONTAINING PROTEIN 2	WFIKKN2
*600040	FORKHEAD BOX C1	FOXC1
*610316	FORKHEAD TRANSCRIPTION FACTOR FOXL2	FOXL2
*605821	FERRITIN LIGHT CHAIN	FTL
*161015	FUSED IN SARCOMA	FUS
*108728	GLUCOSE-6-PHOSPHATE DEHYDROGENASE	G6PD
*180901	GADD45G-INTERACTING PROTEIN	GADD45GIP1
*601488	GALACTOSEMIA I	GALAC1
*611153	GALACTOSE-1-PHOSPHATE URIDYLYLTRANSFERASE	GALT
*173320	PROTEIN KINASE C	GAMMA	PRKCG
*606152	INTERFERON	GAMMA	IFNG
*164011	HEMOGLOBIN	GAMMA G	HBG2
*609728	ISOCITRATE DEHYDROGENASE 3	GAMMA SUBUNIT	IDH3G
*606009	GLYCERALDEHYDE-3-PHOSPHATE DEHYDROGENASE	GAPDH
*613386	GUANYLATE-BINDING PROTEIN 7	GBP7
*606016	GLYOXALASE I	GLO1
*114240	GLUTAREDOXIN	GLRX
*611023	GLUTAREDOXIN 2	GLRX2
*605849	GLUTAMATE DEHYDROGENASE 1	GLUD1
*609751	GLUTAMATE DEHYDROGENASE 2	GLUD2
*607729	G PROTEIN-COUPLED RECEPTOR 37	GPR37
*619198	G PROTEIN-COUPLED RECEPTOR 37-LIKE 1	GPR37L1
*605921	GLUTATHIONE PEROXIDASE 3	GPX3
*124450	GLUTATHIONE PEROXIDASE 8	GPX8
*103220	EXCISION REPAIR CROSS-COMPLEMENTING	GROUP 8	ERCC8
*607945	NUCLEAR RECEPTOR SUBFAMILY 1	GROUP I	MEMBER 2	NR1I2
*606794	PHOSPHOLIPASE A2	GROUP IB	PLA2G1B
*602736	CATARACTS	GROWTH HORMONE DEFICIENCY	SENSORY NEUROPATHY	SENSORINEURAL HEARING LOSS	AND SKELETAL DYSPLASIA	CAGSSS
*138450	GLYCOGEN STORAGE DISEASE XV	GSD15
*134934	GLYCOGEN STORAGE DISEASE Ib	GSD1B
*136130	GLYCOGEN STORAGE DISEASE VII	GSD7
*163260	GLUTATHIONE REDUCTASE	GSR
*616952	GLUTATHIONE SYNTHETASE	GSS
*138130	GLUTATHIONE SYNTHETASE DEFICIENCY	GSSD
*607198	HRAS PROTOONCOGENE	GTPase	HRAS
*607207	KRAS PROTOONCOGENE	GTPase	KRAS
*163731	GRANZYME A	GZMA
*607915	ATP SYNTHASE	H+ TRANSPORTING	MITOCHONDRIAL FO COMPLEX	SUBUNIT C	ISOFORM 3	ATP5G3
*609806	ATPase	H+ TRANSPORTING	LYSOSOMAL	ACCESSORY PROTEIN 1	ATP6AP1
*606081	HEMOGLOBIN--ALPHA LOCUS 1	HBA1
*609448	HOLOCYTOCHROME C SYNTHASE	HCCS
*607544	HYPOCRETIN	HCRT
*607599	HYPOCRETIN RECEPTOR 1	HCRTR1
*600982	HUNTINGTON DISEASE	HD
*609309	HISTONE DEACETYLASE 5	HDAC5
*610029	HISTONE DEACETYLASE 6	HDAC6
*601990	SQUAMOUS CELL CARCINOMA	HEAD AND NECK	HNSCC
*606424	MYOSIN	HEAVY CHAIN 2	SKELETAL MUSCLE	ADULT	MYH2
*137070	MYOPATHY WITH LACTIC ACIDOSIS	HEREDITARY	HML
*601487	FRUCTOSE INTOLERANCE	HEREDITARY	HFI
*613782	HOMEOSTATIC IRON REGULATOR	HFE
*609312	AlkB HOMOLOG 1	HISTONE H2A DIOXYGENASE	ALKBH1
*611834	HYDROXYMETHYLBILANE SYNTHASE	HMBS
*602681	HEME OXYGENASE 1 DEFICIENCY	HMOX1D
*163890	HAPTOGLOBIN	HP
*163980	HAPTOGLOBIN-RELATED PROTEIN	HPR
*300102	HSCB MITOCHONDRIAL IRON-SULFUR CLUSTER COCHAPERONE	HSCB
*609845	17-BETA-HYDROXYSTEROID DEHYDROGENASE X	HSD17B10
*148180	17-BETA-HYDROXYSTEROID DEHYDROGENASE II	HSD17B2
*600370	17-BETA-HYDROXYSTEROID DEHYDROGENASE IV	HSD17B4
*617488	17-BETA-HYDROXYSTEROID DEHYDROGENASE VIII	HSD17B8
*605315	HEAT-SHOCK 27-KD PROTEIN 1	HSPB1
*191342	HTRA SERINE PEPTIDASE 2	HTRA2
*618623	HUNTINGTIN	HTT
*611846	HYDROGEN VOLTAGE-GATED CHANNEL 1	HVCN1
*602958	LEUKODYSTROPHY	HYPOMYELINATING	10	HLD10
*601185	HYPERKALEMIC PERIODIC PARALYSIS	HYPP
*613520	ISOLEUCYL-tRNA SYNTHETASE 2	IARS2
*601149	INCLUSION BODY MYOPATHY WITH EARLY-ONSET PAGET DISEASE WITH OR WITHOUT FRONTOTEMPORAL DEMENTIA 1	IBMPFD1
*164360	INSULIN-LIKE GROWTH FACTOR I RECEPTOR	IGF1R
*616406	IMMUNOGLOBULIN MU-BINDING PROTEIN 2	IGHMBP2
*154250	INTERLEUKIN 10	IL10
*600047	INTERLEUKIN 1 RECEPTOR-LIKE 1	IL1RL1
*602048	IMMUNODEFICIENCY 47	IMD47
*603842	IMMUNODEFICIENCY 57 WITH AUTOINFLAMMATION	IMD57
*604190	IMMUNODEFICIENCY 66	IMD66
*603780	IMMUNODEFICIENCY 71 WITH INFLAMMATORY DISEASE AND CONGENITAL THROMBOCYTOPENIA	IMD71
*604272	IMMUNODEFICIENCY 73B WITH DEFECTIVE NEUTROPHIL CHEMOTAXIS AND LYMPHOPENIA	IMD73B
*601052	PERIODIC FEVER	IMMUNODEFICIENCY	AND THROMBOCYTOPENIA SYNDROME	PFITS
*616245	GUANYLATE-BINDING PROTEIN 1	INTERFERON-INDUCIBLE	67-KD	GBP1
*616254	GUANYLATE-BINDING PROTEIN 2	INTERFERON-INDUCIBLE	GBP2
*606173	IRON-RESPONSIVE ELEMENT-BINDING PROTEIN 2	IREB2
*605278	INSULIN RECEPTOR SUBSTRATE 2	IRS2
*612090	IRON-SULFUR CLUSTER ASSEMBLY ENZYME	ISCU
*606211	JANUS KINASE 2	JAK2
*172200	ONCOGENE JUN-D	JUND
*191092	DIACYLGLYCEROL KINASE	KAPPA	142-KD	DGKK
*300256	LYSINE DEMETHYLASE 1A	KDM1A
*609063	KLOTHO	KL
*107400	KELCH DOMAIN-CONTAINING PROTEIN 10	KLHDC10
*603790	KERATOCONUS 9	KTCN9
*613725	LACCASE (MULTICOPPER REDUCTASE) DOMAIN-CONTAINING PROTEIN 1	LACC1
*603348	MYOPATHY	LACTIC ACIDOSIS	AND SIDEROBLASTIC ANEMIA 1	MLASA1
*602774	LETHAL CONGENITAL CONTRACTURE SYNDROME 8	LCCS8
*133440	LI-FRAUMENI SYNDROME	LFS
*164757	LYSYL OXIDASE	LOX
*606350	LYSYL OXIDASE-LIKE 1	LOXL1
*610783	LYSYL OXIDASE-LIKE 2	LOXL2
*193245	LEUCINE-RICH PPR MOTIF-CONTAINING PROTEIN	LRPPRC
*603065	LINEAR SKIN DEFECTS WITH MULTIPLE CONGENITAL ANOMALIES 1	LSDMCA1
*611841	LSM14A mRNA PROCESSING BODY ASSEMBLY FACTOR	LSM14A
*516020	LYR MOTIF-CONTAINING PROTEIN 7	LYRM7
*609059	ABHYDROLASE DOMAIN-CONTAINING PROTEIN 5	LYSOPHOSPHATIDIC ACID ACYLTRANSFERASE	ABHD5
*604486	MAJOR AFFECTIVE DISORDER 1	MAFD1
*305370	PROTEIN PHOSPHATASE	MAGNESIUM/MANGANESE-DEPENDENT	1K	PPM1K
*615437	MONOAMINE OXIDASE B	MAOB
*616942	MITOGEN-ACTIVATED KINASE KINASE KINASE 1	MAP3K1
*610277	MITOGEN-ACTIVATED PROTEIN KINASE KINASE KINASE 15	MAP3K15
*603308	DIABETES AND DEAFNESS	MATERNALLY INHERITED	MIDD
*164785	MELANOCORTIN 1 RECEPTOR	MC1R
*609204	MUCOLIPIN 1	MCOLN1
*618812	MITOCHONDRIAL CALCIUM UNIPORTER REGULATOR 1	MCUR1
*606426	MIDKINE	MDK
*166945	MDM2 PROTOONCOGENE	MDM2
*606411	MALIC ENZYME 1	ME1
*608972	MALIC ENZYME 3	ME3
*116806	SOLUTE CARRIER FAMILY 16 (MONOCARBOXYLIC ACID TRANSPORTER)	MEMBER 1	SLC16A1
*516001	SENTRIN-SPECIFIC PROTEASE FAMILY	MEMBER 1	SENP1
*605435	SOLUTE CARRIER FAMILY 23 (NUCLEOBASE TRANSPORTER)	MEMBER 1	SLC23A1
*608440	SOLUTE CARRIER FAMILY 33 (ACETYL-CoA TRANSPORTER)	MEMBER 1	SLC33A1
*102582	SOLUTE CARRIER FAMILY 25 (MITOCHONDRIAL CARRIER)	MEMBER 10	SLC25A10
*614351	SOLUTE CARRIER FAMILY 25	MEMBER 17	SLC25A27
*605441	SOLUTE CARRIER FAMILY 23 (NUCLEOBASE TRANSPORTER)	MEMBER 2	SLC23A2
*609169	SOLUTE CARRIER FAMILY 38 (AMINO ACID TRANSPORTER)	MEMBER 2	SLC38A2
*616658	SOLUTE CARRIER FAMILY 11 (PROTON-COUPLED DIVALENT METAL ION TRANSPORTER)	MEMBER 2	SLC11A2
*100850	SOLUTE CARRIER FAMILY 19 (THIAMINE TRANSPORTER)	MEMBER 3	SLC19A3
*191329	SOLUTE CARRIER FAMILY 13 (SODIUM-DEPENDENT DICARBOXYLATE TRANSPORTER)	MEMBER 3	SLC13A3
*608757	SOLUTE CARRIER FAMILY 22 (ORGANIC CATION TRANSPORTER)	MEMBER 4	SLC22A4
*516005	PHOSPHOGLYCERATE MUTASE FAMILY	MEMBER 5	PGAM5
*609170	SOLUTE CARRIER FAMILY 2 (FACILITATED GLUCOSE TRANSPORTER)	MEMBER 8	SLC2A8
*600414	FAMILY WITH SEQUENCE SIMILARITY 213	MEMBER A	FAM213A
*607975	ALDEHYDE DEHYDROGENASE 6 FAMILY	MEMBER A1	ALDH6A1
*608388	ALDEHYDE DEHYDROGENASE 1 FAMILY	MEMBER A2	ALDH1A2
*615435	ALDO-KETO REDUCTASE FAMILY 1	MEMBER B15	AKR1B15
*615322	METHYLTRANSFERASE-LIKE 17	METTL17
*147650	MYOFIBRILLAR MYOPATHY 11	MFM11
*611823	MITOFUSIN 2	MFN2
*163730	GLUTATHIONE S-TRANSFERASE	MICROSOMAL	1	MGST1
*611839	MITOCHONDRIAL CALCIUM UPTAKE PROTEIN 2	MICU2
*107741	MITOCHONDRIAL ELONGATION FACTOR 2	MIEF2
*602694	MAPLE SYRUP URINE DISEASE	MILD VARIANT	MSUDMV
*300820	MICRO RNA 29B1	MIR29B1
*305900	MICRO RNA 34B	MIR34B
*309860	MICRO RNA 34C	MIR34C
*109770	TRANSFER RNA	MITOCHONDRIAL	METHIONINE	MTTM
*141800	PARKINSON DISEASE	MITOCHONDRIAL
*516050	APOPTOGENIC PROTEIN 1	MITOCHONDRIAL	APOPT1
*590055	TRANSFER RNA	MITOCHONDRIAL	GLUTAMIC ACID	MTTE
*600502	GRPE-LIKE 2	MITOCHONDRIAL	GRPEL2
*604712	ENCEPHALOMYOPATHY	MITOCHONDRIAL	DUE TO VOLTAGE-DEPENDENT ANION CHANNEL DEFICIENCY
*604723	ACONITASE	MITOCHONDRIAL	ACO2
*605368	LON PEPTIDASE 1	MITOCHONDRIAL	LONP1
*610641	GRPE-LIKE 1	MITOCHONDRIAL	GRPEL1
*615564	RIBOSOMAL RNA	MITOCHONDRIAL	12S	MTRNR1
*615623	RIBOSOMAL RNA	MITOCHONDRIAL	16S	MTRNR2
*615736	TRANSFER RNA	MITOCHONDRIAL	ASPARAGINE	MTTN
*615784	TRANSFER RNA	MITOCHONDRIAL	GLYCINE	MTTG
*615831	TRANSFER RNA	MITOCHONDRIAL	LEUCINE	2	MTTL2
*615854	TRANSFER RNA	MITOCHONDRIAL	SERINE	2	MTTS2
*615869	TRANSFER RNA	MITOCHONDRIAL	TRYPTOPHAN	MTTW
*616184	INNER MEMBRANE PROTEIN	MITOCHONDRIAL	IMMT
*618288	FERRITIN	MITOCHONDRIAL	FTMT
*618461	ATP SYNTHASE	MITOCHONDRIAL F1 COMPLEX	ASSEMBLY FACTOR 2	ATPAF2
*602432	MYOPATHY	MITOCHONDRIAL PROGRESSIVE	WITH CONGENITAL CATARACT AND DEVELOPMENTAL DELAY	MPMCD
*141251	MITOCHONDRIAL COMPLEX V (ATP SYNTHASE) DEFICIENCY	MITOCHONDRIAL TYPE 1	MC5DM1
*614530	MUSCULAR LMNA-INTERACTING PROTEIN	MLIP
*602917	MULTIPLE MITOCHONDRIAL DYSFUNCTIONS SYNDROME 4	MMDS4
*601810	MITOCHONDRIAL MYOPATHY WITH LACTIC ACIDOSIS	MMLA
*607032	MATRIX METALLOPROTEINASE 3	MMP3
*123970	GLUTAMATE-CYSTEINE LIGASE	MODIFIER SUBUNIT	GCLM
*138400	MITOCHONDRIAL PHOSPHATE CARRIER DEFICIENCY	MPCD
*162096	MITOCHONDRIAL INNER MEMBRANE PROTEIN MPV17	MPV17
*611852	MYELIN PROTEIN ZERO-LIKE 3	MPZL3
*613381	MITOCHONDRIAL RIBOSOMAL PROTEIN 63	MRP63
*611853	MITOCHONDRIAL RIBOSOMAL PROTEIN L1	MRPL1
*611857	MITOCHONDRIAL RIBOSOMAL PROTEIN L10	MRPL10
*611858	MITOCHONDRIAL RIBOSOMAL PROTEIN L11	MRPL11
*611859	MITOCHONDRIAL RIBOSOMAL PROTEIN L14	MRPL14
*611911	MITOCHONDRIAL RIBOSOMAL PROTEIN L15	MRPL15
*611932	MITOCHONDRIAL RIBOSOMAL PROTEIN L16	MRPL16
*611933	MITOCHONDRIAL RIBOSOMAL PROTEIN L17	MRPL17
*611971	MITOCHONDRIAL RIBOSOMAL PROTEIN L18	MRPL18
*611972	MITOCHONDRIAL RIBOSOMAL PROTEIN L19	MRPL19
*611854	MITOCHONDRIAL RIBOSOMAL PROTEIN L2	MRPL2
*611973	MITOCHONDRIAL RIBOSOMAL PROTEIN L20	MRPL20
*611974	MITOCHONDRIAL RIBOSOMAL PROTEIN L21	MRPL21
*611975	MITOCHONDRIAL RIBOSOMAL PROTEIN L22	MRPL22
*611976	MITOCHONDRIAL RIBOSOMAL PROTEIN L24	MRPL24
*611977	MITOCHONDRIAL RIBOSOMAL PROTEIN L27	MRPL27
*609072	MITOCHONDRIAL RIBOSOMAL PROTEIN L28	MRPL28
*611978	MITOCHONDRIAL RIBOSOMAL PROTEIN L30	MRPL30
*611979	MITOCHONDRIAL RIBOSOMAL PROTEIN L32	MRPL32
*611980	MITOCHONDRIAL RIBOSOMAL PROTEIN L34	MRPL34
*611981	MITOCHONDRIAL RIBOSOMAL PROTEIN L35	MRPL35
*611982	MITOCHONDRIAL RIBOSOMAL PROTEIN L36	MRPL36
*611983	MITOCHONDRIAL RIBOSOMAL PROTEIN L37	MRPL37
*611984	MITOCHONDRIAL RIBOSOMAL PROTEIN L38	MRPL38
*611985	MITOCHONDRIAL RIBOSOMAL PROTEIN L39	MRPL39
*611855	MITOCHONDRIAL RIBOSOMAL PROTEIN L4	MRPL4
*611986	MITOCHONDRIAL RIBOSOMAL PROTEIN L41	MRPL41
*611987	MITOCHONDRIAL RIBOSOMAL PROTEIN L42	MRPL42
*611988	MITOCHONDRIAL RIBOSOMAL PROTEIN L43	MRPL43
*611989	MITOCHONDRIAL RIBOSOMAL PROTEIN L45	MRPL45
*611990	MITOCHONDRIAL RIBOSOMAL PROTEIN L46	MRPL46
*611991	MITOCHONDRIAL RIBOSOMAL PROTEIN L47	MRPL47
*611992	MITOCHONDRIAL RIBOSOMAL PROTEIN L48	MRPL48
*611045	MITOCHONDRIAL RIBOSOMAL PROTEIN L49	MRPL49
*611993	MITOCHONDRIAL RIBOSOMAL PROTEIN L50	MRPL50
*611994	MITOCHONDRIAL RIBOSOMAL PROTEIN L51	MRPL51
*611995	MITOCHONDRIAL RIBOSOMAL PROTEIN L52	MRPL52
*611996	MITOCHONDRIAL RIBOSOMAL PROTEIN L53	MRPL53
*611997	MITOCHONDRIAL RIBOSOMAL PROTEIN L54	MRPL54
*612035	MITOCHONDRIAL RIBOSOMAL PROTEIN L55	MRPL55
*611856	MITOCHONDRIAL RIBOSOMAL PROTEIN L9	MRPL9
*612265	MITOCHONDRIAL RIBOSOMAL PROTEIN S10	MRPS10
*612322	MITOCHONDRIAL RIBOSOMAL PROTEIN S11	MRPS11
*612468	MITOCHONDRIAL RIBOSOMAL PROTEIN S15	MRPS15
*612732	MITOCHONDRIAL RIBOSOMAL PROTEIN S17	MRPS17
*612799	MITOCHONDRIAL RIBOSOMAL PROTEIN S18A	MRPS18A
*612800	MITOCHONDRIAL RIBOSOMAL PROTEIN S18B	MRPS18B
*612801	MITOCHONDRIAL RIBOSOMAL PROTEIN S18C	MRPS18C
*612802	MITOCHONDRIAL RIBOSOMAL PROTEIN S21	MRPS21
*612803	MITOCHONDRIAL RIBOSOMAL PROTEIN S24	MRPS24
*612805	MITOCHONDRIAL RIBOSOMAL PROTEIN S26	MRPS26
*612837	MITOCHONDRIAL RIBOSOMAL PROTEIN S27	MRPS27
*612898	MITOCHONDRIAL RIBOSOMAL PROTEIN S30	MRPS30
*613004	MITOCHONDRIAL RIBOSOMAL PROTEIN S31	MRPS31
*613248	MITOCHONDRIAL RIBOSOMAL PROTEIN S33	MRPS33
*613306	MITOCHONDRIAL RIBOSOMAL PROTEIN S35	MRPS35
*613311	MITOCHONDRIAL RIBOSOMAL PROTEIN S36	MRPS36
*612093	MITOCHONDRIAL RIBOSOMAL PROTEIN S5	MRPS5
*612111	MITOCHONDRIAL RIBOSOMAL PROTEIN S6	MRPS6
*612157	MITOCHONDRIAL RIBOSOMAL PROTEIN S9	MRPS9
*102910	MutS HOMOLOG 2	MSH2
*516003	METHIONINE SULFOXIDE REDUCTASE B2	MSRB2
*601728	MAPLE SYRUP URINE DISEASE	MSUD
*606418	METALLOTHIONEIN 1A	MT1A
*615498	ATP SYNTHASE 8	MTATP8
*590050	CYTOCHROME c OXIDASE III	MTCO3
*601250	MITOCHONDRIAL DNA DEPLETION SYNDROME 1 (MNGIE TYPE)	MTDPS1
*602699	MITOCHONDRIAL DNA DEPLETION SYNDROME 13 (ENCEPHALOMYOPATHIC TYPE)	MTDPS13
*603645	MITOCHONDRIAL DNA DEPLETION SYNDROME 15 (HEPATOCEREBRAL TYPE)	MTDPS15
*603863	MITOCHONDRIAL DNA DEPLETION SYNDROME 16 (HEPATIC TYPE)	MTDPS16
*604046	MITOCHONDRIAL DNA DEPLETION SYNDROME 18	MTDPS18
*147570	MITOCHONDRIAL DNA DEPLETION SYNDROME 19	MTDPS19
*601677	MITOCHONDRIAL DNA DEPLETION SYNDROME 9 (ENCEPHALOMYOPATHIC TYPE WITH METHYLMALONIC ACIDURIA)	MTDPS9
*618756	METHENYLTETRAHYDROFOLATE SYNTHETASE DOMAIN-CONTAINING PROTEIN	MTHFSD
*124010	MECHANISTIC TARGET OF RAPAMYCIN	MTOR
*614106	MITOCHONDRIAL POLY(A) POLYMERASE	MTPAP
*603024	MOHR-TRANEBJAERG SYNDROME	MTS
*516040	PPARGC1- AND ESRR-INDUCED REGULATOR	MUSCLE	1	PERM1
*602279	MYOPATHY	MYOFIBRILLAR	2	MFM2
*602375	MYOPATHY	MYOFIBRILLAR	5	MFM5
*603359	MYOPATHY	MYOFIBRILLAR	1	MFM1
*603687	MYOPATHY	MYOFIBRILLAR	8	MFM8
*137960	MYOPATHY	MYOSIN STORAGE	AUTOSOMAL RECESSIVE	MSMB
*602268	MYOPATHY	MYOSIN STORAGE	AUTOSOMAL DOMINANT	MSMA
*611825	NICOTINAMIDE PHOSPHORIBOSYLTRANSFERASE	NAMPT
*611850	NICOTINATE PHOSPHORIBOSYLTRANSFERASE	NAPRT
*602192	NEURODEGENERATION WITH BRAIN IRON ACCUMULATION 3	NBIA3
*606639	NBR1 AUTOPHAGY CARGO RECEPTOR	NBR1
*617583	NEUTROPHIL CYTOSOLIC FACTOR 4	NCF4
*614667	NADH-UBIQUINONE OXIDOREDUCTASE SUBUNIT A12	NDUFA12
*617840	NADH-UBIQUINONE OXIDOREDUCTASE SUBUNIT A5	NDUFA5
*605279	NADH-UBIQUINONE OXIDOREDUCTASE SUBUNIT A6	NDUFA6
*608142	NADH-UBIQUINONE OXIDOREDUCTASE SUBUNIT A8	NDUFA8
*608465	NADH-UBIQUINONE OXIDOREDUCTASE SUBUNIT B10	NDUFB10
*608455	NADH-UBIQUINONE OXIDOREDUCTASE SUBUNIT B7	NDUFB7
*607767	NADH-UBIQUINONE OXIDOREDUCTASE Fe-S PROTEIN 4	NDUFS4
*164870	NADH-UBIQUINONE OXIDOREDUCTASE FLAVOPROTEIN 1	NDUFV1
*600409	ENDONUCLEASE VIII-LIKE 1	NEIL1
*124050	ENDONUCLEASE VIII-LIKE 2	NEIL2
*618545	ENDONUCLEASE VIII-LIKE 3	NEIL3
*601817	NEMALINE MYOPATHY 2	NEM2
*138330	NEMALINE MYOPATHY 4	NEM4
*165162	NUCLEAR FACTOR ERYTHROID 2-LIKE 1	NFE2L1
*179512	NFS1 CYSTEINE DESULFURASE 1	NFS1
*600039	PEPTIDYL-PROLYL CIS/TRANS ISOMERASE	NIMA-INTERACTING	1	PIN1
*611849	NEUROLYSIN	NLN
*617878	NME/NM23 NUCLEOSIDE DIPHOSPHATE KINASE 3	NME3
*300056	NICOTINAMIDE NUCLEOTIDE TRANSHYDROGENASE	NNT
*614725	NITRIC OXIDE-ASSOCIATED PROTEIN 1	NOA1
*604611	FATTY LIVER DISEASE	NONALCOHOLIC	SUSCEPTIBILITY TO	1	NAFLD1
*600411	LOXL1 ANTISENSE RNA 1	NONCODING	LOXL1AS1
*606831	PROTEIN-TYROSINE PHOSPHATASE	NONRECEPTOR-TYPE	1	PTPN1
*602044	ANEMIA	NONSPHEROCYTIC HEMOLYTIC	DUE TO G6PD DEFICIENCY
*606544	NITRIC OXIDE SYNTHASE 1	NOS1
*606441	NITRIC OXIDE SYNTHASE 2	NOS2
*616820	NUCLEAR RESPIRATORY FACTOR 1	NRF1
*614919	NEGATIVE REGULATOR OF REACTIVE OXYGEN SPECIES	NRROS
*607536	POLYADENYLATE-BINDING PROTEIN	NUCLEAR	1	PABPN1
*134790	MITOCHONDRIAL COMPLEX IV DEFICIENCY	NUCLEAR TYPE 1	MC4DN1
*602969	MITOCHONDRIAL COMPLEX IV DEFICIENCY	NUCLEAR TYPE 13	MC4DN13
*604455	MITOCHONDRIAL COMPLEX IV DEFICIENCY	NUCLEAR TYPE 17	MC4DN17
*604480	MITOCHONDRIAL COMPLEX II DEFICIENCY	NUCLEAR TYPE 3	MC2DN3
*603968	MITOCHONDRIAL COMPLEX I DEFICIENCY	NUCLEAR TYPE 34	MC1DN34
*604299	MITOCHONDRIAL COMPLEX I DEFICIENCY	NUCLEAR TYPE 35	MC1DN35
*601484	MITOCHONDRIAL COMPLEX IV DEFICIENCY	NUCLEAR TYPE 5	MC4DN5
*616091	NUDIX HYDROLASE 1	NUDT1
*604481	APNEA	OBSTRUCTIVE SLEEP
*156350	GLUTATHIONE S-TRANSFERASE	OMEGA-1	GSTO1
*604256	OPTIC ATROPHY 12	OPA12
*601130	OPTIC ATROPHY 13 WITH RETINAL AND FOVEAL ABNORMALITIES	OPA13
*600682	OPTIC ATROPHY WITH OR WITHOUT DEAFNESS	OPHTHALMOPLEGIA	MYOPATHY	ATAXIA	AND NEUROPATHY
*601090	OCULOPHARYNGEAL MUSCULAR DYSTROPHY	OPMD
*607633	OPTINEURIN	OPTN
*103270	ORAI CALCIUM RELEASE-ACTIVATED CALCIUM MODULATOR 1	ORAI1
*300371	ACYL-CoA OXIDASE 1	PALMITOYL	ACOX1
*606829	PROLIFERATING CELL NUCLEAR ANTIGEN	PCNA
*604581	POLYCYSTIC OVARY SYNDROME 1	PCOS1
*616336	PEROXISOME BIOGENESIS FACTOR 5	PEX5
*606663	6-PHOSPHOGLUCONATE DEHYDROGENASE	PGD
*300169	SOLUTE CARRIER FAMILY 25 (MITOCHONDRIAL CARRIER	PHOSPHATE CARRIER)	MEMBER 24	SLC25A24
*608844	ADAPTOR PROTEIN	PHOSPHOTYROSINE INTERACTION	PH DOMAIN	AND LEUCINE ZIPPER-CONTAINING PROTEIN 1	APPL1
*610648	ADAPTOR PROTEIN	PHOSPHOTYROSINE INTERACTION	PH DOMAIN	AND LEUCINE ZIPPER-CONTAINING PROTEIN 2	APPL2
*603435	TRICHOTHIODYSTROPHY 1	PHOTOSENSITIVE	TTD1
*600443	PITRILYSIN METALLOPEPTIDASE 1	PITRM1
*611832	DOPAMINE BETA-HYDROXYLASE	PLASMA	DBH
*613577	PERILIPIN 5	PLIN5
*606673	PHOSPHOLAMBAN	PLN
*300242	PNKD METALLO-BETA-LACTAMASE DOMAIN-CONTAINING PROTEIN	PNKD
*600675	PAROXYSMAL NONKINESIGENIC DYSKINESIA 1	PNKD1
*611828	PATATIN-LIKE PHOSPHOLIPASE DOMAIN-CONTAINING PROTEIN 2	PNPLA2
*190020	PATATIN-LIKE PHOSPHOLIPASE DOMAIN-CONTAINING PROTEIN 4	PNPLA4
*176640	UDP-GLYCOSYLTRANSFERASE 1 FAMILY	POLYPEPTIDE A1	UGT1A1
*616800	MADS BOX TRANSCRIPTION ENHANCER FACTOR 2	POLYPEPTIDE C	MEF2C
*616804	MADS BOX TRANSCRIPTION ENHANCER FACTOR 2	POLYPEPTIDE D	MEF2D
*613669	PROTEASOME MATURATION PROTEIN	POMP
*607657	PARAOXONASE 2	PON2
*128240	PEROXISOME PROLIFERATOR-ACTIVATED RECEPTOR-ALPHA	PPARA
*113811	PEROXISOME PROLIFERATOR-ACTIVATED RECEPTOR-DELTA	PPARD
*617541	PEROXISOME PROLIFERATOR-ACTIVATED RECEPTOR-GAMMA	PPARG
*114835	PEROXIREDOXIN 2	PRDX2
*609023	PEROXIREDOXIN 3	PRDX3
*610727	PEROXIREDOXIN 5	PRDX5
*610602	PRELI DOMAIN-CONTAINING PROTEIN 1	PRELID1
*602751	COENZYME Q10 DEFICIENCY	PRIMARY	7	COQ10D7
*609413	PROTEIN KINASE D1	PRKD1
*155555	PRION PROTEIN	PRNP
*603646	ENCEPHALOPATHY	PROGRESSIVE	EARLY-ONSET	WITH BRAIN EDEMA AND/OR LEUKOENCEPHALOPATHY	1	PEBEL1
*602049	MYOPATHY	PROXIMAL	WITH OPHTHALMOPLEGIA	MYPOP
*601215	PSEUDOACHONDROPLASIA	PSACH
*600310	PHOSPHATASE AND TENSIN HOMOLOG	PTEN
*107748	PYRROLINE-5-CARBOXYLATE REDUCTASE 2	PYCR2
*600571	NAD(P)H DEHYDROGENASE	QUINONE 1	NQO1
*606866	RAS-ASSOCIATED PROTEIN RAB5A	RAB5A
*600378	RAS-RELATED C3 BOTULINUM TOXIN SUBSTRATE 1	RAC1
*618190	RAS-RELATED C3 BOTULINUM TOXIN SUBSTRATE 2	RAC2
*176970	REGULATOR OF CALCINEURIN 1	RCAN1
*611507	RETINOL DEHYDROGENASE 10	RDH10
*156360	RECQ PROTEIN-LIKE 4	RECQL4
*140050	PREGNANCY LOSS	RECURRENT	SUSCEPTIBILITY TO	1	RPRGL1
*614917	LONG INTERGENIC NONCODING RNA	REGULATOR OF REPROGRAMMING	LINC-ROR
*590095	RE1-SILENCING TRANSCRIPTION FACTOR	REST
*606934	RHODOPSIN	RHO
*516002	FYVE	RhoGEF	AND PH DOMAIN-CONTAINING PROTEIN 6	FGD6
*603485	EXERCISE INTOLERANCE	RIBOFLAVIN-RESPONSIVE	RREI
*173870	UBIQUINOL-CYTOCHROME c REDUCTASE	RIESKE IRON-SULFUR	UQCRFS1
*617851	POLYMERASE	RNA	MITOCHONDRIAL	POLRMT
*608508	RING FINGER PROTEIN 7	RNF7
*606820	RIBONUCLEASE/ANGIOGENIN INHIBITOR 1	RNH1
*138322	EPILEPSY	ROLANDIC	WITH PAROXYSMAL EXERCISE-INDUCED DYSTONIA AND WRITER'S CRAMP	EPRPDC
*602544	RETINITIS PIGMENTOSA 4	RP4
*600438	RNA PSEUDOURIDYLATE SYNTHASE DOMAIN-CONTAINING PROTEIN 4	RPUSD4
*608986	RIBONUCLEOTIDE REDUCTASE REGULATORY TP53 INDUCIBLE SUBUNIT M2B	RRM2B
*618764	SURVIVAL-ASSOCIATED MITOCHONDRIAL MELANOMA-SPECIFIC ONCOGENIC NONCODING RNA	SAMMSON
*608847	SARCOSINE DEHYDROGENASE	SARDH
*601232	SPINOCEREBELLAR ATAXIA 2	SCA2
*179835	SYNTHESIS OF CYTOCHROME c OXIDASE 1	SCO1
*608764	SCO CYTOCHROME c OXIDASE ASSEMBLY PROTEIN 2	SCO2
*606999	STEROL CARRIER PROTEIN 2	SCP2
*605692	SELECTIN E	SELE
*611592	SELENOPROTEIN I	SELENOI
*611647	SELENOPROTEIN K	SELENOK
*617491	SELENOPROTEIN P	SELENOP
*606607	B-RAF PROTOONCOGENE	SERINE/THREONINE KINASE	BRAF
*126340	SERTA DOMAIN-CONTAINING PROTEIN 2	SERTAD2
*300033	SESTRIN 2	SESN2
*300144	SENATAXIN	SETX
*602392	NEUTROPENIA	SEVERE CONGENITAL	4	AUTOSOMAL RECESSIVE	SCN4
*184755	SHC TRANSFORMING PROTEIN 3	SHC3
*600434	SHC TRANSFORMING PROTEIN 4	SHC4
*561010	SHORT STATURE HOMEOBOX	SHOX
*611835	SUCRASE-ISOMALTASE	SI
*608886	SIRTUIN 2	SIRT2
*191170	SIRTUIN 6	SIRT6
*191327	SIRTUIN 7	SIRT7
*605180	CHLORIDE CHANNEL 1	SKELETAL MUSCLE	CLCN1
*611227	SMG1 NONSENSE-MEDIATED mRNA DECAY-ASSOCIATED PI3K-RELATED KINASE	SMG1
*147582	SKELETAL MUSCLE GLYCOGEN CONTENT AND METABOLISM QUANTITATIVE TRAIT LOCUS	SMGMQTL
*615173	SPERMINE OXIDASE	SMOX
*613817	SMOOTHELIN-LIKE 1	SMTNL1
*607047	SUPEROXIDE DISMUTASE 3	SOD3
*606980	SORBITOL DEHYDROGENASE	SORD
*604223	SORBITOL DEHYDROGENASE DEFICIENCY WITH PERIPHERAL NEUROPATHY	SORDD
*604479	NEURODEVELOPMENTAL DISORDER WITH CARDIOMYOPATHY	SPASTICITY	AND BRAIN ABNORMALITIES	NEDCASB
*611831	GLYCERALDEHYDE-3-PHOSPHATE DEHYDROGENASE	SPERMATOGENIC	GAPDHS
*600439	SULFIREDOXIN 1	SRXN1
*114205	SINGLE-STRANDED DNA-BINDING PROTEIN 1	SSBP1
*604769	SIGNAL TRANSDUCER AND ACTIVATOR OF TRANSCRIPTION 3	STAT3
*605345	SERINE/THREONINE PROTEIN KINASE 11	STK11
*609142	SERINE/THREONINE PROTEIN KINASE 3	STK3
*605482	STIP1 HOMOLOGOUS AND U BOX-CONTAINING PROTEIN 1	STUB1
*118425	ATP-BINDING CASSETTE	SUBFAMILY 3	MEMBER 2	ABCD2
*615921	ATP-BINDING CASSETTE	SUBFAMILY A	MEMBER 2	ABCA2
*617007	CYTOCHROME P450	SUBFAMILY IIC	POLYPEPTIDE 8	CYP2C8
*617165	CYTOCHROME P450	SUBFAMILY IIC	POLYPEPTIDE 9	CYP2C9
*605235	CYTOCHROME P450	SUBFAMILY IID	POLYPEPTIDE 6	CYP2D6
*610564	TRANSIENT RECEPTOR POTENTIAL CATION CHANNEL	SUBFAMILY M	MEMBER 7	TRPM7
*607381	CYTOCHROME P450	SUBFAMILY XXVIA	POLYPEPTIDE 1	CYP26A1
*606599	NUCLEAR FACTOR KAPPA-B	SUBUNIT 1	NFKB1
*608759	ACTIN-RELATED PROTEIN 2/3 COMPLEX	SUBUNIT 1B	ARPC1B
*103710	PRENYL DIPHOSPHATE SYNTHASE	SUBUNIT 2	PDSS2
*608934	AFG3-LIKE MATRIX AAA PEPTIDASE	SUBUNIT 2	AFG3L2
*615365	ENDOPLASMIC RETICULUM MEMBRANE PROTEIN COMPLEX	SUBUNIT 4	EMC4
*618128	CYTOCHROME c OXIDASE	SUBUNIT 6A2	COX6A2
*604780	ATP SYNTHASE F1	SUBUNIT BETA	ATP5F1B
*126063	GLUTAMYL-tRNA AMIDOTRANSFERASE	SUBUNIT C	GATC
*176763	SUCCINATE DEHYDROGENASE COMPLEX	SUBUNIT D	INTEGRAL MEMBRANE PROTEIN	SDHD
*108729	COMPLEX I	SUBUNIT ND2	MTND2
*590010	COMPLEX I	SUBUNIT ND3	MTND3
*590025	COMPLEX I	SUBUNIT ND4	MTND4
*590035	COMPLEX I	SUBUNIT ND4L	MTND4L
*611065	SULFITE OXIDASE	SUOX
*600714	MULTIPLE SCLEROSIS	SUSCEPTIBILITY TO	MS
*600797	ASTHMA	SUSCEPTIBILITY TO
*601023	MALIGNANT HYPERTHERMIA	SUSCEPTIBILITY TO	1	MHS1
*602195	POLYSUBSTANCE ABUSE	SUSCEPTIBILITY TO	PSAB
*602378	MALARIA	SUSCEPTIBILITY TO
*602413	MICROVASCULAR COMPLICATIONS OF DIABETES	SUSCEPTIBILITY TO	6	MVCD6
*603275	ALZHEIMER DISEASE	SUSCEPTIBILITY TO	MITOCHONDRIAL
*602138	TRANSALDOLASE DEFICIENCY	TALDOD
*605450	TYROSYL-DNA PHOSPHODIESTERASE 1	TDP1
*611844	TELOMERE MAINTENANCE 2	TELO2
*611552	TET METHYLCYTOSINE DIOXYGENASE 1	TET1
*607118	TRANSFERRIN	TF
*179617	TIA1 CYTOTOXIC GRANULE-ASSOCIATED RNA-BINDING PROTEIN	TIA1
*611843	TP53-INDUCED GLYCOLYSIS AND APOPTOSIS REGULATOR	TIGAR
*611374	TRANSLOCASE OF INNER MITOCHONDRIAL MEMBRANE 50	TIMM50
*561000	TISSUE INHIBITOR OF METALLOPROTEINASE 1	TIMP1
*176980	TOLL-LIKE RECEPTOR 2	TLR2
*603466	TRIMETHYLAMINURIA	TMAU
*516070	THIOREDOXIN-RELATED TRANSMEMBRANE PROTEIN 2	TMX2
*615204	TUMOR NECROSIS FACTOR-ALPHA-INDUCED PROTEIN 8-LIKE 1	TNFAIP8L1
*602583	CYANOSIS	TRANSIENT NEONATAL	TNCY
*603749	BRACHYCEPHALY	TRICHOMEGALY	AND DEVELOPMENTAL DELAY	BTDD
*618966	TRIPARTITE MOTIF-CONTAINING PROTEIN 35	TRIM35
*611836	tRNA 5-METHYLAMINOMETHYL-2-THIOURIDYLATE METHYLTRANSFERASE	TRMU
*613609	AlkB HOMOLOG 8	tRNA METHYLTRANSFERASE	ALKBH8
*611842	TRUB PSEUDOURIDINE SYNTHASE FAMILY MEMBER 2	TRUB2
*607251	TSC COMPLEX SUBUNIT 2	TSC2
*516060	TETRATRICOPEPTIDE REPEAT DOMAIN-CONTAINING PROTEIN 23-LIKE	TTC23L
*611833	THIOREDOXIN DOMAIN-CONTAINING PROTEIN 12	TXNDC12
*600412	THIOREDOXIN DOMAIN-CONTAINING PROTEIN 17	TXNDC17
*300272	THIOREDOXIN DOMAIN-CONTAINING PROTEIN 4	TXNDC4
*191740	THIOREDOXIN-INTERACTING PROTEIN	TXNIP
*140210	PONTOCEREBELLAR HYPOPLASIA	TYPE 10	PCH10
*131195	LEUKOCYTE ADHESION DEFICIENCY	TYPE I	LAD1
*133530	NEUROFIBROMATOSIS	TYPE I	NF1
*608021	PHOSPHATIDYLINOSITOL 4-PHOSPHATE 5-KINASE	TYPE I	ALPHA	PIP5K1A
*616895	INOSITOL POLYPHOSPHATE-4-PHOSPHATASE	TYPE I	107-KD	INPP4A
*601517	GAUCHER DISEASE	TYPE II	GD2
*606212	KERATIN 8	TYPE II	KRT8
*602009	GLYCOGEN STORAGE DISEASE	TYPE IXd	GSD9D
*141250	3-METHYLGLUTACONIC ACIDURIA	TYPE VII	MGCA7
*142250	3-METHYLGLUTACONIC ACIDURIA	TYPE VIII	MGCA8
*605162	COLLAGEN	TYPE XVII	ALPHA-1	COL17A1
*611840	TERMINAL URIDYLYL TRANSFERASE 1	U6 snRNA-SPECIFIC	TUT1
*611740	UBIQUITIN-PROTEIN LIGASE E3B	UBE3B
*174763	UBIQUITIN CARBOXYL-TERMINAL ESTERASE L1	UCHL1
*124030	UNCOUPLING PROTEIN 2	UCP2
*610895	BETA-UREIDOPROPIONASE	UPB1
*602447	BETA-UREIDOPROPIONASE DEFICIENCY	UPB1D
*607274	UBIQUINOL-CYTOCHROME c REDUCTASE CORE PROTEIN II	UQCRC2
*611340	UBIQUITIN-SPECIFIC PROTEASE 14	USP14
*605609	UTROPHIN	UTRN
*140100	UV-SENSITIVE SYNDROME 3	UVSS3
*516004	UV-STIMULATED SCAFFOLD PROTEIN A	UVSSA
*138300	SKIN/HAIR/EYE PIGMENTATION	VARIATION IN	2	SHEP2
*116947	VALOSIN-CONTAINING PROTEIN	VCP
*608918	VOLTAGE-DEPENDENT ANION CHANNEL 1	VDAC1
*601641	VICI SYNDROME	VICIS
*618738	V-SET AND TRANSMEMBRANE DOMAINS-CONTAINING PROTEIN 1	VSTM1
*609007	TRYPTOPHANYL-tRNA SYNTHETASE 2	WARS2
*600924	WISKOTT-ALDRICH SYNDROME	WAS
*601234	WILLIAMS-BEUREN SYNDROME	WBS
*601860	WELANDER DISTAL MYOPATHY	WDM
*611530	XANTHINE DEHYDROGENASE	XDH
*601231	EXFOLIATION SYNDROME	XFS
*603028	MENTAL RETARDATION	X-LINKED	SYNDROMIC	TURNER TYPE	MRXST
*603178	CARDIAC VALVULAR DYSPLASIA	X-LINKED	CVD1
*115500	X-RAY REPAIR CROSS COMPLEMENTING 3	XRCC3
*113705	TRANSCRIPTION FACTOR YY1	YY1
*606145	INDOLEAMINE 2	3-DIOXYGENASE	IDO1
*133170	BASAL LAMINAR DRUSEN
*134650	CYSTATHIONINURIA
*147450	HEMOLYTIC ANEMIA DUE TO GLUTATHIONE REDUCTASE DEFICIENCY
*147700	PHENYTOIN TOXICITY
*147796	CARBIMAZOLE SENSITIVITY
*600663	ARTERIOVENOUS MALFORMATIONS OF THE BRAIN
*600879	D-BIFUNCTIONAL PROTEIN DEFICIENCY
*601269	ARGININOSUCCINIC ACIDURIA
*602241	ANXIETY
*602533	GASTRIC CANCER
*604492	ALPHA-KETOGLUTARATE DEHYDROGENASE DEFICIENCY
*604517	INCLUSION BODY MYOSITIS
*604598	3-HYDROXYISOBUTYRIC ACIDURIA
