# Supplementary material for: Network pharmacology combined with molecular docking to explore the potential mechanisms for the antioxidant activity of Rheum tanguticum seeds
Source: BMC Complement Med Ther. 2022 May 3;22:121. doi: 10.1186/s12906-022-03611-3 (PMC9066831; doi:10.1186/s12906-022-03611-3)
Supplement: Supplementary file 1 — Additional file 1. [file 12906_2022_3611_MOESM1_ESM.zip › Supporting File/Disease Target/OMIM-Gene-Map-Retrieval.xlsx]

## Sheet: Sheet
Gene Map Search - 'oxidative '
Downloaded:	May 08, 2021
Copyright (c) 1966-2021 Johns Hopkins University OMIM, data are provided for research purposes only.
Cytogenetic location	Genomic coordinates (From NCBI/GRCh38)	Gene/Locus	Gene/Locus name	Gene/Locus MIM number	Approved Symbol	Entrez Gene ID	Ensembl Gene ID	Comments	Phenotype	Phenotype MIM number	Inheritance	Pheno map key	Mouse Gene (from MGI)
1p34.2	1:39838109-39883510	TRIT1, IPT, COXPD35	tRNA isopentenyltransferase 1	617840	TRIT1	54802	ENSG00000043514,ENST00000372818.5		Combined oxidative phosphorylation deficiency 35	617873	Autosomal recessive	3	Trit1
1q21.2	1:150487410-150507608	TARS2, COXPD21	Threonyl-tRNA synthetase 2	612805	TARS2	80222	ENSG00000143374,ENST00000606933.5	mutation identified in one COXPD21 family	?Combined oxidative phosphorylation deficiency 21	615918	Autosomal recessive	3	Tars2
1q25.1	1:175012957-175023424	MRPS14, COXPD38	Mitochondrial ribosomal protein S14	611978	MRPS14	63931	ENSG00000120333,ENST00000476371.1	mutation identified in 1 COXPD38 patient	?Combined oxidative phosphorylation deficiency 38	618378	Autosomal recessive	3	Mrps14
2p16.1	2:55634060-55693852	PNPT1, OLD35, COXPD13, DFNB70	Polyribonucleotide nucleotidyltransferase 1	610316	PNPT1	87178	ENSG00000138035,ENST00000447944.7		Combined oxidative phosphorylation deficiency 13	614932	Autosomal recessive	3	Pnpt1
2p16.1	2:55634060-55693852	PNPT1, OLD35, COXPD13, DFNB70	Polyribonucleotide nucleotidyltransferase 1	610316	PNPT1	87178	ENSG00000138035,ENST00000447944.7		Deafness, autosomal recessive 70	614934	Autosomal recessive	3	Pnpt1
2p11.2	2:86106234-86142156	PTCD3, COXPD51	Pentatricopeptide repeat domain-containing protein 3	614918	PTCD3	55037	ENSG00000132300,ENST00000254630.12	mutation identified in 1 COXPD51 patient	?Combined oxidative phosphorylation deficiency 51	619057	Autosomal recessive	3	Ptcd3
2q33.1	2:197705368-197708394	MARS2, SPAX3, COXPD25	Methionyl-tRNA synthetase 2	609728	MARS2	92935	ENSG00000247626,ENST00000282276.8	mutation identified in 1 COXPD25 family	?Combined oxidative phosphorylation deficiency 25	616430	Autosomal recessive	3	Mars2
2q33.1	2:197705368-197708394	MARS2, SPAX3, COXPD25	Methionyl-tRNA synthetase 2	609728	MARS2	92935	ENSG00000247626,ENST00000282276.8	mutation identified in 1 COXPD25 family	Spastic ataxia 3, autosomal recessive	611390	Autosomal recessive	3	Mars2
2q33.3	2:206765605-206796188	FASTKD2, KIAA0971, COXPD44	FAST kinase domains 2	612322	FASTKD2	22868	ENSG00000118246,ENST00000402774.8		Combined oxidative phosphorylation deficiency 44	618855	Autosomal recessive	3	Fastkd2
2q36.1	2:223950845-223967713	MRPL44, COXPD16	Mitochondrial ribosomal protein L44	611849	MRPL44	65080	ENSG00000135900,ENST00000258383.4	Mutation identified in 1 family	?Combined oxidative phosphorylation deficiency 16	615395	Autosomal recessive	3	Mrpl44
3p25.1	3:15042250-15065314	MRPS25, COXPD50	Mitochondrial ribosomal protein S25	611987	MRPS25	64432	ENSG00000131368,ENST00000253686.7	mutation identified in 1 COXPD50 patient	?Combined oxidative phosphorylation deficiency 50	619025	Autosomal recessive	3	Mrps25
3p22.2	3:38165050-38255485	OSR1	Oxidative stress-responsive 1	604046	OXSR1	9943	ENSG00000172939,ENST00000311806.8					Oxsr1
3p14.1	3:66133609-66380020	SLC25A26, SAMC, COXPD28	Solute carrier family 25 (mitochondrial carrier, phosphate carrier), member 26	611037	SLC25A26	115286	ENSG00000144741,ENST00000336733.10		Combined oxidative phosphorylation deficiency 28	616794	Autosomal recessive	3	Slc25a26
3q11.2	3:94063060-94131831	NSUN3, COXPD48	NOP2/SUN RNA methyltransferase family, member 3	617491	NSUN3	63899	ENSG00000178694,ENST00000314622.9		Combined oxidative phosphorylation deficiency 48	619012		3	Nsun3
3q12.3	3:101561867-101566445	TRMT10C, RG9MTD1, MRPP1, COXPD30	tRNA methyltransferase 10C, mitochondrial RNase P subunit	615423	TRMT10C	54931	ENSG00000174173,ENST00000309922.7		Combined oxidative phosphorylation deficiency 30	616974	Autosomal recessive	3	Trmt10c
3q22.1	3:131462211-131502970	MRPL3, MRL3, COXPD9	Mitochondrial ribosomal protein L3	607118	MRPL3	11222	ENSG00000114686,ENST00000264995.8		Combined oxidative phosphorylation deficiency 9	614582	Autosomal recessive	3	Mrpl3
3q23	3:139343993-139357139	MRPS22, C3orf5, COXPD5, ODG7	Mitochondrial ribosomal protein S22	605810	MRPS22	56945	ENSG00000175110,ENST00000478464.5		Combined oxidative phosphorylation deficiency 5	611719	Autosomal recessive	3	Mrps22
3q23	3:139343993-139357139	MRPS22, C3orf5, COXPD5, ODG7	Mitochondrial ribosomal protein S22	605810	MRPS22	56945	ENSG00000175110,ENST00000478464.5		Ovarian dysgenesis 7	618117	Autosomal recessive	3	Mrps22
3q25.32	3:158644526-158695580	GFM1, EFG1, GFM, COXPD1	Mitochondrial elongation factor G1	606639	GFM1	85476	ENSG00000168827,ENST00000264263.9		Combined oxidative phosphorylation deficiency 1	609060	Autosomal recessive	3	Gfm1
4q31.3	4:151670503-151761006	GATB, PET112, COXPD41	Glutamyl-tRNA amidotransferase, subunit B	603645	GATB	5188	ENSG00000059691,ENST00000263985.11	mutation identified in 1 COXPD41 family	?Combined oxidative phosphorylation deficiency 41	618838	Autosomal recessive	3	Gatb
5q13.3	5:74721205-74767146	GFM2, EFG2, RRF	Mitochondrial elongation factor G2	606544	GFM2	84340	ENSG00000164347,ENST00000296805.8		Combined oxidative phosphorylation deficiency 39	618397	Autosomal recessive	3	Gfm2
6p25.1	6:5031028-5260949	LYRM4, ISD11, C6orf149, COXPD19	LYR motif-containing protein 4	613311	LYRM4	57128	ENSG00000214113,ENST00000500576.4	mutation identified in 1 family	?Combined oxidative phosphorylation deficiency 19	615595	Autosomal recessive	3	Lyrm4
6p25.1	6:5261006-5771582	FARS2, FARS1, COXPD14, SPG77	Phenylalanyl-tRNA synthetase 2, mitochondrial	611592	FARS2	10667	ENSG00000145982,ENST00000324331.10		Combined oxidative phosphorylation deficiency 14	614946	Autosomal recessive	3	Fars2
6p25.1	6:5261006-5771582	FARS2, FARS1, COXPD14, SPG77	Phenylalanyl-tRNA synthetase 2, mitochondrial	611592	FARS2	10667	ENSG00000145982,ENST00000324331.10		Spastic paraplegia 77, autosomal recessive	617046	Autosomal recessive	3	Fars2
6p21.33	6:30914237-30926458	VARS2, KIAA1885, COXPD20	Valyl-tRNA synthetase 2	612802	VARS2	57176	ENSG00000137411,ENST00000625423.2		Combined oxidative phosphorylation deficiency 20	615917	Autosomal recessive	3	Vars2
6p21.1	6:44297849-44313357	AARS2, KIAA1270, MTALARS, COXPD8, LKENP	Alanyl-tRNA synthetase 2	612035	AARS2	57505	ENSG00000124608,ENST00000244571.5		Combined oxidative phosphorylation deficiency 8	614096	Autosomal recessive	3	Aars2
6p21.1	6:44297849-44313357	AARS2, KIAA1270, MTALARS, COXPD8, LKENP	Alanyl-tRNA synthetase 2	612035	AARS2	57505	ENSG00000124608,ENST00000244571.5		Leukoencephalopathy, progressive, with ovarian failure	615889	Autosomal recessive	3	Aars2
6q13	6:73461736-73509235	MTO1, COXPD10	Mitochondrial tRNA translation optimization 1	614667	MTO1	25821	ENSG00000135297,ENST00000415954.6		Combined oxidative phosphorylation deficiency 10	614702	Autosomal recessive	3	Mto1
6q21	6:106629577-106668416	QRSL1, GATA, COXPD40	Glutaminyl-tRNA synthase (glutamine-hydrolyzing)-like protein 1	617209	QRSL1	55278	ENSG00000130348,ENST00000369046.8		Combined oxidative phosphorylation deficiency 40	618835	Autosomal recessive	3	Qrsl1
6q25.1	6:151404547-151452168	RMND1, COXPD11	Required for meiotic nuclear division 1 homolog	614917	RMND1	55005	ENSG00000155906,ENST00000622845.5		Combined oxidative phosphorylation deficiency 11	614922	Autosomal recessive	3	Rmnd1
8q21.13	8:79918716-80030258	MRPS28, MRPS35, COXPD47	Mitochondrial ribosomal protein S28	611990	MRPS28	28957	ENSG00000147586,ENST00000276585.9	mutation identified in 1 COXPD47 patient	?Combined oxidative phosphorylation deficiency 47	618958	Autosomal recessive	3	Mrps28
8q21.3	8:89901867-89935613	OSGIN2, C8orf1	Oxidative stress-induced growth inhibitor family member 2	604598	OSGIN2	734	ENSG00000164823,ENST00000451899.7					Osgin2
9q34.3	9:135499964-135504672	MRPS2, COXPD36	Mitochondrial ribosomal protein S2	611971	MRPS2	51116	ENSG00000122140,ENST00000371785.5		Combined oxidative phosphorylation deficiency 36	617950	Autosomal recessive	3	Mrps2
10q22.2	10:73248848-73252643	MRPS16, COXPD2	Mitochondrial ribosomal protein S16	609204	MRPS16	51021	ENSG00000182180,ENST00000372945.8		Combined oxidative phosphorylation deficiency 2	610498	Autosomal recessive	3	Mrps16
10q26.11	10:119140766-119165727	SFXN4, COXPD18	Sideroflexin 4	615564	SFXN4	119559	ENSG00000183605,ENST00000355697.7		Combined oxidative phosphorylation deficiency 18	615578	Autosomal recessive	3	Sfxn4
11q14.1	11:78435967-78574863	NARS2, COXPD24, DFNB94	Asparaginyl-tRNA synthetase 2	612803	NARS2	79731	ENSG00000137513,ENST00000528850.5	mutation identified in 1 DFNB94 family	?Deafness, autosomal recessive 94	618434	Autosomal recessive	3	Nars2
11q14.1	11:78435967-78574863	NARS2, COXPD24, DFNB94	Asparaginyl-tRNA synthetase 2	612803	NARS2	79731	ENSG00000137513,ENST00000528850.5	mutation identified in 1 DFNB94 family	Combined oxidative phosphorylation deficiency 24	616239	Autosomal recessive	3	Nars2
12q14.1	12:57782786-57802855	TSFM, COXPD3	Ts translation elongation factor, mitochondrial	604723	TSFM	10102	ENSG00000123297,ENST00000540550.6		Combined oxidative phosphorylation deficiency 3	610505	Autosomal recessive	3	Tsfm
12q24.31	12:120446443-120463748	GATC, COXPD42	Glutamyl-tRNA amidotransferase, subunit C	617210	GATC	283459	ENSG00000257218,ENST00000551765.6		Combined oxidative phosphorylation deficiency 42	618839	Autosomal recessive	3	Gatc
12q24.31	12:123233435-123257959	MTRFR, C12orf65, COXPD7, SPG55	Mitochondrial translation release factor in rescue	613541	MTRFR	91574	ENSG00000130921,ENST00000366329.7		Combined oxidative phosphorylation deficiency 7	613559	Autosomal recessive	3	Mtrfr
12q24.31	12:123233435-123257959	MTRFR, C12orf65, COXPD7, SPG55	Mitochondrial translation release factor in rescue	613541	MTRFR	91574	ENSG00000130921,ENST00000366329.7		Spastic paraplegia 55, autosomal recessive	615035	Autosomal recessive	3	Mtrfr
13q12.12	13:23730188-23889447	MIPEP, COXPD31	Mitochondrial intermediate peptidase	602241	MIPEP	4285	ENSG00000027001,ENST00000382172.4		Combined oxidative phosphorylation deficiency 31	617228	Autosomal recessive	3	Mipep
13q34	13:110641409-110713600	CARS2, COXPD27	Cysteinyl-tRNA synthetase 2	612800	CARS2	79587	ENSG00000134905,ENST00000257347.9		Combined oxidative phosphorylation deficiency 27	616672	Autosomal recessive	3	Cars2
14q23.1	14:60971440-60981689	TRMT5, TRM5, KIAA1393, COXPD26	tRNA methyltransferase 5	611023	TRMT5	57570	ENSG00000126814,ENST00000261249.7		Combined oxidative phosphorylation deficiency 26	616539	Autosomal recessive	3	Trmt5
15q22.31	15:65001511-65029638	MTFMT, COXPD15, MC1DN27	Mitochondrial methionyl-tRNA formyltransferase	611766	MTFMT	123263	ENSG00000103707,ENST00000220058.9		Combined oxidative phosphorylation deficiency 15	614947	Autosomal recessive	3	Mtfmt
15q22.31	15:65001511-65029638	MTFMT, COXPD15, MC1DN27	Mitochondrial methionyl-tRNA formyltransferase	611766	MTFMT	123263	ENSG00000103707,ENST00000220058.9		Mitochondrial complex I deficiency, nuclear type 27	618248	Autosomal recessive	3	Mtfmt
16p13.3	16:1771894-1773133	MRPS34, MRPS12, COXPD32	Mitochondrial ribosomal protein S34	611994	MRPS34	65993	ENSG00000074071,ENST00000177742.7		Combined oxidative phosphorylation deficiency 32	617664	Autosomal recessive	3	Mrps34
16p12.2	16:23520753-23557374	EARS2, KIAA1970, COXPD12	Glutamyl-tRNA synthetase 2	612799	EARS2	124454	ENSG00000103356,ENST00000449606.7		Combined oxidative phosphorylation deficiency 12	614924	Autosomal recessive	3	Ears2
16p11.2	16:28842410-28846347	TUFM, EFTU, COXPD4	Tu translation elongation factor, mitochondrial	602389	TUFM	7284	ENSG00000178952,ENST00000313511.8	pseudogene on chr.17	Combined oxidative phosphorylation deficiency 4	610678	Autosomal recessive	3	Tufm
16q23.3	16:83953239-83966331	OSGIN1, OKL38	Oxidative stress-induced growth inhibitor 1	607975	OSGIN1	29948	ENSG00000140961,ENST00000393306.6					Osgin1
17p13.3	17:997128-1003670	TIMM22, TIM22, COXPD43	Translocase of inner mitochondrial membrane 22	607251	TIMM22	29928	ENSG00000177370,ENST00000327158.5	mutation identified in 1 COXPD43 patient	?Combined oxidative phosphorylation deficiency 43	618851	Autosomal recessive	3	Timm22
17p13.2	17:5432776-5439154	C1QBP, HABP1, COXPD33	Complement component C1q binding protein (hyaluronic acid-binding protein 1)	601269	C1QBP	708	ENSG00000108561,ENST00000225698.8		Combined oxidative phosphorylation deficiency 33	617713	Autosomal recessive	3	C1qbp
17p12	17:12991611-13018026	ELAC2, HPC2, COXPD17	elaC ribonuclease Z 2	605367	ELAC2	60528	ENSG00000006744,ENST00000426905.7	at ~365cR	{Prostate cancer, hereditary, 2, susceptibility to}	614731		3	Elac2
17p12	17:12991611-13018026	ELAC2, HPC2, COXPD17	elaC ribonuclease Z 2	605367	ELAC2	60528	ENSG00000006744,ENST00000426905.7	at ~365cR	Combined oxidative phosphorylation deficiency 17	615440	Autosomal recessive	3	Elac2
17p11.2	17:18260661-18266551	MEIF2, SMCR7, MID49, COXPD49	Mitochondrial elongation factor 2	615498	MIEF2	125170	ENSG00000177427,ENST00000395704.8	mutation identified in 1 COXPD49 patient	?Combined oxidative phosphorylation deficiency 49	619024	Autosomal recessive	3	Mief2
17q22	17:57834780-57850043	MRPS23, COXPD46	Mitochondrial ribosomal protein S23	611985	MRPS23	51649	ENSG00000181610,ENST00000313608.13	mutation identified in 1 COXPD46 patient	?Combined oxidative phosphorylation defiency 46	618952	Autosomal recessive	3	Mrps23
17q25.1	17:75261878-75266375	MRPS7, COXPD34	Mitochondrial ribosomal protein S7	611974	MRPS7	51081	ENSG00000125445,ENST00000245539.11	mutation identified in 1 COXPD34 family	?Combined oxidative phosphorylation deficiency 34	617872	Autosomal recessive	3	Mrps7
17q25.3	17:81703366-81707516	MRPL12, RPML12	Ribosomal protein, mitochondrial, L12	602375	MRPL12	6182	ENSG00000262814,ENST00000333676.8	mutation identified in 1 COXPD45 family	?Combined oxidative phosphorylation deficiency 45	618951	Autosomal recessive	3	Mrpl12
18q21.1	18:46080247-46104226	ATP5F1A, ATP5A1, ATPM, ATP5A, ORM, MC5DN4, COXPD22	ATP synthase F1, alpha subunit	164360	ATP5F1A	498	ENSG00000152234,ENST00000282050.6	pseudogenes on chr. 2, chr. 9, and chr.16; mutation identified in 1 MC5DN4 family and 1 COXPD22 family	?Combined oxidative phosphorylation deficiency 22	616045	Autosomal recessive	3	Atp5a1
18q21.1	18:46080247-46104226	ATP5F1A, ATP5A1, ATPM, ATP5A, ORM, MC5DN4, COXPD22	ATP synthase F1, alpha subunit	164360	ATP5F1A	498	ENSG00000152234,ENST00000282050.6	pseudogenes on chr. 2, chr. 9, and chr.16; mutation identified in 1 MC5DN4 family and 1 COXPD22 family	?Mitochondrial complex V (ATP synthase) deficiency, nuclear type 4	615228	Autosomal recessive	3	Atp5a1
19p13.3	19:5678421-5680515	MICOS13, C19orf70, MIC13, QIL1	Mitochondrial contact site and cristae organizing system subunit 13	616658	MICOS13	125988	ENSG00000174917,ENST00000587950.5		Combined oxidative phosphorylation deficiency 37	618329	Autosomal recessive	3	Micos13
19p13.11	19:17334981-17342730	GTPBP3, MSS1, COXPD23	GTP-binding protein 3	608536	GTPBP3	84705	ENSG00000130299,ENST00000600625.5		Combined oxidative phosphorylation deficiency 23	616198	Autosomal recessive	3	Gtpbp3
22q12.3	22:36467035-36481671	TXN2, TRX2, MTRX, COXPD29	Thioredoxin 2	609063	TXN2	25828	ENSG00000100348,ENST00000216185.7	mutation identified in 1 COXPD29 patient	?Combined oxidative phosphorylation deficiency 29	616811	Autosomal recessive	3	Txn2
Xq26.1	X:130129361-130165840	AIFM1, PDCD8, AIF, COXPD6, COWCK, CMTX4, DFNX5, SEMDHL	Apoptosis-inducing factor, mitochondrion-associated, 1	300169	AIFM1	9131	ENSG00000156709,ENST00000460436.6		Combined oxidative phosphorylation deficiency 6	300816	X-linked recessive	3
Xq26.1	X:130129361-130165840	AIFM1, PDCD8, AIF, COXPD6, COWCK, CMTX4, DFNX5, SEMDHL	Apoptosis-inducing factor, mitochondrion-associated, 1	300169	AIFM1	9131	ENSG00000156709,ENST00000460436.6		Cowchock syndrome	310490	X-linked recessive	3
Xq26.1	X:130129361-130165840	AIFM1, PDCD8, AIF, COXPD6, COWCK, CMTX4, DFNX5, SEMDHL	Apoptosis-inducing factor, mitochondrion-associated, 1	300169	AIFM1	9131	ENSG00000156709,ENST00000460436.6		Deafness, X-linked 5	300614	X-linked recessive	3
Xq26.1	X:130129361-130165840	AIFM1, PDCD8, AIF, COXPD6, COWCK, CMTX4, DFNX5, SEMDHL	Apoptosis-inducing factor, mitochondrion-associated, 1	300169	AIFM1	9131	ENSG00000156709,ENST00000460436.6		Spondyloepimetaphyseal dysplasia, X-linked, with hypomyelinating leukodystrophy	300232	X-linked recessive	3
Phenotype Mapping Key
1 - The disorder is placed on the map due to its association with a gene, but the underlying defect is not known.
2 - The disorder was placed on the map by statistical methods.
3 - The molecular basis of the disorder is known.
4 - A contiguous gene duplication or deletion syndrome in which multiple genes are involved.
