# Supplementary material for: Network pharmacology combined with molecular docking to explore the potential mechanisms for the antioxidant activity of Rheum tanguticum seeds
Source: BMC Complement Med Ther. 2022 May 3;22:121. doi: 10.1186/s12906-022-03611-3 (PMC9066831; doi:10.1186/s12906-022-03611-3)
Supplement: Supplementary file 1 — Additional file 1. [file 12906_2022_3611_MOESM1_ESM.zip › Supporting File/GO and KEGG.xlsx]

## Sheet: BP
Category	Term	Count	%	PValue	Genes	List Total	Pop Hits	Pop Total	Fold Enrichment	Bonferroni	Benjamini	FDR
GOTERM_BP_DIRECT	GO:0045429~positive regulation of nitric oxide biosynthetic process	4	44.4444	8.68114e-07	HSP90AA1, AKT1, PTGS2, ESR1	9	43	16792	173.561	0.000427021	0.000427112	0.000405409
GOTERM_BP_DIRECT	GO:0071260~cellular response to mechanical stimulus	4	44.4444	3.99539e-06	MAPK8, TGFB1, AKT1, PTGS2	9	71	16792	105.114	0.00196381	0.000982867	0.000932924
GOTERM_BP_DIRECT	GO:0048146~positive regulation of fibroblast proliferation	3	33.3333	0.000280715	JUN, TGFB1, ESR1	9	54	16792	103.654	0.129016	0.028431	0.0269863
GOTERM_BP_DIRECT	GO:0043065~positive regulation of apoptotic process	4	44.4444	0.000295811	MAPK8, TGFB1, AKT1, PTGS2	9	300	16792	24.877	0.135462	0.028431	0.0269863
GOTERM_BP_DIRECT	GO:0042493~response to drug	4	44.4444	0.000307565	HSP90AA1, JUN, TGFB1, PTGS2	9	304	16792	24.5497	0.140449	0.028431	0.0269863
GOTERM_BP_DIRECT	GO:0048661~positive regulation of smooth muscle cell proliferation	3	33.3333	0.000346719	JUN, AKT1, PTGS2	9	60	16792	93.2889	0.156854	0.028431	0.0269863
GOTERM_BP_DIRECT	GO:0045944~positive regulation of transcription from RNA polymerase II promoter	5	55.5556	0.000670337	APP, JUN, TGFB1, AKT1, ESR1	9	981	16792	9.50957	0.281016	0.0471151	0.0447211
GOTERM_BP_DIRECT	GO:0032355~response to estradiol	3	33.3333	0.000796246	TGFB1, PTGS2, ESR1	9	91	16792	61.5092	0.324235	0.0489692	0.0464809
GOTERM_BP_DIRECT	GO:0006468~protein phosphorylation	4	44.4444	0.00100627	APP, MAPK8, TGFB1, AKT1	9	456	16792	16.3665	0.390634	0.0550097	0.0522145
GOTERM_BP_DIRECT	GO:0006979~response to oxidative stress	3	33.3333	0.00116042	APP, AKT1, PTGS2	9	110	16792	50.8848	0.435185	0.0570925	0.0541914
GOTERM_BP_DIRECT	GO:0010629~negative regulation of gene expression	3	33.3333	0.00179166	TGFB1, AKT1, ESR1	9	137	16792	40.8564	0.586164	0.080136	0.0760641
GOTERM_BP_DIRECT	GO:0007568~aging	3	33.3333	0.00258476	JUN, TGFB1, AKT1	9	165	16792	33.9232	0.720107	0.105975	0.10059
GOTERM_BP_DIRECT	GO:1903799~negative regulation of production of miRNAs involved in gene silencing by miRNA	2	22.2222	0.00285553	TGFB1, ESR1	9	6	16792	621.926	0.755106	0.108071	0.102579
GOTERM_BP_DIRECT	GO:0007184~SMAD protein import into nucleus	2	22.2222	0.00428061	JUN, TGFB1	9	9	16792	414.617	0.878833	0.150433	0.142789
GOTERM_BP_DIRECT	GO:0001525~angiogenesis	3	33.3333	0.00466371	JUN, MMP2, PTGS2	9	223	16792	25.1001	0.899732	0.15297	0.145197
GOTERM_BP_DIRECT	GO:0010763~positive regulation of fibroblast migration	2	22.2222	0.00522968	TGFB1, AKT1	9	11	16792	339.232	0.924207	0.160813	0.152641
GOTERM_BP_DIRECT	GO:0032270~positive regulation of cellular protein metabolic process	2	22.2222	0.00712544	TGFB1, AKT1	9	15	16792	248.77	0.970349	0.206219	0.19574
GOTERM_BP_DIRECT	GO:0033280~response to vitamin D	2	22.2222	0.00854518	TGFB1, PTGS2	9	18	16792	207.309	0.985335	0.233471	0.221608
GOTERM_BP_DIRECT	GO:0043536~positive regulation of blood vessel endothelial cell migration	2	22.2222	0.00901804	TGFB1, AKT1	9	19	16792	196.398	0.988403	0.233471	0.221608
GOTERM_BP_DIRECT	GO:1902895~positive regulation of pri-miRNA transcription from RNA polymerase II promoter	2	22.2222	0.00949069	JUN, TGFB1	9	20	16792	186.578	0.990829	0.233471	0.221608
GOTERM_BP_DIRECT	GO:0051000~positive regulation of nitric-oxide synthase activity	2	22.2222	0.0104354	AKT1, ESR1	9	22	16792	169.616	0.994265	0.240116	0.227915
GOTERM_BP_DIRECT	GO:0051090~regulation of sequence-specific DNA binding transcription factor activity	2	22.2222	0.011851	JUN, MAPK8	9	25	16792	149.262	0.997164	0.240116	0.227915
GOTERM_BP_DIRECT	GO:0050999~regulation of nitric-oxide synthase activity	2	22.2222	0.0123225	HSP90AA1, AKT1	9	26	16792	143.521	0.997758	0.240116	0.227915
GOTERM_BP_DIRECT	GO:0010575~positive regulation of vascular endothelial growth factor production	2	22.2222	0.0127938	TGFB1, PTGS2	9	27	16792	138.206	0.998227	0.240116	0.227915
GOTERM_BP_DIRECT	GO:0006954~inflammatory response	3	33.3333	0.0130015	TGFB1, AKT1, PTGS2	9	379	16792	14.7687	0.998401	0.240116	0.227915
GOTERM_BP_DIRECT	GO:0000060~protein import into nucleus, translocation	2	22.2222	0.0132648	TGFB1, AKT1	9	28	16792	133.27	0.998598	0.240116	0.227915
GOTERM_BP_DIRECT	GO:0008285~negative regulation of cell proliferation	3	33.3333	0.0141379	JUN, TGFB1, PTGS2	9	396	16792	14.1347	0.999093	0.240116	0.227915
GOTERM_BP_DIRECT	GO:0060325~face morphogenesis	2	22.2222	0.0142064	TGFB1, MMP2	9	30	16792	124.385	0.999124	0.240116	0.227915
GOTERM_BP_DIRECT	GO:1990090~cellular response to nerve growth factor stimulus	2	22.2222	0.0146769	APP, AKT1	9	31	16792	120.373	0.999307	0.240116	0.227915
GOTERM_BP_DIRECT	GO:0045907~positive regulation of vasoconstriction	2	22.2222	0.0151472	AKT1, PTGS2	9	32	16792	116.611	0.999452	0.240116	0.227915
GOTERM_BP_DIRECT	GO:0031663~lipopolysaccharide-mediated signaling pathway	2	22.2222	0.0151472	TGFB1, AKT1	9	32	16792	116.611	0.999452	0.240116	0.227915
GOTERM_BP_DIRECT	GO:0043491~protein kinase B signaling	2	22.2222	0.0156173	TGFB1, AKT1	9	33	16792	113.077	0.999567	0.240116	0.227915
GOTERM_BP_DIRECT	GO:0045786~negative regulation of cell cycle	2	22.2222	0.0174957	TGFB1, PTGS2	9	37	16792	100.853	0.999831	0.252534	0.239702
GOTERM_BP_DIRECT	GO:0018107~peptidyl-threonine phosphorylation	2	22.2222	0.0179648	MAPK8, AKT1	9	38	16792	98.1988	0.999866	0.252534	0.239702
GOTERM_BP_DIRECT	GO:0038128~ERBB2 signaling pathway	2	22.2222	0.0179648	HSP90AA1, AKT1	9	38	16792	98.1988	0.999866	0.252534	0.239702
GOTERM_BP_DIRECT	GO:0007566~embryo implantation	2	22.2222	0.0198393	MMP2, PTGS2	9	42	16792	88.8466	0.999948	0.271138	0.25736
GOTERM_BP_DIRECT	GO:0009408~response to heat	2	22.2222	0.0226452	HSP90AA1, AKT1	9	48	16792	77.7407	0.999987	0.30106	0.285762
GOTERM_BP_DIRECT	GO:0045893~positive regulation of transcription, DNA-templated	3	33.3333	0.0232526	JUN, TGFB1, ESR1	9	515	16792	10.8686	0.999991	0.30106	0.285762
GOTERM_BP_DIRECT	GO:0006417~regulation of translation	2	22.2222	0.0245119	APP, AKT1	9	52	16792	71.7607	0.999995	0.301496	0.286176
GOTERM_BP_DIRECT	GO:0032880~regulation of protein localization	2	22.2222	0.0245119	MAPK8, AKT1	9	52	16792	71.7607	0.999995	0.301496	0.286176
GOTERM_BP_DIRECT	GO:0007612~learning	2	22.2222	0.0268409	JUN, PTGS2	9	57	16792	65.4659	0.999998	0.32209	0.305724
GOTERM_BP_DIRECT	GO:0071407~cellular response to organic cyclic compound	2	22.2222	0.0277711	TGFB1, AKT1	9	59	16792	63.2467	0.999999	0.323946	0.307485
GOTERM_BP_DIRECT	GO:0006950~response to stress	2	22.2222	0.0287005	HSP90AA1, MAPK8	9	61	16792	61.173	0.999999	0.323946	0.307485
GOTERM_BP_DIRECT	GO:0060395~SMAD protein signal transduction	2	22.2222	0.029165	JUN, TGFB1	9	62	16792	60.1864	1	0.323946	0.307485
GOTERM_BP_DIRECT	GO:0050727~regulation of inflammatory response	2	22.2222	0.0296292	PTGS2, ESR1	9	63	16792	59.231	1	0.323946	0.307485
GOTERM_BP_DIRECT	GO:0043627~response to estrogen	2	22.2222	0.0305571	HSP90AA1, ESR1	9	65	16792	57.4085	1	0.326828	0.310221
GOTERM_BP_DIRECT	GO:0001938~positive regulation of endothelial cell proliferation	2	22.2222	0.0324105	JUN, AKT1	9	69	16792	54.0805	1	0.336953	0.319831
GOTERM_BP_DIRECT	GO:0033138~positive regulation of peptidyl-serine phosphorylation	2	22.2222	0.0328734	TGFB1, AKT1	9	70	16792	53.3079	1	0.336953	0.319831
GOTERM_BP_DIRECT	GO:0030334~regulation of cell migration	2	22.2222	0.034723	TGFB1, AKT1	9	74	16792	50.4264	1	0.348647	0.330931
GOTERM_BP_DIRECT	GO:0007179~transforming growth factor beta receptor signaling pathway	2	22.2222	0.0430079	JUN, TGFB1	9	92	16792	40.5604	1	0.423197	0.401693
GOTERM_BP_DIRECT	GO:0071456~cellular response to hypoxia	2	22.2222	0.0448405	AKT1, PTGS2	9	96	16792	38.8704	1	0.432579	0.410598
GOTERM_BP_DIRECT	GO:0002576~platelet degranulation	2	22.2222	0.0480401	APP, TGFB1	9	103	16792	36.2287	1	0.454428	0.431337
GOTERM_BP_DIRECT	GO:0051091~positive regulation of sequence-specific DNA binding transcription factor activity	2	22.2222	0.0489526	AKT1, ESR1	9	105	16792	35.5386	1	0.454428	0.431337
GOTERM_BP_DIRECT	GO:0007219~Notch signaling pathway	2	22.2222	0.0535035	APP, TGFB1	9	115	16792	32.4483	1	0.487476	0.462706
GOTERM_BP_DIRECT	GO:0044267~cellular protein metabolic process	2	22.2222	0.054865	APP, MMP2	9	118	16792	31.6234	1	0.490792	0.465854
GOTERM_BP_DIRECT	GO:0010951~negative regulation of endopeptidase activity	2	22.2222	0.0562248	APP, AKT1	9	121	16792	30.8393	1	0.493975	0.468875
GOTERM_BP_DIRECT	GO:0018105~peptidyl-serine phosphorylation	2	22.2222	0.0580353	MAPK8, AKT1	9	125	16792	29.8524	1	0.499968	0.474563
GOTERM_BP_DIRECT	GO:0001934~positive regulation of protein phosphorylation	2	22.2222	0.0589393	TGFB1, AKT1	9	127	16792	29.3823	1	0.499968	0.474563
GOTERM_BP_DIRECT	GO:0032496~response to lipopolysaccharide	2	22.2222	0.0755284	JUN, PTGS2	9	164	16792	22.7534	1	0.62983	0.597826
GOTERM_BP_DIRECT	GO:0001666~response to hypoxia	2	22.2222	0.0790814	TGFB1, MMP2	9	172	16792	21.6951	1	0.648467	0.615517
GOTERM_BP_DIRECT	GO:0070374~positive regulation of ERK1 and ERK2 cascade	2	22.2222	0.0804107	JUN, TGFB1	9	175	16792	21.3232	1	0.648558	0.615603
GOTERM_BP_DIRECT	GO:0038095~Fc-epsilon receptor signaling pathway	2	22.2222	0.0817383	JUN, MAPK8	9	178	16792	20.9638	1	0.648633	0.615674
GOTERM_BP_DIRECT	GO:0042981~regulation of apoptotic process	2	22.2222	0.0971036	TGFB1, ESR1	9	213	16792	17.519	1	0.758333	0.719799

## Sheet: CC
Category	Term	Count	%	PValue	Genes	List Total	Pop Hits	Pop Total	Fold Enrichment	Bonferroni	Benjamini	FDR
GOTERM_CC_DIRECT	GO:0005634~nucleus	8	88.8889	0.00120771	HSP90AA1, JUN, MAPK8, TGFB1, MMP2, AKT1, PTGS2, ESR1	9	5415	18224	2.99153	0.088852	0.0929937	0.0881629
GOTERM_CC_DIRECT	GO:0031012~extracellular matrix	3	33.3333	0.00690116	HSP90AA1, TGFB1, MMP2	9	296	18224	20.5225	0.413294	0.262845	0.249191
GOTERM_CC_DIRECT	GO:0043234~protein complex	3	33.3333	0.0130448	HSP90AA1, AKT1, PTGS2	9	412	18224	14.7443	0.636165	0.262845	0.249191
GOTERM_CC_DIRECT	GO:0005886~plasma membrane	6	66.6667	0.0177593	APP, HSP90AA1, TGFB1, MMP2, AKT1, ESR1	9	4121	18224	2.94815	0.748359	0.262845	0.249191
GOTERM_CC_DIRECT	GO:0009986~cell surface	3	33.3333	0.0219494	APP, HSP90AA1, TGFB1	9	542	18224	11.2079	0.81894	0.262845	0.249191
GOTERM_CC_DIRECT	GO:0005654~nucleoplasm	5	55.5556	0.0227185	HSP90AA1, JUN, MAPK8, AKT1, ESR1	9	2784	18224	3.63665	0.829582	0.262845	0.249191
GOTERM_CC_DIRECT	GO:0031093~platelet alpha granule lumen	2	22.2222	0.023895	APP, TGFB1	9	55	18224	73.6323	0.844678	0.262845	0.249191
GOTERM_CC_DIRECT	GO:0005576~extracellular region	4	44.4444	0.0274696	APP, HSP90AA1, TGFB1, MMP2	9	1610	18224	5.03078	0.882903	0.264395	0.25066
GOTERM_CC_DIRECT	GO:0005829~cytosol	5	55.5556	0.0411243	APP, HSP90AA1, JUN, MAPK8, AKT1	9	3315	18224	3.05413	0.960582	0.351841	0.333564
GOTERM_CC_DIRECT	GO:0005737~cytoplasm	6	66.6667	0.0480902	APP, HSP90AA1, TGFB1, AKT1, PTGS2, ESR1	9	5222	18224	2.32657	0.977516	0.370294	0.351058
GOTERM_CC_DIRECT	GO:0005911~cell-cell junction	2	22.2222	0.0730708	APP, AKT1	9	172	18224	23.5452	0.997099	0.511495	0.484924
GOTERM_CC_DIRECT	GO:0030424~axon	2	22.2222	0.0934157	APP, TGFB1	9	222	18224	18.2422	0.999475	0.546243	0.517866
GOTERM_CC_DIRECT	GO:0043005~neuron projection	2	22.2222	0.0994425	HSP90AA1, PTGS2	9	237	18224	17.0877	0.999686	0.546243	0.517866

## Sheet: MF
Category	Term	Count	%	PValue	Genes	List Total	Pop Hits	Pop Total	Fold Enrichment	Bonferroni	Benjamini	FDR
GOTERM_MF_DIRECT	GO:0019899~enzyme binding	7	77.7778	1.52617e-09	APP, JUN, MAPK8, TGFB1, AKT1, PTGS2, ESR1	9	333	16881	39.4284	1.48039e-07	1.48039e-07	1.44986e-07
GOTERM_MF_DIRECT	GO:0030235~nitric-oxide synthase regulator activity	3	33.3333	5.49488e-06	HSP90AA1, AKT1, ESR1	9	8	16881	703.375	0.000532862	0.000266501	0.000261007
GOTERM_MF_DIRECT	GO:0042802~identical protein binding	5	55.5556	0.000233232	APP, HSP90AA1, JUN, AKT1, ESR1	9	749	16881	12.5211	0.0223721	0.00754116	0.00738567
GOTERM_MF_DIRECT	GO:0042803~protein homodimerization activity	4	44.4444	0.00383056	HSP90AA1, JUN, TGFB1, PTGS2	9	730	16881	10.2776	0.310837	0.0928911	0.0909758
GOTERM_MF_DIRECT	GO:0005515~protein binding	9	100	0.00537136	APP, HSP90AA1, JUN, MAPK8, TGFB1, MMP2, AKT1, PTGS2, ESR1	9	8785	16881	1.92157	0.40692	0.104204	0.102056
GOTERM_MF_DIRECT	GO:0001948~glycoprotein binding	2	22.2222	0.0303981	HSP90AA1, TGFB1	9	65	16881	57.7128	0.949932	0.491436	0.481304
GOTERM_MF_DIRECT	GO:0042826~histone deacetylase binding	2	22.2222	0.047338	HSP90AA1, MAPK8	9	102	16881	36.7778	0.990941	0.655969	0.642444

## Sheet: KEGG
Category	Term	Count	%	PValue	Genes	List Total	Pop Hits	Pop Total	Fold Enrichment	Bonferroni	Benjamini	FDR
KEGG_PATHWAY	hsa05200:Pathways in cancer	7	77.7778	8.50567e-07	HSP90AA1, JUN, MAPK8, TGFB1, MMP2, AKT1, PTGS2	9	393	6879	13.6141	9.01561e-05	9.01602e-05	7.14477e-05
KEGG_PATHWAY	hsa04915:Estrogen signaling pathway	5	55.5556	2.70383e-06	HSP90AA1, JUN, MMP2, AKT1, ESR1	9	99	6879	38.6027	0.000286565	0.000143303	0.000113561
KEGG_PATHWAY	hsa05210:Colorectal cancer	4	44.4444	3.7815e-05	JUN, MAPK8, TGFB1, AKT1	9	62	6879	49.3118	0.00400044	0.00133613	0.00105882
KEGG_PATHWAY	hsa05142:Chagas disease (American trypanosomiasis)	4	44.4444	0.000177929	JUN, MAPK8, TGFB1, AKT1	9	104	6879	29.3974	0.0186854	0.00410464	0.00325273
KEGG_PATHWAY	hsa04668:TNF signaling pathway	4	44.4444	0.000193615	JUN, MAPK8, AKT1, PTGS2	9	107	6879	28.5732	0.020316	0.00410464	0.00325273
KEGG_PATHWAY	hsa04380:Osteoclast differentiation	4	44.4444	0.000352473	JUN, MAPK8, TGFB1, AKT1	9	131	6879	23.3384	0.0366792	0.00622703	0.00493463
KEGG_PATHWAY	hsa05161:Hepatitis B	4	44.4444	0.000475374	JUN, MAPK8, TGFB1, AKT1	9	145	6879	21.0851	0.0491526	0.0070958	0.00562309
KEGG_PATHWAY	hsa04932:Non-alcoholic fatty liver disease (NAFLD)	4	44.4444	0.000535532	JUN, MAPK8, TGFB1, AKT1	9	151	6879	20.2472	0.0551996	0.0070958	0.00562309
KEGG_PATHWAY	hsa05205:Proteoglycans in cancer	4	44.4444	0.00121706	TGFB1, MMP2, AKT1, ESR1	9	200	6879	15.2867	0.121102	0.0143342	0.0113592
KEGG_PATHWAY	hsa05212:Pancreatic cancer	3	33.3333	0.00237316	MAPK8, TGFB1, AKT1	9	65	6879	35.2769	0.222642	0.0213919	0.016952
KEGG_PATHWAY	hsa04010:MAPK signaling pathway	4	44.4444	0.0023998	JUN, MAPK8, TGFB1, AKT1	9	253	6879	12.0843	0.224839	0.0213919	0.016952
KEGG_PATHWAY	hsa05211:Renal cell carcinoma	3	33.3333	0.0024459	JUN, TGFB1, AKT1	9	66	6879	34.7424	0.228626	0.0213919	0.016952
KEGG_PATHWAY	hsa05140:Leishmaniasis	3	33.3333	0.00282534	JUN, TGFB1, PTGS2	9	71	6879	32.2958	0.259115	0.0213919	0.016952
KEGG_PATHWAY	hsa04917:Prolactin signaling pathway	3	33.3333	0.00282534	MAPK8, AKT1, ESR1	9	71	6879	32.2958	0.259115	0.0213919	0.016952
KEGG_PATHWAY	hsa04914:Progesterone-mediated oocyte maturation	3	33.3333	0.00421384	HSP90AA1, MAPK8, AKT1	9	87	6879	26.3563	0.360847	0.0279167	0.0221227
KEGG_PATHWAY	hsa04012:ErbB signaling pathway	3	33.3333	0.00421384	JUN, MAPK8, AKT1	9	87	6879	26.3563	0.360847	0.0279167	0.0221227
KEGG_PATHWAY	hsa04912:GnRH signaling pathway	3	33.3333	0.00460183	JUN, MAPK8, MMP2	9	91	6879	25.1978	0.386712	0.0286938	0.0227385
KEGG_PATHWAY	hsa05231:Choline metabolism in cancer	3	33.3333	0.005642	JUN, MAPK8, AKT1	9	101	6879	22.703	0.451049	0.0332251	0.0263293
KEGG_PATHWAY	hsa04620:Toll-like receptor signaling pathway	3	33.3333	0.00619925	JUN, MAPK8, AKT1	9	106	6879	21.6321	0.482717	0.0345853	0.0274072
KEGG_PATHWAY	hsa05145:Toxoplasmosis	3	33.3333	0.00666267	MAPK8, TGFB1, AKT1	9	110	6879	20.8455	0.50767	0.0353122	0.0279832
KEGG_PATHWAY	hsa04722:Neurotrophin signaling pathway	3	33.3333	0.00788898	JUN, MAPK8, AKT1	9	120	6879	19.1083	0.568094	0.0392476	0.0311019
KEGG_PATHWAY	hsa05169:Epstein-Barr virus infection	3	33.3333	0.00814573	JUN, MAPK8, AKT1	9	122	6879	18.7951	0.579783	0.0392476	0.0311019
KEGG_PATHWAY	hsa04068:FoxO signaling pathway	3	33.3333	0.00976553	MAPK8, TGFB1, AKT1	9	134	6879	17.1119	0.646628	0.0450064	0.0356654
KEGG_PATHWAY	hsa05164:Influenza A	3	33.3333	0.0161129	JUN, MAPK8, AKT1	9	174	6879	13.1782	0.82127	0.0705779	0.0559296
KEGG_PATHWAY	hsa05152:Tuberculosis	3	33.3333	0.0166457	MAPK8, TGFB1, AKT1	9	177	6879	12.9548	0.831243	0.0705779	0.0559296
KEGG_PATHWAY	hsa04024:cAMP signaling pathway	3	33.3333	0.0205877	JUN, MAPK8, AKT1	9	198	6879	11.5808	0.889758	0.0839345	0.0665142
KEGG_PATHWAY	hsa04510:Focal adhesion	3	33.3333	0.0221852	JUN, MAPK8, AKT1	9	206	6879	11.1311	0.907274	0.0870973	0.0690205
KEGG_PATHWAY	hsa05166:HTLV-I infection	3	33.3333	0.0328227	JUN, TGFB1, AKT1	9	254	6879	9.02756	0.970916	0.124257	0.098468
KEGG_PATHWAY	hsa04923:Regulation of lipolysis in adipocytes	2	22.2222	0.0633314	AKT1, PTGS2	9	56	6879	27.2976	0.999027	0.223771	0.177328
KEGG_PATHWAY	hsa04621:NOD-like receptor signaling pathway	2	22.2222	0.0633314	HSP90AA1, MAPK8	9	56	6879	27.2976	0.999027	0.223771	0.177328
KEGG_PATHWAY	hsa04370:VEGF signaling pathway	2	22.2222	0.0688114	AKT1, PTGS2	9	61	6879	25.0601	0.999478	0.231391	0.183367
KEGG_PATHWAY	hsa05321:Inflammatory bowel disease (IBD)	2	22.2222	0.0720859	JUN, TGFB1	9	64	6879	23.8854	0.99964	0.231391	0.183367
KEGG_PATHWAY	hsa05120:Epithelial cell signaling in Helicobacter pylori infection	2	22.2222	0.0753503	JUN, MAPK8	9	67	6879	22.8159	0.999752	0.231391	0.183367
KEGG_PATHWAY	hsa04664:Fc epsilon RI signaling pathway	2	22.2222	0.0764362	MAPK8, AKT1	9	68	6879	22.4804	0.999781	0.231391	0.183367
KEGG_PATHWAY	hsa04662:B cell receptor signaling pathway	2	22.2222	0.077521	JUN, AKT1	9	69	6879	22.1546	0.999807	0.231391	0.183367
KEGG_PATHWAY	hsa04920:Adipocytokine signaling pathway	2	22.2222	0.0786047	MAPK8, AKT1	9	70	6879	21.8381	0.99983	0.231391	0.183367
KEGG_PATHWAY	hsa05220:Chronic myeloid leukemia	2	22.2222	0.0807687	TGFB1, AKT1	9	72	6879	21.2315	0.999867	0.231391	0.183367
KEGG_PATHWAY	hsa05133:Pertussis	2	22.2222	0.0840063	JUN, MAPK8	9	75	6879	20.3822	0.999909	0.234333	0.185698
KEGG_PATHWAY	hsa05132:Salmonella infection	2	22.2222	0.0925914	JUN, MAPK8	9	83	6879	18.4177	0.999966	0.247135	0.195843
KEGG_PATHWAY	hsa05222:Small cell lung cancer	2	22.2222	0.0947267	AKT1, PTGS2	9	85	6879	17.9843	0.999974	0.247135	0.195843
KEGG_PATHWAY	hsa05323:Rheumatoid arthritis	2	22.2222	0.0979213	JUN, TGFB1	9	88	6879	17.3712	0.999982	0.247135	0.195843
KEGG_PATHWAY	hsa05215:Prostate cancer	2	22.2222	0.0979213	HSP90AA1, AKT1	9	88	6879	17.3712	0.999982	0.247135	0.195843
