# Supplementary material for: Network pharmacology combined with molecular docking to explore the potential mechanisms for the antioxidant activity of Rheum tanguticum seeds
Source: BMC Complement Med Ther. 2022 May 3;22:121. doi: 10.1186/s12906-022-03611-3 (PMC9066831; doi:10.1186/s12906-022-03611-3)
Supplement: Supplementary file 1 — Additional file 1. [file 12906_2022_3611_MOESM1_ESM.zip › Supporting File/Merged2 Network-2 default node.xlsx]

## Sheet: Merged Network-2 default  node
SUID	annotation.Taxon	AverageShortestPathLength	Betweenness	BetweennessCentrality	bg.annotation.DbId	bg.annotation.DbRelease	bg.annotation.Description	bg.annotation.EntityType	bg.annotation.GO	bg.annotation.ID	bg.annotation.InputName	bg.annotation.IsSeed	bg.annotation.KEGG	bg.annotation.Name	bg.annotation.SourceOrganism	bg.annotation.XNames	Closeness	ClosenessCentrality	ClusteringCoefficient	Degree	Eccentricity	Eigenvector	IsSingleNode	LAC	Matching.Attribute	name	NeighborhoodConnectivity	Network	NumberOfDirectedEdges	NumberOfUndirectedEdges	PartnerOfMultiEdgedNodePairs	Radiality	selected	SelfLoops	shared name	Stress	Subgragh	TopologicalCoefficient
4084	taxon:9606	2.38139	222.503	1.837e-05	171218	1902	ECSIT signalling integrator	gene	biological_process-&-1&-GO:0045087-&&-innate immune response-%%-GO:0032981-&&-mitochondrial respiratory chain complex I assembly-%%-GO:0055114-&&-oxidation-reduction process-%%-GO:0051341-&&-regulation of oxidoreductase activity|cellular_component-&-1&-GO:0005634-&&-nucleus-%%-GO:0005737-&&-cytoplasm-%%-GO:0005829-&&-cytosol-%%-GO:0005654-&&-nucleoplasm-%%-GO:0005739-&&-mitochondrion-%%-GO:000574…	G:9606:ECSIT			KEGG-&-1&-hsa04010-&&-MAPK signaling pathway	ECSIT	Homo sapiens (Human)-&&-9606	Gene Symbol-&-1&-ECSIT	0.451909	0.419923	0.101632	52	4	0.00430531	FALSE	6.84375	ECSIT	ECSIT	117.242	7.06452	0	67	0	0.769768	FALSE	1	ECSIT	341480	Infinity	0.0276278
4091	taxon:9606	2.58591	341.558	2.106e-05	171192	1902	DNA methyltransferase 3 like	gene	biological_process-&-1&-GO:1905643-&&-positive regulation of DNA methylation-%%-GO:0007283-&&-spermatogenesis-%%-GO:0006306-&&-DNA methylation-%%-GO:0045892-&&-negative regulation of transcription, DNA-templated-%%-GO:0048863-&&-stem cell differentiation-%%-GO:0006349-&&-regulation of gene expression by genetic imprinting-%%-GO:0007141-&&-male meiosis I-%%-GO:0043046-&&-DNA methylation involved i…	G:9606:DNMT3L				DNMT3L	Homo sapiens (Human)-&&-9606	Gene Symbol-&-1&-DNMT3L	0.446088	0.38671	0.102889	52	5	0.0104226	FALSE	9.75926	DNMT3L	DNMT3L	134.848	10.4888	0	79	0	0.735681	FALSE	0	DNMT3L	277698	Infinity	0.0474472
4105	taxon:9606	2.33559	2966.02	2.178e-05	171159	1902	SH3 domain containing kinase binding protein 1	gene	biological_process-&-1&-GO:0006915-&&-apoptotic process-%%-GO:0061024-&&-membrane organization-%%-GO:0007010-&&-cytoskeleton organization-%%-GO:0042059-&&-negative regulation of epidermal growth factor receptor signaling pathway-%%-GO:0006897-&&-endocytosis-%%-GO:0008360-&&-regulation of cell shape-%%-GO:0007267-&&-cell-cell signaling-%%-GO:0016477-&&-cell migration|cellular_component-&-1&-GO:004…	G:9606:SH3KBP1			KEGG-&-1&-hsa04144-&&-Endocytosis	SH3KBP1	Homo sapiens (Human)-&&-9606	Gene Symbol-&-1&-SH3KBP1	0.497208	0.428157	0.0615174	52	4	0.0127392	FALSE	13.6863	SH3KBP1	SH3KBP1	105.222	20.1593	0	159	0	0.777402	TRUE	1	SH3KBP1	1332472	Infinity	0.0236127
4114	taxon:9606	2.27394	564.293	2.249e-05	171128	1902	stomatin like 2	gene	biological_process-&-1&-GO:1900210-&&-positive regulation of cardiolipin metabolic process-%%-GO:0042776-&&-mitochondrial ATP synthesis coupled proton transport-%%-GO:0007005-&&-mitochondrion organization-%%-GO:0050852-&&-T cell receptor signaling pathway-%%-GO:0034982-&&-mitochondrial protein processing-%%-GO:0090297-&&-positive regulation of mitochondrial DNA replication-%%-GO:0006874-&&-cellul…	G:9606:STOML2				STOML2	Homo sapiens (Human)-&&-9606	Gene Symbol-&-1&-STOML2	0.483704	0.439764	0.170426	52	4	0.0110442	FALSE	10.1458	STOML2	STOML2	242.912	10.651	0	57	0	0.787676	FALSE	0	STOML2	269912	Infinity	0.0486701
4116	taxon:9606	2.52384	883.937	2.281e-05	171123	1902	WD repeat containing, antisense to TP73	gene	biological_process-&-1&-GO:1902857-&&-positive regulation of non-motile cilium assembly-%%-GO:0030030-&&-cell projection organization-%%-GO:0090307-&&-mitotic spindle assembly|cellular_component-&-1&-GO:0036064-&&-ciliary basal body-%%-GO:0005814-&&-centriole-%%-GO:0005813-&&-centrosome|molecular_function-&-1&-GO:0005515-&&-protein binding	G:9606:WRAP73				WRAP73	Homo sapiens (Human)-&&-9606	Gene Symbol-&-1&-WRAP73	0.468202	0.396222	0.064557	52	4	0.00670963	FALSE	8.44444	WRAP73	WRAP73	103.463	9.06835	0	81	0	0.746027	FALSE	1	WRAP73	290556	Infinity	0.0317084
4120	taxon:9606	2.57036	486.204	2.315e-05	171097	1902	intersectin 2	gene	biological_process-&-1&-GO:0035023-&&-regulation of Rho protein signal transduction-%%-GO:0006897-&&-endocytosis-%%-GO:1903861-&&-positive regulation of dendrite extension-%%-GO:0009967-&&-positive regulation of signal transduction-%%-GO:0043547-&&-positive regulation of GTPase activity|cellular_component-&-1&-GO:0005737-&&-cytoplasm-%%-GO:0070062-&&-extracellular exosome-%%-GO:0005813-&&-centros…	G:9606:ITSN2				ITSN2	Homo sapiens (Human)-&&-9606	Gene Symbol-&-1&-ITSN2	0.430975	0.389051	0.0378947	52	5	0.00363536	FALSE	5.91667	ITSN2	ITSN2	77.9474	6.08571	0	77	0	0.738274	FALSE	1	ITSN2	285564	Infinity	0.026709
4122	taxon:9606	2.45384	655.784	2.349e-05	171093	1902	gem nuclear organelle associated protein 4	gene	biological_process-&-1&-GO:0000387-&&-spliceosomal snRNP assembly-%%-GO:0006364-&&-rRNA processing-%%-GO:0051170-&&-nuclear import|cellular_component-&-1&-GO:0005737-&&-cytoplasm-%%-GO:0005829-&&-cytosol-%%-GO:0070062-&&-extracellular exosome-%%-GO:0034719-&&-SMN-Sm protein complex-%%-GO:0030532-&&-small nuclear ribonucleoprotein complex-%%-GO:0016604-&&-nuclear body-%%-GO:0097504-&&-Gemini of co…	G:9606:GEMIN4			KEGG-&-1&-hsa03013-&&-RNA transport	GEMIN4	Homo sapiens (Human)-&&-9606	Gene Symbol-&-1&-GEMIN4	0.479364	0.407525	0.119842	52	5	0.0103149	FALSE	10.6296	GEMIN4	GEMIN4	172.912	11.2041	0	69	0	0.757694	FALSE	1	GEMIN4	260038	Infinity	0.046246
4124	taxon:9606	2.25882	227.663	2.367e-05	171072	1902	heterochromatin protein 1 binding protein 3	gene	biological_process-&-1&-GO:0006355-&&-regulation of transcription, DNA-templated-%%-GO:0070828-&&-heterochromatin organization-%%-GO:0006334-&&-nucleosome assembly-%%-GO:0097298-&&-regulation of nucleus size-%%-GO:0042127-&&-regulation of cell proliferation-%%-GO:0071456-&&-cellular response to hypoxia|cellular_component-&-1&-GO:0005634-&&-nucleus-%%-GO:0005694-&&-chromosome-%%-GO:0000786-&&-nucl…	G:9606:HP1BP3				HP1BP3	Homo sapiens (Human)-&&-9606	Gene Symbol-&-1&-HP1BP3	0.486599	0.442709	0.232028	52	4	0.0166083	FALSE	15.12	HP1BP3	HP1BP3	304.746	15.4825	0	59	0	0.790196	FALSE	0	HP1BP3	276054	Infinity	0.0598648
4126	taxon:9606	2.53248	239.795	2.751e-05	171070	1902	COP9 signalosome subunit 7A	gene	biological_process-&-1&-GO:0000338-&&-protein deneddylation-%%-GO:0000715-&&-nucleotide-excision repair, DNA damage recognition-%%-GO:0006283-&&-transcription-coupled nucleotide-excision repair|cellular_component-&-1&-GO:0005829-&&-cytosol-%%-GO:0005654-&&-nucleoplasm-%%-GO:0008180-&&-COP9 signalosome|molecular_function-&-1&-GO:0005515-&&-protein binding	G:9606:COPS7A				COPS7A	Homo sapiens (Human)-&&-9606	Gene Symbol-&-1&-COPS7A	0.463215	0.39487	0.178741	52	5	0.00889512	FALSE	12.8947	COPS7A	COPS7A	147.903	13.287	0	62	0	0.744587	FALSE	0	COPS7A	217928	Infinity	0.0460837
4128	taxon:9606	2.38614	293.508	3.055e-05	171050	1902	par-6 family cell polarity regulator alpha	gene	biological_process-&-1&-GO:0045217-&&-cell-cell junction maintenance-%%-GO:0001933-&&-negative regulation of protein phosphorylation-%%-GO:0051301-&&-cell division-%%-GO:0007179-&&-transforming growth factor beta receptor signaling pathway-%%-GO:0051297-&&-centrosome organization-%%-GO:0007049-&&-cell cycle-%%-GO:0016032-&&-viral process-%%-GO:0070830-&&-bicellular tight junction assembly-%%-GO:1…	G:9606:PARD6A			KEGG-&-1&-hsa04144-&&-Endocytosis-%%-hsa05165-&&-Human papillomavirus infection-%%-hsa04530-&&-Tight junction-%%-hsa04360-&&-Axon guidance-%%-hsa04390-&&-Hippo signaling pathway-%%-hsa04015-&&-Rap1 signaling pathway	PARD6A	Homo sapiens (Human)-&&-9606	Gene Symbol-&-1&-PARD6A	0.451582	0.419086	0.0844646	52	4	0.00454133	FALSE	4.625	PARD6A	PARD6A	143.385	4.84895	0	52	0	0.768976	FALSE	0	PARD6A	243390	Infinity	0.0339984
4131	taxon:9606	2.65591	279.116	3.187e-05	171037	1902	forkhead box P3	gene	biological_process-&-1&-GO:0045892-&&-negative regulation of transcription, DNA-templated-%%-GO:0045893-&&-positive regulation of transcription, DNA-templated-%%-GO:0000122-&&-negative regulation of transcription from RNA polymerase II promoter-%%-GO:0032088-&&-negative regulation of NF-kappaB transcription factor activity-%%-GO:0032703-&&-negative regulation of interleukin-2 production-%%-GO:003…	G:9606:FOXP3			KEGG-&-1&-hsa05321-&&-Inflammatory bowel disease (IBD)-%%-hsa04659-&&-Th17 cell differentiation	FOXP3	Homo sapiens (Human)-&&-9606	Gene Symbol-&-1&-FOXP3	0.425871	0.376518	0.0598911	52	5	0.00487876	FALSE	4.47059	FOXP3	FOXP3	97.2069	4.61174	0	58	0	0.724015	FALSE	0	FOXP3	163236	Infinity	0.0409183
4158	taxon:9606	2.46176	286.309	3.237e-05	170893	1902	N-acetylneuraminate synthase	gene	biological_process-&-1&-GO:0009103-&&-lipopolysaccharide biosynthetic process|cellular_component-&-1&-GO:0005829-&&-cytosol-%%-GO:0070062-&&-extracellular exosome-%%-GO:0005737-&&-cytoplasm|molecular_function-&-1&-GO:0008781-&&-N-acylneuraminate cytidylyltransferase activity-%%-GO:0047444-&&-N-acylneuraminate-9-phosphate synthase activity-%%-GO:0050462-&&-N-acetylneuraminate synthase activity	G:9606:NANS			KEGG-&-1&-hsa01100-&&-Metabolic pathways-%%-hsa00520-&&-Amino sugar and nucleotide sugar metabolism	NANS	Homo sapiens (Human)-&&-9606	Gene Symbol-&-1&-NANS	0.463445	0.406213	0.0942685	52	4	0.00557841	FALSE	5.61765	NANS	NANS	158.904	5.78788	0	52	0	0.756373	FALSE	0	NANS	279564	Infinity	0.0430606
62	taxon:9606	2.62077	109.068	3.237e-05	180221	1902	integrin subunit beta 3	gene	biological_process-&-1&-GO:0010745-&&-negative regulation of macrophage derived foam cell differentiation-%%-GO:0030198-&&-extracellular matrix organization-%%-GO:0014909-&&-smooth muscle cell migration-%%-GO:0007229-&&-integrin-mediated signaling pathway-%%-GO:0030168-&&-platelet activation-%%-GO:0050731-&&-positive regulation of peptidyl-tyrosine phosphorylation-%%-GO:0010888-&&-negative regula…	G:9606:ITGB3	|ITGB3	TRUE	KEGG-&-1&-hsa04145-&&-Phagosome-%%-hsa04919-&&-Thyroid hormone signaling pathway-%%-hsa05165-&&-Human papillomavirus infection-%%-hsa05412-&&-Arrhythmogenic right ventricular cardiomyopathy (ARVC)-%%-hsa05206-&&-MicroRNAs in cancer-%%-hsa04015-&&-Rap1 signaling pathway-%%-hsa05410-&&-Hypertrophic cardiomyopathy (HCM)-%%-hsa04810-&&-Regulation of actin cytoskeleton-%%-hsa05418-&&-Fluid shear stres…	ITGB3	Homo sapiens (Human)-&&-9606	Gene Symbol-&-1&-ITGB3	0.430776	0.381567	0.111373	52	4	0.00387906	FALSE	8.58621	ITGB3	ITGB3	105.608	8.89286	0	52	0	0.729872	FALSE	1	ITGB3	145392	Infinity	0.040784
4160	taxon:9606	2.28792	2051.82	3.336e-05	170894	1902	defective in cullin neddylation 1 domain containing 1	gene	biological_process-&-1&-GO:0045116-&&-protein neddylation-%%-GO:0008150-&&-biological_process-%%-GO:0051443-&&-positive regulation of ubiquitin-protein transferase activity|cellular_component-&-1&-GO:0005634-&&-nucleus-%%-GO:0005829-&&-cytosol-%%-GO:0000151-&&-ubiquitin ligase complex|molecular_function-&-1&-GO:0032182-&&-ubiquitin-like protein binding-%%-GO:0031624-&&-ubiquitin conjugating enzym…	G:9606:DCUN1D1				DCUN1D1	Homo sapiens (Human)-&&-9606	Gene Symbol-&-1&-DCUN1D1	0.510093	0.437079	0.131429	52	4	0.031921	FALSE	27.2846	DCUN1D1	DCUN1D1	152.737	33.9781	0	175	0	0.785347	TRUE	0	DCUN1D1	1154458	Infinity	0.0320057
64	taxon:9606	2.41063	966.585	3.421e-05	180223	1902	integrin subunit beta 1	gene	biological_process-&-1&-GO:0043065-&&-positive regulation of apoptotic process-%%-GO:0016477-&&-cell migration-%%-GO:0071404-&&-cellular response to low-density lipoprotein particle stimulus-%%-GO:0030198-&&-extracellular matrix organization-%%-GO:0048675-&&-axon extension-%%-GO:0030183-&&-B cell differentiation-%%-GO:0002042-&&-cell migration involved in sprouting angiogenesis-%%-GO:2000811-&&-n…	G:9606:ITGB1			KEGG-&-1&-hsa04145-&&-Phagosome-%%-hsa05131-&&-Shigellosis-%%-hsa05165-&&-Human papillomavirus infection-%%-hsa05412-&&-Arrhythmogenic right ventricular cardiomyopathy (ARVC)-%%-hsa05133-&&-Pertussis-%%-hsa04670-&&-Leukocyte transendothelial migration-%%-hsa05130-&&-Pathogenic Escherichia coli infection-%%-hsa04015-&&-Rap1 signaling pathway-%%-hsa05410-&&-Hypertrophic cardiomyopathy (HCM)-%%-hsa0…	ITGB1	Homo sapiens (Human)-&&-9606	Gene Symbol-&-1&-ITGB1	0.478016	0.414829	0.0721492	52	4	0.0106802	FALSE	10.5932	ITGB1	ITGB1	125.913	11.5115	0	104	0	0.764895	FALSE	1	ITGB1	874058	Infinity	0.0315985
68	taxon:9606	2.18796	3265.56	3.475e-05	180219	1902	eukaryotic translation initiation factor 6	gene	biological_process-&-1&-GO:0032868-&&-response to insulin-%%-GO:2000377-&&-regulation of reactive oxygen species metabolic process-%%-GO:0006110-&&-regulation of glycolytic process-%%-GO:0035278-&&-miRNA mediated inhibition of translation-%%-GO:1902626-&&-assembly of large subunit precursor of preribosome-%%-GO:0006413-&&-translational initiation-%%-GO:0000460-&&-maturation of 5.8S rRNA-%%-GO:000…	G:9606:EIF6			KEGG-&-1&-hsa03008-&&-Ribosome biogenesis in eukaryotes	EIF6	Homo sapiens (Human)-&&-9606	Gene Symbol-&-1&-EIF6	0.510232	0.457047	0.0956625	52	4	0.0279026	FALSE	20.084	EIF6	EIF6	144.687	26.8245	0	179	0	0.802007	TRUE	0	EIF6	1367272	Infinity	0.0264791
4167	taxon:9606	2.4668	1023.36	3.517e-05	170874	1902	TERF2 interacting protein	gene	biological_process-&-1&-GO:1901985-&&-positive regulation of protein acetylation-%%-GO:0032205-&&-negative regulation of telomere maintenance-%%-GO:0006355-&&-regulation of transcription, DNA-templated-%%-GO:0007004-&&-telomere maintenance via telomerase-%%-GO:0048239-&&-negative regulation of DNA recombination at telomere-%%-GO:0010833-&&-telomere maintenance via telomere lengthening-%%-GO:00431…	G:9606:TERF2IP				TERF2IP	Homo sapiens (Human)-&&-9606	Gene Symbol-&-1&-TERF2IP	0.477528	0.405383	0.0564426	52	4	0.0134292	FALSE	10.4189	TERF2IP	TERF2IP	105.575	11.7978	0	121	0	0.755533	FALSE	1	TERF2IP	1047410	Infinity	0.0293568
74	taxon:9606	2.13582	13995.2	3.53e-05	180209	1902	heterogeneous nuclear ribonucleoprotein U	gene	biological_process-&-1&-GO:0006396-&&-RNA processing-%%-GO:0001649-&&-osteoblast differentiation-%%-GO:0032922-&&-circadian regulation of gene expression-%%-GO:0070934-&&-CRD-mediated mRNA stabilization-%%-GO:0000398-&&-mRNA splicing, via spliceosome-%%-GO:0032211-&&-negative regulation of telomere maintenance via telomerase-%%-GO:0010467-&&-gene expression|cellular_component-&-1&-GO:0005654-&&-n…	G:9606:HNRNPU			KEGG-&-1&-hsa03040-&&-Spliceosome	HNRNPU	Homo sapiens (Human)-&&-9606	Gene Symbol-&-1&-HNRNPU	0.547104	0.468204	0.114924	52	4	0.0793154	FALSE	58.7927	HNRNPU	HNRNPU	145.351	148.86	0	430	0	0.810697	TRUE	0	HNRNPU	5566866	Infinity	0.0260809
4171	taxon:9606	2.5332	994.389	3.552e-05	170857	1902	anillin actin binding protein	gene	biological_process-&-1&-GO:0000921-&&-septin ring assembly-%%-GO:0000281-&&-mitotic cytokinesis-%%-GO:0002244-&&-hematopoietic progenitor cell differentiation-%%-GO:0007067-&&-mitotic nuclear division-%%-GO:0007096-&&-regulation of exit from mitosis-%%-GO:0090521-&&-glomerular visceral epithelial cell migration|cellular_component-&-1&-GO:0005654-&&-nucleoplasm-%%-GO:0015629-&&-actin cytoskeleton-…	G:9606:ANLN				ANLN	Homo sapiens (Human)-&&-9606	Gene Symbol-&-1&-ANLN	0.458333	0.394758	0.133333	52	5	0.00884714	FALSE	16.2297	ANLN	ANLN	94.3083	18.7756	0	120	0	0.744467	FALSE	0	ANLN	450640	Infinity	0.0301171
75	taxon:9606	2.32968	717.205	3.692e-05	180210	1902	heterogeneous nuclear ribonucleoprotein L	gene	biological_process-&-1&-GO:0045727-&&-positive regulation of translation-%%-GO:0006396-&&-RNA processing-%%-GO:1902416-&&-positive regulation of mRNA binding-%%-GO:0000398-&&-mRNA splicing, via spliceosome-%%-GO:0034198-&&-cellular response to amino acid starvation-%%-GO:0007623-&&-circadian rhythm-%%-GO:1901652-&&-response to peptide-%%-GO:0010467-&&-gene expression-%%-GO:0000381-&&-regulation o…	G:9606:HNRNPL				HNRNPL	Homo sapiens (Human)-&&-9606	Gene Symbol-&-1&-HNRNPL	0.504043	0.429243	0.225354	52	4	0.0319152	FALSE	29.4639	HNRNPL	HNRNPL	257.691	31.0939	0	111	0	0.778386	FALSE	1	HNRNPL	530510	Infinity	0.0566687
4178	taxon:9606	2.45845	597.176	3.696e-05	170846	1902	5'-3' exoribonuclease 1	gene	biological_process-&-1&-GO:0071044-&&-histone mRNA catabolic process-%%-GO:0090503-&&-RNA phosphodiester bond hydrolysis, exonucleolytic-%%-GO:0017148-&&-negative regulation of translation-%%-GO:0071028-&&-nuclear mRNA surveillance-%%-GO:0033574-&&-response to testosterone-%%-GO:0000956-&&-nuclear-transcribed mRNA catabolic process-%%-GO:0043488-&&-regulation of mRNA stability-%%-GO:0016075-&&-rR…	G:9606:XRN1			KEGG-&-1&-hsa03018-&&-RNA degradation-%%-hsa03008-&&-Ribosome biogenesis in eukaryotes	XRN1	Homo sapiens (Human)-&&-9606	Gene Symbol-&-1&-XRN1	0.476312	0.406761	0.109959	52	4	0.0104033	FALSE	9.22	XRN1	XRN1	160.176	9.61149	0	74	0	0.756925	FALSE	0	XRN1	354200	Infinity	0.0430355
4179	taxon:9606	2.54559	258.134	3.737e-05	170838	1902	toll interacting protein	gene	biological_process-&-1&-GO:0007267-&&-cell-cell signaling-%%-GO:0045087-&&-innate immune response-%%-GO:0006954-&&-inflammatory response-%%-GO:0045321-&&-leukocyte activation-%%-GO:0030855-&&-epithelial cell differentiation-%%-GO:0033235-&&-positive regulation of protein sumoylation-%%-GO:0036010-&&-protein localization to endosome-%%-GO:0043312-&&-neutrophil degranulation-%%-GO:0007165-&&-signal…	G:9606:TOLLIP			KEGG-&-1&-hsa04620-&&-Toll-like receptor signaling pathway	TOLLIP	Homo sapiens (Human)-&&-9606	Gene Symbol-&-1&-TOLLIP	0.443759	0.392837	0.0653846	52	5	0.00367546	FALSE	7.16129	TOLLIP	TOLLIP	93.5077	7.4	0	66	0	0.742402	FALSE	1	TOLLIP	245328	Infinity	0.0300416
4189	taxon:9606	2.55768	233.883	3.74e-05	170810	1902	exosome component 4	gene	biological_process-&-1&-GO:0045006-&&-DNA deamination-%%-GO:0034475-&&-U4 snRNA 3'-end processing-%%-GO:0030307-&&-positive regulation of cell growth-%%-GO:0071051-&&-polyadenylation-dependent snoRNA 3'-end processing-%%-GO:0031125-&&-rRNA 3'-end processing-%%-GO:0071028-&&-nuclear mRNA surveillance-%%-GO:0090503-&&-RNA phosphodiester bond hydrolysis, exonucleolytic-%%-GO:0006364-&&-rRNA processi…	G:9606:EXOSC4			KEGG-&-1&-hsa03018-&&-RNA degradation	EXOSC4	Homo sapiens (Human)-&&-9606	Gene Symbol-&-1&-EXOSC4	0.456766	0.390979	0.104039	52	4	0.00814834	FALSE	9.05556	EXOSC4	EXOSC4	119.118	9.31429	0	69	0	0.740386	FALSE	1	EXOSC4	201148	Infinity	0.0391544
4191	taxon:9606	2.62423	484.369	3.772e-05	170800	1902	golgi transport 1B	gene	biological_process-&-1&-GO:0015031-&&-protein transport-%%-GO:0007165-&&-signal transduction-%%-GO:0016192-&&-vesicle-mediated transport-%%-GO:0043123-&&-positive regulation of I-kappaB kinase/NF-kappaB signaling|cellular_component-&-1&-GO:0000139-&&-Golgi membrane-%%-GO:0016021-&&-integral component of membrane-%%-GO:0005783-&&-endoplasmic reticulum-%%-GO:0016020-&&-membrane|molecular_function-&…	G:9606:GOLT1B				GOLT1B	Homo sapiens (Human)-&&-9606	Gene Symbol-&-1&-GOLT1B	0.419471	0.381065	0.0752475	52	5	0.00428098	FALSE	7.75	GOLT1B	GOLT1B	61.8614	8.34137	0	101	0	0.729296	FALSE	0	GOLT1B	392262	Infinity	0.024507
4193	taxon:9606	2.39695	1307.6	3.783e-05	170793	1902	UBX domain protein 1	gene	biological_process-&-1&-GO:0006457-&&-protein folding-%%-GO:1903094-&&-negative regulation of protein K48-linked deubiquitination-%%-GO:2000157-&&-negative regulation of ubiquitin-specific protease activity-%%-GO:0031397-&&-negative regulation of protein ubiquitination-%%-GO:0032435-&&-negative regulation of proteasomal ubiquitin-dependent protein catabolic process-%%-GO:0043161-&&-proteasome-med…	G:9606:UBXN1				UBXN1	Homo sapiens (Human)-&&-9606	Gene Symbol-&-1&-UBXN1	0.492884	0.417197	0.0804259	52	4	0.0128108	FALSE	12.1127	UBXN1	UBXN1	129.919	13.943	0	112	0	0.767176	FALSE	1	UBXN1	633346	Infinity	0.0317351
102	taxon:9606	2.19545	4064.15	3.793e-05	180156	1902	interferon gamma inducible protein 16	gene	biological_process-&-1&-GO:0032481-&&-positive regulation of type I interferon production-%%-GO:0032731-&&-positive regulation of interleukin-1 beta production-%%-GO:0045087-&&-innate immune response-%%-GO:0000122-&&-negative regulation of transcription from RNA polymerase II promoter-%%-GO:0030097-&&-hemopoiesis-%%-GO:0045892-&&-negative regulation of transcription, DNA-templated-%%-GO:0040029-&…	G:9606:IFI16			KEGG-&-1&-hsa04621-&&-NOD-like receptor signaling pathway	IFI16	Homo sapiens (Human)-&&-9606	Gene Symbol-&-1&-IFI16	0.508428	0.455488	0.0366005	52	4	0.0192265	FALSE	10.3134	IFI16	IFI16	88.5766	18.1693	0	248	0	0.800759	TRUE	0	IFI16	2341136	Infinity	0.0165845
106	taxon:9606	2.40228	373.578	3.848e-05	180150	1902	interferon induced protein with tetratricopeptide repeats 3	gene	biological_process-&-1&-GO:0035457-&&-cellular response to interferon-alpha-%%-GO:0051607-&&-defense response to virus-%%-GO:0008285-&&-negative regulation of cell proliferation-%%-GO:0060337-&&-type I interferon signaling pathway-%%-GO:0009615-&&-response to virus-%%-GO:0043066-&&-negative regulation of apoptotic process|cellular_component-&-1&-GO:0005829-&&-cytosol-%%-GO:0005737-&&-cytoplasm-%%…	G:9606:IFIT3				IFIT3	Homo sapiens (Human)-&&-9606	Gene Symbol-&-1&-IFIT3	0.460818	0.416272	0.147005	52	4	0.00952851	FALSE	10.2128	IFIT3	IFIT3	164.397	10.6143	0	59	0	0.766287	FALSE	1	IFIT3	223086	Infinity	0.039995
4203	taxon:9606	2.16247	2010.55	3.858e-05	170766	1902	LIM domain and actin binding 1	gene	biological_process-&-1&-GO:0030835-&&-negative regulation of actin filament depolymerization-%%-GO:0051017-&&-actin filament bundle assembly-%%-GO:0031529-&&-ruffle organization|cellular_component-&-1&-GO:0001725-&&-stress fiber-%%-GO:0005925-&&-focal adhesion-%%-GO:0005737-&&-cytoplasm-%%-GO:0005903-&&-brush border-%%-GO:0032154-&&-cleavage furrow-%%-GO:0015629-&&-actin cytoskeleton|molecular_fu…	G:9606:LIMA1				LIMA1	Homo sapiens (Human)-&&-9606	Gene Symbol-&-1&-LIMA1	0.509121	0.462435	0.15758	52	4	0.0254282	FALSE	26.4274	LIMA1	LIMA1	181	35.5659	0	162	0	0.806256	TRUE	0	LIMA1	1595402	Infinity	0.0319947
4206	taxon:9606	2.38514	276.532	3.871e-05	170757	1902	RNA 2',3'-cyclic phosphate and 5'-OH ligase	gene	biological_process-&-1&-GO:0001890-&&-placenta development-%%-GO:0001701-&&-in utero embryonic development-%%-GO:0006388-&&-tRNA splicing, via endonucleolytic cleavage and ligation|cellular_component-&-1&-GO:0072669-&&-tRNA-splicing ligase complex-%%-GO:0005737-&&-cytoplasm-%%-GO:0005829-&&-cytosol-%%-GO:0005654-&&-nucleoplasm-%%-GO:0005635-&&-nuclear envelope-%%-GO:0005789-&&-endoplasmic reticul…	G:9606:RTCB				RTCB	Homo sapiens (Human)-&&-9606	Gene Symbol-&-1&-RTCB	0.492105	0.419263	0.281387	52	5	0.0195222	FALSE	20.0333	RTCB	RTCB	276.279	20.7734	0	68	0	0.769144	FALSE	0	RTCB	185442	Infinity	0.0655623
4214	taxon:9606	2.50627	1053.11	3.871e-05	170746	1902	G2 and S-phase expressed 1	gene	biological_process-&-1&-GO:0030335-&&-positive regulation of cell migration-%%-GO:0043161-&&-proteasome-mediated ubiquitin-dependent protein catabolic process-%%-GO:1902749-&&-regulation of cell cycle G2/M phase transition-%%-GO:0006977-&&-DNA damage response, signal transduction by p53 class mediator resulting in cell cycle arrest-%%-GO:0050821-&&-protein stabilization-%%-GO:0007017-&&-microtubu…	G:9606:GTSE1			KEGG-&-1&-hsa04115-&&-p53 signaling pathway	GTSE1	Homo sapiens (Human)-&&-9606	Gene Symbol-&-1&-GTSE1	0.46333	0.399	0.118701	52	5	0.00728603	FALSE	10.8615	GTSE1	GTSE1	101.105	12.5365	0	95	0	0.748956	FALSE	0	GTSE1	323332	Infinity	0.0300994
119	taxon:9606	2.30606	1469.4	3.871e-05	180122	1902	immunoglobulin binding protein 1	gene	biological_process-&-1&-GO:0060632-&&-regulation of microtubule-based movement-%%-GO:0007165-&&-signal transduction-%%-GO:0032873-&&-negative regulation of stress-activated MAPK cascade-%%-GO:0000122-&&-negative regulation of transcription from RNA polymerase II promoter-%%-GO:0042113-&&-B cell activation-%%-GO:0043154-&&-negative regulation of cysteine-type endopeptidase activity involved in apo…	G:9606:IGBP1			KEGG-&-1&-hsa04140-&&-Autophagy - animal-%%-hsa04136-&&-Autophagy - other	IGBP1	Homo sapiens (Human)-&&-9606	Gene Symbol-&-1&-IGBP1	0.483329	0.433639	0.0541449	52	4	0.00969612	FALSE	6.23611	IGBP1	IGBP1	118.327	7.39063	0	104	0	0.782323	FALSE	0	IGBP1	664626	Infinity	0.0250493
4216	taxon:9606	2.44073	223.567	3.871e-05	170742	1902	leucyl-tRNA synthetase	gene	biological_process-&-1&-GO:0006418-&&-tRNA aminoacylation for protein translation-%%-GO:0006438-&&-valyl-tRNA aminoacylation-%%-GO:0006450-&&-regulation of translational fidelity-%%-GO:0006429-&&-leucyl-tRNA aminoacylation|cellular_component-&-1&-GO:0005829-&&-cytosol-%%-GO:0016604-&&-nuclear body|molecular_function-&-1&-GO:0002161-&&-aminoacyl-tRNA editing activity-%%-GO:0005524-&&-ATP binding-%…	G:9606:LARS			KEGG-&-1&-hsa00970-&&-Aminoacyl-tRNA biosynthesis	LARS	Homo sapiens (Human)-&&-9606	Gene Symbol-&-1&-LARS	0.479241	0.409713	0.179198	52	5	0.0104961	FALSE	11.8	LARS	LARS	198.386	12.1128	0	57	0	0.759878	FALSE	0	LARS	222986	Infinity	0.0515958
121	taxon:9606	2.1593	619.704	3.898e-05	180119	1902	insulin like growth factor 1 receptor	gene	biological_process-&-1&-GO:0008284-&&-positive regulation of cell proliferation-%%-GO:0014065-&&-phosphatidylinositol 3-kinase signaling-%%-GO:0045740-&&-positive regulation of DNA replication-%%-GO:0048015-&&-phosphatidylinositol-mediated signaling-%%-GO:0007165-&&-signal transduction-%%-GO:0038083-&&-peptidyl-tyrosine autophosphorylation-%%-GO:0030335-&&-positive regulation of cell migration-%%…	G:9606:IGF1R	|IGF1R	TRUE	KEGG-&-1&-hsa04213-&&-Longevity regulating pathway - multiple species-%%-hsa05225-&&-Hepatocellular carcinoma-%%-hsa04010-&&-MAPK signaling pathway-%%-hsa05215-&&-Prostate cancer-%%-hsa04068-&&-FoxO signaling pathway-%%-hsa05202-&&-Transcriptional misregulation in cancer-%%-hsa05205-&&-Proteoglycans in cancer-%%-hsa04140-&&-Autophagy - animal-%%-hsa04550-&&-Signaling pathways regulating pluripote…	IGF1R	Homo sapiens (Human)-&&-9606	Gene Symbol-&-1&-IGF1R	0.494317	0.463114	0.138407	52	4	0.0120349	FALSE	18.6491	IGF1R	IGF1R	200.292	19.7486	0	90	0	0.806784	FALSE	1	IGF1R	1350770	Infinity	0.0348518
4226	taxon:9606	2.05617	23825.2	3.923e-05	170724	1902	sirtuin 7	gene	biological_process-&-1&-GO:0070932-&&-histone H3 deacetylation-%%-GO:0007072-&&-positive regulation of transcription involved in exit from mitosis-%%-GO:0070933-&&-histone H4 deacetylation-%%-GO:0009303-&&-rRNA transcription-%%-GO:0000122-&&-negative regulation of transcription from RNA polymerase II promoter|cellular_component-&-1&-GO:0005737-&&-cytoplasm-%%-GO:0005730-&&-nucleolus-%%-GO:0005731…	G:9606:SIRT7				SIRT7	Homo sapiens (Human)-&&-9606	Gene Symbol-&-1&-SIRT7	0.555226	0.486341	0.0440169	52	4	0.0706905	FALSE	31.2283	SIRT7	SIRT7	106.118	108.085	0	570	0	0.823971	TRUE	0	SIRT7	9731444	Infinity	0.0177324
133	taxon:9606	2.29771	453.773	3.984e-05	180088	1902	recombination signal binding protein for immunoglobulin kappa J region	gene	biological_process-&-1&-GO:0060486-&&-Clara cell differentiation-%%-GO:0008285-&&-negative regulation of cell proliferation-%%-GO:0001837-&&-epithelial to mesenchymal transition-%%-GO:0045892-&&-negative regulation of transcription, DNA-templated-%%-GO:0030216-&&-keratinocyte differentiation-%%-GO:0009912-&&-auditory receptor cell fate commitment-%%-GO:0061419-&&-positive regulation of transcript…	G:9606:RBPJ			KEGG-&-1&-hsa05169-&&-Epstein-Barr virus infection-%%-hsa05165-&&-Human papillomavirus infection-%%-hsa04658-&&-Th1 and Th2 cell differentiation-%%-hsa05203-&&-Viral carcinogenesis-%%-hsa04330-&&-Notch signaling pathway	RBPJ	Homo sapiens (Human)-&&-9606	Gene Symbol-&-1&-RBPJ	0.476676	0.435216	0.0525253	52	4	0.00839389	FALSE	6.85417	RBPJ	RBPJ	121.11	7.10337	0	100	0	0.783715	FALSE	0	RBPJ	817748	Infinity	0.0252672
4229	taxon:9606	2.42302	1451.58	4.031e-05	170723	1902	sirtuin 6	gene	biological_process-&-1&-GO:0008285-&&-negative regulation of cell proliferation-%%-GO:2000648-&&-positive regulation of stem cell proliferation-%%-GO:0031648-&&-protein destabilization-%%-GO:0032206-&&-positive regulation of telomere maintenance-%%-GO:0061647-&&-histone H3-K9 modification-%%-GO:1902732-&&-positive regulation of chondrocyte proliferation-%%-GO:0031940-&&-positive regulation of chr…	G:9606:SIRT6			KEGG-&-1&-hsa04714-&&-Thermogenesis-%%-hsa05230-&&-Central carbon metabolism in cancer	SIRT6	Homo sapiens (Human)-&&-9606	Gene Symbol-&-1&-SIRT6	0.496153	0.412709	0.0585313	52	5	0.0168767	FALSE	7.88298	SIRT6	SIRT6	132.237	9.00171	0	114	0	0.762831	FALSE	0	SIRT6	422646	Infinity	0.0337744
4232	taxon:9606	2.47487	309.609	4.101e-05	170713	1902	histone deacetylase 7	gene	biological_process-&-1&-GO:0001570-&&-vasculogenesis-%%-GO:0032703-&&-negative regulation of interleukin-2 production-%%-GO:0045668-&&-negative regulation of osteoblast differentiation-%%-GO:0000122-&&-negative regulation of transcription from RNA polymerase II promoter-%%-GO:0016925-&&-protein sumoylation-%%-GO:0007043-&&-cell-cell junction assembly-%%-GO:0006351-&&-transcription, DNA-templated-…	G:9606:HDAC7	HDAC7	TRUE	KEGG-&-1&-hsa05034-&&-Alcoholism-%%-hsa05203-&&-Viral carcinogenesis	HDAC7	Homo sapiens (Human)-&&-9606	Gene Symbol-&-1&-HDAC7	0.472342	0.404062	0.150714	52	5	0.00803705	FALSE	13.2558	HDAC7	HDAC7	160.855	13.7059	0	63	0	0.754189	FALSE	1	HDAC7	254682	Infinity	0.0447047
136	taxon:9606	2.2679	319.26	4.127e-05	180064	1902	IK cytokine, down-regulator of HLA II	gene	biological_process-&-1&-GO:0007267-&&-cell-cell signaling-%%-GO:0006955-&&-immune response|cellular_component-&-1&-GO:0005615-&&-extracellular space-%%-GO:0016607-&&-nuclear speck|molecular_function-&-1&-GO:0005515-&&-protein binding-%%-GO:0042802-&&-identical protein binding	G:9606:IK				IK	Homo sapiens (Human)-&&-9606	Gene Symbol-&-1&-IK	0.483579	0.440937	0.199534	52	4	0.0130637	FALSE	16.7636	IK	IK	220.167	17.2132	0	67	0	0.788684	FALSE	1	IK	319876	Infinity	0.0438401
4236	taxon:9606	2.70704	381.016	4.163e-05	170710	1902	ubiquitin fold modifier 1	gene	biological_process-&-1&-GO:0033146-&&-regulation of intracellular estrogen receptor signaling pathway-%%-GO:0043066-&&-negative regulation of apoptotic process-%%-GO:0071569-&&-protein ufmylation-%%-GO:1990592-&&-protein K69-linked ufmylation-%%-GO:0034976-&&-response to endoplasmic reticulum stress|cellular_component-&-1&-GO:0005634-&&-nucleus-%%-GO:0005783-&&-endoplasmic reticulum-%%-GO:0005737…	G:9606:UFM1				UFM1	Homo sapiens (Human)-&&-9606	Gene Symbol-&-1&-UFM1	0.416945	0.369407	0.0780399	53	4	0.00347877	FALSE	4	UFM1	UFM1	79.2241	4.12576	0	58	0	0.715493	FALSE	0	UFM1	111398	Infinity	0.0392597
141	taxon:9606	2.25724	2283.09	4.199e-05	180063	1902	inhibitor of nuclear factor kappa B kinase subunit beta	gene	biological_process-&-1&-GO:0043123-&&-positive regulation of I-kappaB kinase/NF-kappaB signaling-%%-GO:1903347-&&-negative regulation of bicellular tight junction assembly-%%-GO:0006468-&&-protein phosphorylation-%%-GO:0007252-&&-I-kappaB phosphorylation-%%-GO:0050852-&&-T cell receptor signaling pathway-%%-GO:0051403-&&-stress-activated MAPK cascade-%%-GO:0009653-&&-anatomical structure morphoge…	G:9606:IKBKB			KEGG-&-1&-hsa05169-&&-Epstein-Barr virus infection-%%-hsa05165-&&-Human papillomavirus infection-%%-hsa04722-&&-Neurotrophin signaling pathway-%%-hsa04010-&&-MAPK signaling pathway-%%-hsa04062-&&-Chemokine signaling pathway-%%-hsa04623-&&-Cytosolic DNA-sensing pathway-%%-hsa05222-&&-Small cell lung cancer-%%-hsa05142-&&-Chagas disease (American trypanosomiasis)-%%-hsa04932-&&-Non-alcoholic fatty …	IKBKB	Homo sapiens (Human)-&&-9606	Gene Symbol-&-1&-IKBKB	0.509121	0.443019	0.111111	53	5	0.020566	FALSE	22.2101	IKBKB	IKBKB	147.955	29.6152	0	155	0	0.79046	TRUE	1	IKBKB	1346908	Infinity	0.029541
4238	taxon:9606	2.4426	1029.15	4.311e-05	170701	1902	protein inhibitor of activated STAT 4	gene	biological_process-&-1&-GO:0045892-&&-negative regulation of transcription, DNA-templated-%%-GO:0000122-&&-negative regulation of transcription from RNA polymerase II promoter-%%-GO:0033235-&&-positive regulation of protein sumoylation-%%-GO:0032088-&&-negative regulation of NF-kappaB transcription factor activity-%%-GO:0010804-&&-negative regulation of tumor necrosis factor-mediated signaling pa…	G:9606:PIAS4			KEGG-&-1&-hsa04630-&&-JAK-STAT signaling pathway-%%-hsa04064-&&-NF-kappa B signaling pathway-%%-hsa05418-&&-Fluid shear stress and atherosclerosis-%%-hsa04120-&&-Ubiquitin mediated proteolysis	PIAS4	Homo sapiens (Human)-&&-9606	Gene Symbol-&-1&-PIAS4	0.482456	0.409399	0.093841	53	5	0.010124	FALSE	10.5075	PIAS4	PIAS4	126.368	11.3639	0	95	0	0.759566	FALSE	0	PIAS4	432478	Infinity	0.0332931
4239	taxon:9606	2.43123	378.258	4.417e-05	170700	1902	tripartite motif containing 33	gene	biological_process-&-1&-GO:0017015-&&-regulation of transforming growth factor beta receptor signaling pathway-%%-GO:0030514-&&-negative regulation of BMP signaling pathway-%%-GO:0016567-&&-protein ubiquitination-%%-GO:0000122-&&-negative regulation of transcription from RNA polymerase II promoter-%%-GO:0045892-&&-negative regulation of transcription, DNA-templated-%%-GO:0006351-&&-transcription,…	G:9606:TRIM33				TRIM33	Homo sapiens (Human)-&&-9606	Gene Symbol-&-1&-TRIM33	0.481959	0.411315	0.136058	53	5	0.0114911	FALSE	11.74	TRIM33	TRIM33	201.246	12.1234	0	66	0	0.761462	FALSE	1	TRIM33	313802	Infinity	0.0515805
4240	taxon:9606	2.60334	404.074	4.453e-05	170702	1902	mediator complex subunit 15	gene	biological_process-&-1&-GO:0006367-&&-transcription initiation from RNA polymerase II promoter-%%-GO:0006357-&&-regulation of transcription from RNA polymerase II promoter|cellular_component-&-1&-GO:0005634-&&-nucleus-%%-GO:0005737-&&-cytoplasm-%%-GO:0005654-&&-nucleoplasm-%%-GO:0016592-&&-mediator complex-%%-GO:0016020-&&-membrane|molecular_function-&-1&-GO:0005515-&&-protein binding-%%-GO:00011…	G:9606:MED15				MED15	Homo sapiens (Human)-&&-9606	Gene Symbol-&-1&-MED15	0.437632	0.384122	0.279217	53	5	0.00409294	FALSE	11.7317	MED15	MED15	103.968	12.3035	0	62	0	0.732776	FALSE	0	MED15	175888	Infinity	0.0380378
4243	taxon:9606	2.25839	478.764	4.519e-05	170699	1902	serrate, RNA effector molecule	gene	biological_process-&-1&-GO:0042795-&&-snRNA transcription from RNA polymerase II promoter-%%-GO:0046685-&&-response to arsenic-containing substance-%%-GO:0006355-&&-regulation of transcription, DNA-templated-%%-GO:0008283-&&-cell proliferation-%%-GO:0050769-&&-positive regulation of neurogenesis-%%-GO:0031053-&&-primary miRNA processing-%%-GO:0097150-&&-neuronal stem cell population maintenance-%…	G:9606:SRRT				SRRT	Homo sapiens (Human)-&&-9606	Gene Symbol-&-1&-SRRT	0.493013	0.442793	0.137019	53	4	0.0131576	FALSE	10.6852	SRRT	SRRT	234.185	11.1079	0	65	0	0.790268	FALSE	0	SRRT	351302	Infinity	0.0460027
4245	taxon:9606	2.44419	415.994	4.576e-05	170694	1902	NOP58 ribonucleoprotein	gene	biological_process-&-1&-GO:0016049-&&-cell growth-%%-GO:0048254-&&-snoRNA localization-%%-GO:0006608-&&-snRNP protein import into nucleus-%%-GO:0006364-&&-rRNA processing-%%-GO:0000154-&&-rRNA modification|cellular_component-&-1&-GO:0015030-&&-Cajal body-%%-GO:0005732-&&-small nucleolar ribonucleoprotein complex-%%-GO:0005829-&&-cytosol-%%-GO:0001650-&&-fibrillar center-%%-GO:0005730-&&-nucleolus…	G:9606:NOP58			KEGG-&-1&-hsa03008-&&-Ribosome biogenesis in eukaryotes	NOP58	Homo sapiens (Human)-&&-9606	Gene Symbol-&-1&-NOP58	0.48408	0.409134	0.269653	53	5	0.0218424	FALSE	27.4868	NOP58	NOP58	192.726	29.3051	0	95	0	0.759302	FALSE	0	NOP58	282278	Infinity	0.0508804
4253	taxon:9606	2.21576	1967.18	4.643e-05	170679	1902	LUC7 like 2, pre-mRNA splicing factor	gene	biological_process-&-1&-GO:0006376-&&-mRNA splice site selection|cellular_component-&-1&-GO:0071004-&&-U2-type prespliceosome-%%-GO:0016607-&&-nuclear speck-%%-GO:0005685-&&-U1 snRNP|molecular_function-&-1&-GO:0003723-&&-RNA binding-%%-GO:0003729-&&-mRNA binding-%%-GO:0019899-&&-enzyme binding-%%-GO:0005515-&&-protein binding	G:9606:LUC7L2				LUC7L2	Homo sapiens (Human)-&&-9606	Gene Symbol-&-1&-LUC7L2	0.501609	0.451313	0.124317	53	4	0.0207838	FALSE	19.3333	LUC7L2	LUC7L2	164.754	23.4218	0	127	0	0.797374	TRUE	1	LUC7L2	842438	Infinity	0.0309615
4256	taxon:9606	2.42791	341.911	4.662e-05	170675	1902	chromosome 14 open reading frame 166	gene	biological_process-&-1&-GO:0006388-&&-tRNA splicing, via endonucleolytic cleavage and ligation-%%-GO:0016032-&&-viral process-%%-GO:0045944-&&-positive regulation of transcription from RNA polymerase II promoter-%%-GO:0006351-&&-transcription, DNA-templated-%%-GO:0050658-&&-RNA transport|cellular_component-&-1&-GO:0048471-&&-perinuclear region of cytoplasm-%%-GO:0072669-&&-tRNA-splicing ligase co…	G:9606:C14orf166				C14orf166	Homo sapiens (Human)-&&-9606	Gene Symbol-&-1&-C14orf166	0.485714	0.411876	0.259438	53	4	0.0174841	FALSE	20.1695	C14orf166	C14orf166	238.779	20.8969	0	69	0	0.762015	FALSE	1	C14orf166	172728	Infinity	0.0609678
4257	taxon:9606	2.36987	304.202	4.673e-05	170674	1902	splicing factor 3b subunit 6	gene	biological_process-&-1&-GO:0000398-&&-mRNA splicing, via spliceosome-%%-GO:0001825-&&-blastocyst formation|cellular_component-&-1&-GO:0071011-&&-precatalytic spliceosome-%%-GO:0005686-&&-U2 snRNP-%%-GO:0071013-&&-catalytic step 2 spliceosome-%%-GO:0005684-&&-U2-type spliceosomal complex-%%-GO:0005689-&&-U12-type spliceosomal complex-%%-GO:0005654-&&-nucleoplasm|molecular_function-&-1&-GO:0000166-…	G:9606:SF3B6			KEGG-&-1&-hsa03040-&&-Spliceosome	SF3B6	Homo sapiens (Human)-&&-9606	Gene Symbol-&-1&-SF3B6	0.472819	0.421964	0.252432	53	4	0.014562	FALSE	18.2881	SF3B6	SF3B6	213.254	18.8169	0	64	0	0.771689	FALSE	1	SF3B6	187966	Infinity	0.0492694
166	taxon:9606	2.25997	1029.26	4.719e-05	163633	1902	angiomotin	gene	biological_process-&-1&-GO:0001570-&&-vasculogenesis-%%-GO:0034613-&&-cellular protein localization-%%-GO:0001702-&&-gastrulation with mouth forming second-%%-GO:0001701-&&-in utero embryonic development-%%-GO:0040019-&&-positive regulation of embryonic development-%%-GO:0035329-&&-hippo signaling-%%-GO:0042074-&&-cell migration involved in gastrulation-%%-GO:0003365-&&-establishment of cell pola…	G:9606:AMOT			KEGG-&-1&-hsa04390-&&-Hippo signaling pathway-%%-hsa04530-&&-Tight junction	AMOT	Homo sapiens (Human)-&&-9606	Gene Symbol-&-1&-AMOT	0.491071	0.442483	0.0704607	53	4	0.00911679	FALSE	8.22414	AMOT	AMOT	160.963	9.13485	0	83	0	0.790004	FALSE	1	AMOT	635652	Infinity	0.0318028
167	taxon:9606	2.51476	433.274	4.729e-05	180017	1902	forkhead box K2	gene	biological_process-&-1&-GO:0006366-&&-transcription from RNA polymerase II promoter-%%-GO:0016579-&&-protein deubiquitination-%%-GO:0006355-&&-regulation of transcription, DNA-templated-%%-GO:0006357-&&-regulation of transcription from RNA polymerase II promoter-%%-GO:0045944-&&-positive regulation of transcription from RNA polymerase II promoter|cellular_component-&-1&-GO:0005634-&&-nucleus-%%-G…	G:9606:FOXK2				FOXK2	Homo sapiens (Human)-&&-9606	Gene Symbol-&-1&-FOXK2	0.460138	0.397652	0.0769051	53	4	0.00708191	FALSE	7.97778	FOXK2	FOXK2	99.957	8.35408	0	93	0	0.747539	FALSE	0	FOXK2	392166	Infinity	0.0301218
168	taxon:9606	2.2617	2443.99	4.764e-05	180016	1902	interleukin enhancer binding factor 2	gene	biological_process-&-1&-GO:0043312-&&-neutrophil degranulation-%%-GO:0045893-&&-positive regulation of transcription, DNA-templated-%%-GO:0006351-&&-transcription, DNA-templated|cellular_component-&-1&-GO:1904724-&&-tertiary granule lumen-%%-GO:0030529-&&-intracellular ribonucleoprotein complex-%%-GO:1904813-&&-ficolin-1-rich granule lumen-%%-GO:0005730-&&-nucleolus-%%-GO:0035580-&&-specific gran…	G:9606:ILF2				ILF2	Homo sapiens (Human)-&&-9606	Gene Symbol-&-1&-ILF2	0.51858	0.442145	0.167752	53	4	0.0499039	FALSE	44.8971	ILF2	ILF2	174.22	61.825	0	227	0	0.789716	TRUE	0	ILF2	1775402	Infinity	0.0355388
170	taxon:9606	2.22915	4972.43	4.835e-05	180015	1902	interleukin enhancer binding factor 3	gene	biological_process-&-1&-GO:0045892-&&-negative regulation of transcription, DNA-templated-%%-GO:0017148-&&-negative regulation of translation-%%-GO:0045893-&&-positive regulation of transcription, DNA-templated-%%-GO:0006468-&&-protein phosphorylation-%%-GO:0045071-&&-negative regulation of viral genome replication-%%-GO:0051607-&&-defense response to virus-%%-GO:0006351-&&-transcription, DNA-tem…	G:9606:ILF3				ILF3	Homo sapiens (Human)-&&-9606	Gene Symbol-&-1&-ILF3	0.52425	0.448601	0.16373	53	4	0.0565548	FALSE	47.6173	ILF3	ILF3	182.671	66.7168	0	246	0	0.795141	TRUE	0	ILF3	2238476	Infinity	0.0357399
4267	taxon:9606	2.51779	294.572	4.859e-05	170629	1902	ubiquitin interaction motif containing 1	gene	biological_process-&-1&-GO:0016579-&&-protein deubiquitination-%%-GO:0045739-&&-positive regulation of DNA repair-%%-GO:0006303-&&-double-strand break repair via nonhomologous end joining-%%-GO:0010212-&&-response to ionizing radiation-%%-GO:0045892-&&-negative regulation of transcription, DNA-templated-%%-GO:0031572-&&-G2 DNA damage checkpoint-%%-GO:0006302-&&-double-strand break repair-%%-GO:00…	G:9606:UIMC1			KEGG-&-1&-hsa03440-&&-Homologous recombination	UIMC1	Homo sapiens (Human)-&&-9606	Gene Symbol-&-1&-UIMC1	0.472103	0.397174	0.125424	53	5	0.00862808	FALSE	8.56818	UIMC1	UIMC1	159.017	8.77021	0	60	0	0.747035	FALSE	0	UIMC1	182050	Infinity	0.0481033
171	taxon:9606	2.25508	2993.15	4.871e-05	180014	1902	integrin linked kinase	gene	biological_process-&-1&-GO:0000165-&&-MAPK cascade-%%-GO:0030335-&&-positive regulation of cell migration-%%-GO:0051291-&&-protein heterooligomerization-%%-GO:0022011-&&-myelination in peripheral nervous system-%%-GO:0032956-&&-regulation of actin cytoskeleton organization-%%-GO:0070527-&&-platelet aggregation-%%-GO:0001658-&&-branching involved in ureteric bud morphogenesis-%%-GO:0043524-&&-nega…	G:9606:ILK			KEGG-&-1&-hsa04510-&&-Focal adhesion-%%-hsa03320-&&-PPAR signaling pathway-%%-hsa05100-&&-Bacterial invasion of epithelial cells-%%-hsa04360-&&-Axon guidance-%%-hsa05213-&&-Endometrial cancer	ILK	Homo sapiens (Human)-&&-9606	Gene Symbol-&-1&-ILK	0.512188	0.443444	0.0533744	53	4	0.0243507	FALSE	15.9624	ILK	ILK	119.587	22.0306	0	207	0	0.79082	TRUE	1	ILK	1862848	Infinity	0.0241064
173	taxon:9606	2.3654	860.048	4.878e-05	180010	1902	inosine monophosphate dehydrogenase 2	gene	biological_process-&-1&-GO:0006177-&&-GMP biosynthetic process-%%-GO:0055114-&&-oxidation-reduction process-%%-GO:0051289-&&-protein homotetramerization-%%-GO:0071353-&&-cellular response to interleukin-4-%%-GO:0009168-&&-purine ribonucleoside monophosphate biosynthetic process-%%-GO:0060041-&&-retina development in camera-type eye-%%-GO:0046651-&&-lymphocyte proliferation-%%-GO:0043312-&&-neutro…	G:9606:IMPDH2			KEGG-&-1&-hsa01100-&&-Metabolic pathways-%%-hsa00230-&&-Purine metabolism-%%-hsa00983-&&-Drug metabolism - other enzymes	IMPDH2	Homo sapiens (Human)-&&-9606	Gene Symbol-&-1&-IMPDH2	0.492754	0.422761	0.0965766	53	4	0.0154738	FALSE	9.90323	IMPDH2	IMPDH2	221.52	10.5697	0	76	0	0.772433	FALSE	1	IMPDH2	401660	Infinity	0.051126
4271	taxon:9606	2.39507	423.043	4.879e-05	170627	1902	DnaJ heat shock protein family (Hsp40) member B11	gene	biological_process-&-1&-GO:0006457-&&-protein folding-%%-GO:0032781-&&-positive regulation of ATPase activity-%%-GO:0036498-&&-IRE1-mediated unfolded protein response|cellular_component-&-1&-GO:0005788-&&-endoplasmic reticulum lumen-%%-GO:0005783-&&-endoplasmic reticulum-%%-GO:0016020-&&-membrane|molecular_function-&-1&-GO:0051082-&&-unfolded protein binding-%%-GO:0005515-&&-protein binding	G:9606:DNAJB11			KEGG-&-1&-hsa04141-&&-Protein processing in endoplasmic reticulum	DNAJB11	Homo sapiens (Human)-&&-9606	Gene Symbol-&-1&-DNAJB11	0.48171	0.417524	0.115288	53	5	0.0100156	FALSE	8.21429	DNAJB11	DNAJB11	214.579	8.46344	0	57	0	0.767488	FALSE	0	DNAJB11	274660	Infinity	0.0517343
4276	taxon:9606	2.32637	3656.5	4.893e-05	170619	1902	WW domain containing oxidoreductase	gene	biological_process-&-1&-GO:0001649-&&-osteoblast differentiation-%%-GO:0071560-&&-cellular response to transforming growth factor beta stimulus-%%-GO:0048705-&&-skeletal system morphogenesis-%%-GO:0008202-&&-steroid metabolic process-%%-GO:0097191-&&-extrinsic apoptotic signaling pathway-%%-GO:2001241-&&-positive regulation of extrinsic apoptotic signaling pathway in absence of ligand-%%-GO:00001…	G:9606:WWOX				WWOX	Homo sapiens (Human)-&&-9606	Gene Symbol-&-1&-WWOX	0.513032	0.429854	0.0583238	53	4	0.0257657	FALSE	14.1736	WWOX	WWOX	113.208	20.6672	0	197	0	0.778938	TRUE	0	WWOX	1250476	Infinity	0.0252246
181	taxon:9606	2.57756	317.492	4.935e-05	179993	1902	DNA ligase 4	gene	biological_process-&-1&-GO:0006302-&&-double-strand break repair-%%-GO:0033077-&&-T cell differentiation in thymus-%%-GO:0006266-&&-DNA ligation-%%-GO:0050769-&&-positive regulation of neurogenesis-%%-GO:0051103-&&-DNA ligation involved in DNA repair-%%-GO:0006303-&&-double-strand break repair via nonhomologous end joining-%%-GO:0000012-&&-single strand break repair-%%-GO:0045190-&&-isotype switc…	G:9606:LIG4			KEGG-&-1&-hsa03450-&&-Non-homologous end-joining	LIG4	Homo sapiens (Human)-&&-9606	Gene Symbol-&-1&-LIG4	0.45082	0.387964	0.0304125	53	4	0.00705541	FALSE	4.15	LIG4	LIG4	84.2927	4.30587	0	82	0	0.737073	FALSE	0	LIG4	337668	Infinity	0.0295891
183	taxon:9606	2.29656	419.124	4.957e-05	179994	1902	DNA ligase 3	gene	biological_process-&-1&-GO:0006302-&&-double-strand break repair-%%-GO:0000724-&&-double-strand break repair via homologous recombination-%%-GO:0006288-&&-base-excision repair, DNA ligation-%%-GO:0051301-&&-cell division-%%-GO:0071897-&&-DNA biosynthetic process-%%-GO:0006283-&&-transcription-coupled nucleotide-excision repair-%%-GO:0007049-&&-cell cycle-%%-GO:0006273-&&-lagging strand elongation…	G:9606:LIG3			KEGG-&-1&-hsa03410-&&-Base excision repair	LIG3	Homo sapiens (Human)-&&-9606	Gene Symbol-&-1&-LIG3	0.474981	0.435434	0.162147	53	4	0.0117109	FALSE	10.6735	LIG3	LIG3	247.017	11.066	0	60	0	0.783907	FALSE	0	LIG3	411964	Infinity	0.0511104
192	taxon:9606	2.37923	766.999	4.974e-05	179977	1902	lamin B1	gene	cellular_component-&-1&-GO:0031965-&&-nuclear membrane-%%-GO:0005637-&&-nuclear inner membrane-%%-GO:0005638-&&-lamin filament-%%-GO:0005654-&&-nucleoplasm-%%-GO:0016363-&&-nuclear matrix-%%-GO:0016020-&&-membrane-%%-GO:0005635-&&-nuclear envelope|molecular_function-&-1&-GO:0043274-&&-phospholipase binding-%%-GO:0005198-&&-structural molecule activity-%%-GO:0005515-&&-protein binding	G:9606:LMNB1			KEGG-&-1&-hsa04210-&&-Apoptosis	LMNB1	Homo sapiens (Human)-&&-9606	Gene Symbol-&-1&-LMNB1	0.493925	0.420304	0.112626	53	4	0.0158217	FALSE	12.5968	LMNB1	LMNB1	205.468	13.2548	0	80	0	0.770128	FALSE	1	LMNB1	434648	Infinity	0.0485162
193	taxon:9606	2.31845	348.415	4.996e-05	179979	1902	lectin, mannose binding 1	gene	biological_process-&-1&-GO:0006457-&&-protein folding-%%-GO:0032527-&&-protein exit from endoplasmic reticulum-%%-GO:0048208-&&-COPII vesicle coating-%%-GO:0007596-&&-blood coagulation-%%-GO:0007030-&&-Golgi organization-%%-GO:0006888-&&-ER to Golgi vesicle-mediated transport-%%-GO:0034498-&&-early endosome to Golgi transport-%%-GO:0010638-&&-positive regulation of organelle organization-%%-GO:00…	G:9606:LMAN1			KEGG-&-1&-hsa04141-&&-Protein processing in endoplasmic reticulum	LMAN1	Homo sapiens (Human)-&&-9606	Gene Symbol-&-1&-LMAN1	0.468085	0.431323	0.132468	53	4	0.00784427	FALSE	7.7619	LMAN1	LMAN1	185.5	8.05059	0	56	0	0.780258	FALSE	0	LMAN1	257242	Infinity	0.0396367
194	taxon:9606	2.23794	4202.61	5.05e-05	179978	1902	lamin A/C	gene	biological_process-&-1&-GO:0007084-&&-mitotic nuclear envelope reassembly-%%-GO:0071456-&&-cellular response to hypoxia-%%-GO:0090201-&&-negative regulation of release of cytochrome c from mitochondria-%%-GO:0035105-&&-sterol regulatory element binding protein import into nucleus-%%-GO:0030951-&&-establishment or maintenance of microtubule cytoskeleton polarity-%%-GO:0034504-&&-protein localizati…	G:9606:LMNA	LMNA	TRUE	KEGG-&-1&-hsa05412-&&-Arrhythmogenic right ventricular cardiomyopathy (ARVC)-%%-hsa04210-&&-Apoptosis-%%-hsa05414-&&-Dilated cardiomyopathy (DCM)-%%-hsa05410-&&-Hypertrophic cardiomyopathy (HCM)	LMNA	Homo sapiens (Human)-&&-9606	Gene Symbol-&-1&-LMNA	0.517432	0.44684	0.0892537	53	4	0.0337266	FALSE	23.8707	LMNA	LMNA	166.294	32.0574	0	202	0	0.793677	TRUE	1	LMNA	2226310	Infinity	0.0326613
206	taxon:9606	2.29857	151.178	5.066e-05	179955	1902	LDL receptor related protein 1	gene	biological_process-&-1&-GO:0032374-&&-regulation of cholesterol transport-%%-GO:0043524-&&-negative regulation of neuron apoptotic process-%%-GO:0021987-&&-cerebral cortex development-%%-GO:0010875-&&-positive regulation of cholesterol efflux-%%-GO:0032370-&&-positive regulation of lipid transport-%%-GO:0007568-&&-aging-%%-GO:0008283-&&-cell proliferation-%%-GO:0001523-&&-retinoid metabolic proce…	G:9606:LRP1			KEGG-&-1&-hsa05144-&&-Malaria-%%-hsa05010-&&-Alzheimer disease-%%-hsa04979-&&-Cholesterol metabolism	LRP1	Homo sapiens (Human)-&&-9606	Gene Symbol-&-1&-LRP1	0.457213	0.435052	0.0639344	53	4	0.00482155	FALSE	7.92	LRP1	LRP1	141.639	8.28502	0	62	0	0.783571	FALSE	1	LRP1	943604	Infinity	0.0294448
221	taxon:9606	2.25609	2623.54	5.093e-05	179926	1902	LYN proto-oncogene, Src family tyrosine kinase	gene	biological_process-&-1&-GO:0009743-&&-response to carbohydrate-%%-GO:0070447-&&-positive regulation of oligodendrocyte progenitor proliferation-%%-GO:0002576-&&-platelet degranulation-%%-GO:0007169-&&-transmembrane receptor protein tyrosine kinase signaling pathway-%%-GO:0090025-&&-regulation of monocyte chemotaxis-%%-GO:0001932-&&-regulation of protein phosphorylation-%%-GO:0070668-&&-positive r…	G:9606:LYN			KEGG-&-1&-hsa04664-&&-Fc epsilon RI signaling pathway-%%-hsa05169-&&-Epstein-Barr virus infection-%%-hsa04730-&&-Long-term depression-%%-hsa05203-&&-Viral carcinogenesis-%%-hsa05120-&&-Epithelial cell signaling in Helicobacter pylori infection-%%-hsa04611-&&-Platelet activation-%%-hsa04062-&&-Chemokine signaling pathway-%%-hsa04662-&&-B cell receptor signaling pathway-%%-hsa04064-&&-NF-kappa B si…	LYN	Homo sapiens (Human)-&&-9606	Gene Symbol-&-1&-LYN	0.502553	0.443246	0.0580629	53	4	0.0148607	FALSE	14.871	LYN	LYN	113.246	20.0718	0	180	0	0.790652	TRUE	1	LYN	2370476	Infinity	0.0227369
227	taxon:9606	2.36612	305.633	5.232e-05	179912	1902	MAD2 mitotic arrest deficient-like 1 (yeast)	gene	biological_process-&-1&-GO:0007094-&&-mitotic spindle assembly checkpoint-%%-GO:0090267-&&-positive regulation of mitotic cell cycle spindle assembly checkpoint-%%-GO:0051301-&&-cell division-%%-GO:0007093-&&-mitotic cell cycle checkpoint-%%-GO:0051437-&&-positive regulation of ubiquitin-protein ligase activity involved in regulation of mitotic cell cycle transition-%%-GO:0000070-&&-mitotic siste…	G:9606:MAD2L1			KEGG-&-1&-hsa04914-&&-Progesterone-mediated oocyte maturation-%%-hsa04114-&&-Oocyte meiosis-%%-hsa04110-&&-Cell cycle-%%-hsa05166-&&-Human T-cell leukemia virus 1 infection	MAD2L1	Homo sapiens (Human)-&&-9606	Gene Symbol-&-1&-MAD2L1	0.4668	0.422632	0.0693989	53	4	0.00532589	FALSE	6.32353	MAD2L1	MAD2L1	133.082	6.58333	0	62	0	0.772313	FALSE	1	MAD2L1	326044	Infinity	0.0305564
229	taxon:9606	2.05732	6745.82	5.233e-05	179909	1902	SMAD family member 3	gene	biological_process-&-1&-GO:0030501-&&-positive regulation of bone mineralization-%%-GO:0030335-&&-positive regulation of cell migration-%%-GO:0032909-&&-regulation of transforming growth factor beta2 production-%%-GO:0007492-&&-endoderm development-%%-GO:0045216-&&-cell-cell junction organization-%%-GO:0097191-&&-extrinsic apoptotic signaling pathway-%%-GO:0045893-&&-positive regulation of transc…	G:9606:SMAD3	|SMAD3	TRUE	KEGG-&-1&-hsa05225-&&-Hepatocellular carcinoma-%%-hsa04144-&&-Endocytosis-%%-hsa05212-&&-Pancreatic cancer-%%-hsa04350-&&-TGF-beta signaling pathway-%%-hsa04371-&&-Apelin signaling pathway-%%-hsa05161-&&-Hepatitis B-%%-hsa05226-&&-Gastric cancer-%%-hsa04068-&&-FoxO signaling pathway-%%-hsa04926-&&-Relaxin signaling pathway-%%-hsa04933-&&-AGE-RAGE signaling pathway in diabetic complications-%%-hsa…	SMAD3	Homo sapiens (Human)-&&-9606	Gene Symbol-&-1&-SMAD3	0.52337	0.486068	0.0583131	53	4	0.0278948	FALSE	25.1899	SMAD3	SMAD3	115.954	48.6056	0	304	0	0.823779	TRUE	1	SMAD3	5581668	Infinity	0.0185821
230	taxon:9606	2.25954	3166.32	5.246e-05	179908	1902	SMAD family member 4	gene	biological_process-&-1&-GO:0008285-&&-negative regulation of cell proliferation-%%-GO:0032909-&&-regulation of transforming growth factor beta2 production-%%-GO:0060548-&&-negative regulation of cell death-%%-GO:0007492-&&-endoderm development-%%-GO:0060412-&&-ventricular septum morphogenesis-%%-GO:0048859-&&-formation of anatomical boundary-%%-GO:1905305-&&-negative regulation of cardiac myofibr…	G:9606:SMAD4	SMAD4	TRUE	KEGG-&-1&-hsa05225-&&-Hepatocellular carcinoma-%%-hsa04350-&&-TGF-beta signaling pathway-%%-hsa05212-&&-Pancreatic cancer-%%-hsa04371-&&-Apelin signaling pathway-%%-hsa05161-&&-Hepatitis B-%%-hsa05226-&&-Gastric cancer-%%-hsa04068-&&-FoxO signaling pathway-%%-hsa04933-&&-AGE-RAGE signaling pathway in diabetic complications-%%-hsa04520-&&-Adherens junction-%%-hsa04310-&&-Wnt signaling pathway-%%-h…	SMAD4	Homo sapiens (Human)-&&-9606	Gene Symbol-&-1&-SMAD4	0.506226	0.442568	0.0569168	53	4	0.0167017	FALSE	18.3304	SMAD4	SMAD4	101.958	26.7948	0	213	0	0.790076	TRUE	1	SMAD4	3040228	Infinity	0.0206827
4326	taxon:9606	2.52629	417.604	5.249e-05	170483	1902	HAUS augmin like complex subunit 2	gene	biological_process-&-1&-GO:0051301-&&-cell division-%%-GO:0007067-&&-mitotic nuclear division-%%-GO:0051297-&&-centrosome organization-%%-GO:0097711-&&-ciliary basal body docking-%%-GO:0051225-&&-spindle assembly-%%-GO:0000086-&&-G2/M transition of mitotic cell cycle|cellular_component-&-1&-GO:0005829-&&-cytosol-%%-GO:0005876-&&-spindle microtubule-%%-GO:0070652-&&-HAUS complex-%%-GO:0005813-&&-c…	G:9606:HAUS2				HAUS2	Homo sapiens (Human)-&&-9606	Gene Symbol-&-1&-HAUS2	0.469024	0.395838	0.0968421	53	4	0.00925629	FALSE	7.57143	HAUS2	HAUS2	123.829	7.77674	0	76	0	0.745619	FALSE	0	HAUS2	224324	Infinity	0.0381121
231	taxon:9606	2.19919	1596.77	5.318e-05	179911	1902	SMAD family member 1	gene	biological_process-&-1&-GO:0008285-&&-negative regulation of cell proliferation-%%-GO:0007179-&&-transforming growth factor beta receptor signaling pathway-%%-GO:0030902-&&-hindbrain development-%%-GO:0030509-&&-BMP signaling pathway-%%-GO:0000165-&&-MAPK cascade-%%-GO:0060348-&&-bone development-%%-GO:0007183-&&-SMAD protein complex assembly-%%-GO:0060038-&&-cardiac muscle cell proliferation-%%-…	G:9606:SMAD1			KEGG-&-1&-hsa04550-&&-Signaling pathways regulating pluripotency of stem cells-%%-hsa04350-&&-TGF-beta signaling pathway-%%-hsa04390-&&-Hippo signaling pathway-%%-hsa05202-&&-Transcriptional misregulation in cancer	SMAD1	Homo sapiens (Human)-&&-9606	Gene Symbol-&-1&-SMAD1	0.496944	0.454712	0.0670571	53	4	0.0119293	FALSE	15.1928	SMAD1	SMAD1	113.838	18.9498	0	155	0	0.800134	TRUE	1	SMAD1	1816284	Infinity	0.0210397
232	taxon:9606	2.20366	7229.08	5.32e-05	179910	1902	SMAD family member 2	gene	biological_process-&-1&-GO:0035265-&&-organ growth-%%-GO:0008285-&&-negative regulation of cell proliferation-%%-GO:0045893-&&-positive regulation of transcription, DNA-templated-%%-GO:1900224-&&-positive regulation of nodal signaling pathway involved in determination of lateral mesoderm left/right asymmetry-%%-GO:0045165-&&-cell fate commitment-%%-GO:0048701-&&-embryonic cranial skeleton morphog…	G:9606:SMAD2			KEGG-&-1&-hsa05225-&&-Hepatocellular carcinoma-%%-hsa04144-&&-Endocytosis-%%-hsa05212-&&-Pancreatic cancer-%%-hsa04350-&&-TGF-beta signaling pathway-%%-hsa05161-&&-Hepatitis B-%%-hsa04371-&&-Apelin signaling pathway-%%-hsa05226-&&-Gastric cancer-%%-hsa04926-&&-Relaxin signaling pathway-%%-hsa04068-&&-FoxO signaling pathway-%%-hsa04933-&&-AGE-RAGE signaling pathway in diabetic complications-%%-hsa…	SMAD2	Homo sapiens (Human)-&&-9606	Gene Symbol-&-1&-SMAD2	0.522346	0.453791	0.0488536	53	4	0.0266012	FALSE	19.9538	SMAD2	SMAD2	104.017	37.4179	0	288	0	0.79939	TRUE	1	SMAD2	4005492	Infinity	0.0198391
233	taxon:9606	2.45197	720.529	5.323e-05	179905	1902	SMAD family member 7	gene	biological_process-&-1&-GO:0034333-&&-adherens junction assembly-%%-GO:0055010-&&-ventricular cardiac muscle tissue morphogenesis-%%-GO:0060412-&&-ventricular septum morphogenesis-%%-GO:0030514-&&-negative regulation of BMP signaling pathway-%%-GO:0017015-&&-regulation of transforming growth factor beta receptor signaling pathway-%%-GO:0010801-&&-negative regulation of peptidyl-threonine phosphor…	G:9606:SMAD7			KEGG-&-1&-hsa04350-&&-TGF-beta signaling pathway-%%-hsa04390-&&-Hippo signaling pathway	SMAD7	Homo sapiens (Human)-&&-9606	Gene Symbol-&-1&-SMAD7	0.47619	0.407836	0.139241	53	5	0.0090948	FALSE	13.7931	SMAD7	SMAD7	144.38	15.2771	0	80	0	0.758006	FALSE	1	SMAD7	409362	Infinity	0.0386008
234	taxon:9606	2.54919	511.509	5.381e-05	179904	1902	SMAD family member 9	gene	biological_process-&-1&-GO:0030902-&&-hindbrain development-%%-GO:0030509-&&-BMP signaling pathway-%%-GO:0060348-&&-bone development-%%-GO:0060395-&&-SMAD protein signal transduction-%%-GO:0071773-&&-cellular response to BMP stimulus-%%-GO:0006351-&&-transcription, DNA-templated-%%-GO:1901522-&&-positive regulation of transcription from RNA polymerase II promoter involved in cellular response to …	G:9606:SMAD9			KEGG-&-1&-hsa04550-&&-Signaling pathways regulating pluripotency of stem cells-%%-hsa04350-&&-TGF-beta signaling pathway	SMAD9	Homo sapiens (Human)-&&-9606	Gene Symbol-&-1&-SMAD9	0.462757	0.392282	0.0418511	53	4	0.00637915	FALSE	6.11628	SMAD9	SMAD9	99.7042	6.37434	0	72	0	0.741802	FALSE	1	SMAD9	278816	Infinity	0.0322519
235	taxon:9606	2.50756	237.124	5.395e-05	179907	1902	SMAD family member 5	gene	biological_process-&-1&-GO:0007179-&&-transforming growth factor beta receptor signaling pathway-%%-GO:0060348-&&-bone development-%%-GO:0030509-&&-BMP signaling pathway-%%-GO:0060048-&&-cardiac muscle contraction-%%-GO:0060395-&&-SMAD protein signal transduction-%%-GO:0002051-&&-osteoblast fate commitment-%%-GO:0007281-&&-germ cell development-%%-GO:0045669-&&-positive regulation of osteoblast d…	G:9606:SMAD5			KEGG-&-1&-hsa04550-&&-Signaling pathways regulating pluripotency of stem cells-%%-hsa04350-&&-TGF-beta signaling pathway	SMAD5	Homo sapiens (Human)-&&-9606	Gene Symbol-&-1&-SMAD5	0.466218	0.398794	0.13468	53	4	0.00683023	FALSE	8.97297	SMAD5	SMAD5	144.836	9.25079	0	55	0	0.74874	FALSE	0	SMAD5	186300	Infinity	0.0428114
4336	taxon:9606	2.44174	876.111	5.426e-05	170463	1902	centrosomal protein 55	gene	biological_process-&-1&-GO:0045184-&&-establishment of protein localization-%%-GO:0000281-&&-mitotic cytokinesis-%%-GO:0000920-&&-cell separation after cytokinesis-%%-GO:0007080-&&-mitotic metaphase plate congression-%%-GO:0006997-&&-nucleus organization|cellular_component-&-1&-GO:0030496-&&-midbody-%%-GO:0032154-&&-cleavage furrow-%%-GO:0005886-&&-plasma membrane-%%-GO:0005814-&&-centriole-%%-GO…	G:9606:CEP55				CEP55	Homo sapiens (Human)-&&-9606	Gene Symbol-&-1&-CEP55	0.480349	0.409544	0.104069	53	4	0.007459	FALSE	10.5283	CEP55	CEP55	142.306	11.2426	0	73	0	0.75971	FALSE	1	CEP55	334330	Infinity	0.0372407
244	taxon:9606	2.66743	173.069	5.463e-05	179893	1902	MAGE family member A6	gene	biological_process-&-1&-GO:0008150-&&-biological_process|cellular_component-&-1&-GO:0005575-&&-cellular_component|molecular_function-&-1&-GO:0003674-&&-molecular_function-%%-GO:0005515-&&-protein binding	G:9606:MAGEA6				MAGEA6	Homo sapiens (Human)-&&-9606	Gene Symbol-&-1&-MAGEA6	0.426162	0.374892	0.0196078	53	5	0.00360687	FALSE	1.19231	MAGEA6	MAGEA6	79.75	1.24	0	52	0	0.722094	FALSE	0	MAGEA6	115898	Infinity	0.0347452
246	taxon:9606	2.6163	351.093	5.473e-05	179888	1902	MAGE family member A11	gene	cellular_component-&-1&-GO:0005829-&&-cytosol-%%-GO:0005654-&&-nucleoplasm-%%-GO:0016604-&&-nuclear body|molecular_function-&-1&-GO:0005515-&&-protein binding	G:9606:MAGEA11				MAGEA11	Homo sapiens (Human)-&&-9606	Gene Symbol-&-1&-MAGEA11	0.430876	0.382219	0.0310734	53	5	0.00357956	FALSE	5.09677	MAGEA11	MAGEA11	81.9333	5.325	0	61	0	0.730616	FALSE	1	MAGEA11	219924	Infinity	0.0311022
250	taxon:9606	2.4089	2410.57	5.498e-05	179882	1902	mago homolog, exon junction complex core component	gene	biological_process-&-1&-GO:0000184-&&-nuclear-transcribed mRNA catabolic process, nonsense-mediated decay-%%-GO:0031124-&&-mRNA 3'-end processing-%%-GO:0006405-&&-RNA export from nucleus-%%-GO:0006417-&&-regulation of translation-%%-GO:0000381-&&-regulation of alternative mRNA splicing, via spliceosome-%%-GO:0006369-&&-termination of RNA polymerase II transcription-%%-GO:0000398-&&-mRNA splicing,…	G:9606:MAGOH			KEGG-&-1&-hsa03013-&&-RNA transport-%%-hsa03015-&&-mRNA surveillance pathway-%%-hsa03040-&&-Spliceosome	MAGOH	Homo sapiens (Human)-&&-9606	Gene Symbol-&-1&-MAGOH	0.506775	0.415127	0.122951	53	4	0.0377061	FALSE	25.913	MAGOH	MAGOH	148.304	36.239	0	185	0	0.765183	TRUE	1	MAGOH	750090	Infinity	0.0376202
252	taxon:9606	2.40328	341.422	5.526e-05	179868	1902	microtubule associated protein 4	gene	biological_process-&-1&-GO:0031175-&&-neuron projection development-%%-GO:0051301-&&-cell division-%%-GO:0051012-&&-microtubule sliding-%%-GO:0051294-&&-establishment of spindle orientation-%%-GO:1902856-&&-negative regulation of non-motile cilium assembly-%%-GO:0007052-&&-mitotic spindle organization|cellular_component-&-1&-GO:0070062-&&-extracellular exosome-%%-GO:0072686-&&-mitotic spindle-%%-…	G:9606:MAP4				MAP4	Homo sapiens (Human)-&&-9606	Gene Symbol-&-1&-MAP4	0.484833	0.416097	0.113968	53	4	0.0112786	FALSE	8	MAP4	MAP4	209.22	8.18517	0	59	0	0.766119	FALSE	0	MAP4	219570	Infinity	0.0512085
4349	taxon:9606	2.53565	488.114	5.589e-05	170426	1902	methyl-CpG binding domain protein 3	gene	biological_process-&-1&-GO:0000122-&&-negative regulation of transcription from RNA polymerase II promoter-%%-GO:0007507-&&-heart development-%%-GO:0001701-&&-in utero embryonic development-%%-GO:0043044-&&-ATP-dependent chromatin remodeling-%%-GO:0007420-&&-brain development-%%-GO:0048568-&&-embryonic organ development-%%-GO:1901796-&&-regulation of signal transduction by p53 class mediator-%%-G…	G:9606:MBD3				MBD3	Homo sapiens (Human)-&&-9606	Gene Symbol-&-1&-MBD3	0.466218	0.394377	0.231351	53	5	0.0131012	FALSE	18.6885	MBD3	MBD3	175.067	19.5778	0	76	0	0.744059	FALSE	1	MBD3	231256	Infinity	0.0547042
254	taxon:9606	2.41077	703.332	5.631e-05	179870	1902	microtubule associated protein 1B	gene	biological_process-&-1&-GO:0016358-&&-dendrite development-%%-GO:0047497-&&-mitochondrion transport along microtubule-%%-GO:0048675-&&-axon extension-%%-GO:0001578-&&-microtubule bundle formation-%%-GO:0045773-&&-positive regulation of axon extension-%%-GO:0032387-&&-negative regulation of intracellular transport-%%-GO:0061162-&&-establishment of monopolar cell polarity-%%-GO:0009987-&&-cellular …	G:9606:MAP1B				MAP1B	Homo sapiens (Human)-&&-9606	Gene Symbol-&-1&-MAP1B	0.489145	0.414805	0.103671	53	4	0.0125919	FALSE	7.46296	MAP1B	MAP1B	209.125	7.86246	0	64	0	0.764871	FALSE	0	MAP1B	280190	Infinity	0.0516931
257	taxon:9606	2.15598	1407.84	5.653e-05	179866	1902	microtubule associated protein tau	gene	biological_process-&-1&-GO:0006919-&&-activation of cysteine-type endopeptidase activity involved in apoptotic process-%%-GO:0033673-&&-negative regulation of kinase activity-%%-GO:1902474-&&-positive regulation of protein localization to synapse-%%-GO:0098930-&&-axonal transport-%%-GO:0000226-&&-microtubule cytoskeleton organization-%%-GO:0007165-&&-signal transduction-%%-GO:0072386-&&-plus-end-…	G:9606:MAPT	MAPT	TRUE	KEGG-&-1&-hsa04010-&&-MAPK signaling pathway-%%-hsa05010-&&-Alzheimer disease	MAPT	Homo sapiens (Human)-&&-9606	Gene Symbol-&-1&-MAPT	0.500268	0.463825	0.0910698	53	4	0.0144685	FALSE	15.3494	MAPT	MAPT	165.581	17.8009	0	118	0	0.807336	FALSE	1	MAPT	1451378	Infinity	0.028843
4353	taxon:9606	2.58491	313.054	5.714e-05	170393	1902	ring finger protein 111	gene	biological_process-&-1&-GO:0000209-&&-protein polyubiquitination-%%-GO:0030511-&&-positive regulation of transforming growth factor beta receptor signaling pathway-%%-GO:0030579-&&-ubiquitin-dependent SMAD protein catabolic process-%%-GO:0007389-&&-pattern specification process-%%-GO:0031398-&&-positive regulation of protein ubiquitination-%%-GO:0045893-&&-positive regulation of transcription, DN…	G:9606:RNF111				RNF111	Homo sapiens (Human)-&&-9606	Gene Symbol-&-1&-RNF111	0.442918	0.386861	0.116735	53	5	0.00512036	FALSE	7.775	RNF111	RNF111	140.28	8.02294	0	51	0	0.735849	FALSE	1	RNF111	143992	Infinity	0.0491381
259	taxon:9606	2.34077	272.235	5.759e-05	179863	1902	methionyl-tRNA synthetase	gene	biological_process-&-1&-GO:0006418-&&-tRNA aminoacylation for protein translation-%%-GO:0006431-&&-methionyl-tRNA aminoacylation|cellular_component-&-1&-GO:0005829-&&-cytosol-%%-GO:0070062-&&-extracellular exosome-%%-GO:0016020-&&-membrane|molecular_function-&-1&-GO:0005524-&&-ATP binding-%%-GO:0004825-&&-methionine-tRNA ligase activity-%%-GO:0000049-&&-tRNA binding	G:9606:MARS			KEGG-&-1&-hsa00970-&&-Aminoacyl-tRNA biosynthesis-%%-hsa00450-&&-Selenocompound metabolism	MARS	Homo sapiens (Human)-&&-9606	Gene Symbol-&-1&-MARS	0.491588	0.427209	0.190062	53	4	0.0163183	FALSE	15.1607	MARS	MARS	247.643	15.9403	0	70	0	0.776538	FALSE	0	MARS	252886	Infinity	0.0549034
264	taxon:9606	2.39018	967.139	5.784e-05	179855	1902	MYC associated factor X	gene	biological_process-&-1&-GO:0000082-&&-G1/S transition of mitotic cell cycle-%%-GO:0006366-&&-transcription from RNA polymerase II promoter-%%-GO:0048678-&&-response to axon injury-%%-GO:0009267-&&-cellular response to starvation-%%-GO:0051402-&&-neuron apoptotic process-%%-GO:0032868-&&-response to insulin-%%-GO:0060041-&&-retina development in camera-type eye-%%-GO:0010629-&&-negative regulation…	G:9606:MAX	MAX	TRUE	KEGG-&-1&-hsa05222-&&-Small cell lung cancer-%%-hsa04010-&&-MAPK signaling pathway-%%-hsa05202-&&-Transcriptional misregulation in cancer-%%-hsa05200-&&-Pathways in cancer	MAX	Homo sapiens (Human)-&&-9606	Gene Symbol-&-1&-MAX	0.490556	0.418379	0.0670076	53	5	0.0129463	FALSE	9.97101	MAX	MAX	134.888	10.7788	0	108	0	0.768304	FALSE	1	MAX	885058	Infinity	0.0326424
4360	taxon:9606	2.70315	200.916	5.8e-05	170368	1902	GATA zinc finger domain containing 2A	gene	biological_process-&-1&-GO:0045892-&&-negative regulation of transcription, DNA-templated-%%-GO:0006306-&&-DNA methylation-%%-GO:0006351-&&-transcription, DNA-templated|cellular_component-&-1&-GO:0005634-&&-nucleus-%%-GO:0005654-&&-nucleoplasm-%%-GO:0016581-&&-NuRD complex-%%-GO:0016607-&&-nuclear speck|molecular_function-&-1&-GO:0008270-&&-zinc ion binding-%%-GO:0003700-&&-transcription factor a…	G:9606:GATAD2A				GATAD2A	Homo sapiens (Human)-&&-9606	Gene Symbol-&-1&-GATAD2A	0.422217	0.369938	0.404135	53	5	0.0128078	FALSE	23.2128	GATAD2A	GATAD2A	197.491	23.7994	0	57	0	0.716141	FALSE	0	GATAD2A	92444	Infinity	0.0949849
266	taxon:9606	2.54544	247.744	5.818e-05	179849	1902	myelin basic protein	gene	biological_process-&-1&-GO:0007605-&&-sensory perception of sound-%%-GO:0007268-&&-chemical synaptic transmission-%%-GO:0007417-&&-central nervous system development-%%-GO:0061024-&&-membrane organization-%%-GO:0021762-&&-substantia nigra development-%%-GO:0006955-&&-immune response-%%-GO:0008366-&&-axon ensheathment-%%-GO:0042552-&&-myelination-%%-GO:0009636-&&-response to toxic substance|cellul…	G:9606:MBP				MBP	Homo sapiens (Human)-&&-9606	Gene Symbol-&-1&-MBP	0.449411	0.392859	0.0575066	53	4	0.00527472	FALSE	5.13514	MBP	MBP	102.5	5.27778	0	68	0	0.742426	FALSE	0	MBP	247794	Infinity	0.0329829
270	taxon:9606	2.18508	4238.06	5.877e-05	179841	1902	mutated in colorectal cancers	gene	biological_process-&-1&-GO:0050680-&&-negative regulation of epithelial cell proliferation-%%-GO:0090090-&&-negative regulation of canonical Wnt signaling pathway-%%-GO:0007165-&&-signal transduction-%%-GO:0045184-&&-establishment of protein localization-%%-GO:0016055-&&-Wnt signaling pathway-%%-GO:0010633-&&-negative regulation of epithelial cell migration|cellular_component-&-1&-GO:0005634-&&-n…	G:9606:MCC				MCC	Homo sapiens (Human)-&&-9606	Gene Symbol-&-1&-MCC	0.511488	0.457649	0.0340396	53	4	0.0197319	FALSE	8.83453	MCC	MCC	100.11	15.3705	0	210	0	0.802487	TRUE	0	MCC	1907214	Infinity	0.018387
271	taxon:9606	2.54947	251.531	5.894e-05	179837	1902	BCL2 family apoptosis regulator	gene	biological_process-&-1&-GO:0071806-&&-protein transmembrane transport-%%-GO:0034097-&&-response to cytokine-%%-GO:0008637-&&-apoptotic mitochondrial changes-%%-GO:0001709-&&-cell fate determination-%%-GO:0010507-&&-negative regulation of autophagy-%%-GO:0043066-&&-negative regulation of apoptotic process-%%-GO:0007275-&&-multicellular organism development-%%-GO:0019725-&&-cellular homeostasis-%%-…	G:9606:MCL1	MCL1	TRUE	KEGG-&-1&-hsa04210-&&-Apoptosis-%%-hsa04630-&&-JAK-STAT signaling pathway-%%-hsa05206-&&-MicroRNAs in cancer-%%-hsa04151-&&-PI3K-Akt signaling pathway	MCL1	Homo sapiens (Human)-&&-9606	Gene Symbol-&-1&-MCL1	0.460138	0.392238	0.112482	54	4	0.00611214	FALSE	8.97222	MCL1	MCL1	137.547	9.25806	0	54	0	0.741754	FALSE	1	MCL1	300816	Infinity	0.0445202
272	taxon:9606	1.96399	45210.3	5.896e-05	179836	1902	minichromosome maintenance complex component 2	gene	biological_process-&-1&-GO:0000082-&&-G1/S transition of mitotic cell cycle-%%-GO:0006270-&&-DNA replication initiation-%%-GO:0006260-&&-DNA replication-%%-GO:0006334-&&-nucleosome assembly-%%-GO:0090102-&&-cochlea development-%%-GO:0006915-&&-apoptotic process-%%-GO:0071353-&&-cellular response to interleukin-4-%%-GO:0006268-&&-DNA unwinding involved in DNA replication|cellular_component-&-1&-GO…	G:9606:MCM2			KEGG-&-1&-hsa03030-&&-DNA replication-%%-hsa04110-&&-Cell cycle	MCM2	Homo sapiens (Human)-&&-9606	Gene Symbol-&-1&-MCM2	0.577874	0.509167	0.0553682	54	3	0.102637	FALSE	51.3583	MCM2	MCM2	121.302	213.231	0	714	0	0.839335	TRUE	1	MCM2	18688752	Infinity	0.0187354
274	taxon:9606	2.11652	5060.12	5.967e-05	179833	1902	minichromosome maintenance complex component 5	gene	biological_process-&-1&-GO:0032508-&&-DNA duplex unwinding-%%-GO:0000082-&&-G1/S transition of mitotic cell cycle-%%-GO:0006260-&&-DNA replication-%%-GO:0006270-&&-DNA replication initiation|cellular_component-&-1&-GO:0042555-&&-MCM complex-%%-GO:0005634-&&-nucleus-%%-GO:0005654-&&-nucleoplasm-%%-GO:0000784-&&-nuclear chromosome, telomeric region-%%-GO:0016020-&&-membrane|molecular_function-&-1&-…	G:9606:MCM5			KEGG-&-1&-hsa03030-&&-DNA replication-%%-hsa04110-&&-Cell cycle	MCM5	Homo sapiens (Human)-&&-9606	Gene Symbol-&-1&-MCM5	0.523077	0.472474	0.127988	54	4	0.0459545	FALSE	32.625	MCM5	MCM5	181.606	49.3411	0	231	0	0.813913	TRUE	0	MCM5	2286844	Infinity	0.0307643
275	taxon:9606	2.38859	438.882	6.005e-05	179832	1902	minichromosome maintenance complex component 6	gene	biological_process-&-1&-GO:0000082-&&-G1/S transition of mitotic cell cycle-%%-GO:0006260-&&-DNA replication-%%-GO:0006268-&&-DNA unwinding involved in DNA replication-%%-GO:0006270-&&-DNA replication initiation|cellular_component-&-1&-GO:0005634-&&-nucleus-%%-GO:0042555-&&-MCM complex-%%-GO:0005654-&&-nucleoplasm-%%-GO:0000784-&&-nuclear chromosome, telomeric region|molecular_function-&-1&-GO:00…	G:9606:MCM6			KEGG-&-1&-hsa03030-&&-DNA replication-%%-hsa04110-&&-Cell cycle	MCM6	Homo sapiens (Human)-&&-9606	Gene Symbol-&-1&-MCM6	0.493274	0.418657	0.253489	54	4	0.0238013	FALSE	27.5844	MCM6	MCM6	235.245	28.9249	0	95	0	0.768568	FALSE	1	MCM6	376206	Infinity	0.0566368
4372	taxon:9606	2.53406	193.681	6.018e-05	170313	1902	BCL6 corepressor	gene	biological_process-&-1&-GO:0000415-&&-negative regulation of histone H3-K36 methylation-%%-GO:0065001-&&-specification of axis polarity-%%-GO:0000122-&&-negative regulation of transcription from RNA polymerase II promoter-%%-GO:0045892-&&-negative regulation of transcription, DNA-templated-%%-GO:0042476-&&-odontogenesis-%%-GO:0070171-&&-negative regulation of tooth mineralization-%%-GO:0007507-&&…	G:9606:BCOR	BCOR	TRUE		BCOR	Homo sapiens (Human)-&&-9606	Gene Symbol-&-1&-BCOR	0.459008	0.394623	0.0664962	54	4	0.00632251	FALSE	8.24242	BCOR	BCOR	111.899	8.5	0	70	0	0.744323	FALSE	1	BCOR	272634	Infinity	0.0350306
276	taxon:9606	2.29771	1742.36	6.026e-05	179835	1902	minichromosome maintenance complex component 3	gene	biological_process-&-1&-GO:0032508-&&-DNA duplex unwinding-%%-GO:0000082-&&-G1/S transition of mitotic cell cycle-%%-GO:0006260-&&-DNA replication-%%-GO:0006270-&&-DNA replication initiation|cellular_component-&-1&-GO:0042555-&&-MCM complex-%%-GO:0048471-&&-perinuclear region of cytoplasm-%%-GO:0005658-&&-alpha DNA polymerase:primase complex-%%-GO:0005654-&&-nucleoplasm-%%-GO:0005813-&&-centrosom…	G:9606:MCM3			KEGG-&-1&-hsa03030-&&-DNA replication-%%-hsa04110-&&-Cell cycle	MCM3	Homo sapiens (Human)-&&-9606	Gene Symbol-&-1&-MCM3	0.506912	0.435216	0.156292	54	4	0.0295312	FALSE	23.7	MCM3	MCM3	206.964	26.8011	0	139	0	0.783715	TRUE	0	MCM3	931024	Infinity	0.043651
277	taxon:9606	2.45254	621.439	6.068e-05	179834	1902	minichromosome maintenance complex component 4	gene	biological_process-&-1&-GO:0000082-&&-G1/S transition of mitotic cell cycle-%%-GO:0006260-&&-DNA replication-%%-GO:0006268-&&-DNA unwinding involved in DNA replication-%%-GO:0006270-&&-DNA replication initiation|cellular_component-&-1&-GO:0042555-&&-MCM complex-%%-GO:0005654-&&-nucleoplasm-%%-GO:0000784-&&-nuclear chromosome, telomeric region-%%-GO:0016020-&&-membrane-%%-GO:0005634-&&-nucleus|mol…	G:9606:MCM4			KEGG-&-1&-hsa03030-&&-DNA replication-%%-hsa04110-&&-Cell cycle	MCM4	Homo sapiens (Human)-&&-9606	Gene Symbol-&-1&-MCM4	0.487487	0.40774	0.260022	54	4	0.0225053	FALSE	26.9625	MCM4	MCM4	212.495	28.5797	0	96	0	0.75791	FALSE	1	MCM4	287070	Infinity	0.057015
4374	taxon:9606	2.45153	445.02	6.075e-05	170305	1902	NOP2/Sun RNA methyltransferase family member 2	gene	biological_process-&-1&-GO:0006400-&&-tRNA modification-%%-GO:0030488-&&-tRNA methylation-%%-GO:0033313-&&-meiotic cell cycle checkpoint-%%-GO:0051301-&&-cell division-%%-GO:0007067-&&-mitotic nuclear division-%%-GO:0048820-&&-hair follicle maturation-%%-GO:0007286-&&-spermatid development|cellular_component-&-1&-GO:0033391-&&-chromatoid body-%%-GO:0005819-&&-spindle-%%-GO:0005737-&&-cytoplasm-%%…	G:9606:NSUN2				NSUN2	Homo sapiens (Human)-&&-9606	Gene Symbol-&-1&-NSUN2	0.476069	0.407908	0.150789	54	5	0.0115601	FALSE	9.06667	NSUN2	NSUN2	208.763	9.36103	0	59	0	0.758078	FALSE	0	NSUN2	222862	Infinity	0.055351
278	taxon:9606	2.68256	600.487	6.1e-05	179829	1902	inositol polyphosphate-5-phosphatase D	gene	biological_process-&-1&-GO:0045656-&&-negative regulation of monocyte differentiation-%%-GO:0006915-&&-apoptotic process-%%-GO:0050900-&&-leukocyte migration-%%-GO:0030889-&&-negative regulation of B cell proliferation-%%-GO:0009968-&&-negative regulation of signal transduction-%%-GO:0045779-&&-negative regulation of bone resorption-%%-GO:0006661-&&-phosphatidylinositol biosynthetic process-%%-GO…	G:9606:INPP5D			KEGG-&-1&-hsa04664-&&-Fc epsilon RI signaling pathway-%%-hsa01100-&&-Metabolic pathways-%%-hsa04070-&&-Phosphatidylinositol signaling system-%%-hsa04662-&&-B cell receptor signaling pathway-%%-hsa00562-&&-Inositol phosphate metabolism-%%-hsa04666-&&-Fc gamma R-mediated phagocytosis	INPP5D	Homo sapiens (Human)-&&-9606	Gene Symbol-&-1&-INPP5D	0.402151	0.372779	0.177922	54	5	0.00291533	FALSE	11.1282	INPP5D	INPP5D	101.821	11.7447	0	57	0	0.719574	FALSE	1	INPP5D	177028	Infinity	0.0465757
279	taxon:9606	2.35417	450.134	6.119e-05	179828	1902	inositol polyphosphate phosphatase like 1	gene	biological_process-&-1&-GO:0008285-&&-negative regulation of cell proliferation-%%-GO:0006661-&&-phosphatidylinositol biosynthetic process-%%-GO:0097178-&&-ruffle assembly-%%-GO:0043647-&&-inositol phosphate metabolic process-%%-GO:0032868-&&-response to insulin-%%-GO:0046856-&&-phosphatidylinositol dephosphorylation-%%-GO:0006006-&&-glucose metabolic process-%%-GO:0007015-&&-actin filament organ…	G:9606:INPPL1	INPPL1	TRUE	KEGG-&-1&-hsa04910-&&-Insulin signaling pathway-%%-hsa01100-&&-Metabolic pathways-%%-hsa04070-&&-Phosphatidylinositol signaling system-%%-hsa04662-&&-B cell receptor signaling pathway-%%-hsa00562-&&-Inositol phosphate metabolism-%%-hsa04666-&&-Fc gamma R-mediated phagocytosis	INPPL1	Homo sapiens (Human)-&&-9606	Gene Symbol-&-1&-INPPL1	0.490042	0.424778	0.170829	54	5	0.0136219	FALSE	15.2203	INPPL1	INPPL1	194.5	16.0813	0	78	0	0.774305	FALSE	0	INPPL1	329552	Infinity	0.0441014
280	taxon:9606	2.12862	2934.23	6.154e-05	179831	1902	minichromosome maintenance complex component 7	gene	biological_process-&-1&-GO:0000082-&&-G1/S transition of mitotic cell cycle-%%-GO:0006260-&&-DNA replication-%%-GO:0071364-&&-cellular response to epidermal growth factor stimulus-%%-GO:0006268-&&-DNA unwinding involved in DNA replication-%%-GO:0071466-&&-cellular response to xenobiotic stimulus-%%-GO:0006270-&&-DNA replication initiation-%%-GO:0042493-&&-response to drug-%%-GO:0042325-&&-regulat…	G:9606:MCM7			KEGG-&-1&-hsa03030-&&-DNA replication-%%-hsa04110-&&-Cell cycle	MCM7	Homo sapiens (Human)-&&-9606	Gene Symbol-&-1&-MCM7	0.515436	0.469788	0.134775	54	4	0.0339438	FALSE	27.6767	MCM7	MCM7	202.547	33.6473	0	173	0	0.811897	TRUE	1	MCM7	1917650	Infinity	0.0344574
282	taxon:9606	2.39349	923.584	6.157e-05	179821	1902	eukaryotic translation initiation factor 3 subunit E	gene	biological_process-&-1&-GO:0045947-&&-negative regulation of translational initiation-%%-GO:1902416-&&-positive regulation of mRNA binding-%%-GO:0000184-&&-nuclear-transcribed mRNA catabolic process, nonsense-mediated decay-%%-GO:0006413-&&-translational initiation-%%-GO:0006446-&&-regulation of translational initiation-%%-GO:0045727-&&-positive regulation of translation|cellular_component-&-1&-G…	G:9606:EIF3E			KEGG-&-1&-hsa03013-&&-RNA transport-%%-hsa05160-&&-Hepatitis C	EIF3E	Homo sapiens (Human)-&&-9606	Gene Symbol-&-1&-EIF3E	0.492364	0.4178	0.172625	54	4	0.0177314	FALSE	16.5068	EIF3E	EIF3E	179.393	17.6807	0	89	0	0.767752	FALSE	0	EIF3E	323320	Infinity	0.0433682
283	taxon:9606	2.40991	645.186	6.175e-05	179823	1902	insulin receptor	gene	biological_process-&-1&-GO:0001934-&&-positive regulation of protein phosphorylation-%%-GO:0038083-&&-peptidyl-tyrosine autophosphorylation-%%-GO:0008284-&&-positive regulation of cell proliferation-%%-GO:0045740-&&-positive regulation of DNA replication-%%-GO:0046777-&&-protein autophosphorylation-%%-GO:0046326-&&-positive regulation of glucose import-%%-GO:0008544-&&-epidermis development-%%-GO…	G:9606:INSR	INSR	TRUE	KEGG-&-1&-hsa04213-&&-Longevity regulating pathway - multiple species-%%-hsa04931-&&-Insulin resistance-%%-hsa04014-&&-Ras signaling pathway-%%-hsa04913-&&-Ovarian steroidogenesis-%%-hsa04010-&&-MAPK signaling pathway-%%-hsa04150-&&-mTOR signaling pathway-%%-hsa04022-&&-cGMP-PKG signaling pathway-%%-hsa04015-&&-Rap1 signaling pathway-%%-hsa04923-&&-Regulation of lipolysis in adipocytes-%%-hsa0406…	INSR	Homo sapiens (Human)-&&-9606	Gene Symbol-&-1&-INSR	0.473778	0.414953	0.101568	54	5	0.00738455	FALSE	15.8793	INSR	INSR	110.231	17.4616	0	105	0	0.765015	FALSE	1	INSR	815018	Infinity	0.0275781
285	taxon:9606	2.32407	1082.37	6.188e-05	179816	1902	interleukin 1 receptor associated kinase 1	gene	biological_process-&-1&-GO:0045087-&&-innate immune response-%%-GO:0048661-&&-positive regulation of smooth muscle cell proliferation-%%-GO:0043123-&&-positive regulation of I-kappaB kinase/NF-kappaB signaling-%%-GO:0070555-&&-response to interleukin-1-%%-GO:0034605-&&-cellular response to heat-%%-GO:0007250-&&-activation of NF-kappaB-inducing kinase activity-%%-GO:0002755-&&-MyD88-dependent toll…	G:9606:IRAK1			KEGG-&-1&-hsa05169-&&-Epstein-Barr virus infection-%%-hsa04722-&&-Neurotrophin signaling pathway-%%-hsa04010-&&-MAPK signaling pathway-%%-hsa05133-&&-Pertussis-%%-hsa05161-&&-Hepatitis B-%%-hsa04620-&&-Toll-like receptor signaling pathway-%%-hsa05162-&&-Measles-%%-hsa05152-&&-Tuberculosis-%%-hsa05145-&&-Toxoplasmosis-%%-hsa05170-&&-Human immunodeficiency virus 1 infection-%%-hsa05142-&&-Chagas di…	IRAK1	Homo sapiens (Human)-&&-9606	Gene Symbol-&-1&-IRAK1	0.499066	0.43028	0.110603	54	4	0.0150656	FALSE	16.7229	IRAK1	IRAK1	149.243	18.9838	0	116	0	0.779322	FALSE	1	IRAK1	821592	Infinity	0.0325821
4382	taxon:9606	2.64885	344.884	6.192e-05	170291	1902	nuclear receptor binding SET domain protein 3	gene	biological_process-&-1&-GO:0016571-&&-histone methylation-%%-GO:0006355-&&-regulation of transcription, DNA-templated-%%-GO:0006351-&&-transcription, DNA-templated-%%-GO:0034968-&&-histone lysine methylation|cellular_component-&-1&-GO:0005694-&&-chromosome-%%-GO:0005634-&&-nucleus-%%-GO:0005654-&&-nucleoplasm|molecular_function-&-1&-GO:0008270-&&-zinc ion binding-%%-GO:0018024-&&-histone-lysine N…	G:9606:NSD3			KEGG-&-1&-hsa00310-&&-Lysine degradation	NSD3	Homo sapiens (Human)-&&-9606	Gene Symbol-&-1&-NSD3	0.431572	0.377522	0.201656	54	5	0.0133747	FALSE	17.6667	NSD3	NSD3	175.971	18.2047	0	70	0	0.725191	FALSE	0	NSD3	324234	Infinity	0.0732441
4385	taxon:9606	2.43079	1108.96	6.198e-05	170274	1902	coiled-coil-helix-coiled-coil-helix domain containing 3	gene	biological_process-&-1&-GO:0042407-&&-cristae formation-%%-GO:0008053-&&-mitochondrial fusion-%%-GO:0007007-&&-inner mitochondrial membrane organization-%%-GO:0000122-&&-negative regulation of transcription from RNA polymerase II promoter-%%-GO:0006351-&&-transcription, DNA-templated|cellular_component-&-1&-GO:0005634-&&-nucleus-%%-GO:0005743-&&-mitochondrial inner membrane-%%-GO:0005737-&&-cytop…	G:9606:CHCHD3				CHCHD3	Homo sapiens (Human)-&&-9606	Gene Symbol-&-1&-CHCHD3	0.482456	0.411388	0.0744102	54	5	0.00890302	FALSE	4.6087	CHCHD3	CHCHD3	201.034	4.91127	0	58	0	0.761534	FALSE	0	CHCHD3	344470	Infinity	0.051341
296	taxon:9606	2.41841	600.161	6.219e-05	179810	1902	interferon regulatory factor 3	gene	biological_process-&-1&-GO:0043330-&&-response to exogenous dsRNA-%%-GO:0032481-&&-positive regulation of type I interferon production-%%-GO:0006366-&&-transcription from RNA polymerase II promoter-%%-GO:0060340-&&-positive regulation of type I interferon-mediated signaling pathway-%%-GO:0071359-&&-cellular response to dsRNA-%%-GO:0000122-&&-negative regulation of transcription from RNA polymeras…	G:9606:IRF3			KEGG-&-1&-hsa05169-&&-Epstein-Barr virus infection-%%-hsa05165-&&-Human papillomavirus infection-%%-hsa05133-&&-Pertussis-%%-hsa05161-&&-Hepatitis B-%%-hsa04620-&&-Toll-like receptor signaling pathway-%%-hsa05162-&&-Measles-%%-hsa04623-&&-Cytosolic DNA-sensing pathway-%%-hsa04621-&&-NOD-like receptor signaling pathway-%%-hsa05160-&&-Hepatitis C-%%-hsa04622-&&-RIG-I-like receptor signaling pathway…	IRF3	Homo sapiens (Human)-&&-9606	Gene Symbol-&-1&-IRF3	0.480843	0.413495	0.101405	54	5	0.00782452	FALSE	9.3125	IRF3	IRF3	154.882	9.80493	0	69	0	0.763599	FALSE	1	IRF3	343604	Infinity	0.0389432
297	taxon:9606	2.16549	786.513	6.228e-05	179805	1902	insulin receptor substrate 1	gene	biological_process-&-1&-GO:0008286-&&-insulin receptor signaling pathway-%%-GO:0036092-&&-phosphatidylinositol-3-phosphate biosynthetic process-%%-GO:0014065-&&-phosphatidylinositol 3-kinase signaling-%%-GO:0043434-&&-response to peptide hormone-%%-GO:0032869-&&-cellular response to insulin stimulus-%%-GO:0042593-&&-glucose homeostasis-%%-GO:0046676-&&-negative regulation of insulin secretion-%%-…	G:9606:IRS1			KEGG-&-1&-hsa04213-&&-Longevity regulating pathway - multiple species-%%-hsa04931-&&-Insulin resistance-%%-hsa04722-&&-Neurotrophin signaling pathway-%%-hsa04150-&&-mTOR signaling pathway-%%-hsa04920-&&-Adipocytokine signaling pathway-%%-hsa04022-&&-cGMP-PKG signaling pathway-%%-hsa05206-&&-MicroRNAs in cancer-%%-hsa04923-&&-Regulation of lipolysis in adipocytes-%%-hsa04068-&&-FoxO signaling path…	IRS1	Homo sapiens (Human)-&&-9606	Gene Symbol-&-1&-IRS1	0.496416	0.461789	0.159463	54	4	0.0120601	FALSE	17.9437	IRS1	IRS1	197.165	20.655	0	92	0	0.805752	FALSE	1	IRS1	773074	Infinity	0.034552
301	taxon:9606	2.1328	18331.7	6.244e-05	179797	1902	integrin subunit alpha 4	gene	biological_process-&-1&-GO:0050900-&&-leukocyte migration-%%-GO:0007160-&&-cell-matrix adhesion-%%-GO:0030198-&&-extracellular matrix organization-%%-GO:1990771-&&-clathrin-dependent extracellular exosome endocytosis-%%-GO:0035987-&&-endodermal cell differentiation-%%-GO:0098657-&&-import into cell-%%-GO:0071345-&&-cellular response to cytokine stimulus-%%-GO:0007229-&&-integrin-mediated signalin…	G:9606:ITGA4			KEGG-&-1&-hsa05165-&&-Human papillomavirus infection-%%-hsa05412-&&-Arrhythmogenic right ventricular cardiomyopathy (ARVC)-%%-hsa04670-&&-Leukocyte transendothelial migration-%%-hsa05410-&&-Hypertrophic cardiomyopathy (HCM)-%%-hsa04810-&&-Regulation of actin cytoskeleton-%%-hsa04514-&&-Cell adhesion molecules (CAMs)-%%-hsa04510-&&-Focal adhesion-%%-hsa05414-&&-Dilated cardiomyopathy (DCM)-%%-hsa0…	ITGA4	Homo sapiens (Human)-&&-9606	Gene Symbol-&-1&-ITGA4	0.556051	0.468868	0.0730797	54	4	0.0817477	FALSE	41.4398	ITGA4	ITGA4	133.893	124.755	0	469	0	0.811201	TRUE	1	ITGA4	6676232	Infinity	0.0241071
4398	taxon:9606	2.53291	302.297	6.262e-05	170233	1902	BTG3 associated nuclear protein	gene	biological_process-&-1&-GO:0045893-&&-positive regulation of transcription, DNA-templated-%%-GO:0034504-&&-protein localization to nucleus-%%-GO:0042177-&&-negative regulation of protein catabolic process-%%-GO:0016569-&&-covalent chromatin modification-%%-GO:1901796-&&-regulation of signal transduction by p53 class mediator-%%-GO:0007049-&&-cell cycle-%%-GO:0006351-&&-transcription, DNA-template…	G:9606:BANP				BANP	Homo sapiens (Human)-&&-9606	Gene Symbol-&-1&-BANP	0.457101	0.394803	0.0833333	54	5	0.0066288	FALSE	8.69444	BANP	BANP	137.632	8.95625	0	58	0	0.744515	FALSE	1	BANP	212484	Infinity	0.0427444
311	taxon:9606	2.34639	816.593	6.262e-05	179784	1902	Janus kinase 1	gene	biological_process-&-1&-GO:0007169-&&-transmembrane receptor protein tyrosine kinase signaling pathway-%%-GO:1903672-&&-positive regulation of sprouting angiogenesis-%%-GO:0035556-&&-intracellular signal transduction-%%-GO:0016477-&&-cell migration-%%-GO:0038083-&&-peptidyl-tyrosine autophosphorylation-%%-GO:0045087-&&-innate immune response-%%-GO:0000165-&&-MAPK cascade-%%-GO:0042127-&&-regulati…	G:9606:JAK1	|JAK1	TRUE	KEGG-&-1&-hsa05169-&&-Epstein-Barr virus infection-%%-hsa05165-&&-Human papillomavirus infection-%%-hsa05162-&&-Measles-%%-hsa04217-&&-Necroptosis-%%-hsa05160-&&-Hepatitis C-%%-hsa05167-&&-Kaposi sarcoma-associated herpesvirus infection-%%-hsa05152-&&-Tuberculosis-%%-hsa05168-&&-Herpes simplex infection-%%-hsa04550-&&-Signaling pathways regulating pluripotency of stem cells-%%-hsa04380-&&-Osteocl…	JAK1	Homo sapiens (Human)-&&-9606	Gene Symbol-&-1&-JAK1	0.485588	0.426186	0.121212	54	4	0.0103444	FALSE	15.3167	JAK1	JAK1	138.18	17.1393	0	101	0	0.775601	FALSE	1	JAK1	930684	Infinity	0.0311054
4408	taxon:9606	2.26703	5441.26	6.275e-05	170191	1902	OTU deubiquitinase, ubiquitin aldehyde binding 1	gene	biological_process-&-1&-GO:0016579-&&-protein deubiquitination-%%-GO:2000780-&&-negative regulation of double-strand break repair-%%-GO:0071347-&&-cellular response to interleukin-1-%%-GO:1901315-&&-negative regulation of histone H2A K63-linked ubiquitination-%%-GO:0071108-&&-protein K48-linked deubiquitination-%%-GO:0002250-&&-adaptive immune response-%%-GO:0006974-&&-cellular response to DNA da…	G:9606:OTUB1				OTUB1	Homo sapiens (Human)-&&-9606	Gene Symbol-&-1&-OTUB1	0.511628	0.441105	0.0631117	54	4	0.0216675	FALSE	13.4552	OTUB1	OTUB1	130.88	21.6346	0	183	0	0.788828	TRUE	0	OTUB1	1621768	Infinity	0.0266502
312	taxon:9606	2.35158	977.123	6.278e-05	179783	1902	Janus kinase 2	gene	biological_process-&-1&-GO:0033209-&&-tumor necrosis factor-mediated signaling pathway-%%-GO:0007204-&&-positive regulation of cytosolic calcium ion concentration-%%-GO:1904707-&&-positive regulation of vascular smooth muscle cell proliferation-%%-GO:0030335-&&-positive regulation of cell migration-%%-GO:0045822-&&-negative regulation of heart contraction-%%-GO:1902728-&&-positive regulation of g…	G:9606:JAK2	JAK2	TRUE	KEGG-&-1&-hsa04658-&&-Th1 and Th2 cell differentiation-%%-hsa04630-&&-JAK-STAT signaling pathway-%%-hsa05161-&&-Hepatitis B-%%-hsa04920-&&-Adipocytokine signaling pathway-%%-hsa04062-&&-Chemokine signaling pathway-%%-hsa05162-&&-Measles-%%-hsa04725-&&-Cholinergic synapse-%%-hsa04217-&&-Necroptosis-%%-hsa04933-&&-AGE-RAGE signaling pathway in diabetic complications-%%-hsa05167-&&-Kaposi sarcoma-as…	JAK2	Homo sapiens (Human)-&&-9606	Gene Symbol-&-1&-JAK2	0.485084	0.425247	0.131113	54	4	0.010652	FALSE	17.6351	JAK2	JAK2	133.92	21.0272	0	113	0	0.774737	FALSE	1	JAK2	848312	Infinity	0.030462
313	taxon:9606	2.57108	715.232	6.281e-05	179782	1902	Janus kinase 3	gene	biological_process-&-1&-GO:0007262-&&-STAT protein import into nucleus-%%-GO:0007260-&&-tyrosine phosphorylation of STAT protein-%%-GO:0002731-&&-negative regulation of dendritic cell cytokine production-%%-GO:0070232-&&-regulation of T cell apoptotic process-%%-GO:0038083-&&-peptidyl-tyrosine autophosphorylation-%%-GO:0045087-&&-innate immune response-%%-GO:0035771-&&-interleukin-4-mediated sign…	G:9606:JAK3	JAK3	TRUE	KEGG-&-1&-hsa05169-&&-Epstein-Barr virus infection-%%-hsa04658-&&-Th1 and Th2 cell differentiation-%%-hsa04630-&&-JAK-STAT signaling pathway-%%-hsa05161-&&-Hepatitis B-%%-hsa04062-&&-Chemokine signaling pathway-%%-hsa05162-&&-Measles-%%-hsa04217-&&-Necroptosis-%%-hsa05223-&&-Non-small cell lung cancer-%%-hsa05340-&&-Primary immunodeficiency-%%-hsa05203-&&-Viral carcinogenesis-%%-hsa04550-&&-Signa…	JAK3	Homo sapiens (Human)-&&-9606	Gene Symbol-&-1&-JAK3	0.450385	0.388942	0.0728629	54	5	0.00632529	FALSE	8.73585	JAK3	JAK3	88.1548	9.39317	0	85	0	0.738154	FALSE	1	JAK3	325792	Infinity	0.030343
4411	taxon:9606	2.38326	1434.75	6.295e-05	170177	1902	PIN2/TERF1 interacting, telomerase inhibitor 1	gene	biological_process-&-1&-GO:0051974-&&-negative regulation of telomerase activity-%%-GO:1902570-&&-protein localization to nucleolus-%%-GO:0007004-&&-telomere maintenance via telomerase-%%-GO:0051972-&&-regulation of telomerase activity-%%-GO:1904751-&&-positive regulation of protein localization to nucleolus-%%-GO:0007080-&&-mitotic metaphase plate congression-%%-GO:1904744-&&-positive regulation…	G:9606:PINX1				PINX1	Homo sapiens (Human)-&&-9606	Gene Symbol-&-1&-PINX1	0.468437	0.419593	0.106422	54	4	0.0187076	FALSE	13.977	PINX1	PINX1	144.236	15.1199	0	110	0	0.769456	FALSE	0	PINX1	624342	Infinity	0.0344889
315	taxon:9606	2.31528	950.534	6.296e-05	179776	1902	junction plakoglobin	gene	biological_process-&-1&-GO:0051291-&&-protein heterooligomerization-%%-GO:0042127-&&-regulation of cell proliferation-%%-GO:0007165-&&-signal transduction-%%-GO:0086073-&&-bundle of His cell-Purkinje myocyte adhesion involved in cell communication-%%-GO:0071603-&&-endothelial cell-cell adhesion-%%-GO:0034333-&&-adherens junction assembly-%%-GO:0042307-&&-positive regulation of protein import into…	G:9606:JUP			KEGG-&-1&-hsa05412-&&-Arrhythmogenic right ventricular cardiomyopathy (ARVC)-%%-hsa05226-&&-Gastric cancer-%%-hsa05221-&&-Acute myeloid leukemia-%%-hsa05202-&&-Transcriptional misregulation in cancer-%%-hsa05200-&&-Pathways in cancer	JUP	Homo sapiens (Human)-&&-9606	Gene Symbol-&-1&-JUP	0.498401	0.431913	0.111722	54	4	0.0162734	FALSE	13.3143	JUP	JUP	176.305	14.464	0	105	0	0.780786	FALSE	0	JUP	766564	Infinity	0.0379068
316	taxon:9606	2.09564	4919.23	6.299e-05	179779	1902	Jun proto-oncogene, AP-1 transcription factor subunit	gene	biological_process-&-1&-GO:0008285-&&-negative regulation of cell proliferation-%%-GO:0010634-&&-positive regulation of epithelial cell migration-%%-GO:1990441-&&-negative regulation of transcription from RNA polymerase II promoter in response to endoplasmic reticulum stress-%%-GO:0045597-&&-positive regulation of cell differentiation-%%-GO:0045892-&&-negative regulation of transcription, DNA-tem…	G:9606:JUN	JUN	TRUE	KEGG-&-1&-hsa05169-&&-Epstein-Barr virus infection-%%-hsa05133-&&-Pertussis-%%-hsa04722-&&-Neurotrophin signaling pathway-%%-hsa04010-&&-MAPK signaling pathway-%%-hsa04012-&&-ErbB signaling pathway-%%-hsa04933-&&-AGE-RAGE signaling pathway in diabetic complications-%%-hsa05142-&&-Chagas disease (American trypanosomiasis)-%%-hsa04912-&&-GnRH signaling pathway-%%-hsa04932-&&-Non-alcoholic fatty liv…	JUN	Homo sapiens (Human)-&&-9606	Gene Symbol-&-1&-JUN	0.517432	0.477182	0.0653354	54	4	0.0240673	FALSE	23.8627	JUN	JUN	110.382	39.8624	0	273	0	0.817394	TRUE	1	JUN	5758422	Infinity	0.0183952
317	taxon:9606	2.57886	113.685	6.329e-05	179778	1902	JunB proto-oncogene, AP-1 transcription factor subunit	gene	biological_process-&-1&-GO:0000122-&&-negative regulation of transcription from RNA polymerase II promoter-%%-GO:0001570-&&-vasculogenesis-%%-GO:0045597-&&-positive regulation of cell differentiation-%%-GO:0033687-&&-osteoblast proliferation-%%-GO:0010941-&&-regulation of cell death-%%-GO:0034097-&&-response to cytokine-%%-GO:0042127-&&-regulation of cell proliferation-%%-GO:0001829-&&-trophectod…	G:9606:JUNB			KEGG-&-1&-hsa04380-&&-Osteoclast differentiation-%%-hsa04668-&&-TNF signaling pathway	JUNB	Homo sapiens (Human)-&&-9606	Gene Symbol-&-1&-JUNB	0.449087	0.387769	0.196735	54	5	0.0049809	FALSE	11.2759	JUNB	JUNB	133.36	11.6786	0	51	0	0.736857	FALSE	1	JUNB	157134	Infinity	0.0459359
319	taxon:9606	2.4187	528.838	6.341e-05	179772	1902	lysyl-tRNA synthetase	gene	biological_process-&-1&-GO:0015966-&&-diadenosine tetraphosphate biosynthetic process-%%-GO:0006430-&&-lysyl-tRNA aminoacylation-%%-GO:0008033-&&-tRNA processing-%%-GO:0016032-&&-viral process-%%-GO:0006418-&&-tRNA aminoacylation for protein translation|cellular_component-&-1&-GO:0005886-&&-plasma membrane-%%-GO:0005759-&&-mitochondrial matrix-%%-GO:0005829-&&-cytosol-%%-GO:0005634-&&-nucleus-%%-…	G:9606:KARS			KEGG-&-1&-hsa00970-&&-Aminoacyl-tRNA biosynthesis	KARS	Homo sapiens (Human)-&&-9606	Gene Symbol-&-1&-KARS	0.486599	0.413446	0.158752	54	4	0.0127296	FALSE	11.5926	KARS	KARS	191.239	12.2145	0	67	0	0.763551	FALSE	0	KARS	223026	Infinity	0.0481233
4422	taxon:9606	2.4331	1125.31	6.355e-05	170152	1902	replication timing regulatory factor 1	gene	biological_process-&-1&-GO:0019827-&&-stem cell population maintenance-%%-GO:0000723-&&-telomere maintenance-%%-GO:0043247-&&-telomere maintenance in response to DNA damage-%%-GO:0000122-&&-negative regulation of transcription from RNA polymerase II promoter-%%-GO:0051574-&&-positive regulation of histone H3-K9 methylation-%%-GO:2001034-&&-positive regulation of double-strand break repair via non…	G:9606:RIF1			KEGG-&-1&-hsa04550-&&-Signaling pathways regulating pluripotency of stem cells	RIF1	Homo sapiens (Human)-&&-9606	Gene Symbol-&-1&-RIF1	0.483579	0.410999	0.0459622	54	5	0.0110881	FALSE	7.67692	RIF1	RIF1	126.474	8.47347	0	98	0	0.76115	FALSE	1	RIF1	478026	Infinity	0.0329188
4424	taxon:9606	2.44966	156.628	6.358e-05	170144	1902	polybromo 1	gene	biological_process-&-1&-GO:0006338-&&-chromatin remodeling-%%-GO:0016569-&&-covalent chromatin modification-%%-GO:0006355-&&-regulation of transcription, DNA-templated-%%-GO:0007067-&&-mitotic nuclear division-%%-GO:0008285-&&-negative regulation of cell proliferation-%%-GO:0006351-&&-transcription, DNA-templated|cellular_component-&-1&-GO:0005654-&&-nucleoplasm-%%-GO:0000228-&&-nuclear chromosom…	G:9606:PBRM1			KEGG-&-1&-hsa05225-&&-Hepatocellular carcinoma	PBRM1	Homo sapiens (Human)-&&-9606	Gene Symbol-&-1&-PBRM1	0.450277	0.40822	0.341414	54	4	0.0142639	FALSE	21.1538	PBRM1	PBRM1	254.836	21.6274	0	56	0	0.75839	FALSE	1	PBRM1	135658	Infinity	0.0671587
4427	taxon:9606	2.42806	679.894	6.371e-05	170128	1902	ATPase family, AAA domain containing 3A	gene	biological_process-&-1&-GO:0043066-&&-negative regulation of apoptotic process-%%-GO:0016049-&&-cell growth|cellular_component-&-1&-GO:0042645-&&-mitochondrial nucleoid-%%-GO:0016021-&&-integral component of membrane-%%-GO:0005739-&&-mitochondrion-%%-GO:0005743-&&-mitochondrial inner membrane|molecular_function-&-1&-GO:0005524-&&-ATP binding	G:9606:ATAD3A				ATAD3A	Homo sapiens (Human)-&&-9606	Gene Symbol-&-1&-ATAD3A	0.482705	0.411852	0.108197	54	4	0.0141452	FALSE	7.22222	ATAD3A	ATAD3A	248.115	7.62691	0	61	0	0.76199	FALSE	0	ATAD3A	266610	Infinity	0.0632378
4434	taxon:9606	2.39119	276.227	6.373e-05	170113	1902	N-acetyltransferase 10	gene	biological_process-&-1&-GO:0002101-&&-tRNA wobble cytosine modification-%%-GO:0051391-&&-tRNA acetylation-%%-GO:0000154-&&-rRNA modification-%%-GO:1904812-&&-rRNA acetylation involved in maturation of SSU-rRNA-%%-GO:0008150-&&-biological_process-%%-GO:0032211-&&-negative regulation of telomere maintenance via telomerase|cellular_component-&-1&-GO:0030496-&&-midbody-%%-GO:0005730-&&-nucleolus-%%-G…	G:9606:NAT10			KEGG-&-1&-hsa03008-&&-Ribosome biogenesis in eukaryotes	NAT10	Homo sapiens (Human)-&&-9606	Gene Symbol-&-1&-NAT10	0.493013	0.418203	0.268849	55	4	0.0186036	FALSE	16.4364	NAT10	NAT10	309.627	16.8415	0	59	0	0.768136	FALSE	0	NAT10	136582	Infinity	0.073932
346	taxon:9606	2.74737	101.737	6.39e-05	163347	1902	decapping mRNA 2	gene	biological_process-&-1&-GO:0071044-&&-histone mRNA catabolic process-%%-GO:0043488-&&-regulation of mRNA stability-%%-GO:0006402-&&-mRNA catabolic process-%%-GO:0000184-&&-nuclear-transcribed mRNA catabolic process, nonsense-mediated decay-%%-GO:0000290-&&-deadenylation-dependent decapping of nuclear-transcribed mRNA-%%-GO:0043928-&&-exonucleolytic nuclear-transcribed mRNA catabolic process invol…	G:9606:DCP2			KEGG-&-1&-hsa03018-&&-RNA degradation	DCP2	Homo sapiens (Human)-&&-9606	Gene Symbol-&-1&-DCP2	0.399317	0.363984	0.0309764	55	5	0.00213567	FALSE	3.09524	DCP2	DCP2	54.6727	3.25	0	56	0	0.708771	FALSE	1	DCP2	154394	Infinity	0.0314155
348	taxon:9606	2.58937	479.734	6.414e-05	163341	1902	LCA5, lebercilin	gene	biological_process-&-1&-GO:0015031-&&-protein transport|cellular_component-&-1&-GO:0005737-&&-cytoplasm-%%-GO:0005929-&&-cilium-%%-GO:0005815-&&-microtubule organizing center|molecular_function-&-1&-GO:0032403-&&-protein complex binding-%%-GO:0005515-&&-protein binding	G:9606:LCA5				LCA5	Homo sapiens (Human)-&&-9606	Gene Symbol-&-1&-LCA5	0.446727	0.386194	0.0940541	55	5	0.00543357	FALSE	7.11111	LCA5	LCA5	95.64	7.33332	0	75	0	0.735105	FALSE	0	LCA5	236062	Infinity	0.0341312
4444	taxon:9606	2.62106	522.081	6.435e-05	170086	1902	MRG domain binding protein	gene	biological_process-&-1&-GO:0040008-&&-regulation of growth-%%-GO:0016573-&&-histone acetylation-%%-GO:0006351-&&-transcription, DNA-templated-%%-GO:0006357-&&-regulation of transcription from RNA polymerase II promoter|cellular_component-&-1&-GO:0005634-&&-nucleus-%%-GO:0035267-&&-NuA4 histone acetyltransferase complex-%%-GO:0005654-&&-nucleoplasm|molecular_function-&-1&-GO:0005515-&&-protein bin…	G:9606:MRGBP				MRGBP	Homo sapiens (Human)-&&-9606	Gene Symbol-&-1&-MRGBP	0.447154	0.381525	0.158371	55	5	0.00679349	FALSE	7.11905	MRGBP	MRGBP	135.808	7.3257	0	52	0	0.729824	FALSE	0	MRGBP	130264	Infinity	0.0522115
351	taxon:9606	2.4848	323.4	6.443e-05	179720	1902	kinase insert domain receptor	gene	biological_process-&-1&-GO:0001934-&&-positive regulation of protein phosphorylation-%%-GO:0048010-&&-vascular endothelial growth factor receptor signaling pathway-%%-GO:0030198-&&-extracellular matrix organization-%%-GO:0010595-&&-positive regulation of endothelial cell migration-%%-GO:0008284-&&-positive regulation of cell proliferation-%%-GO:0051894-&&-positive regulation of focal adhesion ass…	G:9606:KDR	KDR	TRUE	KEGG-&-1&-hsa05205-&&-Proteoglycans in cancer-%%-hsa04510-&&-Focal adhesion-%%-hsa04014-&&-Ras signaling pathway-%%-hsa04010-&&-MAPK signaling pathway-%%-hsa04015-&&-Rap1 signaling pathway-%%-hsa04151-&&-PI3K-Akt signaling pathway-%%-hsa04370-&&-VEGF signaling pathway-%%-hsa05418-&&-Fluid shear stress and atherosclerosis-%%-hsa01521-&&-EGFR tyrosine kinase inhibitor resistance	KDR	Homo sapiens (Human)-&&-9606	Gene Symbol-&-1&-KDR	0.456878	0.402446	0.0931142	55	4	0.00590961	FALSE	10.9211	KDR	KDR	122.278	11.3907	0	73	0	0.752533	FALSE	1	KDR	1215104	Infinity	0.0348829
4448	taxon:9606	2.65951	205.96	6.46e-05	170064	1902	ubiquitin conjugating enzyme E2 W	gene	biological_process-&-1&-GO:0070979-&&-protein K11-linked ubiquitination-%%-GO:0006515-&&-misfolded or incompletely synthesized protein catabolic process-%%-GO:0016567-&&-protein ubiquitination-%%-GO:0006513-&&-protein monoubiquitination-%%-GO:0043161-&&-proteasome-mediated ubiquitin-dependent protein catabolic process-%%-GO:0006281-&&-DNA repair-%%-GO:0071218-&&-cellular response to misfolded pro…	G:9606:UBE2W			KEGG-&-1&-hsa04120-&&-Ubiquitin mediated proteolysis	UBE2W	Homo sapiens (Human)-&&-9606	Gene Symbol-&-1&-UBE2W	0.435187	0.376009	0.0352941	55	5	0.00390976	FALSE	4.85185	UBE2W	UBE2W	92.8627	5.03846	0	52	0	0.723414	FALSE	1	UBE2W	135580	Infinity	0.0393324
353	taxon:9606	2.3644	909.279	6.461e-05	179712	1902	kinesin family member C3	gene	biological_process-&-1&-GO:0045218-&&-zonula adherens maintenance-%%-GO:0007030-&&-Golgi organization-%%-GO:0007601-&&-visual perception-%%-GO:0090136-&&-epithelial cell-cell adhesion-%%-GO:0007018-&&-microtubule-based movement|cellular_component-&-1&-GO:0070062-&&-extracellular exosome-%%-GO:0030659-&&-cytoplasmic vesicle membrane-%%-GO:0005794-&&-Golgi apparatus-%%-GO:0005813-&&-centrosome-%%-G…	G:9606:KIFC3				KIFC3	Homo sapiens (Human)-&&-9606	Gene Symbol-&-1&-KIFC3	0.455986	0.422941	0.072523	55	4	0.00421999	FALSE	7.44	KIFC3	KIFC3	102.685	8.51511	0	90	0	0.772601	FALSE	1	KIFC3	533686	Infinity	0.0236852
4450	taxon:9606	2.41452	368.177	6.474e-05	170057	1902	protein phosphatase 6 regulatory subunit 3	gene	biological_process-&-1&-GO:0043666-&&-regulation of phosphoprotein phosphatase activity-%%-GO:0048208-&&-COPII vesicle coating|cellular_component-&-1&-GO:0000139-&&-Golgi membrane-%%-GO:0005886-&&-plasma membrane-%%-GO:0005829-&&-cytosol-%%-GO:0005654-&&-nucleoplasm|molecular_function-&-1&-GO:0019903-&&-protein phosphatase binding-%%-GO:0005515-&&-protein binding	G:9606:PPP6R3				PPP6R3	Homo sapiens (Human)-&&-9606	Gene Symbol-&-1&-PPP6R3	0.48171	0.414161	0.124622	55	5	0.00812497	FALSE	6.82051	PPP6R3	PPP6R3	186.224	7.07493	0	58	0	0.764247	FALSE	0	PPP6R3	240394	Infinity	0.0463851
355	taxon:9606	2.37981	1055.56	6.503e-05	179714	1902	kinesin family member 5B	gene	biological_process-&-1&-GO:0043268-&&-positive regulation of potassium ion transport-%%-GO:0042391-&&-regulation of membrane potential-%%-GO:0090316-&&-positive regulation of intracellular protein transport-%%-GO:1905152-&&-positive regulation of voltage-gated sodium channel activity-%%-GO:0072383-&&-plus-end-directed vesicle transport along microtubule-%%-GO:0030705-&&-cytoskeleton-dependent int…	G:9606:KIF5B			KEGG-&-1&-hsa04144-&&-Endocytosis-%%-hsa04728-&&-Dopaminergic synapse	KIF5B	Homo sapiens (Human)-&&-9606	Gene Symbol-&-1&-KIF5B	0.492494	0.420202	0.0911641	55	4	0.0125547	FALSE	9.01538	KIF5B	KIF5B	158.441	10.2253	0	93	0	0.770032	FALSE	0	KIF5B	536332	Infinity	0.037516
4451	taxon:9606	2.34553	3070.98	6.515e-05	170055	1902	F-box and WD repeat domain containing 7	gene	biological_process-&-1&-GO:0051443-&&-positive regulation of ubiquitin-protein transferase activity-%%-GO:1902806-&&-regulation of cell cycle G1/S phase transition-%%-GO:0000209-&&-protein polyubiquitination-%%-GO:0001944-&&-vasculature development-%%-GO:1903146-&&-regulation of mitophagy-%%-GO:0031398-&&-positive regulation of protein ubiquitination-%%-GO:0050821-&&-protein stabilization-%%-GO:1…	G:9606:FBXW7			KEGG-&-1&-hsa04120-&&-Ubiquitin mediated proteolysis	FBXW7	Homo sapiens (Human)-&&-9606	Gene Symbol-&-1&-FBXW7	0.500134	0.426343	0.0532311	55	4	0.0137263	FALSE	11.58	FBXW7	FBXW7	97.8253	17.3656	0	167	0	0.775745	TRUE	1	FBXW7	1683998	Infinity	0.0223579
4454	taxon:9606	2.48279	493.19	6.521e-05	170050	1902	BRX1, biogenesis of ribosomes	gene	biological_process-&-1&-GO:0000027-&&-ribosomal large subunit assembly|cellular_component-&-1&-GO:0005634-&&-nucleus-%%-GO:0005730-&&-nucleolus|molecular_function-&-1&-GO:0003723-&&-RNA binding	G:9606:BRIX1				BRIX1	Homo sapiens (Human)-&&-9606	Gene Symbol-&-1&-BRIX1	0.476555	0.402773	0.275875	55	5	0.0172228	FALSE	21.7414	BRIX1	BRIX1	198.822	22.6292	0	73	0	0.752869	FALSE	0	BRIX1	191566	Infinity	0.0562043
361	taxon:9606	2.61746	251.126	6.528e-05	179699	1902	KIT proto-oncogene receptor tyrosine kinase	gene	biological_process-&-1&-GO:0030335-&&-positive regulation of cell migration-%%-GO:0060326-&&-cell chemotaxis-%%-GO:0050910-&&-detection of mechanical stimulus involved in sensory perception of sound-%%-GO:0008584-&&-male gonad development-%%-GO:0032762-&&-mast cell cytokine production-%%-GO:0010628-&&-positive regulation of gene expression-%%-GO:0051091-&&-positive regulation of sequence-specific…	G:9606:KIT	KIT	TRUE	KEGG-&-1&-hsa04014-&&-Ras signaling pathway-%%-hsa04010-&&-MAPK signaling pathway-%%-hsa04640-&&-Hematopoietic cell lineage-%%-hsa05230-&&-Central carbon metabolism in cancer-%%-hsa05221-&&-Acute myeloid leukemia-%%-hsa04072-&&-Phospholipase D signaling pathway-%%-hsa04015-&&-Rap1 signaling pathway-%%-hsa04916-&&-Melanogenesis-%%-hsa04151-&&-PI3K-Akt signaling pathway-%%-hsa05200-&&-Pathways in c…	KIT	Homo sapiens (Human)-&&-9606	Gene Symbol-&-1&-KIT	0.422217	0.38205	0.136279	55	5	0.00458307	FALSE	16.7872	KIT	KIT	88.7957	17.8523	0	94	0	0.730424	FALSE	1	KIT	548054	Infinity	0.0343869
363	taxon:9606	2.31931	313.869	6.53e-05	179689	1902	kinesin light chain 1	gene	biological_process-&-1&-GO:0007018-&&-microtubule-based movement-%%-GO:0019886-&&-antigen processing and presentation of exogenous peptide antigen via MHC class II-%%-GO:0035617-&&-stress granule disassembly-%%-GO:0016032-&&-viral process-%%-GO:0006886-&&-intracellular protein transport-%%-GO:0006890-&&-retrograde vesicle-mediated transport, Golgi to ER-%%-GO:0035418-&&-protein localization to sy…	G:9606:KLC1			KEGG-&-1&-hsa05132-&&-Salmonella infection	KLC1	Homo sapiens (Human)-&&-9606	Gene Symbol-&-1&-KLC1	0.468202	0.431162	0.111529	55	4	0.00521153	FALSE	7.70968	KLC1	KLC1	158.193	8.1272	0	58	0	0.780114	FALSE	1	KLC1	305242	Infinity	0.0338011
364	taxon:9606	2.4174	904.508	6.535e-05	179688	1902	kinesin family member 11	gene	biological_process-&-1&-GO:0090307-&&-mitotic spindle assembly-%%-GO:0019886-&&-antigen processing and presentation of exogenous peptide antigen via MHC class II-%%-GO:0051301-&&-cell division-%%-GO:0007018-&&-microtubule-based movement-%%-GO:0006890-&&-retrograde vesicle-mediated transport, Golgi to ER-%%-GO:0007059-&&-chromosome segregation-%%-GO:0007051-&&-spindle organization-%%-GO:0007100-&&…	G:9606:KIF11				KIF11	Homo sapiens (Human)-&&-9606	Gene Symbol-&-1&-KIF11	0.489657	0.413668	0.0728155	55	4	0.0163507	FALSE	12.7794	KIF11	KIF11	151.183	13.4092	0	105	0	0.763767	FALSE	1	KIF11	624842	Infinity	0.0383103
368	taxon:9606	2.3415	950.479	6.552e-05	179684	1902	karyopherin subunit alpha 1	gene	biological_process-&-1&-GO:0075733-&&-intracellular transport of virus-%%-GO:0006607-&&-NLS-bearing protein import into nucleus-%%-GO:0000018-&&-regulation of DNA recombination-%%-GO:0006309-&&-apoptotic DNA fragmentation-%%-GO:0019054-&&-modulation by virus of host process|cellular_component-&-1&-GO:0005643-&&-nuclear pore-%%-GO:0005829-&&-cytosol-%%-GO:0005654-&&-nucleoplasm-%%-GO:0005634-&&-nu…	G:9606:KPNA1			KEGG-&-1&-hsa05164-&&-Influenza A	KPNA1	Homo sapiens (Human)-&&-9606	Gene Symbol-&-1&-KPNA1	0.498401	0.427078	0.110457	55	4	0.017113	FALSE	13.1892	KPNA1	KPNA1	180.265	14.1488	0	98	0	0.776417	FALSE	0	KPNA1	509528	Infinity	0.0402399
371	taxon:9606	2.47415	333.791	6.558e-05	179681	1902	karyopherin subunit alpha 3	gene	biological_process-&-1&-GO:0075733-&&-intracellular transport of virus-%%-GO:0006607-&&-NLS-bearing protein import into nucleus-%%-GO:0019054-&&-modulation by virus of host process-%%-GO:0006461-&&-protein complex assembly-%%-GO:0046718-&&-viral entry into host cell-%%-GO:0075732-&&-viral penetration into host nucleus|cellular_component-&-1&-GO:0005643-&&-nuclear pore-%%-GO:0005829-&&-cytosol-%%-…	G:9606:KPNA3				KPNA3	Homo sapiens (Human)-&&-9606	Gene Symbol-&-1&-KPNA3	0.473538	0.40418	0.0841248	55	5	0.00816211	FALSE	7.11111	KPNA3	KPNA3	137.299	7.29506	0	67	0	0.754309	FALSE	0	KPNA3	221236	Infinity	0.0380777
372	taxon:9606	2.32997	338.327	6.592e-05	179680	1902	karyopherin subunit alpha 4	gene	biological_process-&-1&-GO:0042542-&&-response to hydrogen peroxide-%%-GO:0075733-&&-intracellular transport of virus-%%-GO:0006607-&&-NLS-bearing protein import into nucleus-%%-GO:0019054-&&-modulation by virus of host process|cellular_component-&-1&-GO:0005829-&&-cytosol-%%-GO:0070062-&&-extracellular exosome-%%-GO:0005654-&&-nucleoplasm-%%-GO:0005643-&&-nuclear pore|molecular_function-&-1&-GO:…	G:9606:KPNA4				KPNA4	Homo sapiens (Human)-&&-9606	Gene Symbol-&-1&-KPNA4	0.475585	0.42919	0.120673	55	4	0.00942651	FALSE	8.81633	KPNA4	KPNA4	171.2	9.17858	0	65	0	0.778338	FALSE	0	KPNA4	284786	Infinity	0.0371898
374	taxon:9606	2.22051	3703.8	6.605e-05	179683	1902	karyopherin subunit beta 1	gene	biological_process-&-1&-GO:0040001-&&-establishment of mitotic spindle localization-%%-GO:0090307-&&-mitotic spindle assembly-%%-GO:0007079-&&-mitotic chromosome movement towards spindle pole-%%-GO:0000060-&&-protein import into nucleus, translocation-%%-GO:0031291-&&-Ran protein signal transduction-%%-GO:0007080-&&-mitotic metaphase plate congression-%%-GO:0006606-&&-protein import into nucleus-…	G:9606:KPNB1			KEGG-&-1&-hsa03013-&&-RNA transport	KPNB1	Homo sapiens (Human)-&&-9606	Gene Symbol-&-1&-KPNB1	0.515578	0.450347	0.0842189	55	4	0.0313442	FALSE	21.2357	KPNB1	KPNB1	168.754	30.9939	0	196	0	0.796582	TRUE	1	KPNB1	2223466	Infinity	0.0323326
376	taxon:9606	2.1073	2870.14	6.615e-05	179682	1902	karyopherin subunit alpha 2	gene	biological_process-&-1&-GO:0075733-&&-intracellular transport of virus-%%-GO:0000018-&&-regulation of DNA recombination-%%-GO:0006259-&&-DNA metabolic process-%%-GO:0019054-&&-modulation by virus of host process-%%-GO:0006607-&&-NLS-bearing protein import into nucleus|cellular_component-&-1&-GO:0005829-&&-cytosol-%%-GO:0005654-&&-nucleoplasm-%%-GO:0005643-&&-nuclear pore-%%-GO:0016020-&&-membrane…	G:9606:KPNA2			KEGG-&-1&-hsa05164-&&-Influenza A	KPNA2	Homo sapiens (Human)-&&-9606	Gene Symbol-&-1&-KPNA2	0.51261	0.47454	0.0863785	55	4	0.0260437	FALSE	18.547	KPNA2	KPNA2	187.182	23.9739	0	160	0	0.81545	TRUE	1	KPNA2	1888480	Infinity	0.0309935
377	taxon:9606	2.35993	1276.82	6.704e-05	179677	1902	importin 5	gene	biological_process-&-1&-GO:0000060-&&-protein import into nucleus, translocation-%%-GO:0006610-&&-ribosomal protein import into nucleus-%%-GO:0042307-&&-positive regulation of protein import into nucleus-%%-GO:0006607-&&-NLS-bearing protein import into nucleus-%%-GO:0034260-&&-negative regulation of GTPase activity-%%-GO:0071230-&&-cellular response to amino acid stimulus-%%-GO:0016032-&&-viral p…	G:9606:IPO5				IPO5	Homo sapiens (Human)-&&-9606	Gene Symbol-&-1&-IPO5	0.49589	0.423741	0.130891	55	4	0.0171712	FALSE	13.76	IPO5	IPO5	195.901	15.5	0	91	0	0.773345	FALSE	0	IPO5	431820	Infinity	0.0449548
378	taxon:9606	2.42388	360.625	6.732e-05	179678	1902	transportin 1	gene	biological_process-&-1&-GO:0035735-&&-intraciliary transport involved in cilium assembly-%%-GO:0043488-&&-regulation of mRNA stability-%%-GO:0000060-&&-protein import into nucleus, translocation-%%-GO:0006607-&&-NLS-bearing protein import into nucleus-%%-GO:0006610-&&-ribosomal protein import into nucleus-%%-GO:0016032-&&-viral process|cellular_component-&-1&-GO:0005829-&&-cytosol-%%-GO:0034399-&…	G:9606:TNPO1				TNPO1	Homo sapiens (Human)-&&-9606	Gene Symbol-&-1&-TNPO1	0.479241	0.412562	0.114219	55	5	0.0121732	FALSE	11.2083	TNPO1	TNPO1	192.864	11.6088	0	67	0	0.762687	FALSE	1	TNPO1	315660	Infinity	0.0489061
379	taxon:9606	2.45254	268.776	6.779e-05	179673	1902	keratin 1	gene	biological_process-&-1&-GO:0001895-&&-retina homeostasis-%%-GO:0042730-&&-fibrinolysis-%%-GO:0061436-&&-establishment of skin barrier-%%-GO:0045765-&&-regulation of angiogenesis-%%-GO:0031424-&&-keratinization-%%-GO:0070268-&&-cornification-%%-GO:0001867-&&-complement activation, lectin pathway-%%-GO:0050728-&&-negative regulation of inflammatory response-%%-GO:0006979-&&-response to oxidative st…	G:9606:KRT1				KRT1	Homo sapiens (Human)-&&-9606	Gene Symbol-&-1&-KRT1	0.477528	0.40774	0.187343	55	5	0.014101	FALSE	9.38	KRT1	KRT1	237.088	9.61121	0	57	0	0.75791	FALSE	0	KRT1	175780	Infinity	0.063185
380	taxon:9606	2.39248	305.62	6.781e-05	179675	1902	KRAS proto-oncogene, GTPase	gene	biological_process-&-1&-GO:0010628-&&-positive regulation of gene expression-%%-GO:0051092-&&-positive regulation of NF-kappaB transcription factor activity-%%-GO:0050900-&&-leukocyte migration-%%-GO:0021897-&&-forebrain astrocyte development-%%-GO:0043524-&&-negative regulation of neuron apoptotic process-%%-GO:0051146-&&-striated muscle cell differentiation-%%-GO:0048873-&&-homeostasis of numbe…	G:9606:KRAS	|KRAS	TRUE	KEGG-&-1&-hsa05165-&&-Human papillomavirus infection-%%-hsa04919-&&-Thyroid hormone signaling pathway-%%-hsa04540-&&-Gap junction-%%-hsa04010-&&-MAPK signaling pathway-%%-hsa04722-&&-Neurotrophin signaling pathway-%%-hsa04012-&&-ErbB signaling pathway-%%-hsa04371-&&-Apelin signaling pathway-%%-hsa04062-&&-Chemokine signaling pathway-%%-hsa05226-&&-Gastric cancer-%%-hsa04725-&&-Cholinergic synapse…	KRAS	Homo sapiens (Human)-&&-9606	Gene Symbol-&-1&-KRAS	0.453553	0.417976	0.0213129	55	4	0.00411879	FALSE	2.36667	KRAS	KRAS	105.986	2.45379	0	69	0	0.76792	FALSE	0	KRAS	487520	Infinity	0.0255534
4476	taxon:9606	2.47357	1014.09	6.784e-05	169993	1902	leucine rich repeat containing G protein-coupled receptor 4	gene	biological_process-&-1&-GO:0045893-&&-positive regulation of transcription, DNA-templated-%%-GO:0045892-&&-negative regulation of transcription, DNA-templated-%%-GO:0045087-&&-innate immune response-%%-GO:0072282-&&-metanephric nephron tubule morphogenesis-%%-GO:0030282-&&-bone mineralization-%%-GO:0061290-&&-canonical Wnt signaling pathway involved in metanephric kidney development-%%-GO:0090263…	G:9606:LGR4			KEGG-&-1&-hsa04310-&&-Wnt signaling pathway	LGR4	Homo sapiens (Human)-&&-9606	Gene Symbol-&-1&-LGR4	0.482581	0.404274	0.0310176	55	4	0.0160067	FALSE	8.58824	LGR4	LGR4	91.1342	9.58373	0	150	0	0.754405	TRUE	1	LGR4	770950	Infinity	0.0259533
384	taxon:9606	2.42647	371.551	6.791e-05	179665	1902	keratin 8	gene	biological_process-&-1&-GO:0033209-&&-tumor necrosis factor-mediated signaling pathway-%%-GO:0097191-&&-extrinsic apoptotic signaling pathway-%%-GO:0031424-&&-keratinization-%%-GO:0060706-&&-cell differentiation involved in embryonic placenta development-%%-GO:0097284-&&-hepatocyte apoptotic process-%%-GO:0051707-&&-response to other organism-%%-GO:0051599-&&-response to hydrostatic pressure-%%-G…	G:9606:KRT8				KRT8	Homo sapiens (Human)-&&-9606	Gene Symbol-&-1&-KRT8	0.476798	0.412121	0.101328	55	5	0.00866035	FALSE	6.7619	KRT8	KRT8	191.815	6.97118	0	54	0	0.762255	FALSE	0	KRT8	240970	Infinity	0.0487903
4482	taxon:9606	2.40357	1183.87	6.801e-05	169963	1902	unc-45 myosin chaperone A	gene	biological_process-&-1&-GO:0007517-&&-muscle organ development-%%-GO:0030154-&&-cell differentiation-%%-GO:0061077-&&-chaperone-mediated protein folding|cellular_component-&-1&-GO:0048471-&&-perinuclear region of cytoplasm-%%-GO:0005829-&&-cytosol-%%-GO:0016607-&&-nuclear speck-%%-GO:0005794-&&-Golgi apparatus|molecular_function-&-1&-GO:0051879-&&-Hsp90 protein binding-%%-GO:0005515-&&-protein bi…	G:9606:UNC45A				UNC45A	Homo sapiens (Human)-&&-9606	Gene Symbol-&-1&-UNC45A	0.485967	0.416047	0.102668	55	5	0.00823887	FALSE	7.56364	UNC45A	UNC45A	174.209	8.09889	0	67	0	0.766071	FALSE	0	UNC45A	315692	Infinity	0.0426978
390	taxon:9606	2.30822	1764.77	6.806e-05	179656	1902	keratin 18	gene	biological_process-&-1&-GO:0043000-&&-Golgi to plasma membrane CFTR protein transport-%%-GO:0033209-&&-tumor necrosis factor-mediated signaling pathway-%%-GO:0097191-&&-extrinsic apoptotic signaling pathway-%%-GO:0031424-&&-keratinization-%%-GO:0007049-&&-cell cycle-%%-GO:0043066-&&-negative regulation of apoptotic process-%%-GO:0045104-&&-intermediate filament cytoskeleton organization-%%-GO:009…	G:9606:KRT18			KEGG-&-1&-hsa04915-&&-Estrogen signaling pathway-%%-hsa05130-&&-Pathogenic Escherichia coli infection	KRT18	Homo sapiens (Human)-&&-9606	Gene Symbol-&-1&-KRT18	0.502283	0.433233	0.123997	55	4	0.022276	FALSE	17.9239	KRT18	KRT18	203.946	20.6645	0	112	0	0.781963	FALSE	1	KRT18	836670	Infinity	0.0434552
4487	taxon:9606	2.45456	370.228	6.808e-05	169952	1902	erbb2 interacting protein	gene	biological_process-&-1&-GO:0007155-&&-cell adhesion-%%-GO:0032088-&&-negative regulation of NF-kappaB transcription factor activity-%%-GO:0045104-&&-intermediate filament cytoskeleton organization-%%-GO:0071356-&&-cellular response to tumor necrosis factor-%%-GO:0071638-&&-negative regulation of monocyte chemotactic protein-1 production-%%-GO:0032496-&&-response to lipopolysaccharide-%%-GO:007043…	G:9606:ERBIN			KEGG-&-1&-hsa04621-&&-NOD-like receptor signaling pathway	ERBIN	Homo sapiens (Human)-&&-9606	Gene Symbol-&-1&-ERBIN	0.470204	0.407405	0.0704225	55	5	0.00599516	FALSE	8.92683	ERBIN	ERBIN	123.901	9.26324	0	72	0	0.757574	FALSE	1	ERBIN	477518	Infinity	0.0332845
391	taxon:9606	2.6261	260.951	6.821e-05	179659	1902	keratin 15	gene	biological_process-&-1&-GO:0008544-&&-epidermis development-%%-GO:0007010-&&-cytoskeleton organization-%%-GO:0031424-&&-keratinization-%%-GO:0070268-&&-cornification|cellular_component-&-1&-GO:0005634-&&-nucleus-%%-GO:0005829-&&-cytosol-%%-GO:0070062-&&-extracellular exosome-%%-GO:0005882-&&-intermediate filament|molecular_function-&-1&-GO:0097110-&&-scaffold protein binding-%%-GO:0005200-&&-stru…	G:9606:KRT15			KEGG-&-1&-hsa04915-&&-Estrogen signaling pathway	KRT15	Homo sapiens (Human)-&&-9606	Gene Symbol-&-1&-KRT15	0.424807	0.380793	0.0503497	55	5	0.00321098	FALSE	3.3	KRT15	KRT15	79	3.41502	0	66	0	0.728984	FALSE	0	KRT15	198224	Infinity	0.031049
394	taxon:9606	2.51073	1084.03	6.829e-05	179652	1902	keratin 31	gene	biological_process-&-1&-GO:0008544-&&-epidermis development-%%-GO:0007010-&&-cytoskeleton organization-%%-GO:0031424-&&-keratinization-%%-GO:0070268-&&-cornification|cellular_component-&-1&-GO:0005829-&&-cytosol-%%-GO:0005615-&&-extracellular space-%%-GO:0070062-&&-extracellular exosome-%%-GO:0005882-&&-intermediate filament|molecular_function-&-1&-GO:0005200-&&-structural constituent of cytoskel…	G:9606:KRT31			KEGG-&-1&-hsa04915-&&-Estrogen signaling pathway	KRT31	Homo sapiens (Human)-&&-9606	Gene Symbol-&-1&-KRT31	0.46715	0.39829	0.0239552	55	5	0.00526592	FALSE	4.08163	KRT31	KRT31	71.9358	4.61625	0	109	0	0.748212	FALSE	0	KRT31	638840	Infinity	0.0219323
4493	taxon:9606	2.63085	323.265	6.844e-05	169944	1902	myosin VC	gene	cellular_component-&-1&-GO:0016459-&&-myosin complex-%%-GO:0070062-&&-extracellular exosome|molecular_function-&-1&-GO:0003779-&&-actin binding-%%-GO:0005524-&&-ATP binding-%%-GO:0003774-&&-motor activity-%%-GO:0005516-&&-calmodulin binding	G:9606:MYO5C				MYO5C	Homo sapiens (Human)-&&-9606	Gene Symbol-&-1&-MYO5C	0.435491	0.380105	0.294419	55	5	0.00583231	FALSE	17.381	MYO5C	MYO5C	109.508	17.9291	0	63	0	0.728191	FALSE	0	MYO5C	112420	Infinity	0.0429718
4498	taxon:9606	2.51476	248.16	6.871e-05	169935	1902	NSFL1 cofactor	gene	biological_process-&-1&-GO:0061025-&&-membrane fusion-%%-GO:0031468-&&-nuclear envelope reassembly-%%-GO:0007030-&&-Golgi organization-%%-GO:0043161-&&-proteasome-mediated ubiquitin-dependent protein catabolic process|cellular_component-&-1&-GO:0005795-&&-Golgi stack-%%-GO:0045111-&&-intermediate filament cytoskeleton-%%-GO:0005886-&&-plasma membrane-%%-GO:0005694-&&-chromosome-%%-GO:0005829-&&-c…	G:9606:NSFL1C			KEGG-&-1&-hsa04141-&&-Protein processing in endoplasmic reticulum	NSFL1C	Homo sapiens (Human)-&&-9606	Gene Symbol-&-1&-NSFL1C	0.464943	0.397652	0.0951049	55	5	0.00804327	FALSE	7.5	NSFL1C	NSFL1C	129.879	7.76776	0	66	0	0.747539	FALSE	0	NSFL1C	243968	Infinity	0.0391163
407	taxon:9606	2.52024	247.785	6.876e-05	179616	1902	stathmin 1	gene	biological_process-&-1&-GO:0035556-&&-intracellular signal transduction-%%-GO:0009615-&&-response to virus-%%-GO:0007420-&&-brain development-%%-GO:0007019-&&-microtubule depolymerization-%%-GO:0000281-&&-mitotic cytokinesis-%%-GO:0031115-&&-negative regulation of microtubule polymerization-%%-GO:0007409-&&-axonogenesis-%%-GO:0007052-&&-mitotic spindle organization-%%-GO:0051272-&&-positive regul…	G:9606:STMN1			KEGG-&-1&-hsa04010-&&-MAPK signaling pathway-%%-hsa05206-&&-MicroRNAs in cancer	STMN1	Homo sapiens (Human)-&&-9606	Gene Symbol-&-1&-STMN1	0.467968	0.396788	0.112368	55	4	0.00883107	FALSE	7.53846	STMN1	STMN1	172.404	7.73684	0	52	0	0.746627	FALSE	0	STMN1	172552	Infinity	0.0523732
408	taxon:9606	2.26127	1778.69	6.902e-05	179619	1902	ribosomal protein SA	gene	biological_process-&-1&-GO:0000461-&&-endonucleolytic cleavage to generate mature 3'-end of SSU-rRNA from (SSU-rRNA, 5.8S rRNA, LSU-rRNA)-%%-GO:0007155-&&-cell adhesion-%%-GO:0000447-&&-endonucleolytic cleavage in ITS1 to separate SSU-rRNA from 5.8S rRNA and LSU-rRNA from tricistronic rRNA transcript (SSU-rRNA, 5.8S rRNA, LSU-rRNA)-%%-GO:0006413-&&-translational initiation-%%-GO:0046718-&&-viral …	G:9606:RPSA			KEGG-&-1&-hsa03010-&&-Ribosome	RPSA	Homo sapiens (Human)-&&-9606	Gene Symbol-&-1&-RPSA	0.51572	0.442229	0.298729	55	4	0.0480237	FALSE	58.8654	RPSA	RPSA	197.746	70.7684	0	177	0	0.789788	TRUE	0	RPSA	1100176	Infinity	0.03989
410	taxon:9606	2.36944	310.339	6.926e-05	179612	1902	methylenetetrahydrofolate dehydrogenase, cyclohydrolase and formyltetrahydrofolate synthetase 1	gene	biological_process-&-1&-GO:0009257-&&-10-formyltetrahydrofolate biosynthetic process-%%-GO:0009086-&&-methionine biosynthetic process-%%-GO:0048702-&&-embryonic neurocranium morphogenesis-%%-GO:0019346-&&-transsulfuration-%%-GO:0055114-&&-oxidation-reduction process-%%-GO:0007507-&&-heart development-%%-GO:0006164-&&-purine nucleotide biosynthetic process-%%-GO:0001780-&&-neutrophil homeostasis-%…	G:9606:MTHFD1			KEGG-&-1&-hsa01100-&&-Metabolic pathways-%%-hsa00670-&&-One carbon pool by folate	MTHFD1	Homo sapiens (Human)-&&-9606	Gene Symbol-&-1&-MTHFD1	0.490299	0.422041	0.147686	55	4	0.0165234	FALSE	13.7091	MTHFD1	MTHFD1	241.521	14.087	0	72	0	0.771761	FALSE	1	MTHFD1	290858	Infinity	0.0560309
4508	taxon:9606	2.44765	531.505	6.933e-05	169890	1902	autophagy and beclin 1 regulator 1	gene	biological_process-&-1&-GO:0008285-&&-negative regulation of cell proliferation-%%-GO:2000785-&&-regulation of autophagosome assembly-%%-GO:0098779-&&-positive regulation of macromitophagy in response to mitochondrial depolarization-%%-GO:0016236-&&-macroautophagy-%%-GO:0043524-&&-negative regulation of neuron apoptotic process-%%-GO:0009267-&&-cellular response to starvation-%%-GO:0010667-&&-neg…	G:9606:AMBRA1			KEGG-&-1&-hsa04140-&&-Autophagy - animal-%%-hsa04137-&&-Mitophagy - animal	AMBRA1	Homo sapiens (Human)-&&-9606	Gene Symbol-&-1&-AMBRA1	0.483829	0.408556	0.198135	56	4	0.0125332	FALSE	17.6923	AMBRA1	AMBRA1	166.5	18.2682	0	78	0	0.758726	FALSE	0	AMBRA1	247828	Infinity	0.0441576
413	taxon:9606	2.56229	584.359	6.935e-05	179597	1902	melatonin receptor 1B	gene	biological_process-&-1&-GO:0007268-&&-chemical synaptic transmission-%%-GO:0050796-&&-regulation of insulin secretion-%%-GO:0007623-&&-circadian rhythm-%%-GO:0007187-&&-G-protein coupled receptor signaling pathway, coupled to cyclic nucleotide second messenger-%%-GO:0042593-&&-glucose homeostasis|cellular_component-&-1&-GO:0005886-&&-plasma membrane-%%-GO:0005887-&&-integral component of plasma m…	G:9606:MTNR1B			KEGG-&-1&-hsa04080-&&-Neuroactive ligand-receptor interaction-%%-hsa04713-&&-Circadian entrainment	MTNR1B	Homo sapiens (Human)-&&-9606	Gene Symbol-&-1&-MTNR1B	0.454988	0.390275	0.0326183	56	4	0.00613942	FALSE	5.91304	MTNR1B	MTNR1B	80.8193	6.35516	0	84	0	0.739618	FALSE	1	MTNR1B	660174	Infinity	0.0272799
414	taxon:9606	2.43238	380.482	6.945e-05	163212	1902	PGAM family member 5, mitochondrial serine/threonine protein phosphatase	gene	biological_process-&-1&-GO:0006470-&&-protein dephosphorylation-%%-GO:0070266-&&-necroptotic process-%%-GO:0007165-&&-signal transduction-%%-GO:0043547-&&-positive regulation of GTPase activity|cellular_component-&-1&-GO:0016021-&&-integral component of membrane-%%-GO:0005739-&&-mitochondrion-%%-GO:0005741-&&-mitochondrial outer membrane|molecular_function-&-1&-GO:0005096-&&-GTPase activator acti…	G:9606:PGAM5			KEGG-&-1&-hsa04137-&&-Mitophagy - animal-%%-hsa04217-&&-Necroptosis-%%-hsa04668-&&-TNF signaling pathway	PGAM5	Homo sapiens (Human)-&&-9606	Gene Symbol-&-1&-PGAM5	0.484959	0.41112	0.116498	56	4	0.0130548	FALSE	7.78723	PGAM5	PGAM5	252.255	8.01166	0	55	0	0.76127	FALSE	0	PGAM5	223128	Infinity	0.0646978
416	taxon:9606	2.45182	588.275	6.995e-05	179598	1902	melatonin receptor 1A	gene	biological_process-&-1&-GO:0007617-&&-mating behavior-%%-GO:0007623-&&-circadian rhythm-%%-GO:0007187-&&-G-protein coupled receptor signaling pathway, coupled to cyclic nucleotide second messenger-%%-GO:0030828-&&-positive regulation of cGMP biosynthetic process|cellular_component-&-1&-GO:0005886-&&-plasma membrane-%%-GO:0043235-&&-receptor complex-%%-GO:0005887-&&-integral component of plasma me…	G:9606:MTNR1A			KEGG-&-1&-hsa04080-&&-Neuroactive ligand-receptor interaction-%%-hsa04713-&&-Circadian entrainment	MTNR1A	Homo sapiens (Human)-&&-9606	Gene Symbol-&-1&-MTNR1A	0.478751	0.40786	0.0613951	56	4	0.01084	FALSE	9.85185	MTNR1A	MTNR1A	121.196	10.5865	0	93	0	0.75803	FALSE	1	MTNR1A	572106	Infinity	0.0326175
418	taxon:9606	2.49719	165.515	7.046e-05	163192	1902	argonaute 3, RISC catalytic component	gene	biological_process-&-1&-GO:0035279-&&-mRNA cleavage involved in gene silencing by miRNA-%%-GO:0090625-&&-mRNA cleavage involved in gene silencing by siRNA-%%-GO:0010628-&&-positive regulation of gene expression-%%-GO:0035278-&&-miRNA mediated inhibition of translation-%%-GO:0048015-&&-phosphatidylinositol-mediated signaling-%%-GO:1901224-&&-positive regulation of NIK/NF-kappaB signaling-%%-GO:007…	G:9606:AGO3				AGO3	Homo sapiens (Human)-&&-9606	Gene Symbol-&-1&-AGO3	0.46425	0.40045	0.109293	56	5	0.0089785	FALSE	8	AGO3	AGO3	160.339	8.21622	0	59	0	0.750468	FALSE	0	AGO3	219698	Infinity	0.0465044
4514	taxon:9606	2.49071	584.449	7.053e-05	169875	1902	Ly1 antibody reactive	gene	cellular_component-&-1&-GO:0005634-&&-nucleus-%%-GO:0005730-&&-nucleolus|molecular_function-&-1&-GO:0003723-&&-RNA binding-%%-GO:0046872-&&-metal ion binding-%%-GO:0005515-&&-protein binding	G:9606:LYAR				LYAR	Homo sapiens (Human)-&&-9606	Gene Symbol-&-1&-LYAR	0.475948	0.401492	0.150584	56	5	0.0191647	FALSE	18.961	LYAR	LYAR	144.66	20.2473	0	106	0	0.751548	FALSE	0	LYAR	478204	Infinity	0.0420088
419	taxon:9606	2.40674	217.319	7.074e-05	163191	1902	argonaute 4, RISC catalytic component	gene	biological_process-&-1&-GO:0035279-&&-mRNA cleavage involved in gene silencing by miRNA-%%-GO:0022604-&&-regulation of cell morphogenesis-%%-GO:0090625-&&-mRNA cleavage involved in gene silencing by siRNA-%%-GO:0035278-&&-miRNA mediated inhibition of translation-%%-GO:0048015-&&-phosphatidylinositol-mediated signaling-%%-GO:0010586-&&-miRNA metabolic process-%%-GO:0035196-&&-production of miRNAs …	G:9606:AGO4				AGO4	Homo sapiens (Human)-&&-9606	Gene Symbol-&-1&-AGO4	0.453004	0.4155	0.10339	56	4	0.0115187	FALSE	7.40816	AGO4	AGO4	171.867	7.67112	0	60	0	0.765543	FALSE	0	AGO4	226982	Infinity	0.0423156
4517	taxon:9606	2.46867	565.155	7.122e-05	169865	1902	ring finger protein 126	gene	biological_process-&-1&-GO:0000209-&&-protein polyubiquitination-%%-GO:0042787-&&-protein ubiquitination involved in ubiquitin-dependent protein catabolic process-%%-GO:0042059-&&-negative regulation of epidermal growth factor receptor signaling pathway-%%-GO:0043162-&&-ubiquitin-dependent protein catabolic process via the multivesicular body sorting pathway-%%-GO:0042147-&&-retrograde transport,…	G:9606:RNF126				RNF126	Homo sapiens (Human)-&&-9606	Gene Symbol-&-1&-RNF126	0.479979	0.405076	0.0893694	56	4	0.00915329	FALSE	9.78947	RNF126	RNF126	136.933	10.2611	0	76	0	0.755221	FALSE	1	RNF126	243904	Infinity	0.0377318
422	taxon:9606	2.51015	622.715	7.14e-05	179561	1902	tripartite motif containing 37	gene	biological_process-&-1&-GO:0036353-&&-histone H2A-K119 monoubiquitination-%%-GO:0051092-&&-positive regulation of NF-kappaB transcription factor activity-%%-GO:0032088-&&-negative regulation of NF-kappaB transcription factor activity-%%-GO:0070842-&&-aggresome assembly-%%-GO:0046600-&&-negative regulation of centriole replication-%%-GO:0035518-&&-histone H2A monoubiquitination-%%-GO:0000122-&&-ne…	G:9606:TRIM37			KEGG-&-1&-hsa04120-&&-Ubiquitin mediated proteolysis	TRIM37	Homo sapiens (Human)-&&-9606	Gene Symbol-&-1&-TRIM37	0.46425	0.398382	0.082496	56	5	0.00657213	FALSE	7.97778	TRIM37	TRIM37	142.548	8.44519	0	63	0	0.748308	FALSE	1	TRIM37	265108	Infinity	0.042439
4519	taxon:9606	2.33516	1944.89	7.166e-05	169863	1902	pre-mRNA processing factor 40 homolog A	gene	biological_process-&-1&-GO:0000398-&&-mRNA splicing, via spliceosome-%%-GO:0032465-&&-regulation of cytokinesis-%%-GO:0007010-&&-cytoskeleton organization-%%-GO:0008360-&&-regulation of cell shape-%%-GO:0051301-&&-cell division-%%-GO:0007049-&&-cell cycle-%%-GO:0016477-&&-cell migration|cellular_component-&-1&-GO:0071004-&&-U2-type prespliceosome-%%-GO:0005829-&&-cytosol-%%-GO:0016607-&&-nuclear …	G:9606:PRPF40A			KEGG-&-1&-hsa03040-&&-Spliceosome	PRPF40A	Homo sapiens (Human)-&&-9606	Gene Symbol-&-1&-PRPF40A	0.503229	0.428237	0.129715	56	4	0.0248902	FALSE	24.3056	PRPF40A	PRPF40A	160.615	28.5748	0	144	0	0.777474	TRUE	1	PRPF40A	871090	Infinity	0.0358518
428	taxon:9606	2.58289	204.84	7.213e-05	179552	1902	MYB proto-oncogene, transcription factor	gene	biological_process-&-1&-GO:0006366-&&-transcription from RNA polymerase II promoter-%%-GO:0045624-&&-positive regulation of T-helper cell differentiation-%%-GO:0048661-&&-positive regulation of smooth muscle cell proliferation-%%-GO:2000491-&&-positive regulation of hepatic stellate cell activation-%%-GO:0071300-&&-cellular response to retinoic acid-%%-GO:1904899-&&-positive regulation of hepatic…	G:9606:MYB			KEGG-&-1&-hsa04151-&&-PI3K-Akt signaling pathway	MYB	Homo sapiens (Human)-&&-9606	Gene Symbol-&-1&-MYB	0.454214	0.387163	0.119813	56	5	0.00734282	FALSE	8.8	MYB	MYB	130.356	9.02564	0	59	0	0.736185	FALSE	0	MYB	155858	Infinity	0.0455653
433	taxon:9606	2.01109	20127.1	7.216e-05	179545	1902	v-myc avian myelocytomatosis viral oncogene homolog	gene	biological_process-&-1&-GO:0007219-&&-Notch signaling pathway-%%-GO:0006879-&&-cellular iron ion homeostasis-%%-GO:0035690-&&-cellular response to drug-%%-GO:0000165-&&-MAPK cascade-%%-GO:0050679-&&-positive regulation of epithelial cell proliferation-%%-GO:0008284-&&-positive regulation of cell proliferation-%%-GO:0045893-&&-positive regulation of transcription, DNA-templated-%%-GO:2000573-&&-po…	G:9606:MYC			KEGG-&-1&-hsa05225-&&-Hepatocellular carcinoma-%%-hsa05169-&&-Epstein-Barr virus infection-%%-hsa05219-&&-Bladder cancer-%%-hsa04919-&&-Thyroid hormone signaling pathway-%%-hsa04350-&&-TGF-beta signaling pathway-%%-hsa04010-&&-MAPK signaling pathway-%%-hsa04012-&&-ErbB signaling pathway-%%-hsa05226-&&-Gastric cancer-%%-hsa05230-&&-Central carbon metabolism in cancer-%%-hsa05160-&&-Hepatitis C-%%-…	MYC	Homo sapiens (Human)-&&-9606	Gene Symbol-&-1&-MYC	0.544713	0.497243	0.0399474	56	4	0.0505944	FALSE	27.0484	MYC	MYC	110.134	78.9343	0	487	0	0.831485	TRUE	1	MYC	10517606	Infinity	0.0172736
436	taxon:9606	2.64698	112.015	7.217e-05	179540	1902	myeloid differentiation primary response 88	gene	biological_process-&-1&-GO:0032481-&&-positive regulation of type I interferon production-%%-GO:0045087-&&-innate immune response-%%-GO:0002224-&&-toll-like receptor signaling pathway-%%-GO:0050830-&&-defense response to Gram-positive bacterium-%%-GO:0070555-&&-response to interleukin-1-%%-GO:0051092-&&-positive regulation of NF-kappaB transcription factor activity-%%-GO:0006915-&&-apoptotic proc…	G:9606:MYD88	|MYD88	TRUE	KEGG-&-1&-hsa05134-&&-Legionellosis-%%-hsa05169-&&-Epstein-Barr virus infection-%%-hsa05143-&&-African trypanosomiasis-%%-hsa04010-&&-MAPK signaling pathway-%%-hsa05133-&&-Pertussis-%%-hsa04620-&&-Toll-like receptor signaling pathway-%%-hsa05161-&&-Hepatitis B-%%-hsa05144-&&-Malaria-%%-hsa05162-&&-Measles-%%-hsa04621-&&-NOD-like receptor signaling pathway-%%-hsa05132-&&-Salmonella infection-%%-hs…	MYD88	Homo sapiens (Human)-&&-9606	Gene Symbol-&-1&-MYD88	0.428702	0.377789	0.0897959	56	5	0.00353255	FALSE	6.36	MYD88	MYD88	97.02	6.625	0	51	0	0.725503	FALSE	1	MYD88	140590	Infinity	0.0398602
439	taxon:9606	2.16189	6449.39	7.248e-05	179529	1902	myosin heavy chain 9	gene	biological_process-&-1&-GO:0030048-&&-actin filament-based movement-%%-GO:0015031-&&-protein transport-%%-GO:0030224-&&-monocyte differentiation-%%-GO:1903923-&&-positive regulation of protein processing in phagocytic vesicle-%%-GO:0070527-&&-platelet aggregation-%%-GO:0051295-&&-establishment of meiotic spindle localization-%%-GO:0001525-&&-angiogenesis-%%-GO:0032796-&&-uropod organization-%%-GO…	G:9606:MYH9			KEGG-&-1&-hsa04530-&&-Tight junction-%%-hsa04810-&&-Regulation of actin cytoskeleton-%%-hsa05132-&&-Salmonella infection	MYH9	Homo sapiens (Human)-&&-9606	Gene Symbol-&-1&-MYH9	0.523516	0.462558	0.0977727	56	4	0.0349594	FALSE	29.5934	MYH9	MYH9	143.515	55.6318	0	266	0	0.806352	TRUE	0	MYH9	3719802	Infinity	0.0258598
440	taxon:9606	2.3932	533.761	7.257e-05	179528	1902	myosin heavy chain 10	gene	biological_process-&-1&-GO:0031032-&&-actomyosin structure organization-%%-GO:0030048-&&-actin filament-based movement-%%-GO:0007512-&&-adult heart development-%%-GO:0001764-&&-neuron migration-%%-GO:0021680-&&-cerebellar Purkinje cell layer development-%%-GO:0006930-&&-substrate-dependent cell migration, cell extension-%%-GO:0001778-&&-plasma membrane repair-%%-GO:0007411-&&-axon guidance-%%-GO:…	G:9606:MYH10			KEGG-&-1&-hsa04530-&&-Tight junction-%%-hsa04810-&&-Regulation of actin cytoskeleton-%%-hsa05132-&&-Salmonella infection	MYH10	Homo sapiens (Human)-&&-9606	Gene Symbol-&-1&-MYH10	0.490299	0.41785	0.127928	56	5	0.0158514	FALSE	10.7879	MYH10	MYH10	218.32	11.3722	0	75	0	0.7678	FALSE	0	MYH10	295652	Infinity	0.0527087
4536	taxon:9606	2.24831	1046.18	7.3e-05	169826	1902	importin 9	gene	biological_process-&-1&-GO:0006606-&&-protein import into nucleus|cellular_component-&-1&-GO:0005737-&&-cytoplasm-%%-GO:0005634-&&-nucleus-%%-GO:0016020-&&-membrane|molecular_function-&-1&-GO:0042393-&&-histone binding-%%-GO:0008565-&&-protein transporter activity-%%-GO:0008536-&&-Ran GTPase binding-%%-GO:0005515-&&-protein binding	G:9606:IPO9				IPO9	Homo sapiens (Human)-&&-9606	Gene Symbol-&-1&-IPO9	0.492754	0.444779	0.120631	56	4	0.0101634	FALSE	8.36207	IPO9	IPO9	207.797	8.97058	0	69	0	0.791949	FALSE	0	IPO9	407182	Infinity	0.0402992
444	taxon:9606	2.45125	271.791	7.309e-05	179521	1902	myosin light chain 6	gene	biological_process-&-1&-GO:0007519-&&-skeletal muscle tissue development-%%-GO:0030049-&&-muscle filament sliding-%%-GO:0006936-&&-muscle contraction|cellular_component-&-1&-GO:0005903-&&-brush border-%%-GO:0005829-&&-cytosol-%%-GO:0070062-&&-extracellular exosome-%%-GO:0016459-&&-myosin complex-%%-GO:0031012-&&-extracellular matrix-%%-GO:0016020-&&-membrane-%%-GO:0031982-&&-vesicle-%%-GO:0016461…	G:9606:MYL6			KEGG-&-1&-hsa04270-&&-Vascular smooth muscle contraction-%%-hsa04530-&&-Tight junction-%%-hsa04921-&&-Oxytocin signaling pathway	MYL6	Homo sapiens (Human)-&&-9606	Gene Symbol-&-1&-MYL6	0.480226	0.407956	0.138721	56	4	0.0121575	FALSE	8.35417	MYL6	MYL6	223.218	8.58231	0	55	0	0.758126	FALSE	0	MYL6	172596	Infinity	0.0592466
4540	taxon:9606	2.69278	167.2	7.355e-05	169811	1902	anti-silencing function 1B histone chaperone	gene	biological_process-&-1&-GO:0016569-&&-covalent chromatin modification-%%-GO:0006335-&&-DNA replication-dependent nucleosome assembly-%%-GO:0007283-&&-spermatogenesis-%%-GO:0006355-&&-regulation of transcription, DNA-templated-%%-GO:0006336-&&-DNA replication-independent nucleosome assembly-%%-GO:0030154-&&-cell differentiation-%%-GO:0006351-&&-transcription, DNA-templated-%%-GO:0007275-&&-multice…	G:9606:ASF1B				ASF1B	Homo sapiens (Human)-&&-9606	Gene Symbol-&-1&-ASF1B	0.434985	0.371363	0.40349	56	4	0.0144329	FALSE	26.2308	ASF1B	ASF1B	185.677	26.7572	0	62	0	0.717869	FALSE	0	ASF1B	108892	Infinity	0.0869789
4542	taxon:9606	2.59888	237.768	7.378e-05	169807	1902	activating transcription factor 7 interacting protein	gene	biological_process-&-1&-GO:0045898-&&-regulation of RNA polymerase II transcriptional preinitiation complex assembly-%%-GO:0045892-&&-negative regulation of transcription, DNA-templated-%%-GO:0045893-&&-positive regulation of transcription, DNA-templated-%%-GO:0006306-&&-DNA methylation-%%-GO:0000122-&&-negative regulation of transcription from RNA polymerase II promoter-%%-GO:0016032-&&-viral pr…	G:9606:ATF7IP				ATF7IP	Homo sapiens (Human)-&&-9606	Gene Symbol-&-1&-ATF7IP	0.449952	0.384782	0.0587002	56	5	0.00500561	FALSE	4.0625	ATF7IP	ATF7IP	106.407	4.19355	0	54	0	0.733521	FALSE	0	ATF7IP	159970	Infinity	0.0386629
4543	taxon:9606	2.32392	325.321	7.428e-05	169801	1902	VPS35, retromer complex component	gene	biological_process-&-1&-GO:0007040-&&-lysosome organization-%%-GO:0016055-&&-Wnt signaling pathway-%%-GO:2000331-&&-regulation of terminal button organization-%%-GO:0016241-&&-regulation of macroautophagy-%%-GO:0090263-&&-positive regulation of canonical Wnt signaling pathway-%%-GO:1905166-&&-negative regulation of lysosomal protein catabolic process-%%-GO:0032463-&&-negative regulation of protei…	G:9606:VPS35			KEGG-&-1&-hsa04144-&&-Endocytosis	VPS35	Homo sapiens (Human)-&&-9606	Gene Symbol-&-1&-VPS35	0.472819	0.430307	0.107402	57	4	0.00794377	FALSE	7.64865	VPS35	VPS35	197.736	7.94259	0	54	0	0.779346	FALSE	1	VPS35	283476	Infinity	0.042531
449	taxon:9606	2.3245	1931.72	7.466e-05	179518	1902	myosin IC	gene	biological_process-&-1&-GO:0038096-&&-Fc-gamma receptor signaling pathway involved in phagocytosis-%%-GO:2000810-&&-regulation of bicellular tight junction assembly-%%-GO:0051028-&&-mRNA transport-%%-GO:0090314-&&-positive regulation of protein targeting to membrane-%%-GO:0030335-&&-positive regulation of cell migration-%%-GO:0006612-&&-protein targeting to membrane-%%-GO:1900078-&&-positive regu…	G:9606:MYO1C				MYO1C	Homo sapiens (Human)-&&-9606	Gene Symbol-&-1&-MYO1C	0.502013	0.4302	0.117317	57	4	0.0173995	FALSE	16.5789	MYO1C	MYO1C	141.891	19.8497	0	138	0	0.77925	TRUE	0	MYO1C	902006	Infinity	0.031117
450	taxon:9606	2.41452	555.065	7.468e-05	179513	1902	myosin VI	gene	biological_process-&-1&-GO:0030048-&&-actin filament-based movement-%%-GO:0006886-&&-intracellular protein transport-%%-GO:0007605-&&-sensory perception of sound-%%-GO:0006897-&&-endocytosis-%%-GO:0030330-&&-DNA damage response, signal transduction by p53 class mediator-%%-GO:0045944-&&-positive regulation of transcription from RNA polymerase II promoter-%%-GO:0042493-&&-response to drug-%%-GO:00…	G:9606:MYO6				MYO6	Homo sapiens (Human)-&&-9606	Gene Symbol-&-1&-MYO6	0.487869	0.414161	0.180236	57	5	0.0104809	FALSE	14.3158	MYO6	MYO6	199.81	15.2639	0	64	0	0.764247	FALSE	1	MYO6	197036	Infinity	0.0497618
455	taxon:9606	2.44145	547.156	7.497e-05	179506	1902	myogenic differentiation 1	gene	biological_process-&-1&-GO:0048743-&&-positive regulation of skeletal muscle fiber development-%%-GO:0014904-&&-myotube cell development-%%-GO:0043966-&&-histone H3 acetylation-%%-GO:2000818-&&-negative regulation of myoblast proliferation-%%-GO:0014908-&&-myotube differentiation involved in skeletal muscle regeneration-%%-GO:0043415-&&-positive regulation of skeletal muscle tissue regeneration-%…	G:9606:MYOD1				MYOD1	Homo sapiens (Human)-&&-9606	Gene Symbol-&-1&-MYOD1	0.480596	0.409592	0.169304	57	5	0.0135621	FALSE	18.541	MYOD1	MYOD1	182	19.5604	0	81	0	0.759758	FALSE	1	MYOD1	431802	Infinity	0.0477058
456	taxon:9606	2.4066	602.886	7.513e-05	179501	1902	protein phosphatase 1 regulatory subunit 12A	gene	biological_process-&-1&-GO:0035508-&&-positive regulation of myosin-light-chain-phosphatase activity-%%-GO:0030155-&&-regulation of cell adhesion-%%-GO:0035507-&&-regulation of myosin-light-chain-phosphatase activity-%%-GO:0035690-&&-cellular response to drug-%%-GO:0007165-&&-signal transduction-%%-GO:0051297-&&-centrosome organization-%%-GO:1903140-&&-regulation of establishment of endothelial b…	G:9606:PPP1R12A			KEGG-&-1&-hsa05205-&&-Proteoglycans in cancer-%%-hsa04270-&&-Vascular smooth muscle contraction-%%-hsa04510-&&-Focal adhesion-%%-hsa04611-&&-Platelet activation-%%-hsa04022-&&-cGMP-PKG signaling pathway-%%-hsa04810-&&-Regulation of actin cytoskeleton-%%-hsa04024-&&-cAMP signaling pathway-%%-hsa04921-&&-Oxytocin signaling pathway	PPP1R12A	Homo sapiens (Human)-&&-9606	Gene Symbol-&-1&-PPP1R12A	0.485336	0.415525	0.14578	57	5	0.0102209	FALSE	11.1538	PPP1R12A	PPP1R12A	180.159	11.6314	0	69	0	0.765567	FALSE	0	PPP1R12A	320096	Infinity	0.0443675
457	taxon:9606	2.21129	5166.37	7.617e-05	179493	1902	heterogeneous nuclear ribonucleoprotein M	gene	biological_process-&-1&-GO:0010467-&&-gene expression-%%-GO:0000380-&&-alternative mRNA splicing, via spliceosome-%%-GO:0000398-&&-mRNA splicing, via spliceosome-%%-GO:0008543-&&-fibroblast growth factor receptor signaling pathway|cellular_component-&-1&-GO:0070062-&&-extracellular exosome-%%-GO:0005887-&&-integral component of plasma membrane-%%-GO:0005654-&&-nucleoplasm-%%-GO:0031012-&&-extrace…	G:9606:HNRNPM			KEGG-&-1&-hsa03040-&&-Spliceosome	HNRNPM	Homo sapiens (Human)-&&-9606	Gene Symbol-&-1&-HNRNPM	0.527057	0.452224	0.172318	57	4	0.052921	FALSE	42.7961	HNRNPM	HNRNPM	183.5	67.4737	0	230	0	0.798118	TRUE	0	HNRNPM	1596278	Infinity	0.0349657
459	taxon:9606	2.44966	611.734	7.653e-05	179488	1902	nucleosome assembly protein 1 like 4	gene	biological_process-&-1&-GO:0006334-&&-nucleosome assembly|cellular_component-&-1&-GO:0005737-&&-cytoplasm-%%-GO:0005634-&&-nucleus|molecular_function-&-1&-GO:0003723-&&-RNA binding-%%-GO:0051082-&&-unfolded protein binding-%%-GO:0005515-&&-protein binding	G:9606:NAP1L4				NAP1L4	Homo sapiens (Human)-&&-9606	Gene Symbol-&-1&-NAP1L4	0.481586	0.40822	0.18126	57	5	0.015239	FALSE	13.6613	NAP1L4	NAP1L4	226.397	14.1864	0	64	0	0.75839	FALSE	1	NAP1L4	159486	Infinity	0.0597353
460	taxon:9606	2.28792	1966.63	7.664e-05	179491	1902	nucleosome assembly protein 1 like 1	gene	biological_process-&-1&-GO:0008284-&&-positive regulation of cell proliferation-%%-GO:0006260-&&-DNA replication-%%-GO:0006334-&&-nucleosome assembly|cellular_component-&-1&-GO:0042470-&&-melanosome-%%-GO:0005634-&&-nucleus-%%-GO:0016020-&&-membrane|molecular_function-&-1&-GO:0003723-&&-RNA binding-%%-GO:0005515-&&-protein binding	G:9606:NAP1L1				NAP1L1	Homo sapiens (Human)-&&-9606	Gene Symbol-&-1&-NAP1L1	0.505952	0.437079	0.127359	57	4	0.0270258	FALSE	21.1068	NAP1L1	NAP1L1	199.874	23.9116	0	128	0	0.785347	TRUE	1	NAP1L1	950624	Infinity	0.0414353
463	taxon:9606	2.45758	668.406	7.681e-05	179486	1902	nuclear autoantigenic sperm protein	gene	biological_process-&-1&-GO:0008584-&&-male gonad development-%%-GO:0043486-&&-histone exchange-%%-GO:0006335-&&-DNA replication-dependent nucleosome assembly-%%-GO:0015031-&&-protein transport-%%-GO:0008283-&&-cell proliferation-%%-GO:0006260-&&-DNA replication-%%-GO:0006336-&&-DNA replication-independent nucleosome assembly-%%-GO:0033574-&&-response to testosterone-%%-GO:0001824-&&-blastocyst de…	G:9606:NASP				NASP	Homo sapiens (Human)-&&-9606	Gene Symbol-&-1&-NASP	0.482705	0.406904	0.190021	57	4	0.0169924	FALSE	16.2388	NASP	NASP	212.234	16.9828	0	77	0	0.757069	FALSE	0	NASP	275210	Infinity	0.0573499
465	taxon:9606	2.4825	564.926	7.702e-05	179482	1902	nibrin	gene	biological_process-&-1&-GO:0006302-&&-double-strand break repair-%%-GO:0090656-&&-t-circle formation-%%-GO:1904354-&&-negative regulation of telomere capping-%%-GO:0000731-&&-DNA synthesis involved in DNA repair-%%-GO:0006260-&&-DNA replication-%%-GO:0000729-&&-DNA double-strand break processing-%%-GO:0032206-&&-positive regulation of telomere maintenance-%%-GO:0097193-&&-intrinsic apoptotic sign…	G:9606:NBN			KEGG-&-1&-hsa04218-&&-Cellular senescence-%%-hsa03440-&&-Homologous recombination	NBN	Homo sapiens (Human)-&&-9606	Gene Symbol-&-1&-NBN	0.480596	0.40282	0.185649	57	5	0.0151675	FALSE	18.1	NBN	NBN	173.652	19.2578	0	89	0	0.752917	FALSE	0	NBN	332826	Infinity	0.0492985
467	taxon:9606	2.38931	1689.65	7.707e-05	179476	1902	NCK adaptor protein 1	gene	biological_process-&-1&-GO:0010976-&&-positive regulation of neuron projection development-%%-GO:1903679-&&-positive regulation of cap-independent translational initiation-%%-GO:0038096-&&-Fc-gamma receptor signaling pathway involved in phagocytosis-%%-GO:0050852-&&-T cell receptor signaling pathway-%%-GO:0048013-&&-ephrin receptor signaling pathway-%%-GO:0006930-&&-substrate-dependent cell migra…	G:9606:NCK1			KEGG-&-1&-hsa04660-&&-T cell receptor signaling pathway-%%-hsa04012-&&-ErbB signaling pathway-%%-hsa04360-&&-Axon guidance-%%-hsa05130-&&-Pathogenic Escherichia coli infection	NCK1	Homo sapiens (Human)-&&-9606	Gene Symbol-&-1&-NCK1	0.477772	0.41853	0.0433653	57	5	0.00856876	FALSE	12.0988	NCK1	NCK1	59.697	16.0678	0	231	0	0.768448	TRUE	0	NCK1	2836910	Infinity	0.0148615
468	taxon:9606	2.37477	1210.18	7.743e-05	179479	1902	nuclear cap binding protein subunit 1	gene	biological_process-&-1&-GO:0098789-&&-pre-mRNA cleavage required for polyadenylation-%%-GO:0006446-&&-regulation of translational initiation-%%-GO:0042795-&&-snRNA transcription from RNA polymerase II promoter-%%-GO:0006366-&&-transcription from RNA polymerase II promoter-%%-GO:0006369-&&-termination of RNA polymerase II transcription-%%-GO:0006368-&&-transcription elongation from RNA polymerase …	G:9606:NCBP1			KEGG-&-1&-hsa03013-&&-RNA transport-%%-hsa03015-&&-mRNA surveillance pathway-%%-hsa03040-&&-Spliceosome	NCBP1	Homo sapiens (Human)-&&-9606	Gene Symbol-&-1&-NCBP1	0.49484	0.421094	0.108436	57	5	0.0188561	FALSE	13.6709	NCBP1	NCBP1	171.036	15.1798	0	111	0	0.770872	FALSE	0	NCBP1	695940	Infinity	0.040381
4566	taxon:9606	2.48005	1241.48	7.758e-05	169752	1902	ligand dependent nuclear receptor interacting factor 1	gene	biological_process-&-1&-GO:0006355-&&-regulation of transcription, DNA-templated-%%-GO:0006351-&&-transcription, DNA-templated|cellular_component-&-1&-GO:0005634-&&-nucleus-%%-GO:0005815-&&-microtubule organizing center-%%-GO:0000784-&&-nuclear chromosome, telomeric region-%%-GO:0016363-&&-nuclear matrix|molecular_function-&-1&-GO:0042974-&&-retinoic acid receptor binding-%%-GO:0005515-&&-protein…	G:9606:LRIF1				LRIF1	Homo sapiens (Human)-&&-9606	Gene Symbol-&-1&-LRIF1	0.478506	0.403217	0.0523791	57	5	0.0135571	FALSE	10.9342	LRIF1	LRIF1	119.382	12.1588	0	124	0	0.753325	TRUE	1	LRIF1	805278	Infinity	0.0340845
471	taxon:9606	2.17413	4602.95	7.762e-05	179475	1902	nucleolin	gene	biological_process-&-1&-GO:0071364-&&-cellular response to epidermal growth factor stimulus-%%-GO:0001525-&&-angiogenesis-%%-GO:0045944-&&-positive regulation of transcription from RNA polymerase II promoter-%%-GO:1901838-&&-positive regulation of transcription of nuclear large rRNA transcript from RNA polymerase I promoter|cellular_component-&-1&-GO:0030529-&&-intracellular ribonucleoprotein com…	G:9606:NCL			KEGG-&-1&-hsa05130-&&-Pathogenic Escherichia coli infection	NCL	Homo sapiens (Human)-&&-9606	Gene Symbol-&-1&-NCL	0.525724	0.459954	0.145374	57	4	0.0531415	FALSE	38.6784	NCL	NCL	200.894	55.8876	0	228	0	0.804311	TRUE	1	NCL	2131070	Infinity	0.0364658
473	taxon:9606	2.38917	328.507	7.774e-05	179469	1902	NDUFA4, mitochondrial complex associated	gene	biological_process-&-1&-GO:0006123-&&-mitochondrial electron transport, cytochrome c to oxygen-%%-GO:1902600-&&-hydrogen ion transmembrane transport-%%-GO:0006120-&&-mitochondrial electron transport, NADH to ubiquinone|cellular_component-&-1&-GO:0005747-&&-mitochondrial respiratory chain complex I-%%-GO:0070062-&&-extracellular exosome-%%-GO:0005751-&&-mitochondrial respiratory chain complex IV-%…	G:9606:NDUFA4			KEGG-&-1&-hsa01100-&&-Metabolic pathways-%%-hsa00190-&&-Oxidative phosphorylation-%%-hsa05012-&&-Parkinson disease-%%-hsa04714-&&-Thermogenesis-%%-hsa04723-&&-Retrograde endocannabinoid signaling-%%-hsa05010-&&-Alzheimer disease-%%-hsa04932-&&-Non-alcoholic fatty liver disease (NAFLD)-%%-hsa05016-&&-Huntington disease	NDUFA4	Homo sapiens (Human)-&&-9606	Gene Symbol-&-1&-NDUFA4	0.453773	0.418556	0.0924752	57	4	0.00590029	FALSE	9.3	NDUFA4	NDUFA4	97.2574	9.61895	0	102	0	0.768472	FALSE	1	NDUFA4	697866	Infinity	0.0233995
4571	taxon:9606	2.5018	60.8206	7.779e-05	169737	1902	forkhead box J2	gene	biological_process-&-1&-GO:0006366-&&-transcription from RNA polymerase II promoter-%%-GO:0045944-&&-positive regulation of transcription from RNA polymerase II promoter|cellular_component-&-1&-GO:0005634-&&-nucleus-%%-GO:0001650-&&-fibrillar center|molecular_function-&-1&-GO:0005515-&&-protein binding-%%-GO:0000978-&&-RNA polymerase II core promoter proximal region sequence-specific DNA binding-…	G:9606:FOXJ2				FOXJ2	Homo sapiens (Human)-&&-9606	Gene Symbol-&-1&-FOXJ2	0.420603	0.399712	0.0447059	57	4	0.00300171	FALSE	5.11111	FOXJ2	FOXJ2	106.471	5.41176	0	52	0	0.7497	FALSE	1	FOXJ2	223664	Infinity	0.0308351
479	taxon:9606	2.35244	1368.13	7.789e-05	179462	1902	LCK proto-oncogene, Src family tyrosine kinase	gene	biological_process-&-1&-GO:0007169-&&-transmembrane receptor protein tyrosine kinase signaling pathway-%%-GO:0050900-&&-leukocyte migration-%%-GO:0030097-&&-hemopoiesis-%%-GO:0050690-&&-regulation of defense response to virus by virus-%%-GO:0050852-&&-T cell receptor signaling pathway-%%-GO:0038083-&&-peptidyl-tyrosine autophosphorylation-%%-GO:0045087-&&-innate immune response-%%-GO:0006919-&&-a…	G:9606:LCK	LCK	TRUE	KEGG-&-1&-hsa05340-&&-Primary immunodeficiency-%%-hsa04660-&&-T cell receptor signaling pathway-%%-hsa04658-&&-Th1 and Th2 cell differentiation-%%-hsa04380-&&-Osteoclast differentiation-%%-hsa04659-&&-Th17 cell differentiation-%%-hsa04650-&&-Natural killer cell mediated cytotoxicity-%%-hsa04064-&&-NF-kappa B signaling pathway-%%-hsa05166-&&-Human T-cell leukemia virus 1 infection	LCK	Homo sapiens (Human)-&&-9606	Gene Symbol-&-1&-LCK	0.488378	0.42509	0.086927	57	4	0.00990134	FALSE	15.55	LCK	LCK	105.25	20.5539	0	145	0	0.774593	TRUE	1	LCK	1296652	Infinity	0.0241525
480	taxon:9606	2.29641	1966.31	7.82e-05	179456	1902	lactate dehydrogenase A	gene	biological_process-&-1&-GO:0042542-&&-response to hydrogen peroxide-%%-GO:0048569-&&-post-embryonic animal organ development-%%-GO:0006096-&&-glycolytic process-%%-GO:0055114-&&-oxidation-reduction process-%%-GO:0007584-&&-response to nutrient-%%-GO:0006090-&&-pyruvate metabolic process-%%-GO:0009749-&&-response to glucose-%%-GO:0051591-&&-response to cAMP-%%-GO:0043627-&&-response to estrogen-%%…	G:9606:LDHA	|LDHA	TRUE	KEGG-&-1&-hsa00620-&&-Pyruvate metabolism-%%-hsa01100-&&-Metabolic pathways-%%-hsa00010-&&-Glycolysis / Gluconeogenesis-%%-hsa00640-&&-Propanoate metabolism-%%-hsa05230-&&-Central carbon metabolism in cancer-%%-hsa04922-&&-Glucagon signaling pathway-%%-hsa04066-&&-HIF-1 signaling pathway-%%-hsa00270-&&-Cysteine and methionine metabolism	LDHA	Homo sapiens (Human)-&&-9606	Gene Symbol-&-1&-LDHA	0.502418	0.435462	0.110917	57	4	0.0219592	FALSE	19.7449	LDHA	LDHA	165.181	25.3957	0	145	0	0.783931	TRUE	1	LDHA	1562358	Infinity	0.0348262
484	taxon:9606	2.34092	1594.56	7.83e-05	179454	1902	lactate dehydrogenase B	gene	biological_process-&-1&-GO:0006089-&&-lactate metabolic process-%%-GO:0055114-&&-oxidation-reduction process-%%-GO:0006090-&&-pyruvate metabolic process-%%-GO:0005975-&&-carbohydrate metabolic process-%%-GO:0019674-&&-NAD metabolic process|cellular_component-&-1&-GO:0005829-&&-cytosol-%%-GO:0070062-&&-extracellular exosome-%%-GO:0043209-&&-myelin sheath-%%-GO:0045121-&&-membrane raft-%%-GO:000573…	G:9606:LDHB	|LDHB	TRUE	KEGG-&-1&-hsa00620-&&-Pyruvate metabolism-%%-hsa00010-&&-Glycolysis / Gluconeogenesis-%%-hsa01100-&&-Metabolic pathways-%%-hsa00640-&&-Propanoate metabolism-%%-hsa04922-&&-Glucagon signaling pathway-%%-hsa00270-&&-Cysteine and methionine metabolism	LDHB	Homo sapiens (Human)-&&-9606	Gene Symbol-&-1&-LDHB	0.500401	0.427183	0.114035	57	4	0.018747	FALSE	18.8172	LDHB	LDHB	149.361	24.5256	0	134	0	0.776514	TRUE	1	LDHB	913654	Infinity	0.0335609
4581	taxon:9606	2.13568	19004.7	7.849e-05	169720	1902	cullin associated and neddylation dissociated 1	gene	biological_process-&-1&-GO:0045899-&&-positive regulation of RNA polymerase II transcriptional preinitiation complex assembly-%%-GO:0043312-&&-neutrophil degranulation-%%-GO:0010265-&&-SCF complex assembly-%%-GO:0030154-&&-cell differentiation-%%-GO:0016567-&&-protein ubiquitination-%%-GO:0043086-&&-negative regulation of catalytic activity|cellular_component-&-1&-GO:0034774-&&-secretory granule …	G:9606:CAND1				CAND1	Homo sapiens (Human)-&&-9606	Gene Symbol-&-1&-CAND1	0.557211	0.468236	0.0809013	57	4	0.0877688	FALSE	52.7392	CAND1	CAND1	123.309	169.43	0	528	0	0.810721	TRUE	1	CAND1	6912536	Infinity	0.0225298
4584	taxon:9606	2.54213	805.461	7.854e-05	169718	1902	centromere protein J	gene	biological_process-&-1&-GO:0046785-&&-microtubule polymerization-%%-GO:0007020-&&-microtubule nucleation-%%-GO:0046599-&&-regulation of centriole replication-%%-GO:1905515-&&-non-motile cilium assembly-%%-GO:0061511-&&-centriole elongation-%%-GO:0097711-&&-ciliary basal body docking-%%-GO:1902857-&&-positive regulation of non-motile cilium assembly-%%-GO:0000086-&&-G2/M transition of mitotic cell…	G:9606:CENPJ				CENPJ	Homo sapiens (Human)-&&-9606	Gene Symbol-&-1&-CENPJ	0.454988	0.393371	0.0682018	57	5	0.00563097	FALSE	6.94231	CENPJ	CENPJ	84.125	7.4855	0	96	0	0.742979	FALSE	0	CENPJ	340432	Infinity	0.0271736
489	taxon:9606	2.46839	798.959	7.86e-05	179445	1902	galectin 1	gene	biological_process-&-1&-GO:0031295-&&-T cell costimulation-%%-GO:0071333-&&-cellular response to glucose stimulus-%%-GO:0006915-&&-apoptotic process-%%-GO:0042981-&&-regulation of apoptotic process-%%-GO:0007165-&&-signal transduction-%%-GO:0043123-&&-positive regulation of I-kappaB kinase/NF-kappaB signaling-%%-GO:0046598-&&-positive regulation of viral entry into host cell-%%-GO:2001200-&&-posi…	G:9606:LGALS1				LGALS1	Homo sapiens (Human)-&&-9606	Gene Symbol-&-1&-LGALS1	0.474018	0.405123	0.112106	57	4	0.0109756	FALSE	11.1429	LGALS1	LGALS1	159.638	11.7587	0	70	0	0.755269	FALSE	1	LGALS1	338524	Infinity	0.0440341
496	taxon:9606	2.23981	694.201	7.9e-05	179443	1902	galectin 3	gene	biological_process-&-1&-GO:0045087-&&-innate immune response-%%-GO:2000521-&&-negative regulation of immunological synapse formation-%%-GO:0030593-&&-neutrophil chemotaxis-%%-GO:0030855-&&-epithelial cell differentiation-%%-GO:0071677-&&-positive regulation of mononuclear cell migration-%%-GO:0070232-&&-regulation of T cell apoptotic process-%%-GO:1902041-&&-regulation of extrinsic apoptotic sign…	G:9606:LGALS3				LGALS3	Homo sapiens (Human)-&&-9606	Gene Symbol-&-1&-LGALS3	0.486599	0.446466	0.0451171	57	4	0.00988279	FALSE	7.77586	LGALS3	LGALS3	121.233	8.24338	0	104	0	0.793365	FALSE	1	LGALS3	1130588	Infinity	0.023437
497	taxon:9606	2.48408	1321.65	7.901e-05	163058	1902	transmembrane protein 17	gene	biological_process-&-1&-GO:0060271-&&-cilium assembly-%%-GO:0007224-&&-smoothened signaling pathway-%%-GO:1905515-&&-non-motile cilium assembly|cellular_component-&-1&-GO:0035869-&&-ciliary transition zone-%%-GO:0016021-&&-integral component of membrane-%%-GO:0060170-&&-ciliary membrane-%%-GO:0036038-&&-MKS complex	G:9606:TMEM17				TMEM17	Homo sapiens (Human)-&&-9606	Gene Symbol-&-1&-TMEM17	0.437632	0.402563	0.0140491	57	4	0.00464374	FALSE	3.79661	TMEM17	TMEM17	46.1869	4.62632	0	198	0	0.752653	TRUE	0	TMEM17	1475852	Infinity	0.0137238
498	taxon:9606	2.32104	1070.97	7.924e-05	179442	1902	galectin 3 binding protein	gene	biological_process-&-1&-GO:0007165-&&-signal transduction-%%-GO:0007155-&&-cell adhesion-%%-GO:0006898-&&-receptor-mediated endocytosis-%%-GO:0006968-&&-cellular defense response-%%-GO:0002576-&&-platelet degranulation|cellular_component-&-1&-GO:0005576-&&-extracellular region-%%-GO:0005615-&&-extracellular space-%%-GO:0005578-&&-proteinaceous extracellular matrix-%%-GO:0070062-&&-extracellular e…	G:9606:LGALS3BP				LGALS3BP	Homo sapiens (Human)-&&-9606	Gene Symbol-&-1&-LGALS3BP	0.4988	0.430841	0.169609	57	4	0.0229128	FALSE	23.6744	LGALS3BP	LGALS3BP	202.62	25.2671	0	109	0	0.779826	FALSE	1	LGALS3BP	657312	Infinity	0.043977
4599	taxon:9606	2.60709	196.513	7.932e-05	169672	1902	histone deacetylase 8	gene	biological_process-&-1&-GO:0071922-&&-regulation of cohesin loading-%%-GO:0000122-&&-negative regulation of transcription from RNA polymerase II promoter-%%-GO:0031397-&&-negative regulation of protein ubiquitination-%%-GO:0006351-&&-transcription, DNA-templated-%%-GO:0031647-&&-regulation of protein stability-%%-GO:0007062-&&-sister chromatid cohesion-%%-GO:0032204-&&-regulation of telomere main…	G:9606:HDAC8	|HDAC8	TRUE	KEGG-&-1&-hsa05034-&&-Alcoholism-%%-hsa05203-&&-Viral carcinogenesis	HDAC8	Homo sapiens (Human)-&&-9606	Gene Symbol-&-1&-HDAC8	0.443233	0.38357	0.208246	57	5	0.0129435	FALSE	13.1739	HDAC8	HDAC8	213.407	13.4733	0	54	0	0.732152	FALSE	0	HDAC8	151182	Infinity	0.079064
503	taxon:9606	2.56028	340.41	7.946e-05	163048	1902	ribosomal protein lateral stalk subunit P0 pseudogene 6	gene	biological_process-&-1&-GO:0042254-&&-ribosome biogenesis-%%-GO:0008150-&&-biological_process|cellular_component-&-1&-GO:0005840-&&-ribosome|molecular_function-&-1&-GO:0003674-&&-molecular_function	G:9606:RPLP0P6				RPLP0P6	Homo sapiens (Human)-&&-9606	Gene Symbol-&-1&-RPLP0P6	0.467266	0.390583	0.508175	57	4	0.0272	FALSE	48.9674	RPLP0P6	RPLP0P6	161.884	50.3976	0	95	0	0.739954	FALSE	0	RPLP0P6	94292	Infinity	0.0541781
506	taxon:9606	2.64669	267.488	7.946e-05	179427	1902	MyoD family inhibitor	gene	biological_process-&-1&-GO:0009790-&&-embryo development-%%-GO:0000122-&&-negative regulation of transcription from RNA polymerase II promoter-%%-GO:0048704-&&-embryonic skeletal system morphogenesis-%%-GO:0045892-&&-negative regulation of transcription, DNA-templated-%%-GO:0043392-&&-negative regulation of DNA binding-%%-GO:0009950-&&-dorsal/ventral axis specification-%%-GO:0042994-&&-cytoplasmi…	G:9606:MDFI				MDFI	Homo sapiens (Human)-&&-9606	Gene Symbol-&-1&-MDFI	0.420792	0.37783	0.0112269	57	5	0.00319432	FALSE	4.11538	MDFI	MDFI	54.6437	4.28	0	88	0	0.725551	FALSE	1	MDFI	359892	Infinity	0.0230179
508	taxon:9606	2.246	287.208	7.948e-05	179421	1902	MDM4, p53 regulator	gene	biological_process-&-1&-GO:0008285-&&-negative regulation of cell proliferation-%%-GO:0016579-&&-protein deubiquitination-%%-GO:0071456-&&-cellular response to hypoxia-%%-GO:0030330-&&-DNA damage response, signal transduction by p53 class mediator-%%-GO:0071157-&&-negative regulation of cell cycle arrest-%%-GO:0016567-&&-protein ubiquitination-%%-GO:0043066-&&-negative regulation of apoptotic pro…	G:9606:MDM4			KEGG-&-1&-hsa04115-&&-p53 signaling pathway-%%-hsa05206-&&-MicroRNAs in cancer	MDM4	Homo sapiens (Human)-&&-9606	Gene Symbol-&-1&-MDM4	0.48433	0.445235	0.166579	57	4	0.0109636	FALSE	13.0769	MDM4	MDM4	232.613	13.385	0	63	0	0.792333	FALSE	1	MDM4	329558	Infinity	0.0449344
510	taxon:9606	2.02521	13753.7	7.972e-05	179422	1902	MDM2 proto-oncogene	gene	biological_process-&-1&-GO:1904707-&&-positive regulation of vascular smooth muscle cell proliferation-%%-GO:0008284-&&-positive regulation of cell proliferation-%%-GO:0071312-&&-cellular response to alkaloid-%%-GO:0045892-&&-negative regulation of transcription, DNA-templated-%%-GO:0042787-&&-protein ubiquitination involved in ubiquitin-dependent protein catabolic process-%%-GO:0042176-&&-regula…	G:9606:MDM2			KEGG-&-1&-hsa05219-&&-Bladder cancer-%%-hsa04144-&&-Endocytosis-%%-hsa05169-&&-Epstein-Barr virus infection-%%-hsa04919-&&-Thyroid hormone signaling pathway-%%-hsa05165-&&-Human papillomavirus infection-%%-hsa05206-&&-MicroRNAs in cancer-%%-hsa05218-&&-Melanoma-%%-hsa05215-&&-Prostate cancer-%%-hsa04068-&&-FoxO signaling pathway-%%-hsa05202-&&-Transcriptional misregulation in cancer-%%-hsa04120-&…	MDM2	Homo sapiens (Human)-&&-9606	Gene Symbol-&-1&-MDM2	0.535663	0.493777	0.05782	57	4	0.0471145	FALSE	28.876	MDM2	MDM2	128.714	66.7121	0	375	0	0.829132	TRUE	1	MDM2	7012966	Infinity	0.0201323
511	taxon:9606	2.64237	623.633	7.982e-05	179416	1902	methyl-CpG binding protein 2	gene	biological_process-&-1&-GO:0006349-&&-regulation of gene expression by genetic imprinting-%%-GO:2000820-&&-negative regulation of transcription from RNA polymerase II promoter involved in smooth muscle cell differentiation-%%-GO:0006342-&&-chromatin silencing-%%-GO:0021549-&&-cerebellum development-%%-GO:0051151-&&-negative regulation of smooth muscle cell differentiation-%%-GO:0045892-&&-negativ…	G:9606:MECP2	|MECP2	TRUE		MECP2	Homo sapiens (Human)-&&-9606	Gene Symbol-&-1&-MECP2	0.437632	0.378448	0.204375	57	5	0.0147156	FALSE	17.169	MECP2	MECP2	174.351	18.0729	0	77	0	0.726271	FALSE	0	MECP2	190898	Infinity	0.0703564
513	taxon:9606	2.54184	265.297	8.004e-05	179415	1902	myocyte enhancer factor 2A	gene	biological_process-&-1&-GO:0055005-&&-ventricular cardiac myofibril assembly-%%-GO:0006915-&&-apoptotic process-%%-GO:0000002-&&-mitochondrial genome maintenance-%%-GO:0010613-&&-positive regulation of cardiac muscle hypertrophy-%%-GO:0070375-&&-ERK5 cascade-%%-GO:0000122-&&-negative regulation of transcription from RNA polymerase II promoter-%%-GO:0000165-&&-MAPK cascade-%%-GO:0061337-&&-cardiac…	G:9606:MEF2A			KEGG-&-1&-hsa04928-&&-Parathyroid hormone synthesis, secretion and action-%%-hsa04371-&&-Apelin signaling pathway-%%-hsa04022-&&-cGMP-PKG signaling pathway-%%-hsa05418-&&-Fluid shear stress and atherosclerosis	MEF2A	Homo sapiens (Human)-&&-9606	Gene Symbol-&-1&-MEF2A	0.454988	0.393416	0.105951	57	4	0.006291	FALSE	8.025	MEF2A	MEF2A	151.962	8.23077	0	54	0	0.743027	FALSE	1	MEF2A	183398	Infinity	0.048121
517	taxon:9606	2.24255	3468.47	8.013e-05	179405	1902	mitogen-activated protein kinase kinase kinase 3	gene	biological_process-&-1&-GO:1900745-&&-positive regulation of p38MAPK cascade-%%-GO:0000186-&&-activation of MAPKK activity-%%-GO:0035556-&&-intracellular signal transduction-%%-GO:0030036-&&-actin cytoskeleton organization-%%-GO:0043123-&&-positive regulation of I-kappaB kinase/NF-kappaB signaling-%%-GO:0000165-&&-MAPK cascade-%%-GO:0001568-&&-blood vessel development-%%-GO:0046777-&&-protein aut…	G:9606:MAP3K3			KEGG-&-1&-hsa04722-&&-Neurotrophin signaling pathway-%%-hsa04010-&&-MAPK signaling pathway-%%-hsa04912-&&-GnRH signaling pathway-%%-hsa05166-&&-Human T-cell leukemia virus 1 infection	MAP3K3	Homo sapiens (Human)-&&-9606	Gene Symbol-&-1&-MAP3K3	0.517862	0.445922	0.0879644	57	4	0.0312732	FALSE	20.9177	MAP3K3	MAP3K3	156.199	30.7179	0	197	0	0.792909	TRUE	1	MAP3K3	1475286	Infinity	0.030844
4616	taxon:9606	2.45542	735.976	8.045e-05	169566	1902	ring finger protein 20	gene	biological_process-&-1&-GO:0033523-&&-histone H2B ubiquitination-%%-GO:0006355-&&-regulation of transcription, DNA-templated-%%-GO:1900364-&&-negative regulation of mRNA polyadenylation-%%-GO:0007346-&&-regulation of mitotic cell cycle-%%-GO:0010390-&&-histone monoubiquitination-%%-GO:0045893-&&-positive regulation of transcription, DNA-templated-%%-GO:0000209-&&-protein polyubiquitination-%%-GO:…	G:9606:RNF20				RNF20	Homo sapiens (Human)-&&-9606	Gene Symbol-&-1&-RNF20	0.480967	0.407262	0.094386	57	4	0.0122377	FALSE	9.37931	RNF20	RNF20	163.171	9.83005	0	77	0	0.75743	FALSE	1	RNF20	333494	Infinity	0.0438455
520	taxon:9606	2.22281	3663.5	8.047e-05	179406	1902	mitogen-activated protein kinase kinase kinase 1	gene	biological_process-&-1&-GO:0038095-&&-Fc-epsilon receptor signaling pathway-%%-GO:0000186-&&-activation of MAPKK activity-%%-GO:0006468-&&-protein phosphorylation-%%-GO:0000165-&&-MAPK cascade-%%-GO:0030036-&&-actin cytoskeleton organization-%%-GO:0071260-&&-cellular response to mechanical stimulus-%%-GO:0006915-&&-apoptotic process-%%-GO:0002755-&&-MyD88-dependent toll-like receptor signaling pa…	G:9606:MAP3K1			KEGG-&-1&-hsa04722-&&-Neurotrophin signaling pathway-%%-hsa04010-&&-MAPK signaling pathway-%%-hsa05161-&&-Hepatitis B-%%-hsa04530-&&-Tight junction-%%-hsa04622-&&-RIG-I-like receptor signaling pathway-%%-hsa04912-&&-GnRH signaling pathway-%%-hsa05166-&&-Human T-cell leukemia virus 1 infection-%%-hsa04120-&&-Ubiquitin mediated proteolysis	MAP3K1	Homo sapiens (Human)-&&-9606	Gene Symbol-&-1&-MAP3K1	0.519444	0.44988	0.0897466	57	4	0.0358375	FALSE	24.0625	MAP3K1	MAP3K1	155.413	33.4168	0	207	0	0.796198	TRUE	1	MAP3K1	1863180	Infinity	0.0299303
521	taxon:9606	2.49532	598.359	8.058e-05	179401	1902	menin 1	gene	biological_process-&-1&-GO:0001933-&&-negative regulation of protein phosphorylation-%%-GO:0030511-&&-positive regulation of transforming growth factor beta receptor signaling pathway-%%-GO:0071333-&&-cellular response to glucose stimulus-%%-GO:0046329-&&-negative regulation of JNK cascade-%%-GO:0050680-&&-negative regulation of epithelial cell proliferation-%%-GO:0045892-&&-negative regulation o…	G:9606:MEN1			KEGG-&-1&-hsa04934-&&-Cushing syndrome-%%-hsa05202-&&-Transcriptional misregulation in cancer	MEN1	Homo sapiens (Human)-&&-9606	Gene Symbol-&-1&-MEN1	0.479119	0.40075	0.177222	57	5	0.0190649	FALSE	16.7733	MEN1	MEN1	208.685	17.7411	0	89	0	0.75078	FALSE	0	MEN1	375994	Infinity	0.0606337
4617	taxon:9606	2.3366	1768.68	8.092e-05	169563	1902	methylphosphate capping enzyme	gene	biological_process-&-1&-GO:0016073-&&-snRNA metabolic process-%%-GO:0040031-&&-snRNA modification-%%-GO:1900087-&&-positive regulation of G1/S transition of mitotic cell cycle-%%-GO:0000122-&&-negative regulation of transcription from RNA polymerase II promoter-%%-GO:0001510-&&-RNA methylation-%%-GO:0035562-&&-negative regulation of chromatin binding|molecular_function-&-1&-GO:0003723-&&-RNA bind…	G:9606:MEPCE				MEPCE	Homo sapiens (Human)-&&-9606	Gene Symbol-&-1&-MEPCE	0.504723	0.427973	0.100628	58	5	0.0267162	FALSE	18.2314	MEPCE	MEPCE	144.432	22.9659	0	155	0	0.777234	TRUE	0	MEPCE	752952	Infinity	0.0323462
523	taxon:9606	2.2486	899.353	8.092e-05	179403	1902	mitogen-activated protein kinase kinase kinase 5	gene	biological_process-&-1&-GO:0045087-&&-innate immune response-%%-GO:1904707-&&-positive regulation of vascular smooth muscle cell proliferation-%%-GO:0000186-&&-activation of MAPKK activity-%%-GO:1900745-&&-positive regulation of p38MAPK cascade-%%-GO:0007254-&&-JNK cascade-%%-GO:0070301-&&-cellular response to hydrogen peroxide-%%-GO:0038066-&&-p38MAPK cascade-%%-GO:0000165-&&-MAPK cascade-%%-GO:…	G:9606:MAP3K5	|MAP3K5	TRUE	KEGG-&-1&-hsa04141-&&-Protein processing in endoplasmic reticulum-%%-hsa05014-&&-Amyotrophic lateral sclerosis (ALS)-%%-hsa01524-&&-Platinum drug resistance-%%-hsa04210-&&-Apoptosis-%%-hsa04722-&&-Neurotrophin signaling pathway-%%-hsa04010-&&-MAPK signaling pathway-%%-hsa04714-&&-Thermogenesis-%%-hsa04530-&&-Tight junction-%%-hsa04071-&&-Sphingolipid signaling pathway-%%-hsa04932-&&-Non-alcoholic…	MAP3K5	Homo sapiens (Human)-&&-9606	Gene Symbol-&-1&-MAP3K5	0.487869	0.444722	0.100122	58	4	0.01148	FALSE	12.2388	MAP3K5	MAP3K5	165.835	13.2886	0	92	0	0.791901	FALSE	1	MAP3K5	672488	Infinity	0.0323327
524	taxon:9606	2.55624	978.815	8.092e-05	179399	1902	mesenchyme homeobox 2	gene	biological_process-&-1&-GO:0006366-&&-transcription from RNA polymerase II promoter-%%-GO:0070997-&&-neuron death-%%-GO:0060021-&&-palate development-%%-GO:0060173-&&-limb development-%%-GO:0001525-&&-angiogenesis-%%-GO:0001757-&&-somite specification-%%-GO:0007275-&&-multicellular organism development-%%-GO:0045944-&&-positive regulation of transcription from RNA polymerase II promoter-%%-GO:000…	G:9606:MEOX2				MEOX2	Homo sapiens (Human)-&&-9606	Gene Symbol-&-1&-MEOX2	0.448441	0.391199	0.0255445	58	4	0.00441262	FALSE	3.58537	MEOX2	MEOX2	65.4356	4.22892	0	101	0	0.740626	FALSE	0	MEOX2	636274	Infinity	0.0219592
531	taxon:9606	2.41538	684.362	8.097e-05	179394	1902	MET proto-oncogene, receptor tyrosine kinase	gene	biological_process-&-1&-GO:0007166-&&-cell surface receptor signaling pathway-%%-GO:0007165-&&-signal transduction-%%-GO:0000165-&&-MAPK cascade-%%-GO:0048015-&&-phosphatidylinositol-mediated signaling-%%-GO:0071526-&&-semaphorin-plexin signaling pathway-%%-GO:0018108-&&-peptidyl-tyrosine phosphorylation-%%-GO:1901299-&&-negative regulation of hydrogen peroxide-mediated programmed cell death-%%-G…	G:9606:MET	MET	TRUE	KEGG-&-1&-hsa05225-&&-Hepatocellular carcinoma-%%-hsa04014-&&-Ras signaling pathway-%%-hsa04010-&&-MAPK signaling pathway-%%-hsa05144-&&-Malaria-%%-hsa05226-&&-Gastric cancer-%%-hsa05206-&&-MicroRNAs in cancer-%%-hsa05230-&&-Central carbon metabolism in cancer-%%-hsa05218-&&-Melanoma-%%-hsa04015-&&-Rap1 signaling pathway-%%-hsa05202-&&-Transcriptional misregulation in cancer-%%-hsa04520-&&-Adhere…	MET	Homo sapiens (Human)-&&-9606	Gene Symbol-&-1&-MET	0.463215	0.414013	0.0925161	58	5	0.0075657	FALSE	16.5082	MET	MET	100.248	18.9535	0	126	0	0.764103	TRUE	1	MET	1464066	Infinity	0.0254877
4628	taxon:9606	2.35489	385.914	8.11e-05	169516	1902	tripartite motif containing 39	gene	biological_process-&-1&-GO:0006915-&&-apoptotic process-%%-GO:2001235-&&-positive regulation of apoptotic signaling pathway-%%-GO:0016567-&&-protein ubiquitination-%%-GO:2000059-&&-negative regulation of protein ubiquitination involved in ubiquitin-dependent protein catabolic process|cellular_component-&-1&-GO:0005829-&&-cytosol-%%-GO:0005739-&&-mitochondrion|molecular_function-&-1&-GO:0008270-&&…	G:9606:TRIM39				TRIM39	Homo sapiens (Human)-&&-9606	Gene Symbol-&-1&-TRIM39	0.460251	0.424648	0.0799397	58	4	0.00531398	FALSE	6.10811	TRIM39	TRIM39	171.25	6.31794	0	53	0	0.774185	FALSE	1	TRIM39	349296	Infinity	0.0386396
533	taxon:9606	2.42979	466.931	8.126e-05	179377	1902	O-6-methylguanine-DNA methyltransferase	gene	biological_process-&-1&-GO:0006266-&&-DNA ligation-%%-GO:0034599-&&-cellular response to oxidative stress-%%-GO:0051593-&&-response to folic acid-%%-GO:0071407-&&-cellular response to organic cyclic compound-%%-GO:0043281-&&-regulation of cysteine-type endopeptidase activity involved in apoptotic process-%%-GO:0071479-&&-cellular response to ionizing radiation-%%-GO:0043066-&&-negative regulation…	G:9606:MGMT				MGMT	Homo sapiens (Human)-&&-9606	Gene Symbol-&-1&-MGMT	0.491588	0.411559	0.120188	58	4	0.0184175	FALSE	13.1918	MGMT	MGMT	188.783	13.6793	0	84	0	0.761702	FALSE	1	MGMT	297016	Infinity	0.0485835
539	taxon:9606	2.4753	472.699	8.128e-05	179361	1902	macrophage migration inhibitory factor (glycosylation-inhibiting factor)	gene	biological_process-&-1&-GO:0045087-&&-innate immune response-%%-GO:0030890-&&-positive regulation of B cell proliferation-%%-GO:0033033-&&-negative regulation of myeloid cell apoptotic process-%%-GO:0061081-&&-positive regulation of myeloid leukocyte cytokine production involved in immune response-%%-GO:0050900-&&-leukocyte migration-%%-GO:0019752-&&-carboxylic acid metabolic process-%%-GO:001073…	G:9606:MIF			KEGG-&-1&-hsa00360-&&-Phenylalanine metabolism-%%-hsa00350-&&-Tyrosine metabolism	MIF	Homo sapiens (Human)-&&-9606	Gene Symbol-&-1&-MIF	0.476069	0.403992	0.122158	58	4	0.0105966	FALSE	11.102	MIF	MIF	181.113	11.5191	0	63	0	0.754117	FALSE	1	MIF	330338	Infinity	0.0504459
541	taxon:9606	2.58995	366.534	8.132e-05	179362	1902	midline 1	gene	biological_process-&-1&-GO:0007389-&&-pattern specification process-%%-GO:0035372-&&-protein localization to microtubule-%%-GO:0032874-&&-positive regulation of stress-activated MAPK cascade-%%-GO:0007026-&&-negative regulation of microtubule depolymerization-%%-GO:0000226-&&-microtubule cytoskeleton organization-%%-GO:0060333-&&-interferon-gamma-mediated signaling pathway|cellular_component-&-1&…	G:9606:MID1			KEGG-&-1&-hsa04120-&&-Ubiquitin mediated proteolysis	MID1	Homo sapiens (Human)-&&-9606	Gene Symbol-&-1&-MID1	0.448334	0.386108	0.12928	58	4	0.00742948	FALSE	10.2889	MID1	MID1	140.074	10.6188	0	55	0	0.735009	FALSE	1	MID1	167640	Infinity	0.0499043
544	taxon:9606	2.28763	397.109	8.134e-05	179356	1902	ataxin 3	gene	biological_process-&-1&-GO:0006289-&&-nucleotide-excision repair-%%-GO:0006515-&&-misfolded or incompletely synthesized protein catabolic process-%%-GO:0007399-&&-nervous system development-%%-GO:0016579-&&-protein deubiquitination-%%-GO:1904379-&&-protein localization to cytosolic proteasome complex involved in ERAD pathway-%%-GO:1904294-&&-positive regulation of ERAD pathway-%%-GO:0045104-&&-in…	G:9606:ATXN3			KEGG-&-1&-hsa04141-&&-Protein processing in endoplasmic reticulum	ATXN3	Homo sapiens (Human)-&&-9606	Gene Symbol-&-1&-ATXN3	0.482705	0.437134	0.119048	58	4	0.00920633	FALSE	11.4902	ATXN3	ATXN3	193.25	11.9966	0	65	0	0.785395	FALSE	1	ATXN3	346882	Infinity	0.0395098
545	taxon:9606	2.60118	522.126	8.147e-05	179353	1902	myeloid leukemia factor 1	gene	biological_process-&-1&-GO:0006351-&&-transcription, DNA-templated-%%-GO:0002318-&&-myeloid progenitor cell differentiation-%%-GO:0007050-&&-cell cycle arrest|cellular_component-&-1&-GO:0005634-&&-nucleus-%%-GO:0005737-&&-cytoplasm|molecular_function-&-1&-GO:0019904-&&-protein domain specific binding-%%-GO:0005515-&&-protein binding-%%-GO:0003677-&&-DNA binding	G:9606:MLF1			KEGG-&-1&-hsa05202-&&-Transcriptional misregulation in cancer	MLF1	Homo sapiens (Human)-&&-9606	Gene Symbol-&-1&-MLF1	0.437734	0.384441	0.0620243	58	4	0.00473993	FALSE	6.8	MLF1	MLF1	81.6438	7.13429	0	74	0	0.733136	FALSE	1	MLF1	221528	Infinity	0.030002
4642	taxon:9606	2.49186	596.91	8.197e-05	169457	1902	GATA zinc finger domain containing 2B	gene	biological_process-&-1&-GO:0043044-&&-ATP-dependent chromatin remodeling-%%-GO:0006355-&&-regulation of transcription, DNA-templated-%%-GO:0006351-&&-transcription, DNA-templated|cellular_component-&-1&-GO:0005654-&&-nucleoplasm-%%-GO:0043234-&&-protein complex-%%-GO:0000790-&&-nuclear chromatin-%%-GO:0016607-&&-nuclear speck|molecular_function-&-1&-GO:0008270-&&-zinc ion binding-%%-GO:0000980-&&…	G:9606:GATAD2B				GATAD2B	Homo sapiens (Human)-&&-9606	Gene Symbol-&-1&-GATAD2B	0.473898	0.401306	0.291171	58	5	0.0159812	FALSE	22.7143	GATAD2B	GATAD2B	208.56	23.8251	0	75	0	0.751356	FALSE	0	GATAD2B	258664	Infinity	0.0598202
547	taxon:9606	2.40343	1133.22	8.206e-05	179352	1902	mutL homolog 1	gene	biological_process-&-1&-GO:0007060-&&-male meiosis chromosome segregation-%%-GO:0000289-&&-nuclear-transcribed mRNA poly(A) tail shortening-%%-GO:0051257-&&-meiotic spindle midzone assembly-%%-GO:0006298-&&-mismatch repair-%%-GO:0043060-&&-meiotic metaphase I plate congression-%%-GO:0045190-&&-isotype switching-%%-GO:0016446-&&-somatic hypermutation of immunoglobulin genes-%%-GO:0006303-&&-double…	G:9606:MLH1	MLH1	TRUE	KEGG-&-1&-hsa03460-&&-Fanconi anemia pathway-%%-hsa01524-&&-Platinum drug resistance-%%-hsa05226-&&-Gastric cancer-%%-hsa03430-&&-Mismatch repair-%%-hsa05210-&&-Colorectal cancer-%%-hsa05213-&&-Endometrial cancer-%%-hsa05200-&&-Pathways in cancer	MLH1	Homo sapiens (Human)-&&-9606	Gene Symbol-&-1&-MLH1	0.492364	0.416072	0.0499653	58	4	0.0116714	FALSE	8.80556	MLH1	MLH1	100.189	9.85445	0	132	0	0.766095	TRUE	0	MLH1	1005454	Infinity	0.024969
4647	taxon:9606	2.53896	1021.47	8.213e-05	169443	1902	zinc finger protein 512B	gene	biological_process-&-1&-GO:0006355-&&-regulation of transcription, DNA-templated-%%-GO:0006351-&&-transcription, DNA-templated|cellular_component-&-1&-GO:0005634-&&-nucleus|molecular_function-&-1&-GO:0003677-&&-DNA binding-%%-GO:0046872-&&-metal ion binding-%%-GO:0005515-&&-protein binding	G:9606:ZNF512B				ZNF512B	Homo sapiens (Human)-&&-9606	Gene Symbol-&-1&-ZNF512B	0.465058	0.393862	0.093669	58	5	0.0102701	FALSE	8.71429	ZNF512B	ZNF512B	149.216	9.19376	0	74	0	0.743507	FALSE	0	ZNF512B	323778	Infinity	0.0473209
4652	taxon:9606	2.53882	474.118	8.223e-05	169417	1902	mitochondrial antiviral signaling protein	gene	biological_process-&-1&-GO:0001934-&&-positive regulation of protein phosphorylation-%%-GO:0033160-&&-positive regulation of protein import into nucleus, translocation-%%-GO:0007165-&&-signal transduction-%%-GO:0002230-&&-positive regulation of defense response to virus by host-%%-GO:0032480-&&-negative regulation of type I interferon production-%%-GO:0032757-&&-positive regulation of interleukin…	G:9606:MAVS			KEGG-&-1&-hsa05168-&&-Herpes simplex infection-%%-hsa05169-&&-Epstein-Barr virus infection-%%-hsa05164-&&-Influenza A-%%-hsa05161-&&-Hepatitis B-%%-hsa05162-&&-Measles-%%-hsa04623-&&-Cytosolic DNA-sensing pathway-%%-hsa04622-&&-RIG-I-like receptor signaling pathway-%%-hsa04621-&&-NOD-like receptor signaling pathway-%%-hsa05160-&&-Hepatitis C	MAVS	Homo sapiens (Human)-&&-9606	Gene Symbol-&-1&-MAVS	0.453114	0.393884	0.106564	58	4	0.00566548	FALSE	10.5333	MAVS	MAVS	108.826	10.9172	0	70	0	0.743531	FALSE	1	MAVS	247474	Infinity	0.0345724
556	taxon:9606	2.47026	1334.19	8.257e-05	179347	1902	lysine methyltransferase 2A	gene	biological_process-&-1&-GO:0018026-&&-peptidyl-lysine monomethylation-%%-GO:0008285-&&-negative regulation of cell proliferation-%%-GO:0006366-&&-transcription from RNA polymerase II promoter-%%-GO:0006915-&&-apoptotic process-%%-GO:0080182-&&-histone H3-K4 trimethylation-%%-GO:0009952-&&-anterior/posterior pattern specification-%%-GO:0048873-&&-homeostasis of number of cells within a tissue-%%-G…	G:9606:KMT2A	|KMT2A	TRUE	KEGG-&-1&-hsa00310-&&-Lysine degradation-%%-hsa04934-&&-Cushing syndrome-%%-hsa05202-&&-Transcriptional misregulation in cancer	KMT2A	Homo sapiens (Human)-&&-9606	Gene Symbol-&-1&-KMT2A	0.484456	0.404816	0.183986	58	5	0.0212433	FALSE	26.36	KMT2A	KMT2A	167.869	30.939	0	123	0	0.754957	TRUE	1	KMT2A	911980	Infinity	0.0468508
4653	taxon:9606	2.54386	319.513	8.283e-05	169419	1902	metastasis associated 1 family member 3	gene	biological_process-&-1&-GO:0008284-&&-positive regulation of cell proliferation-%%-GO:0010971-&&-positive regulation of G2/M transition of mitotic cell cycle-%%-GO:0016575-&&-histone deacetylation-%%-GO:0045892-&&-negative regulation of transcription, DNA-templated|cellular_component-&-1&-GO:0005634-&&-nucleus-%%-GO:0005737-&&-cytoplasm-%%-GO:0016581-&&-NuRD complex-%%-GO:0008278-&&-cohesin compl…	G:9606:MTA3				MTA3	Homo sapiens (Human)-&&-9606	Gene Symbol-&-1&-MTA3	0.448226	0.393104	0.187282	58	5	0.00587124	FALSE	8.91667	MTA3	MTA3	134.685	9.24886	0	54	0	0.74269	FALSE	0	MTA3	224278	Infinity	0.043048
4654	taxon:9606	2.43411	682.938	8.29e-05	169413	1902	exportin 5	gene	biological_process-&-1&-GO:0035281-&&-pre-miRNA export from nucleus-%%-GO:1900370-&&-positive regulation of RNA interference-%%-GO:0006611-&&-protein export from nucleus-%%-GO:0031047-&&-gene silencing by RNA|cellular_component-&-1&-GO:0042565-&&-RNA nuclear export complex-%%-GO:0005829-&&-cytosol-%%-GO:0005654-&&-nucleoplasm-%%-GO:0005634-&&-nucleus-%%-GO:0005737-&&-cytoplasm|molecular_function-…	G:9606:XPO5			KEGG-&-1&-hsa03013-&&-RNA transport	XPO5	Homo sapiens (Human)-&&-9606	Gene Symbol-&-1&-XPO5	0.482456	0.410828	0.0864407	58	5	0.00965957	FALSE	6.10417	XPO5	XPO5	190.4	6.40829	0	60	0	0.760982	FALSE	0	XPO5	331232	Infinity	0.0490461
4657	taxon:9606	2.41049	416.736	8.292e-05	169405	1902	regulatory associated protein of MTOR complex 1	gene	biological_process-&-1&-GO:0071902-&&-positive regulation of protein serine/threonine kinase activity-%%-GO:0010800-&&-positive regulation of peptidyl-threonine phosphorylation-%%-GO:0016236-&&-macroautophagy-%%-GO:1900087-&&-positive regulation of G1/S transition of mitotic cell cycle-%%-GO:0045945-&&-positive regulation of transcription from RNA polymerase III promoter-%%-GO:0008361-&&-regulati…	G:9606:RPTOR			KEGG-&-1&-hsa04213-&&-Longevity regulating pathway - multiple species-%%-hsa04910-&&-Insulin signaling pathway-%%-hsa04140-&&-Autophagy - animal-%%-hsa04152-&&-AMPK signaling pathway-%%-hsa04211-&&-Longevity regulating pathway-%%-hsa04150-&&-mTOR signaling pathway-%%-hsa04714-&&-Thermogenesis-%%-hsa05206-&&-MicroRNAs in cancer-%%-hsa04136-&&-Autophagy - other-%%-hsa04151-&&-PI3K-Akt signaling pat…	RPTOR	Homo sapiens (Human)-&&-9606	Gene Symbol-&-1&-RPTOR	0.483704	0.414854	0.0986693	58	4	0.00880154	FALSE	10.451	RPTOR	RPTOR	138.848	10.8545	0	80	0	0.764919	FALSE	1	RPTOR	423622	Infinity	0.0344933
4658	taxon:9606	2.43051	2071.6	8.317e-05	169406	1902	HECT, C2 and WW domain containing E3 ubiquitin protein ligase 2	gene	biological_process-&-1&-GO:0016567-&&-protein ubiquitination-%%-GO:0030071-&&-regulation of mitotic metaphase/anaphase transition|cellular_component-&-1&-GO:0005737-&&-cytoplasm-%%-GO:0072686-&&-mitotic spindle|molecular_function-&-1&-GO:0005515-&&-protein binding-%%-GO:0004842-&&-ubiquitin-protein transferase activity	G:9606:HECW2				HECW2	Homo sapiens (Human)-&&-9606	Gene Symbol-&-1&-HECW2	0.483704	0.411437	0.0150999	58	4	0.00971528	FALSE	5.8481	HECW2	HECW2	63.8	7.3157	0	186	0	0.761582	TRUE	1	HECW2	1214918	Infinity	0.0170056
563	taxon:9606	2.58476	429.413	8.328e-05	179337	1902	membrane metalloendopeptidase	gene	biological_process-&-1&-GO:0002003-&&-angiotensin maturation-%%-GO:0090399-&&-replicative senescence-%%-GO:0001822-&&-kidney development-%%-GO:0006518-&&-peptide metabolic process-%%-GO:0046449-&&-creatinine metabolic process-%%-GO:0071345-&&-cellular response to cytokine stimulus-%%-GO:0006508-&&-proteolysis-%%-GO:0019233-&&-sensory perception of pain-%%-GO:0043312-&&-neutrophil degranulation-%%…	G:9606:MME	|MME	TRUE	KEGG-&-1&-hsa04974-&&-Protein digestion and absorption-%%-hsa04640-&&-Hematopoietic cell lineage-%%-hsa04614-&&-Renin-angiotensin system-%%-hsa05010-&&-Alzheimer disease	MME	Homo sapiens (Human)-&&-9606	Gene Symbol-&-1&-MME	0.446514	0.386883	0.0285388	58	4	0.00729152	FALSE	5.18605	MME	MME	92.1644	5.37503	0	74	0	0.735873	FALSE	1	MME	1650772	Infinity	0.032814
4663	taxon:9606	2.55812	466.1	8.34e-05	169370	1902	centrosomal protein 126	gene	biological_process-&-1&-GO:0060271-&&-cilium assembly-%%-GO:0031122-&&-cytoplasmic microtubule organization-%%-GO:1905515-&&-non-motile cilium assembly-%%-GO:0007052-&&-mitotic spindle organization|cellular_component-&-1&-GO:0030496-&&-midbody-%%-GO:0005737-&&-cytoplasm-%%-GO:0005813-&&-centrosome-%%-GO:0097546-&&-ciliary base|molecular_function-&-1&-GO:0005515-&&-protein binding	G:9606:CEP126				CEP126	Homo sapiens (Human)-&&-9606	Gene Symbol-&-1&-CEP126	0.449952	0.390913	0.0490101	58	5	0.00542409	FALSE	4.80488	CEP126	CEP126	87.5949	5.09242	0	79	0	0.740314	FALSE	0	CEP126	305252	Infinity	0.029138
579	taxon:9606	2.32205	1042.91	8.413e-05	179309	1902	N-methylpurine DNA glycosylase	gene	biological_process-&-1&-GO:0006284-&&-base-excision repair-%%-GO:0006307-&&-DNA dealkylation involved in DNA repair-%%-GO:0045007-&&-depurination|cellular_component-&-1&-GO:0042645-&&-mitochondrial nucleoid-%%-GO:0005654-&&-nucleoplasm|molecular_function-&-1&-GO:0003905-&&-alkylbase DNA N-glycosylase activity-%%-GO:0003684-&&-damaged DNA binding-%%-GO:0052821-&&-DNA-7-methyladenine glycosylase ac…	G:9606:MPG	|MPG	TRUE	KEGG-&-1&-hsa03410-&&-Base excision repair	MPG	Homo sapiens (Human)-&&-9606	Gene Symbol-&-1&-MPG	0.481215	0.430654	0.0504909	58	4	0.00988488	FALSE	7.6875	MPG	MPG	129.118	8.36928	0	94	0	0.779658	FALSE	1	MPG	621962	Infinity	0.0279733
581	taxon:9606	2.48495	434.777	8.418e-05	179311	1902	Mov10 RISC complex RNA helicase	gene	biological_process-&-1&-GO:0035279-&&-mRNA cleavage involved in gene silencing by miRNA-%%-GO:0006355-&&-regulation of transcription, DNA-templated-%%-GO:0007223-&&-Wnt signaling pathway, calcium modulating pathway-%%-GO:0048015-&&-phosphatidylinositol-mediated signaling-%%-GO:0006351-&&-transcription, DNA-templated-%%-GO:0035195-&&-gene silencing by miRNA|cellular_component-&-1&-GO:0005829-&&-cy…	G:9606:MOV10				MOV10	Homo sapiens (Human)-&&-9606	Gene Symbol-&-1&-MOV10	0.473898	0.402423	0.221858	58	5	0.0153592	FALSE	15.1346	MOV10	MOV10	224.525	15.6443	0	61	0	0.752509	FALSE	0	MOV10	161108	Infinity	0.06338
589	taxon:9606	2.39133	1222.08	8.45e-05	179298	1902	MRE11 homolog, double strand break repair nuclease	gene	biological_process-&-1&-GO:0032481-&&-positive regulation of type I interferon production-%%-GO:0000731-&&-DNA synthesis involved in DNA repair-%%-GO:0006302-&&-double-strand break repair-%%-GO:0006260-&&-DNA replication-%%-GO:0000019-&&-regulation of mitotic recombination-%%-GO:0000729-&&-DNA double-strand break processing-%%-GO:0007131-&&-reciprocal meiotic recombination-%%-GO:0032206-&&-positi…	G:9606:MRE11	|MRE11	TRUE	KEGG-&-1&-hsa04218-&&-Cellular senescence-%%-hsa03440-&&-Homologous recombination-%%-hsa03450-&&-Non-homologous end-joining	MRE11	Homo sapiens (Human)-&&-9606	Gene Symbol-&-1&-MRE11	0.497473	0.418177	0.178315	58	5	0.0220721	FALSE	23.3587	MRE11	MRE11	195.336	26.9662	0	111	0	0.768112	FALSE	1	MRE11	586820	Infinity	0.0472468
599	taxon:9606	2.33487	1390.59	8.458e-05	179256	1902	mutS homolog 2	gene	biological_process-&-1&-GO:0043570-&&-maintenance of DNA repeat elements-%%-GO:0042771-&&-intrinsic apoptotic signaling pathway in response to DNA damage by p53 class mediator-%%-GO:0006298-&&-mismatch repair-%%-GO:0045190-&&-isotype switching-%%-GO:0006301-&&-postreplication repair-%%-GO:0008340-&&-determination of adult lifespan-%%-GO:0007281-&&-germ cell development-%%-GO:0010165-&&-response t…	G:9606:MSH2	|MSH2	TRUE	KEGG-&-1&-hsa01524-&&-Platinum drug resistance-%%-hsa03430-&&-Mismatch repair-%%-hsa05210-&&-Colorectal cancer-%%-hsa05200-&&-Pathways in cancer	MSH2	Homo sapiens (Human)-&&-9606	Gene Symbol-&-1&-MSH2	0.500669	0.428289	0.0980561	58	4	0.0177979	FALSE	16.5222	MSH2	MSH2	149.766	19.3359	0	129	0	0.777522	TRUE	1	MSH2	825434	Infinity	0.0333148
4696	taxon:9606	2.45153	627.523	8.467e-05	169262	1902	SWI/SNF-related, matrix-associated actin-dependent regulator of chromatin, subfamily a, containing DEAD/H box 1	gene	biological_process-&-1&-GO:0051304-&&-chromosome separation-%%-GO:0000729-&&-DNA double-strand break processing-%%-GO:0051260-&&-protein homooligomerization-%%-GO:0045893-&&-positive regulation of transcription, DNA-templated-%%-GO:0070932-&&-histone H3 deacetylation-%%-GO:0009117-&&-nucleotide metabolic process-%%-GO:0006338-&&-chromatin remodeling-%%-GO:0043044-&&-ATP-dependent chromatin remode…	G:9606:SMARCAD1			KEGG-&-1&-hsa04550-&&-Signaling pathways regulating pluripotency of stem cells	SMARCAD1	Homo sapiens (Human)-&&-9606	Gene Symbol-&-1&-SMARCAD1	0.487741	0.407908	0.126189	58	4	0.0168004	FALSE	14.8312	SMARCAD1	SMARCAD1	146.833	15.874	0	102	0	0.758078	FALSE	0	SMARCAD1	330336	Infinity	0.0393444
604	taxon:9606	2.17399	4839.52	8.493e-05	179233	1902	protein phosphatase 1 catalytic subunit alpha	gene	biological_process-&-1&-GO:0005977-&&-glycogen metabolic process-%%-GO:0016311-&&-dephosphorylation-%%-GO:0051301-&&-cell division-%%-GO:0005979-&&-regulation of glycogen biosynthetic process-%%-GO:0042752-&&-regulation of circadian rhythm-%%-GO:0060828-&&-regulation of canonical Wnt signaling pathway-%%-GO:0043153-&&-entrainment of circadian clock by photoperiod-%%-GO:0048754-&&-branching morpho…	G:9606:PPP1CA			KEGG-&-1&-hsa04270-&&-Vascular smooth muscle contraction-%%-hsa04931-&&-Insulin resistance-%%-hsa04022-&&-cGMP-PKG signaling pathway-%%-hsa04810-&&-Regulation of actin cytoskeleton-%%-hsa04024-&&-cAMP signaling pathway-%%-hsa04261-&&-Adrenergic signaling in cardiomyocytes-%%-hsa05034-&&-Alcoholism-%%-hsa04910-&&-Insulin signaling pathway-%%-hsa05205-&&-Proteoglycans in cancer-%%-hsa05168-&&-Herpe…	PPP1CA	Homo sapiens (Human)-&&-9606	Gene Symbol-&-1&-PPP1CA	0.519156	0.459984	0.0681403	58	4	0.0317136	FALSE	23.9682	PPP1CA	PPP1CA	144.677	35.4757	0	249	0	0.804335	TRUE	1	PPP1CA	3829360	Infinity	0.0263733
605	taxon:9606	2.29958	2357.9	8.521e-05	179232	1902	protein phosphatase 1 catalytic subunit beta	gene	biological_process-&-1&-GO:0005981-&&-regulation of glycogen catabolic process-%%-GO:0030155-&&-regulation of cell adhesion-%%-GO:0005977-&&-glycogen metabolic process-%%-GO:0051301-&&-cell division-%%-GO:0032922-&&-circadian regulation of gene expression-%%-GO:0000086-&&-G2/M transition of mitotic cell cycle-%%-GO:0005979-&&-regulation of glycogen biosynthetic process-%%-GO:0042752-&&-regulation…	G:9606:PPP1CB			KEGG-&-1&-hsa04931-&&-Insulin resistance-%%-hsa04270-&&-Vascular smooth muscle contraction-%%-hsa04022-&&-cGMP-PKG signaling pathway-%%-hsa04810-&&-Regulation of actin cytoskeleton-%%-hsa04024-&&-cAMP signaling pathway-%%-hsa04261-&&-Adrenergic signaling in cardiomyocytes-%%-hsa05034-&&-Alcoholism-%%-hsa04910-&&-Insulin signaling pathway-%%-hsa05205-&&-Proteoglycans in cancer-%%-hsa04510-&&-Focal…	PPP1CB	Homo sapiens (Human)-&&-9606	Gene Symbol-&-1&-PPP1CB	0.5076	0.434862	0.104648	58	5	0.0196454	FALSE	20.0174	PPP1CB	PPP1CB	121.684	28.5871	0	177	0	0.783403	TRUE	0	PPP1CB	1302644	Infinity	0.0259055
607	taxon:9606	2.10817	2465.16	8.522e-05	179231	1902	protein phosphatase 1 catalytic subunit gamma	gene	biological_process-&-1&-GO:0005977-&&-glycogen metabolic process-%%-GO:0051301-&&-cell division-%%-GO:0030182-&&-neuron differentiation-%%-GO:0042752-&&-regulation of circadian rhythm-%%-GO:0046822-&&-regulation of nucleocytoplasmic transport-%%-GO:0043153-&&-entrainment of circadian clock by photoperiod-%%-GO:0006470-&&-protein dephosphorylation-%%-GO:0032922-&&-circadian regulation of gene expr…	G:9606:PPP1CC			KEGG-&-1&-hsa04270-&&-Vascular smooth muscle contraction-%%-hsa04931-&&-Insulin resistance-%%-hsa04022-&&-cGMP-PKG signaling pathway-%%-hsa04810-&&-Regulation of actin cytoskeleton-%%-hsa04261-&&-Adrenergic signaling in cardiomyocytes-%%-hsa04024-&&-cAMP signaling pathway-%%-hsa05034-&&-Alcoholism-%%-hsa05205-&&-Proteoglycans in cancer-%%-hsa04910-&&-Insulin signaling pathway-%%-hsa04510-&&-Focal…	PPP1CC	Homo sapiens (Human)-&&-9606	Gene Symbol-&-1&-PPP1CC	0.511908	0.474346	0.0704399	58	4	0.0243285	FALSE	19.4274	PPP1CC	PPP1CC	140.723	24.0052	0	202	0	0.815306	TRUE	0	PPP1CC	2944574	Infinity	0.0234927
608	taxon:9606	2.56575	110.325	8.526e-05	162841	1902	KH RNA binding domain containing, signal transduction associated 2	gene	biological_process-&-1&-GO:0006355-&&-regulation of transcription, DNA-templated-%%-GO:0006397-&&-mRNA processing-%%-GO:0048024-&&-regulation of mRNA splicing, via spliceosome-%%-GO:0006351-&&-transcription, DNA-templated|cellular_component-&-1&-GO:0005654-&&-nucleoplasm|molecular_function-&-1&-GO:0008143-&&-poly(A) binding-%%-GO:0046982-&&-protein heterodimerization activity-%%-GO:0008266-&&-pol…	G:9606:KHDRBS2				KHDRBS2	Homo sapiens (Human)-&&-9606	Gene Symbol-&-1&-KHDRBS2	0.447154	0.38975	0.127119	58	5	0.00929982	FALSE	12.2821	KHDRBS2	KHDRBS2	128.117	12.6053	0	61	0	0.739042	FALSE	1	KHDRBS2	191284	Infinity	0.0431122
611	taxon:9606	2.2015	4290.12	8.531e-05	179221	1902	protein phosphatase 2 catalytic subunit alpha	gene	biological_process-&-1&-GO:0007084-&&-mitotic nuclear envelope reassembly-%%-GO:0042518-&&-negative regulation of tyrosine phosphorylation of Stat3 protein-%%-GO:0007498-&&-mesoderm development-%%-GO:0040008-&&-regulation of growth-%%-GO:0045595-&&-regulation of cell differentiation-%%-GO:0006275-&&-regulation of DNA replication-%%-GO:0008380-&&-RNA splicing-%%-GO:0010033-&&-response to organic s…	G:9606:PPP2CA			KEGG-&-1&-hsa05165-&&-Human papillomavirus infection-%%-hsa04350-&&-TGF-beta signaling pathway-%%-hsa05160-&&-Hepatitis C-%%-hsa04071-&&-Sphingolipid signaling pathway-%%-hsa04261-&&-Adrenergic signaling in cardiomyocytes-%%-hsa04152-&&-AMPK signaling pathway-%%-hsa04140-&&-Autophagy - animal-%%-hsa04730-&&-Long-term depression-%%-hsa03015-&&-mRNA surveillance pathway-%%-hsa05142-&&-Chagas diseas…	PPP2CA	Homo sapiens (Human)-&&-9606	Gene Symbol-&-1&-PPP2CA	0.513877	0.454236	0.076509	58	4	0.0254765	FALSE	18.7174	PPP2CA	PPP2CA	139.809	27.657	0	209	0	0.79975	TRUE	0	PPP2CA	2623376	Infinity	0.0262063
612	taxon:9606	2.38413	1151.28	8.535e-05	179220	1902	protein phosphatase 2 catalytic subunit beta	gene	biological_process-&-1&-GO:0042542-&&-response to hydrogen peroxide-%%-GO:0010468-&&-regulation of gene expression-%%-GO:0008637-&&-apoptotic mitochondrial changes-%%-GO:0046580-&&-negative regulation of Ras protein signal transduction-%%-GO:0043161-&&-proteasome-mediated ubiquitin-dependent protein catabolic process-%%-GO:0006470-&&-protein dephosphorylation-%%-GO:0034976-&&-response to endoplas…	G:9606:PPP2CB			KEGG-&-1&-hsa05165-&&-Human papillomavirus infection-%%-hsa04350-&&-TGF-beta signaling pathway-%%-hsa05160-&&-Hepatitis C-%%-hsa04071-&&-Sphingolipid signaling pathway-%%-hsa04261-&&-Adrenergic signaling in cardiomyocytes-%%-hsa04152-&&-AMPK signaling pathway-%%-hsa04140-&&-Autophagy - animal-%%-hsa04730-&&-Long-term depression-%%-hsa03015-&&-mRNA surveillance pathway-%%-hsa04530-&&-Tight junctio…	PPP2CB	Homo sapiens (Human)-&&-9606	Gene Symbol-&-1&-PPP2CB	0.488251	0.419441	0.0706153	58	4	0.0106557	FALSE	10.5775	PPP2CB	PPP2CB	105.558	12.2192	0	129	0	0.769312	TRUE	0	PPP2CB	996560	Infinity	0.0254146
614	taxon:9606	2.46824	512.191	8.565e-05	179217	1902	protein phosphatase 2 scaffold subunit Abeta	gene	biological_process-&-1&-GO:0060561-&&-apoptotic process involved in morphogenesis-%%-GO:2001241-&&-positive regulation of extrinsic apoptotic signaling pathway in absence of ligand|cellular_component-&-1&-GO:0070062-&&-extracellular exosome-%%-GO:0045121-&&-membrane raft|molecular_function-&-1&-GO:0005515-&&-protein binding	G:9606:PPP2R1B			KEGG-&-1&-hsa05165-&&-Human papillomavirus infection-%%-hsa04350-&&-TGF-beta signaling pathway-%%-hsa05160-&&-Hepatitis C-%%-hsa04071-&&-Sphingolipid signaling pathway-%%-hsa04261-&&-Adrenergic signaling in cardiomyocytes-%%-hsa04152-&&-AMPK signaling pathway-%%-hsa04730-&&-Long-term depression-%%-hsa03015-&&-mRNA surveillance pathway-%%-hsa04390-&&-Hippo signaling pathway-%%-hsa05142-&&-Chagas d…	PPP2R1B	Homo sapiens (Human)-&&-9606	Gene Symbol-&-1&-PPP2R1B	0.469967	0.405147	0.105146	58	4	0.00701533	FALSE	8.85714	PPP2R1B	PPP2R1B	118.473	9.38892	0	75	0	0.755293	FALSE	1	PPP2R1B	323752	Infinity	0.0326747
615	taxon:9606	2.38802	272.314	8.6e-05	179216	1902	protein phosphatase 2 regulatory subunit Balpha	gene	biological_process-&-1&-GO:0007084-&&-mitotic nuclear envelope reassembly-%%-GO:0050790-&&-regulation of catalytic activity-%%-GO:0000184-&&-nuclear-transcribed mRNA catabolic process, nonsense-mediated decay-%%-GO:0032502-&&-developmental process-%%-GO:0000086-&&-G2/M transition of mitotic cell cycle-%%-GO:0000278-&&-mitotic cell cycle-%%-GO:0006470-&&-protein dephosphorylation-%%-GO:0043278-&&-…	G:9606:PPP2R2A			KEGG-&-1&-hsa04152-&&-AMPK signaling pathway-%%-hsa05165-&&-Human papillomavirus infection-%%-hsa03015-&&-mRNA surveillance pathway-%%-hsa04530-&&-Tight junction-%%-hsa05142-&&-Chagas disease (American trypanosomiasis)-%%-hsa04390-&&-Hippo signaling pathway-%%-hsa05160-&&-Hepatitis C-%%-hsa04071-&&-Sphingolipid signaling pathway-%%-hsa04151-&&-PI3K-Akt signaling pathway-%%-hsa04728-&&-Dopaminergi…	PPP2R2A	Homo sapiens (Human)-&&-9606	Gene Symbol-&-1&-PPP2R2A	0.484456	0.418758	0.151923	58	4	0.0100518	FALSE	11.1163	PPP2R2A	PPP2R2A	187.431	11.4256	0	65	0	0.768664	FALSE	0	PPP2R2A	345540	Infinity	0.0447255
616	taxon:9606	2.03442	6209.45	8.608e-05	162832	1902	tubulin beta class I	gene	biological_process-&-1&-GO:0051225-&&-spindle assembly-%%-GO:0042267-&&-natural killer cell mediated cytotoxicity-%%-GO:0007017-&&-microtubule-based process-%%-GO:0006928-&&-movement of cell or subcellular component-%%-GO:0030705-&&-cytoskeleton-dependent intracellular transport-%%-GO:0051301-&&-cell division-%%-GO:0009987-&&-cellular process-%%-GO:0043312-&&-neutrophil degranulation-%%-GO:009771…	G:9606:TUBB			KEGG-&-1&-hsa04145-&&-Phagosome-%%-hsa04540-&&-Gap junction-%%-hsa05130-&&-Pathogenic Escherichia coli infection	TUBB	Homo sapiens (Human)-&&-9606	Gene Symbol-&-1&-TUBB	0.528547	0.49154	0.110912	58	4	0.0455594	FALSE	31.2146	TUBB	TUBB	195.706	51.789	0	248	0	0.827596	TRUE	0	TUBB	3687546	Infinity	0.0303131
617	taxon:9606	2.19876	2991.31	8.646e-05	179218	1902	protein phosphatase 2 scaffold subunit Aalpha	gene	biological_process-&-1&-GO:0007084-&&-mitotic nuclear envelope reassembly-%%-GO:0051306-&&-mitotic sister chromatid separation-%%-GO:0042518-&&-negative regulation of tyrosine phosphorylation of Stat3 protein-%%-GO:0051754-&&-meiotic sister chromatid cohesion, centromeric-%%-GO:0045595-&&-regulation of cell differentiation-%%-GO:0006275-&&-regulation of DNA replication-%%-GO:0008380-&&-RNA splici…	G:9606:PPP2R1A			KEGG-&-1&-hsa05165-&&-Human papillomavirus infection-%%-hsa04350-&&-TGF-beta signaling pathway-%%-hsa05160-&&-Hepatitis C-%%-hsa04071-&&-Sphingolipid signaling pathway-%%-hsa04261-&&-Adrenergic signaling in cardiomyocytes-%%-hsa04152-&&-AMPK signaling pathway-%%-hsa04730-&&-Long-term depression-%%-hsa03015-&&-mRNA surveillance pathway-%%-hsa05142-&&-Chagas disease (American trypanosomiasis)-%%-hs…	PPP2R1A	Homo sapiens (Human)-&&-9606	Gene Symbol-&-1&-PPP2R1A	0.51416	0.454802	0.0792921	58	4	0.0281715	FALSE	20.1811	PPP2R1A	PPP2R1A	151.923	26.9136	0	208	0	0.800206	TRUE	0	PPP2R1A	2719458	Infinity	0.0283641
4718	taxon:9606	2.77272	125.427	8.648e-05	169202	1902	coenzyme Q9	gene	biological_process-&-1&-GO:0006744-&&-ubiquinone biosynthetic process-%%-GO:0006120-&&-mitochondrial electron transport, NADH to ubiquinone|cellular_component-&-1&-GO:0005743-&&-mitochondrial inner membrane-%%-GO:0005739-&&-mitochondrion|molecular_function-&-1&-GO:0008289-&&-lipid binding-%%-GO:0042803-&&-protein homodimerization activity-%%-GO:0005515-&&-protein binding	G:9606:COQ9				COQ9	Homo sapiens (Human)-&&-9606	Gene Symbol-&-1&-COQ9	0.377625	0.360657	0.0416579	58	4	0.00182549	FALSE	7.04	COQ9	COQ9	37.7245	7.33333	0	99	0	0.704547	FALSE	1	COQ9	267324	Infinity	0.0244645
622	taxon:9606	2.38643	1544.53	8.701e-05	179209	1902	moesin	gene	biological_process-&-1&-GO:0061028-&&-establishment of endothelial barrier-%%-GO:0006928-&&-movement of cell or subcellular component-%%-GO:1902966-&&-positive regulation of protein localization to early endosome-%%-GO:1903364-&&-positive regulation of cellular protein catabolic process-%%-GO:0022614-&&-membrane to membrane docking-%%-GO:0071394-&&-cellular response to testosterone stimulus-%%-GO…	G:9606:MSN			KEGG-&-1&-hsa05205-&&-Proteoglycans in cancer-%%-hsa04670-&&-Leukocyte transendothelial migration-%%-hsa05162-&&-Measles-%%-hsa04530-&&-Tight junction-%%-hsa04810-&&-Regulation of actin cytoskeleton	MSN	Homo sapiens (Human)-&&-9606	Gene Symbol-&-1&-MSN	0.494971	0.419036	0.103596	58	4	0.0150164	FALSE	15.4651	MSN	MSN	137.077	19.7974	0	118	0	0.768928	FALSE	1	MSN	694968	Infinity	0.0330383
4722	taxon:9606	2.38686	1165.77	8.713e-05	169179	1902	DEAD-box helicase 24	gene	biological_process-&-1&-GO:0010501-&&-RNA secondary structure unwinding-%%-GO:0016070-&&-RNA metabolic process|cellular_component-&-1&-GO:0005730-&&-nucleolus-%%-GO:0016020-&&-membrane|molecular_function-&-1&-GO:0003723-&&-RNA binding-%%-GO:0005524-&&-ATP binding-%%-GO:0004004-&&-ATP-dependent RNA helicase activity-%%-GO:0003724-&&-RNA helicase activity	G:9606:DDX24				DDX24	Homo sapiens (Human)-&&-9606	Gene Symbol-&-1&-DDX24	0.495364	0.41896	0.176276	59	5	0.0191992	FALSE	20.5375	DDX24	DDX24	172.971	23.3353	0	103	0	0.768856	FALSE	1	DDX24	445192	Infinity	0.041485
634	taxon:9606	2.5224	269.861	8.716e-05	179176	1902	NADH:ubiquinone oxidoreductase subunit A9	gene	biological_process-&-1&-GO:1901006-&&-ubiquinone-6 biosynthetic process-%%-GO:0032981-&&-mitochondrial respiratory chain complex I assembly-%%-GO:0006814-&&-sodium ion transport-%%-GO:0006120-&&-mitochondrial electron transport, NADH to ubiquinone|cellular_component-&-1&-GO:0005759-&&-mitochondrial matrix-%%-GO:0005654-&&-nucleoplasm-%%-GO:0005747-&&-mitochondrial respiratory chain complex I-%%-G…	G:9606:NDUFA9			KEGG-&-1&-hsa01100-&&-Metabolic pathways-%%-hsa00190-&&-Oxidative phosphorylation-%%-hsa05012-&&-Parkinson disease-%%-hsa04714-&&-Thermogenesis-%%-hsa04723-&&-Retrograde endocannabinoid signaling-%%-hsa05010-&&-Alzheimer disease-%%-hsa04932-&&-Non-alcoholic fatty liver disease (NAFLD)-%%-hsa05016-&&-Huntington disease	NDUFA9	Homo sapiens (Human)-&&-9606	Gene Symbol-&-1&-NDUFA9	0.456432	0.396448	0.191701	59	5	0.00587014	FALSE	8.35294	NDUFA9	NDUFA9	140.288	8.60606	0	59	0	0.746267	FALSE	0	NDUFA9	257986	Infinity	0.0427344
4731	taxon:9606	2.66715	155.077	8.78e-05	169148	1902	golgi associated PDZ and coiled-coil motif containing	gene	biological_process-&-1&-GO:0051260-&&-protein homooligomerization-%%-GO:0043004-&&-cytoplasmic sequestering of CFTR protein-%%-GO:0045176-&&-apical protein localization-%%-GO:0015031-&&-protein transport-%%-GO:0006893-&&-Golgi to plasma membrane transport-%%-GO:0006888-&&-ER to Golgi vesicle-mediated transport|cellular_component-&-1&-GO:0000139-&&-Golgi membrane-%%-GO:0005765-&&-lysosomal membran…	G:9606:GOPC				GOPC	Homo sapiens (Human)-&&-9606	Gene Symbol-&-1&-GOPC	0.408565	0.374933	0.0179592	59	5	0.00207669	FALSE	3.8	GOPC	GOPC	73.32	4	0	51	0	0.722142	FALSE	1	GOPC	188916	Infinity	0.0321236
4734	taxon:9606	2.43195	508.117	8.788e-05	169146	1902	nucleoporin 107	gene	biological_process-&-1&-GO:0006355-&&-regulation of transcription, DNA-templated-%%-GO:0006606-&&-protein import into nucleus-%%-GO:0075733-&&-intracellular transport of virus-%%-GO:0051292-&&-nuclear pore complex assembly-%%-GO:0006409-&&-tRNA export from nucleus-%%-GO:0031047-&&-gene silencing by RNA-%%-GO:0010827-&&-regulation of glucose transport-%%-GO:0006406-&&-mRNA export from nucleus-%%-G…	G:9606:NUP107			KEGG-&-1&-hsa03013-&&-RNA transport	NUP107	Homo sapiens (Human)-&&-9606	Gene Symbol-&-1&-NUP107	0.48072	0.411193	0.197917	59	5	0.0100171	FALSE	11.7609	NUP107	NUP107	184	12.2654	0	64	0	0.761342	FALSE	0	NUP107	206274	Infinity	0.047228
4735	taxon:9606	2.45413	687.582	8.796e-05	169132	1902	reticulon 4	gene	biological_process-&-1&-GO:0007413-&&-axonal fasciculation-%%-GO:0071786-&&-endoplasmic reticulum tubular network organization-%%-GO:0030308-&&-negative regulation of cell growth-%%-GO:0051292-&&-nuclear pore complex assembly-%%-GO:0030517-&&-negative regulation of axon extension-%%-GO:0071787-&&-endoplasmic reticulum tubular network formation-%%-GO:0006915-&&-apoptotic process-%%-GO:0021801-&&-c…	G:9606:RTN4			KEGG-&-1&-hsa05010-&&-Alzheimer disease	RTN4	Homo sapiens (Human)-&&-9606	Gene Symbol-&-1&-RTN4	0.475464	0.407477	0.0633803	59	5	0.00726153	FALSE	7.28261	RTN4	RTN4	131.333	7.61311	0	73	0	0.757646	FALSE	1	RTN4	370758	Infinity	0.0351802
4738	taxon:9606	2.08354	10262.8	8.814e-05	169121	1902	SMAD specific E3 ubiquitin protein ligase 1	gene	biological_process-&-1&-GO:0030514-&&-negative regulation of BMP signaling pathway-%%-GO:0034394-&&-protein localization to cell surface-%%-GO:0061736-&&-engulfment of target by autophagosome-%%-GO:0030509-&&-BMP signaling pathway-%%-GO:0032801-&&-receptor catabolic process-%%-GO:0007398-&&-ectoderm development-%%-GO:0061734-&&-parkin-mediated stimulation of mitophagy in response to mitochondrial…	G:9606:SMURF1			KEGG-&-1&-hsa04144-&&-Endocytosis-%%-hsa04350-&&-TGF-beta signaling pathway-%%-hsa04340-&&-Hedgehog signaling pathway-%%-hsa04120-&&-Ubiquitin mediated proteolysis	SMURF1	Homo sapiens (Human)-&&-9606	Gene Symbol-&-1&-SMURF1	0.530045	0.479953	0.0481902	59	4	0.0432102	FALSE	22.7974	SMURF1	SMURF1	116.424	47.8949	0	336	0	0.81941	TRUE	1	SMURF1	5126062	Infinity	0.0193303
4739	taxon:9606	2.59801	357.014	8.816e-05	169117	1902	tripartite motif containing 54	gene	biological_process-&-1&-GO:0007026-&&-negative regulation of microtubule depolymerization-%%-GO:0007165-&&-signal transduction-%%-GO:0055001-&&-muscle cell development-%%-GO:0007017-&&-microtubule-based process-%%-GO:0007275-&&-multicellular organism development|cellular_component-&-1&-GO:0030018-&&-Z disc-%%-GO:0005874-&&-microtubule-%%-GO:0005875-&&-microtubule associated complex|molecular_func…	G:9606:TRIM54				TRIM54	Homo sapiens (Human)-&&-9606	Gene Symbol-&-1&-TRIM54	0.438042	0.38491	0.0389189	59	4	0.00406301	FALSE	6.21622	TRIM54	TRIM54	78.7733	6.44042	0	76	0	0.733665	FALSE	1	TRIM54	256164	Infinity	0.0286033
646	taxon:9606	2.43814	669.871	8.822e-05	179161	1902	NADH:ubiquinone oxidoreductase core subunit S1	gene	biological_process-&-1&-GO:0072593-&&-reactive oxygen species metabolic process-%%-GO:0051881-&&-regulation of mitochondrial membrane potential-%%-GO:0008637-&&-apoptotic mitochondrial changes-%%-GO:0032981-&&-mitochondrial respiratory chain complex I assembly-%%-GO:0006120-&&-mitochondrial electron transport, NADH to ubiquinone-%%-GO:0046034-&&-ATP metabolic process-%%-GO:0045333-&&-cellular res…	G:9606:NDUFS1	NDUFS1	TRUE	KEGG-&-1&-hsa01100-&&-Metabolic pathways-%%-hsa00190-&&-Oxidative phosphorylation-%%-hsa05012-&&-Parkinson disease-%%-hsa04714-&&-Thermogenesis-%%-hsa04723-&&-Retrograde endocannabinoid signaling-%%-hsa05010-&&-Alzheimer disease-%%-hsa04932-&&-Non-alcoholic fatty liver disease (NAFLD)-%%-hsa05016-&&-Huntington disease	NDUFS1	Homo sapiens (Human)-&&-9606	Gene Symbol-&-1&-NDUFS1	0.477528	0.410149	0.198669	59	4	0.00911415	FALSE	10.3696	NDUFS1	NDUFS1	186.587	11.2394	0	63	0	0.76031	FALSE	0	NDUFS1	300954	Infinity	0.0483471
4744	taxon:9606	2.49906	351.237	8.842e-05	169097	1902	THO complex 2	gene	biological_process-&-1&-GO:0031124-&&-mRNA 3'-end processing-%%-GO:0006405-&&-RNA export from nucleus-%%-GO:0008380-&&-RNA splicing-%%-GO:0016973-&&-poly(A)+ mRNA export from nucleus-%%-GO:0048666-&&-neuron development-%%-GO:0006369-&&-termination of RNA polymerase II transcription-%%-GO:0006406-&&-mRNA export from nucleus-%%-GO:0046784-&&-viral mRNA export from host cell nucleus-%%-GO:0048699-&&…	G:9606:THOC2			KEGG-&-1&-hsa03013-&&-RNA transport-%%-hsa03040-&&-Spliceosome	THOC2	Homo sapiens (Human)-&&-9606	Gene Symbol-&-1&-THOC2	0.470204	0.40015	0.0942029	59	5	0.00969912	FALSE	7.575	THOC2	THOC2	154.507	7.81394	0	69	0	0.750156	FALSE	0	THOC2	288722	Infinity	0.0451093
649	taxon:9606	2.44217	588.16	8.846e-05	179159	1902	NADH:ubiquinone oxidoreductase core subunit S3	gene	biological_process-&-1&-GO:0072593-&&-reactive oxygen species metabolic process-%%-GO:0030308-&&-negative regulation of cell growth-%%-GO:0032981-&&-mitochondrial respiratory chain complex I assembly-%%-GO:2001243-&&-negative regulation of intrinsic apoptotic signaling pathway-%%-GO:0006120-&&-mitochondrial electron transport, NADH to ubiquinone-%%-GO:0045333-&&-cellular respiration-%%-GO:0021762…	G:9606:NDUFS3			KEGG-&-1&-hsa01100-&&-Metabolic pathways-%%-hsa00190-&&-Oxidative phosphorylation-%%-hsa05012-&&-Parkinson disease-%%-hsa04714-&&-Thermogenesis-%%-hsa04723-&&-Retrograde endocannabinoid signaling-%%-hsa05010-&&-Alzheimer disease-%%-hsa04932-&&-Non-alcoholic fatty liver disease (NAFLD)-%%-hsa05016-&&-Huntington disease	NDUFS3	Homo sapiens (Human)-&&-9606	Gene Symbol-&-1&-NDUFS3	0.473418	0.409472	0.130369	59	5	0.00970608	FALSE	12.6667	NDUFS3	NDUFS3	132.082	13.8989	0	98	0	0.759638	FALSE	1	NDUFS3	728238	Infinity	0.0348881
651	taxon:9606	2.23995	4402.58	8.863e-05	179149	1902	neural precursor cell expressed, developmentally down-regulated 4, E3 ubiquitin protein ligase	gene	biological_process-&-1&-GO:0016241-&&-regulation of macroautophagy-%%-GO:0031175-&&-neuron projection development-%%-GO:0042391-&&-regulation of membrane potential-%%-GO:0046824-&&-positive regulation of nucleocytoplasmic transport-%%-GO:0070534-&&-protein K63-linked ubiquitination-%%-GO:0014068-&&-positive regulation of phosphatidylinositol 3-kinase signaling-%%-GO:0034765-&&-regulation of ion t…	G:9606:NEDD4			KEGG-&-1&-hsa04144-&&-Endocytosis-%%-hsa05169-&&-Epstein-Barr virus infection-%%-hsa04530-&&-Tight junction-%%-hsa04120-&&-Ubiquitin mediated proteolysis	NEDD4	Homo sapiens (Human)-&&-9606	Gene Symbol-&-1&-NEDD4	0.509815	0.446438	0.0340722	59	4	0.0181233	FALSE	13.2619	NEDD4	NEDD4	96.0647	20.4523	0	233	0	0.793341	TRUE	1	NEDD4	3295508	Infinity	0.019093
652	taxon:9606	2.42374	488.134	8.918e-05	179148	1902	septin 2	gene	biological_process-&-1&-GO:0051301-&&-cell division-%%-GO:0031175-&&-neuron projection development-%%-GO:0060271-&&-cilium assembly-%%-GO:0007224-&&-smoothened signaling pathway-%%-GO:0007283-&&-spermatogenesis-%%-GO:0007067-&&-mitotic nuclear division|cellular_component-&-1&-GO:0097730-&&-non-motile cilium-%%-GO:0031105-&&-septin complex-%%-GO:0048471-&&-perinuclear region of cytoplasm-%%-GO:007…	G:9606:SEPT2			KEGG-&-1&-hsa05100-&&-Bacterial invasion of epithelial cells	2021-09-02	Homo sapiens (Human)-&&-9606	Gene Symbol-&-1&-SEPT2	0.486472	0.412586	0.121005	59	4	0.0117474	FALSE	9.86792	2021-09-02	2021-09-02	166.685	10.2056	0	73	0	0.762711	FALSE	0	2021-09-02	332024	Infinity	0.0423238
656	taxon:9606	2.29584	864.935	8.94e-05	179147	1902	ribosomal protein L10a	gene	biological_process-&-1&-GO:0000184-&&-nuclear-transcribed mRNA catabolic process, nonsense-mediated decay-%%-GO:0045471-&&-response to ethanol-%%-GO:0006412-&&-translation-%%-GO:0000470-&&-maturation of LSU-rRNA-%%-GO:0006413-&&-translational initiation-%%-GO:0019083-&&-viral transcription-%%-GO:0006364-&&-rRNA processing-%%-GO:0006614-&&-SRP-dependent cotranslational protein targeting to membran…	G:9606:RPL10A			KEGG-&-1&-hsa03010-&&-Ribosome	RPL10A	Homo sapiens (Human)-&&-9606	Gene Symbol-&-1&-RPL10A	0.51065	0.435571	0.452395	59	4	0.0467589	FALSE	69.8582	RPL10A	RPL10A	231.2	76.3757	0	145	0	0.784027	TRUE	0	RPL10A	539040	Infinity	0.0486737
657	taxon:9606	2.2653	3774.26	8.956e-05	179146	1902	neural precursor cell expressed, developmentally down-regulated 8	gene	biological_process-&-1&-GO:0016579-&&-protein deubiquitination-%%-GO:0006464-&&-cellular protein modification process-%%-GO:0006511-&&-ubiquitin-dependent protein catabolic process-%%-GO:0006357-&&-regulation of transcription from RNA polymerase II promoter-%%-GO:0014070-&&-response to organic cyclic compound-%%-GO:0045116-&&-protein neddylation-%%-GO:0008104-&&-protein localization-%%-GO:0006508…	G:9606:NEDD8				NEDD8	Homo sapiens (Human)-&&-9606	Gene Symbol-&-1&-NEDD8	0.520891	0.441442	0.122733	59	4	0.0418758	FALSE	32.4413	NEDD8	NEDD8	150.812	48.564	0	219	0	0.789116	TRUE	1	NEDD8	1530118	Infinity	0.0308589
668	taxon:9606	2.33818	2523.5	8.956e-05	179125	1902	nuclear factor of activated T-cells 2	gene	biological_process-&-1&-GO:0001816-&&-cytokine production-%%-GO:0016477-&&-cell migration-%%-GO:0045893-&&-positive regulation of transcription, DNA-templated-%%-GO:0000122-&&-negative regulation of transcription from RNA polymerase II promoter-%%-GO:0030890-&&-positive regulation of B cell proliferation-%%-GO:0050853-&&-B cell receptor signaling pathway-%%-GO:0006355-&&-regulation of transcripti…	G:9606:NFATC2			KEGG-&-1&-hsa04660-&&-T cell receptor signaling pathway-%%-hsa04658-&&-Th1 and Th2 cell differentiation-%%-hsa05161-&&-Hepatitis B-%%-hsa04022-&&-cGMP-PKG signaling pathway-%%-hsa04662-&&-B cell receptor signaling pathway-%%-hsa05167-&&-Kaposi sarcoma-associated herpesvirus infection-%%-hsa04310-&&-Wnt signaling pathway-%%-hsa04218-&&-Cellular senescence-%%-hsa04380-&&-Osteoclast differentiation-…	NFATC2	Homo sapiens (Human)-&&-9606	Gene Symbol-&-1&-NFATC2	0.504996	0.427683	0.0686755	59	4	0.0203482	FALSE	14.431	NFATC2	NFATC2	128.854	19.1031	0	158	0	0.77697	TRUE	1	NFATC2	1089160	Infinity	0.0289674
670	taxon:9606	2.35172	2155.41	8.964e-05	179127	1902	neurofibromin 2	gene	biological_process-&-1&-GO:0021766-&&-hippocampus development-%%-GO:0022408-&&-negative regulation of cell-cell adhesion-%%-GO:0001707-&&-mesoderm formation-%%-GO:0043409-&&-negative regulation of MAPK cascade-%%-GO:0045216-&&-cell-cell junction organization-%%-GO:0001953-&&-negative regulation of cell-matrix adhesion-%%-GO:0051496-&&-positive regulation of stress fiber assembly-%%-GO:0042475-&&-…	G:9606:NF2	NF2	TRUE	KEGG-&-1&-hsa04392-&&-Hippo signaling pathway - multiple species-%%-hsa04390-&&-Hippo signaling pathway-%%-hsa04530-&&-Tight junction	NF2	Homo sapiens (Human)-&&-9606	Gene Symbol-&-1&-NF2	0.500401	0.42522	0.0417477	59	4	0.0200126	FALSE	11.2385	NF2	NF2	108.152	13.9967	0	165	0	0.774713	TRUE	1	NF2	1146002	Infinity	0.0249549
671	taxon:9606	2.41927	1578.53	9.012e-05	179126	1902	nuclear factor of activated T-cells 1	gene	biological_process-&-1&-GO:0038095-&&-Fc-epsilon receptor signaling pathway-%%-GO:0006366-&&-transcription from RNA polymerase II promoter-%%-GO:0035556-&&-intracellular signal transduction-%%-GO:0045893-&&-positive regulation of transcription, DNA-templated-%%-GO:0045944-&&-positive regulation of transcription from RNA polymerase II promoter-%%-GO:0033173-&&-calcineurin-NFAT signaling cascade-%%…	G:9606:NFATC1			KEGG-&-1&-hsa04660-&&-T cell receptor signaling pathway-%%-hsa04658-&&-Th1 and Th2 cell differentiation-%%-hsa04010-&&-MAPK signaling pathway-%%-hsa05161-&&-Hepatitis B-%%-hsa04022-&&-cGMP-PKG signaling pathway-%%-hsa04662-&&-B cell receptor signaling pathway-%%-hsa04024-&&-cAMP signaling pathway-%%-hsa04933-&&-AGE-RAGE signaling pathway in diabetic complications-%%-hsa05167-&&-Kaposi sarcoma-ass…	NFATC1	Homo sapiens (Human)-&&-9606	Gene Symbol-&-1&-NFATC1	0.490685	0.413348	0.0913223	59	4	0.014528	FALSE	12.1477	NFATC1	NFATC1	131.926	14.9656	0	121	0	0.763455	FALSE	0	NFATC1	808272	Infinity	0.0335903
4773	taxon:9606	2.51203	287.539	9.029e-05	168963	1902	KIAA1549	gene	cellular_component-&-1&-GO:0016021-&&-integral component of membrane-%%-GO:0005886-&&-plasma membrane	G:9606:KIAA1549				KIAA1549	Homo sapiens (Human)-&&-9606	Gene Symbol-&-1&-KIAA1549	0.457548	0.398085	0.172619	59	5	0.0082322	FALSE	14.8182	KIAA1549	KIAA1549	152.703	15.4111	0	65	0	0.747996	FALSE	1	KIAA1549	384002	Infinity	0.0457971
677	taxon:9606	2.4668	504.806	9.04e-05	179119	1902	nuclear factor, erythroid 2 like 2	gene	biological_process-&-1&-GO:0010976-&&-positive regulation of neuron projection development-%%-GO:0045766-&&-positive regulation of angiogenesis-%%-GO:0006366-&&-transcription from RNA polymerase II promoter-%%-GO:0071356-&&-cellular response to tumor necrosis factor-%%-GO:1903788-&&-positive regulation of glutathione biosynthetic process-%%-GO:0070301-&&-cellular response to hydrogen peroxide-%%-…	G:9606:NFE2L2	NFE2L2	TRUE	KEGG-&-1&-hsa04141-&&-Protein processing in endoplasmic reticulum-%%-hsa05225-&&-Hepatocellular carcinoma-%%-hsa05200-&&-Pathways in cancer-%%-hsa05418-&&-Fluid shear stress and atherosclerosis	NFE2L2	Homo sapiens (Human)-&&-9606	Gene Symbol-&-1&-NFE2L2	0.474138	0.405383	0.108652	59	5	0.00821391	FALSE	9.41667	NFE2L2	NFE2L2	144.437	9.95667	0	71	0	0.755533	FALSE	0	NFE2L2	322596	Infinity	0.039516
679	taxon:9606	2.37707	1164.61	9.087e-05	179113	1902	nuclear factor kappa B subunit 2	gene	biological_process-&-1&-GO:0000122-&&-negative regulation of transcription from RNA polymerase II promoter-%%-GO:0006366-&&-transcription from RNA polymerase II promoter-%%-GO:0032481-&&-positive regulation of type I interferon production-%%-GO:0038061-&&-NIK/NF-kappaB signaling-%%-GO:0051092-&&-positive regulation of NF-kappaB transcription factor activity-%%-GO:0030198-&&-extracellular matrix o…	G:9606:NFKB2	|NFKB2	TRUE	KEGG-&-1&-hsa05134-&&-Legionellosis-%%-hsa05169-&&-Epstein-Barr virus infection-%%-hsa05203-&&-Viral carcinogenesis-%%-hsa04010-&&-MAPK signaling pathway-%%-hsa04380-&&-Osteoclast differentiation-%%-hsa04625-&&-C-type lectin receptor signaling pathway-%%-hsa04064-&&-NF-kappa B signaling pathway-%%-hsa05200-&&-Pathways in cancer-%%-hsa05166-&&-Human T-cell leukemia virus 1 infection-%%-hsa05224-&&…	NFKB2	Homo sapiens (Human)-&&-9606	Gene Symbol-&-1&-NFKB2	0.498667	0.420686	0.162228	59	5	0.0252008	FALSE	22.283	NFKB2	NFKB2	162.832	24.4864	0	120	0	0.770488	FALSE	1	NFKB2	377044	Infinity	0.0386327
680	taxon:9606	2.26977	2399.44	9.11e-05	179112	1902	NFKB inhibitor alpha	gene	biological_process-&-1&-GO:0043330-&&-response to exogenous dsRNA-%%-GO:0010745-&&-negative regulation of macrophage derived foam cell differentiation-%%-GO:0097421-&&-liver regeneration-%%-GO:0050852-&&-T cell receptor signaling pathway-%%-GO:0032088-&&-negative regulation of NF-kappaB transcription factor activity-%%-GO:0000060-&&-protein import into nucleus, translocation-%%-GO:0071345-&&-cell…	G:9606:NFKBIA			KEGG-&-1&-hsa04931-&&-Insulin resistance-%%-hsa05169-&&-Epstein-Barr virus infection-%%-hsa04660-&&-T cell receptor signaling pathway-%%-hsa05131-&&-Shigellosis-%%-hsa04722-&&-Neurotrophin signaling pathway-%%-hsa04620-&&-Toll-like receptor signaling pathway-%%-hsa04062-&&-Chemokine signaling pathway-%%-hsa05162-&&-Measles-%%-hsa04662-&&-B cell receptor signaling pathway-%%-hsa05160-&&-Hepatitis …	NFKBIA	Homo sapiens (Human)-&&-9606	Gene Symbol-&-1&-NFKBIA	0.512188	0.440574	0.100913	59	4	0.0213215	FALSE	18.7436	NFKBIA	NFKBIA	157.194	24.0043	0	145	0	0.788372	TRUE	1	NFKBIA	1123110	Infinity	0.0318912
682	taxon:9606	2.24269	3530.08	9.179e-05	179114	1902	nuclear factor kappa B subunit 1	gene	biological_process-&-1&-GO:0032481-&&-positive regulation of type I interferon production-%%-GO:0006366-&&-transcription from RNA polymerase II promoter-%%-GO:0006915-&&-apoptotic process-%%-GO:1900127-&&-positive regulation of hyaluronan biosynthetic process-%%-GO:0010744-&&-positive regulation of macrophage derived foam cell differentiation-%%-GO:0045893-&&-positive regulation of transcription,…	G:9606:NFKB1			KEGG-&-1&-hsa05169-&&-Epstein-Barr virus infection-%%-hsa05165-&&-Human papillomavirus infection-%%-hsa05133-&&-Pertussis-%%-hsa04722-&&-Neurotrophin signaling pathway-%%-hsa04010-&&-MAPK signaling pathway-%%-hsa04062-&&-Chemokine signaling pathway-%%-hsa04623-&&-Cytosolic DNA-sensing pathway-%%-hsa04933-&&-AGE-RAGE signaling pathway in diabetic complications-%%-hsa05222-&&-Small cell lung cancer…	NFKB1	Homo sapiens (Human)-&&-9606	Gene Symbol-&-1&-NFKB1	0.515862	0.445893	0.097768	59	4	0.0271041	FALSE	23.4966	NFKB1	NFKB1	145.906	33.7844	0	192	0	0.792885	TRUE	1	NFKB1	1743928	Infinity	0.0287994
4780	taxon:9606	2.48495	637.672	9.196e-05	168946	1902	ubiquitin specific peptidase 37	gene	biological_process-&-1&-GO:0006511-&&-ubiquitin-dependent protein catabolic process-%%-GO:0016579-&&-protein deubiquitination-%%-GO:0000082-&&-G1/S transition of mitotic cell cycle-%%-GO:0051301-&&-cell division-%%-GO:0071108-&&-protein K48-linked deubiquitination-%%-GO:0006275-&&-regulation of DNA replication-%%-GO:0007067-&&-mitotic nuclear division-%%-GO:0035871-&&-protein K11-linked deubiquit…	G:9606:USP37				USP37	Homo sapiens (Human)-&&-9606	Gene Symbol-&-1&-USP37	0.477284	0.402423	0.111712	59	4	0.0107486	FALSE	11.3214	USP37	USP37	147.08	11.8758	0	76	0	0.752509	FALSE	1	USP37	246900	Infinity	0.0417609
684	taxon:9606	2.26386	456.658	9.205e-05	179111	1902	NFKB inhibitor beta	gene	biological_process-&-1&-GO:0051092-&&-positive regulation of NF-kappaB transcription factor activity-%%-GO:0071222-&&-cellular response to lipopolysaccharide-%%-GO:0007165-&&-signal transduction-%%-GO:0006351-&&-transcription, DNA-templated|cellular_component-&-1&-GO:0005829-&&-cytosol-%%-GO:0005634-&&-nucleus|molecular_function-&-1&-GO:0004871-&&-signal transducer activity-%%-GO:0005515-&&-prote…	G:9606:NFKBIB			KEGG-&-1&-hsa05169-&&-Epstein-Barr virus infection-%%-hsa04660-&&-T cell receptor signaling pathway-%%-hsa05131-&&-Shigellosis-%%-hsa04658-&&-Th1 and Th2 cell differentiation-%%-hsa04722-&&-Neurotrophin signaling pathway-%%-hsa04062-&&-Chemokine signaling pathway-%%-hsa04920-&&-Adipocytokine signaling pathway-%%-hsa05162-&&-Measles-%%-hsa04662-&&-B cell receptor signaling pathway-%%-hsa04623-&&-C…	NFKBIB	Homo sapiens (Human)-&&-9606	Gene Symbol-&-1&-NFKBIB	0.486726	0.441723	0.149698	59	4	0.0129967	FALSE	14.3276	NFKBIB	NFKBIB	204.451	14.7755	0	72	0	0.789356	FALSE	1	NFKBIB	421172	Infinity	0.0405408
693	taxon:9606	2.44981	2046	9.219e-05	179097	1902	SNU13 homolog, small nuclear ribonucleoprotein (U4/U6.U5)	gene	biological_process-&-1&-GO:0030490-&&-maturation of SSU-rRNA-%%-GO:0007338-&&-single fertilization-%%-GO:0000470-&&-maturation of LSU-rRNA-%%-GO:0000398-&&-mRNA splicing, via spliceosome-%%-GO:0006364-&&-rRNA processing-%%-GO:0006412-&&-translation|cellular_component-&-1&-GO:0071011-&&-precatalytic spliceosome-%%-GO:0001651-&&-dense fibrillar component-%%-GO:0005654-&&-nucleoplasm-%%-GO:0031428-&…	G:9606:SNU13			KEGG-&-1&-hsa03008-&&-Ribosome biogenesis in eukaryotes-%%-hsa03040-&&-Spliceosome	SNU13	Homo sapiens (Human)-&&-9606	Gene Symbol-&-1&-SNU13	0.492754	0.408196	0.175599	59	4	0.0289143	FALSE	28.8547	SNU13	SNU13	152.772	34.244	0	137	0	0.758366	TRUE	1	SNU13	632732	Infinity	0.0413193
4791	taxon:9606	2.33674	1758.92	9.221e-05	168895	1902	cell cycle and apoptosis regulator 2	gene	biological_process-&-1&-GO:0030308-&&-negative regulation of cell growth-%%-GO:0045892-&&-negative regulation of transcription, DNA-templated-%%-GO:0090263-&&-positive regulation of canonical Wnt signaling pathway-%%-GO:2000003-&&-positive regulation of DNA damage checkpoint-%%-GO:0043653-&&-mitochondrial fragmentation involved in apoptotic process-%%-GO:0042752-&&-regulation of circadian rhythm-…	G:9606:CCAR2				CCAR2	Homo sapiens (Human)-&&-9606	Gene Symbol-&-1&-CCAR2	0.503907	0.427946	0.10829	59	5	0.0194587	FALSE	12.2614	CCAR2	CCAR2	195.817	14.3913	0	104	0	0.77721	FALSE	0	CCAR2	595176	Infinity	0.0434581
698	taxon:9606	2.58851	254.538	9.233e-05	179079	1902	NME/NM23 nucleoside diphosphate kinase 1	gene	biological_process-&-1&-GO:0006241-&&-CTP biosynthetic process-%%-GO:0008285-&&-negative regulation of cell proliferation-%%-GO:0006228-&&-UTP biosynthetic process-%%-GO:0042981-&&-regulation of apoptotic process-%%-GO:0006259-&&-DNA metabolic process-%%-GO:0043388-&&-positive regulation of DNA binding-%%-GO:0007399-&&-nervous system development-%%-GO:0006165-&&-nucleoside diphosphate phosphoryla…	G:9606:NME1			KEGG-&-1&-hsa00240-&&-Pyrimidine metabolism-%%-hsa01100-&&-Metabolic pathways-%%-hsa00230-&&-Purine metabolism-%%-hsa00983-&&-Drug metabolism - other enzymes	NME1	Homo sapiens (Human)-&&-9606	Gene Symbol-&-1&-NME1	0.446727	0.386323	0.0769231	59	4	0.00555627	FALSE	6.65714	NME1	NME1	119.173	6.85294	0	53	0	0.735249	FALSE	1	NME1	150848	Infinity	0.0422354
699	taxon:9606	2.46651	956.086	9.255e-05	179078	1902	NME/NM23 nucleoside diphosphate kinase 2	gene	biological_process-&-1&-GO:0010976-&&-positive regulation of neuron projection development-%%-GO:0071333-&&-cellular response to glucose stimulus-%%-GO:0006228-&&-UTP biosynthetic process-%%-GO:0046777-&&-protein autophosphorylation-%%-GO:0006355-&&-regulation of transcription, DNA-templated-%%-GO:0007229-&&-integrin-mediated signaling pathway-%%-GO:0018106-&&-peptidyl-histidine phosphorylation-%…	G:9606:NME2			KEGG-&-1&-hsa00240-&&-Pyrimidine metabolism-%%-hsa01100-&&-Metabolic pathways-%%-hsa00230-&&-Purine metabolism-%%-hsa00983-&&-Drug metabolism - other enzymes	NME2	Homo sapiens (Human)-&&-9606	Gene Symbol-&-1&-NME2	0.485714	0.405431	0.0902839	59	4	0.0116401	FALSE	12.6579	NME2	NME2	115.449	14.7831	0	108	0	0.755581	FALSE	1	NME2	550352	Infinity	0.0319625
4797	taxon:9606	2.4619	652.875	9.267e-05	168861	1902	SRP receptor beta subunit	gene	biological_process-&-1&-GO:0006614-&&-SRP-dependent cotranslational protein targeting to membrane-%%-GO:0007264-&&-small GTPase mediated signal transduction-%%-GO:0036498-&&-IRE1-mediated unfolded protein response|cellular_component-&-1&-GO:0016021-&&-integral component of membrane-%%-GO:0005737-&&-cytoplasm-%%-GO:0005785-&&-signal recognition particle receptor complex-%%-GO:0005789-&&-endoplasmi…	G:9606:SRPRB			KEGG-&-1&-hsa03060-&&-Protein export	SRPRB	Homo sapiens (Human)-&&-9606	Gene Symbol-&-1&-SRPRB	0.465522	0.40619	0.0434783	59	5	0.0079946	FALSE	4.54348	SRPRB	SRPRB	114.376	4.73655	0	93	0	0.756349	FALSE	0	SRPRB	761798	Infinity	0.0312605
701	taxon:9606	2.46882	351.886	9.268e-05	179074	1902	N-myristoyltransferase 1	gene	biological_process-&-1&-GO:0001701-&&-in utero embryonic development-%%-GO:1900740-&&-positive regulation of protein insertion into mitochondrial membrane involved in apoptotic signaling pathway-%%-GO:0018008-&&-N-terminal peptidyl-glycine N-myristoylation-%%-GO:0022400-&&-regulation of rhodopsin mediated signaling pathway-%%-GO:0006499-&&-N-terminal protein myristoylation|cellular_component-&-1&…	G:9606:NMT1				NMT1	Homo sapiens (Human)-&&-9606	Gene Symbol-&-1&-NMT1	0.475948	0.405052	0.171809	59	4	0.00875031	FALSE	9.95122	NMT1	NMT1	154.897	10.2397	0	58	0	0.755197	FALSE	0	NMT1	198274	Infinity	0.042598
703	taxon:9606	2.36166	1752.42	9.278e-05	179068	1902	nitric oxide synthase 2	gene	biological_process-&-1&-GO:0032310-&&-prostaglandin secretion-%%-GO:0001912-&&-positive regulation of leukocyte mediated cytotoxicity-%%-GO:0050796-&&-regulation of insulin secretion-%%-GO:0007263-&&-nitric oxide mediated signal transduction-%%-GO:0045454-&&-cell redox homeostasis-%%-GO:0006801-&&-superoxide metabolic process-%%-GO:0031284-&&-positive regulation of guanylate cyclase activity-%%-G…	G:9606:NOS2	NOS2	TRUE	KEGG-&-1&-hsa04020-&&-Calcium signaling pathway-%%-hsa00330-&&-Arginine and proline metabolism-%%-hsa00220-&&-Arginine biosynthesis-%%-hsa05133-&&-Pertussis-%%-hsa04371-&&-Apelin signaling pathway-%%-hsa04926-&&-Relaxin signaling pathway-%%-hsa05132-&&-Salmonella infection-%%-hsa04066-&&-HIF-1 signaling pathway-%%-hsa05146-&&-Amoebiasis-%%-hsa05152-&&-Tuberculosis-%%-hsa04146-&&-Peroxisome-%%-hsa…	NOS2	Homo sapiens (Human)-&&-9606	Gene Symbol-&-1&-NOS2	0.504315	0.423431	0.102475	59	4	0.0250924	FALSE	20.72	NOS2	NOS2	139.546	25.7683	0	153	0	0.773057	TRUE	1	NOS2	1910440	Infinity	0.0326331
4800	taxon:9606	2.67464	156.278	9.311e-05	168859	1902	ras homolog family member U	gene	biological_process-&-1&-GO:0000082-&&-G1/S transition of mitotic cell cycle-%%-GO:0030036-&&-actin cytoskeleton organization-%%-GO:0016601-&&-Rac protein signal transduction-%%-GO:1903955-&&-positive regulation of protein targeting to mitochondrion-%%-GO:0007010-&&-cytoskeleton organization-%%-GO:0008360-&&-regulation of cell shape-%%-GO:0051056-&&-regulation of small GTPase mediated signal trans…	G:9606:RHOU				RHOU	Homo sapiens (Human)-&&-9606	Gene Symbol-&-1&-RHOU	0.409549	0.373883	0.0222105	59	5	0.00291005	FALSE	3.54545	RHOU	RHOU	66.5484	3.71429	0	62	0	0.720894	FALSE	0	RHOU	230218	Infinity	0.0299654
704	taxon:9606	2.37606	1085.33	9.347e-05	179071	1902	NOP2 nucleolar protein	gene	biological_process-&-1&-GO:0006357-&&-regulation of transcription from RNA polymerase II promoter-%%-GO:0070475-&&-rRNA base methylation-%%-GO:0008284-&&-positive regulation of cell proliferation-%%-GO:0000470-&&-maturation of LSU-rRNA|cellular_component-&-1&-GO:0005730-&&-nucleolus-%%-GO:0005654-&&-nucleoplasm|molecular_function-&-1&-GO:0003723-&&-RNA binding-%%-GO:0005515-&&-protein binding-%%-…	G:9606:NOP2				NOP2	Homo sapiens (Human)-&&-9606	Gene Symbol-&-1&-NOP2	0.49787	0.420864	0.287305	60	5	0.0287942	FALSE	32.11	NOP2	NOP2	211.766	37.252	0	111	0	0.770656	FALSE	0	NOP2	334768	Infinity	0.0500037
705	taxon:9606	2.2859	1383.39	9.368e-05	179070	1902	non-POU domain containing, octamer-binding	gene	biological_process-&-1&-GO:0006355-&&-regulation of transcription, DNA-templated-%%-GO:0006310-&&-DNA recombination-%%-GO:0045892-&&-negative regulation of transcription, DNA-templated-%%-GO:0006281-&&-DNA repair-%%-GO:0006351-&&-transcription, DNA-templated-%%-GO:0042752-&&-regulation of circadian rhythm-%%-GO:0000398-&&-mRNA splicing, via spliceosome-%%-GO:0008380-&&-RNA splicing-%%-GO:0006397-…	G:9606:NONO				NONO	Homo sapiens (Human)-&&-9606	Gene Symbol-&-1&-NONO	0.508705	0.437465	0.131807	60	4	0.0281666	FALSE	22.2925	NONO	NONO	208.376	25.1144	0	134	0	0.785683	TRUE	1	NONO	872364	Infinity	0.0431494
707	taxon:9606	2.34322	266.253	9.371e-05	179067	1902	nitric oxide synthase 3	gene	biological_process-&-1&-GO:0001974-&&-blood vessel remodeling-%%-GO:0050880-&&-regulation of blood vessel size-%%-GO:0007263-&&-nitric oxide mediated signal transduction-%%-GO:0045454-&&-cell redox homeostasis-%%-GO:0051926-&&-negative regulation of calcium ion transport-%%-GO:0002028-&&-regulation of sodium ion transport-%%-GO:0014740-&&-negative regulation of muscle hyperplasia-%%-GO:0031284-&&…	G:9606:NOS3	|NOS3	TRUE	KEGG-&-1&-hsa04020-&&-Calcium signaling pathway-%%-hsa04931-&&-Insulin resistance-%%-hsa00330-&&-Arginine and proline metabolism-%%-hsa00220-&&-Arginine biosynthesis-%%-hsa04371-&&-Apelin signaling pathway-%%-hsa04022-&&-cGMP-PKG signaling pathway-%%-hsa04071-&&-Sphingolipid signaling pathway-%%-hsa04066-&&-HIF-1 signaling pathway-%%-hsa04926-&&-Relaxin signaling pathway-%%-hsa04933-&&-AGE-RAGE s…	NOS3	Homo sapiens (Human)-&&-9606	Gene Symbol-&-1&-NOS3	0.457548	0.426763	0.0831586	60	4	0.00496896	FALSE	6.48387	NOS3	NOS3	151.537	6.7	0	55	0	0.776129	FALSE	1	NOS3	324794	Infinity	0.0336095
4806	taxon:9606	2.46291	337.93	9.376e-05	168828	1902	RNA binding motif protein 25	gene	biological_process-&-1&-GO:0042981-&&-regulation of apoptotic process-%%-GO:0000381-&&-regulation of alternative mRNA splicing, via spliceosome-%%-GO:0008380-&&-RNA splicing-%%-GO:0006397-&&-mRNA processing|cellular_component-&-1&-GO:0005737-&&-cytoplasm-%%-GO:0005681-&&-spliceosomal complex-%%-GO:0016607-&&-nuclear speck|molecular_function-&-1&-GO:0000166-&&-nucleotide binding-%%-GO:0003723-&&-R…	G:9606:RBM25			KEGG-&-1&-hsa03040-&&-Spliceosome	RBM25	Homo sapiens (Human)-&&-9606	Gene Symbol-&-1&-RBM25	0.480349	0.406023	0.246528	60	4	0.0163471	FALSE	16.661	RBM25	RBM25	245.922	17.0576	0	64	0	0.756181	FALSE	0	RBM25	150542	Infinity	0.0666413
711	taxon:9606	2.16218	3214.83	9.384e-05	179063	1902	notch 1	gene	biological_process-&-1&-GO:1901201-&&-regulation of extracellular matrix assembly-%%-GO:0003184-&&-pulmonary valve morphogenesis-%%-GO:0003192-&&-mitral valve formation-%%-GO:0035116-&&-embryonic hindlimb morphogenesis-%%-GO:0001837-&&-epithelial to mesenchymal transition-%%-GO:0006955-&&-immune response-%%-GO:0014807-&&-regulation of somitogenesis-%%-GO:0042246-&&-tissue regeneration-%%-GO:00456…	G:9606:NOTCH1			KEGG-&-1&-hsa05165-&&-Human papillomavirus infection-%%-hsa04658-&&-Th1 and Th2 cell differentiation-%%-hsa04919-&&-Thyroid hormone signaling pathway-%%-hsa04330-&&-Notch signaling pathway-%%-hsa01522-&&-Endocrine resistance-%%-hsa05206-&&-MicroRNAs in cancer-%%-hsa05020-&&-Prion diseases-%%-hsa05200-&&-Pathways in cancer-%%-hsa05224-&&-Breast cancer	NOTCH1	Homo sapiens (Human)-&&-9606	Gene Symbol-&-1&-NOTCH1	0.508982	0.462497	0.0535358	60	4	0.0181827	FALSE	13.0427	NOTCH1	NOTCH1	127.452	17.4584	0	169	0	0.806304	TRUE	1	NOTCH1	1778824	Infinity	0.0225567
719	taxon:9606	1.98416	21097.9	9.398e-05	179048	1902	nucleophosmin	gene	biological_process-&-1&-GO:0043066-&&-negative regulation of apoptotic process-%%-GO:0045727-&&-positive regulation of translation-%%-GO:0008284-&&-positive regulation of cell proliferation-%%-GO:0045893-&&-positive regulation of transcription, DNA-templated-%%-GO:0051092-&&-positive regulation of NF-kappaB transcription factor activity-%%-GO:0008285-&&-negative regulation of cell proliferation-%…	G:9606:NPM1				NPM1	Homo sapiens (Human)-&&-9606	Gene Symbol-&-1&-NPM1	0.555886	0.503992	0.095389	60	4	0.0911716	FALSE	60.582	NPM1	NPM1	154.699	166.609	0	509	0	0.835974	TRUE	1	NPM1	10718878	Infinity	0.0236326
723	taxon:9606	2.46939	351.015	9.403e-05	162651	1902	RPTOR independent companion of MTOR complex 2	gene	biological_process-&-1&-GO:2000114-&&-regulation of establishment of cell polarity-%%-GO:0032008-&&-positive regulation of TOR signaling-%%-GO:0050731-&&-positive regulation of peptidyl-tyrosine phosphorylation-%%-GO:0031295-&&-T cell costimulation-%%-GO:0030838-&&-positive regulation of actin filament polymerization-%%-GO:0051897-&&-positive regulation of protein kinase B signaling-%%-GO:0032956…	G:9606:RICTOR			KEGG-&-1&-hsa04150-&&-mTOR signaling pathway	RICTOR	Homo sapiens (Human)-&&-9606	Gene Symbol-&-1&-RICTOR	0.478628	0.404958	0.125496	60	5	0.0102972	FALSE	8.85417	RICTOR	RICTOR	161.844	9.16055	0	64	0	0.755101	FALSE	0	RICTOR	277110	Infinity	0.0444217
728	taxon:9606	2.22094	2523.68	9.409e-05	179020	1902	Y-box binding protein 1	gene	biological_process-&-1&-GO:0006366-&&-transcription from RNA polymerase II promoter-%%-GO:0001701-&&-in utero embryonic development-%%-GO:0051154-&&-negative regulation of striated muscle cell differentiation-%%-GO:0000122-&&-negative regulation of transcription from RNA polymerase II promoter-%%-GO:0070934-&&-CRD-mediated mRNA stabilization-%%-GO:0006355-&&-regulation of transcription, DNA-templ…	G:9606:YBX1				YBX1	Homo sapiens (Human)-&&-9606	Gene Symbol-&-1&-YBX1	0.516575	0.450259	0.152184	60	4	0.0381311	FALSE	30.5103	YBX1	YBX1	207.444	38.3527	0	172	0	0.79651	TRUE	1	YBX1	1264600	Infinity	0.0395713
731	taxon:9606	2.41524	707.192	9.419e-05	179019	1902	N-ethylmaleimide sensitive factor, vesicle fusing ATPase	gene	biological_process-&-1&-GO:0001921-&&-positive regulation of receptor recycling-%%-GO:0045732-&&-positive regulation of protein catabolic process-%%-GO:0006890-&&-retrograde vesicle-mediated transport, Golgi to ER-%%-GO:0006813-&&-potassium ion transport-%%-GO:0006888-&&-ER to Golgi vesicle-mediated transport-%%-GO:0016192-&&-vesicle-mediated transport-%%-GO:0006886-&&-intracellular protein trans…	G:9606:NSF			KEGG-&-1&-hsa04962-&&-Vasopressin-regulated water reabsorption-%%-hsa04721-&&-Synaptic vesicle cycle-%%-hsa04727-&&-GABAergic synapse	NSF	Homo sapiens (Human)-&&-9606	Gene Symbol-&-1&-NSF	0.480349	0.414038	0.0696347	60	4	0.00851801	FALSE	7.78571	NSF	NSF	158.616	8.13881	0	74	0	0.764127	FALSE	1	NSF	499996	Infinity	0.0396797
734	taxon:9606	1.85439	174788	9.424e-05	179011	1902	neurotrophic receptor tyrosine kinase 1	gene	biological_process-&-1&-GO:0007611-&&-learning or memory-%%-GO:0048013-&&-ephrin receptor signaling pathway-%%-GO:0048011-&&-neurotrophin TRK receptor signaling pathway-%%-GO:0048485-&&-sympathetic nervous system development-%%-GO:0038083-&&-peptidyl-tyrosine autophosphorylation-%%-GO:0021553-&&-olfactory nerve development-%%-GO:0009314-&&-response to radiation-%%-GO:1990090-&&-cellular response …	G:9606:NTRK1	NTRK1	TRUE	KEGG-&-1&-hsa04750-&&-Inflammatory mediator regulation of TRP channels-%%-hsa04014-&&-Ras signaling pathway-%%-hsa05216-&&-Thyroid cancer-%%-hsa04722-&&-Neurotrophin signaling pathway-%%-hsa04210-&&-Apoptosis-%%-hsa04010-&&-MAPK signaling pathway-%%-hsa05230-&&-Central carbon metabolism in cancer-%%-hsa04151-&&-PI3K-Akt signaling pathway-%%-hsa05202-&&-Transcriptional misregulation in cancer-%%-h…	NTRK1	Homo sapiens (Human)-&&-9606	Gene Symbol-&-1&-NTRK1	0.64085	0.539262	0.0220741	60	4	0.127296	FALSE	48.9392	NTRK1	NTRK1	81.8096	418.728	0	1566	0	0.857602	FALSE	1	NTRK1	76912948	Infinity	0.0128199
4832	taxon:9606	2.34942	207.875	9.44e-05	168748	1902	kinesin light chain 2	gene	biological_process-&-1&-GO:0007018-&&-microtubule-based movement-%%-GO:0019886-&&-antigen processing and presentation of exogenous peptide antigen via MHC class II-%%-GO:0006890-&&-retrograde vesicle-mediated transport, Golgi to ER|cellular_component-&-1&-GO:0005829-&&-cytosol-%%-GO:0005871-&&-kinesin complex-%%-GO:0016938-&&-kinesin I complex-%%-GO:0043234-&&-protein complex-%%-GO:0016020-&&-mem…	G:9606:KLC2			KEGG-&-1&-hsa05132-&&-Salmonella infection	KLC2	Homo sapiens (Human)-&&-9606	Gene Symbol-&-1&-KLC2	0.458333	0.425638	0.102597	60	4	0.00485295	FALSE	7.76923	KLC2	KLC2	151.607	8.08	0	57	0	0.775097	FALSE	1	KLC2	303756	Infinity	0.033885
739	taxon:9606	2.3304	1007.57	9.462e-05	179000	1902	nuclear mitotic apparatus protein 1	gene	biological_process-&-1&-GO:0006997-&&-nucleus organization-%%-GO:0000132-&&-establishment of mitotic spindle orientation-%%-GO:0051301-&&-cell division-%%-GO:0051321-&&-meiotic cell cycle-%%-GO:0060487-&&-lung epithelial cell differentiation-%%-GO:0007067-&&-mitotic nuclear division|cellular_component-&-1&-GO:0000139-&&-Golgi membrane-%%-GO:0005694-&&-chromosome-%%-GO:0005938-&&-cell cortex-%%-GO…	G:9606:NUMA1				NUMA1	Homo sapiens (Human)-&&-9606	Gene Symbol-&-1&-NUMA1	0.499733	0.42911	0.134456	60	5	0.0186624	FALSE	13	NUMA1	NUMA1	229.954	13.9179	0	87	0	0.778266	FALSE	0	NUMA1	426848	Infinity	0.0503377
742	taxon:9606	2.52528	318.075	9.466e-05	178998	1902	nucleoporin 98	gene	biological_process-&-1&-GO:0051292-&&-nuclear pore complex assembly-%%-GO:0006260-&&-DNA replication-%%-GO:0006409-&&-tRNA export from nucleus-%%-GO:0031047-&&-gene silencing by RNA-%%-GO:0010827-&&-regulation of glucose transport-%%-GO:0000973-&&-posttranscriptional tethering of RNA polymerase II gene DNA at nuclear periphery-%%-GO:0006999-&&-nuclear pore organization-%%-GO:0007077-&&-mitotic nu…	G:9606:NUP98			KEGG-&-1&-hsa03013-&&-RNA transport-%%-hsa05164-&&-Influenza A	NUP98	Homo sapiens (Human)-&&-9606	Gene Symbol-&-1&-NUP98	0.469024	0.395996	0.156023	60	5	0.00812891	FALSE	9.825	NUP98	NUP98	165.415	10.1506	0	54	0	0.745787	FALSE	1	NUP98	150228	Infinity	0.0507546
4852	taxon:9606	2.5162	320.775	9.472e-05	168686	1902	PTEN induced putative kinase 1	gene	biological_process-&-1&-GO:0001934-&&-positive regulation of protein phosphorylation-%%-GO:0002082-&&-regulation of oxidative phosphorylation-%%-GO:0010821-&&-regulation of mitochondrion organization-%%-GO:0051443-&&-positive regulation of ubiquitin-protein transferase activity-%%-GO:0007005-&&-mitochondrion organization-%%-GO:0035556-&&-intracellular signal transduction-%%-GO:0043524-&&-negative…	G:9606:PINK1			KEGG-&-1&-hsa04137-&&-Mitophagy - animal-%%-hsa05012-&&-Parkinson disease	PINK1	Homo sapiens (Human)-&&-9606	Gene Symbol-&-1&-PINK1	0.467968	0.397424	0.131818	60	5	0.0081985	FALSE	10.3556	PINK1	PINK1	161.304	10.7664	0	57	0	0.747299	FALSE	1	PINK1	169094	Infinity	0.0485839
4854	taxon:9606	2.53046	108.031	9.528e-05	168683	1902	ACD, shelterin complex subunit and telomerase recruitment factor	gene	biological_process-&-1&-GO:0035282-&&-segmentation-%%-GO:0060381-&&-positive regulation of single-stranded telomeric DNA binding-%%-GO:0016233-&&-telomere capping-%%-GO:0070200-&&-establishment of protein localization to telomere-%%-GO:0007004-&&-telomere maintenance via telomerase-%%-GO:0030326-&&-embryonic limb morphogenesis-%%-GO:0032212-&&-positive regulation of telomere maintenance via telom…	G:9606:ACD				ACD	Homo sapiens (Human)-&&-9606	Gene Symbol-&-1&-ACD	0.455542	0.395185	0.12862	60	4	0.00618519	FALSE	8.09375	ACD	ACD	129.182	8.37395	0	55	0	0.744923	FALSE	0	ACD	166448	Infinity	0.0400315
758	taxon:9606	2.41121	472.027	9.58e-05	178969	1902	phosphatidylinositol-4,5-bisphosphate 3-kinase catalytic subunit alpha	gene	biological_process-&-1&-GO:0071333-&&-cellular response to glucose stimulus-%%-GO:0038096-&&-Fc-gamma receptor signaling pathway involved in phagocytosis-%%-GO:0050900-&&-leukocyte migration-%%-GO:0044029-&&-hypomethylation of CpG island-%%-GO:0036092-&&-phosphatidylinositol-3-phosphate biosynthetic process-%%-GO:0043276-&&-anoikis-%%-GO:0006661-&&-phosphatidylinositol biosynthetic process-%%-GO:…	G:9606:PIK3CA	PIK3CA	TRUE	KEGG-&-1&-hsa05169-&&-Epstein-Barr virus infection-%%-hsa04919-&&-Thyroid hormone signaling pathway-%%-hsa05165-&&-Human papillomavirus infection-%%-hsa04722-&&-Neurotrophin signaling pathway-%%-hsa04012-&&-ErbB signaling pathway-%%-hsa04062-&&-Chemokine signaling pathway-%%-hsa05226-&&-Gastric cancer-%%-hsa04725-&&-Cholinergic synapse-%%-hsa05223-&&-Non-small cell lung cancer-%%-hsa04810-&&-Regu…	PIK3CA	Homo sapiens (Human)-&&-9606	Gene Symbol-&-1&-PIK3CA	0.477772	0.41473	0.0670886	60	5	0.00687621	FALSE	8.18182	PIK3CA	PIK3CA	122.35	8.54144	0	80	0	0.764799	FALSE	0	PIK3CA	983236	Infinity	0.0305209
4858	taxon:9606	2.25868	423.037	9.592e-05	168671	1902	transmembrane protein 135	gene	biological_process-&-1&-GO:0009409-&&-response to cold-%%-GO:0032094-&&-response to food-%%-GO:0090140-&&-regulation of mitochondrial fission-%%-GO:0007031-&&-peroxisome organization|cellular_component-&-1&-GO:0005777-&&-peroxisome-%%-GO:0016021-&&-integral component of membrane-%%-GO:0005811-&&-lipid particle-%%-GO:0005778-&&-peroxisomal membrane-%%-GO:0031966-&&-mitochondrial membrane	G:9606:TMEM135				TMEM135	Homo sapiens (Human)-&&-9606	Gene Symbol-&-1&-TMEM135	0.488251	0.442737	0.137881	60	4	0.00981791	FALSE	8.02174	TMEM135	TMEM135	244.981	8.40796	0	53	0	0.79022	FALSE	0	TMEM135	274534	Infinity	0.0479811
762	taxon:9606	2.19703	5251.65	9.605e-05	178964	1902	phosphoinositide-3-kinase regulatory subunit 1	gene	biological_process-&-1&-GO:0008625-&&-extrinsic apoptotic signaling pathway via death domain receptors-%%-GO:0030335-&&-positive regulation of cell migration-%%-GO:1900103-&&-positive regulation of endoplasmic reticulum unfolded protein response-%%-GO:0014065-&&-phosphatidylinositol 3-kinase signaling-%%-GO:0034976-&&-response to endoplasmic reticulum stress-%%-GO:0006661-&&-phosphatidylinositol …	G:9606:PIK3R1	PIK3R1	TRUE	KEGG-&-1&-hsa05169-&&-Epstein-Barr virus infection-%%-hsa04919-&&-Thyroid hormone signaling pathway-%%-hsa05165-&&-Human papillomavirus infection-%%-hsa04722-&&-Neurotrophin signaling pathway-%%-hsa04012-&&-ErbB signaling pathway-%%-hsa04062-&&-Chemokine signaling pathway-%%-hsa05226-&&-Gastric cancer-%%-hsa04725-&&-Cholinergic synapse-%%-hsa05223-&&-Non-small cell lung cancer-%%-hsa04810-&&-Regu…	PIK3R1	Homo sapiens (Human)-&&-9606	Gene Symbol-&-1&-PIK3R1	0.511208	0.455159	0.0532167	60	5	0.0177025	FALSE	22.4179	PIK3R1	PIK3R1	87.0403	41.4231	0	299	0	0.800494	TRUE	1	PIK3R1	8187906	Infinity	0.0165185
4862	taxon:9606	2.45009	441.014	9.606e-05	168660	1902	WNK lysine deficient protein kinase 1	gene	biological_process-&-1&-GO:0035556-&&-intracellular signal transduction-%%-GO:0002028-&&-regulation of sodium ion transport-%%-GO:0023016-&&-signal transduction by trans-phosphorylation-%%-GO:0046777-&&-protein autophosphorylation-%%-GO:0032147-&&-activation of protein kinase activity-%%-GO:0090188-&&-negative regulation of pancreatic juice secretion-%%-GO:0010923-&&-negative regulation of phosph…	G:9606:WNK1				WNK1	Homo sapiens (Human)-&&-9606	Gene Symbol-&-1&-WNK1	0.475222	0.408148	0.109995	60	4	0.00760536	FALSE	9.84091	WNK1	WNK1	152.871	10.1905	0	63	0	0.758318	FALSE	1	WNK1	236916	Infinity	0.0405128
766	taxon:9606	2.13942	7602.98	9.618e-05	178960	1902	peptidylprolyl cis/trans isomerase, NIMA-interacting 1	gene	biological_process-&-1&-GO:0050808-&&-synapse organization-%%-GO:0051443-&&-positive regulation of ubiquitin-protein transferase activity-%%-GO:0050821-&&-protein stabilization-%%-GO:0000413-&&-protein peptidyl-prolyl isomerization-%%-GO:0007088-&&-regulation of mitotic nuclear division-%%-GO:0043524-&&-negative regulation of neuron apoptotic process-%%-GO:1901796-&&-regulation of signal transduc…	G:9606:PIN1			KEGG-&-1&-hsa04622-&&-RIG-I-like receptor signaling pathway	PIN1	Homo sapiens (Human)-&&-9606	Gene Symbol-&-1&-PIN1	0.517862	0.467416	0.0535057	60	4	0.0229481	FALSE	13.7933	PIN1	PIN1	129.349	22.4044	0	209	0	0.810096	TRUE	0	PIN1	2716886	Infinity	0.0224251
767	taxon:9606	2.1616	1753.31	9.659e-05	178963	1902	phosphoinositide-3-kinase regulatory subunit 2	gene	biological_process-&-1&-GO:0043551-&&-regulation of phosphatidylinositol 3-kinase activity-%%-GO:0038096-&&-Fc-gamma receptor signaling pathway involved in phagocytosis-%%-GO:0050900-&&-leukocyte migration-%%-GO:0010506-&&-regulation of autophagy-%%-GO:0036092-&&-phosphatidylinositol-3-phosphate biosynthetic process-%%-GO:0014065-&&-phosphatidylinositol 3-kinase signaling-%%-GO:0034976-&&-respons…	G:9606:PIK3R2			KEGG-&-1&-hsa05169-&&-Epstein-Barr virus infection-%%-hsa04919-&&-Thyroid hormone signaling pathway-%%-hsa05165-&&-Human papillomavirus infection-%%-hsa04722-&&-Neurotrophin signaling pathway-%%-hsa04012-&&-ErbB signaling pathway-%%-hsa04062-&&-Chemokine signaling pathway-%%-hsa05226-&&-Gastric cancer-%%-hsa04725-&&-Cholinergic synapse-%%-hsa05223-&&-Non-small cell lung cancer-%%-hsa04810-&&-Regu…	PIK3R2	Homo sapiens (Human)-&&-9606	Gene Symbol-&-1&-PIK3R2	0.500669	0.46262	0.143018	60	4	0.0153894	FALSE	17.9405	PIK3R2	PIK3R2	180.25	22.3603	0	112	0	0.8064	FALSE	0	PIK3R2	1177360	Infinity	0.0315603
777	taxon:9606	2.10356	2586.5	9.67e-05	178946	1902	pyruvate kinase, muscle	gene	biological_process-&-1&-GO:0012501-&&-programmed cell death-%%-GO:0061621-&&-canonical glycolysis-%%-GO:0032869-&&-cellular response to insulin stimulus-%%-GO:0043312-&&-neutrophil degranulation|cellular_component-&-1&-GO:0034774-&&-secretory granule lumen-%%-GO:1904813-&&-ficolin-1-rich granule lumen-%%-GO:0070062-&&-extracellular exosome-%%-GO:0043209-&&-myelin sheath-%%-GO:0031012-&&-extracell…	G:9606:PKM			KEGG-&-1&-hsa00010-&&-Glycolysis / Gluconeogenesis-%%-hsa01100-&&-Metabolic pathways-%%-hsa01200-&&-Carbon metabolism-%%-hsa00620-&&-Pyruvate metabolism-%%-hsa05203-&&-Viral carcinogenesis-%%-hsa05165-&&-Human papillomavirus infection-%%-hsa00230-&&-Purine metabolism-%%-hsa04930-&&-Type II diabetes mellitus-%%-hsa05230-&&-Central carbon metabolism in cancer-%%-hsa01230-&&-Biosynthesis of amino ac…	PKM	Homo sapiens (Human)-&&-9606	Gene Symbol-&-1&-PKM	0.513454	0.475385	0.123357	60	4	0.0310132	FALSE	24.754	PKM	PKM	208.316	31.852	0	159	0	0.816074	TRUE	1	PKM	1811198	Infinity	0.0343303
783	taxon:9606	2.70992	78.9236	9.675e-05	178933	1902	plasminogen activator, urokinase receptor	gene	biological_process-&-1&-GO:2001243-&&-negative regulation of intrinsic apoptotic signaling pathway-%%-GO:0043388-&&-positive regulation of DNA binding-%%-GO:0007165-&&-signal transduction-%%-GO:0001934-&&-positive regulation of protein phosphorylation-%%-GO:0030162-&&-regulation of proteolysis-%%-GO:0006935-&&-chemotaxis-%%-GO:0038195-&&-urokinase plasminogen activator signaling pathway-%%-GO:200…	G:9606:PLAUR			KEGG-&-1&-hsa05205-&&-Proteoglycans in cancer-%%-hsa04610-&&-Complement and coagulation cascades	PLAUR	Homo sapiens (Human)-&&-9606	Gene Symbol-&-1&-PLAUR	0.399061	0.369014	0.0236735	60	4	0.00209825	FALSE	3.89474	PLAUR	PLAUR	64.14	4.11111	0	51	0	0.715013	FALSE	1	PLAUR	205398	Infinity	0.032296
790	taxon:9606	2.31543	1923.79	9.679e-05	178927	1902	phospholipase C gamma 1	gene	biological_process-&-1&-GO:0038096-&&-Fc-gamma receptor signaling pathway involved in phagocytosis-%%-GO:0043536-&&-positive regulation of blood vessel endothelial cell migration-%%-GO:0050900-&&-leukocyte migration-%%-GO:0000186-&&-activation of MAPKK activity-%%-GO:0051281-&&-positive regulation of release of sequestered calcium ion into cytosol-%%-GO:0050852-&&-T cell receptor signaling pathwa…	G:9606:PLCG1			KEGG-&-1&-hsa04664-&&-Fc epsilon RI signaling pathway-%%-hsa05225-&&-Hepatocellular carcinoma-%%-hsa04660-&&-T cell receptor signaling pathway-%%-hsa05110-&&-Vibrio cholerae infection-%%-hsa04919-&&-Thyroid hormone signaling pathway-%%-hsa04722-&&-Neurotrophin signaling pathway-%%-hsa04012-&&-ErbB signaling pathway-%%-hsa05223-&&-Non-small cell lung cancer-%%-hsa04933-&&-AGE-RAGE signaling pathwa…	PLCG1	Homo sapiens (Human)-&&-9606	Gene Symbol-&-1&-PLCG1	0.493795	0.431886	0.0730196	60	4	0.0118028	FALSE	16.3977	PLCG1	PLCG1	90.4588	22.9536	0	194	0	0.780762	TRUE	0	PLCG1	2143660	Infinity	0.0198481
791	taxon:9606	2.5427	120.672	9.688e-05	178926	1902	phospholipase C gamma 2	gene	biological_process-&-1&-GO:0002092-&&-positive regulation of receptor internalization-%%-GO:0038095-&&-Fc-epsilon receptor signaling pathway-%%-GO:0043069-&&-negative regulation of programmed cell death-%%-GO:0032481-&&-positive regulation of type I interferon production-%%-GO:0038096-&&-Fc-gamma receptor signaling pathway involved in phagocytosis-%%-GO:0030168-&&-platelet activation-%%-GO:005120…	G:9606:PLCG2			KEGG-&-1&-hsa04664-&&-Fc epsilon RI signaling pathway-%%-hsa05225-&&-Hepatocellular carcinoma-%%-hsa05169-&&-Epstein-Barr virus infection-%%-hsa05110-&&-Vibrio cholerae infection-%%-hsa04919-&&-Thyroid hormone signaling pathway-%%-hsa04722-&&-Neurotrophin signaling pathway-%%-hsa04012-&&-ErbB signaling pathway-%%-hsa04662-&&-B cell receptor signaling pathway-%%-hsa05223-&&-Non-small cell lung can…	PLCG2	Homo sapiens (Human)-&&-9606	Gene Symbol-&-1&-PLCG2	0.446407	0.393282	0.230303	60	5	0.00486406	FALSE	14.9688	PLCG2	PLCG2	138	15.4516	0	56	0	0.742883	FALSE	1	PLCG2	161430	Infinity	0.04401
4887	taxon:9606	2.64439	296.295	9.69e-05	168587	1902	DET1 and DDB1 associated 1	gene	biological_process-&-1&-GO:0032434-&&-regulation of proteasomal ubiquitin-dependent protein catabolic process|molecular_function-&-1&-GO:0005515-&&-protein binding	G:9606:DDA1				DDA1	Homo sapiens (Human)-&&-9606	Gene Symbol-&-1&-DDA1	0.437325	0.378159	0.110169	60	4	0.00622786	FALSE	6.94595	DDA1	DDA1	102.983	7.14583	0	60	0	0.725935	FALSE	0	DDA1	108044	Infinity	0.041877
792	taxon:9606	2.316	1169.55	9.706e-05	178923	1902	plectin	gene	biological_process-&-1&-GO:0031581-&&-hemidesmosome assembly|cellular_component-&-1&-GO:0016528-&&-sarcoplasm-%%-GO:0045111-&&-intermediate filament cytoskeleton-%%-GO:0005903-&&-brush border-%%-GO:0070062-&&-extracellular exosome-%%-GO:0005829-&&-cytosol-%%-GO:0031012-&&-extracellular matrix-%%-GO:0042383-&&-sarcolemma-%%-GO:0043034-&&-costamere-%%-GO:0030056-&&-hemidesmosome-%%-GO:0005886-&&-pl…	G:9606:PLEC	PLEC	TRUE		PLEC	Homo sapiens (Human)-&&-9606	Gene Symbol-&-1&-PLEC	0.501072	0.431779	0.125545	60	4	0.0196748	FALSE	14.8272	PLEC	PLEC	204.564	16.0523	0	101	0	0.780666	FALSE	0	PLEC	604260	Infinity	0.0439933
793	taxon:9606	2.59585	62.2249	9.714e-05	178922	1902	plasminogen	gene	biological_process-&-1&-GO:0007596-&&-blood coagulation-%%-GO:0008285-&&-negative regulation of cell proliferation-%%-GO:0051919-&&-positive regulation of fibrinolysis-%%-GO:0051918-&&-negative regulation of fibrinolysis-%%-GO:0006508-&&-proteolysis-%%-GO:0048771-&&-tissue remodeling-%%-GO:0002576-&&-platelet degranulation-%%-GO:0044267-&&-cellular protein metabolic process-%%-GO:0022617-&&-extra…	G:9606:PLG	PLG	TRUE	KEGG-&-1&-hsa04080-&&-Neuroactive ligand-receptor interaction-%%-hsa05164-&&-Influenza A-%%-hsa04610-&&-Complement and coagulation cascades-%%-hsa05150-&&-Staphylococcus aureus infection	PLG	Homo sapiens (Human)-&&-9606	Gene Symbol-&-1&-PLG	0.445344	0.38523	0.0525253	60	4	0.00510524	FALSE	6.31818	PLG	PLG	104.218	6.61905	0	56	0	0.734025	FALSE	1	PLG	429754	Infinity	0.0376943
794	taxon:9606	2.11911	4448.77	9.721e-05	178916	1902	polo like kinase 1	gene	biological_process-&-1&-GO:0032436-&&-positive regulation of proteasomal ubiquitin-dependent protein catabolic process-%%-GO:1902749-&&-regulation of cell cycle G2/M phase transition-%%-GO:0010800-&&-positive regulation of peptidyl-threonine phosphorylation-%%-GO:0051297-&&-centrosome organization-%%-GO:0007346-&&-regulation of mitotic cell cycle-%%-GO:0045736-&&-negative regulation of cyclin-dep…	G:9606:PLK1	|PLK1	TRUE	KEGG-&-1&-hsa04914-&&-Progesterone-mediated oocyte maturation-%%-hsa04110-&&-Cell cycle-%%-hsa04068-&&-FoxO signaling pathway-%%-hsa04114-&&-Oocyte meiosis	PLK1	Homo sapiens (Human)-&&-9606	Gene Symbol-&-1&-PLK1	0.514443	0.471896	0.0470544	60	4	0.0207892	FALSE	17.0238	PLK1	PLK1	119.19	25.2681	0	232	0	0.813481	TRUE	1	PLK1	3744886	Infinity	0.0202557
4890	taxon:9606	2.37649	479.292	9.74e-05	168578	1902	AHNAK nucleoprotein	gene	biological_process-&-1&-GO:1901385-&&-regulation of voltage-gated calcium channel activity-%%-GO:0051259-&&-protein oligomerization-%%-GO:0043484-&&-regulation of RNA splicing|cellular_component-&-1&-GO:0005765-&&-lysosomal membrane-%%-GO:0044291-&&-cell-cell contact zone-%%-GO:0005886-&&-plasma membrane-%%-GO:0042383-&&-sarcolemma-%%-GO:0070062-&&-extracellular exosome-%%-GO:0045121-&&-membrane …	G:9606:AHNAK				AHNAK	Homo sapiens (Human)-&&-9606	Gene Symbol-&-1&-AHNAK	0.493664	0.420788	0.206731	60	4	0.0157168	FALSE	16.6	AHNAK	AHNAK	244.031	17.2353	0	66	0	0.770584	FALSE	1	AHNAK	197364	Infinity	0.0571562
799	taxon:9606	2.40919	439.743	9.743e-05	162526	1902	histone cluster 1 H2B family member a	gene	biological_process-&-1&-GO:0031639-&&-plasminogen activation-%%-GO:0051099-&&-positive regulation of binding-%%-GO:0006337-&&-nucleosome disassembly-%%-GO:0006334-&&-nucleosome assembly-%%-GO:0006954-&&-inflammatory response-%%-GO:0016567-&&-protein ubiquitination-%%-GO:0071674-&&-mononuclear cell migration-%%-GO:0035093-&&-spermatogenesis, exchange of chromosomal proteins|cellular_component-&-1&…	G:9606:HIST1H2BA			KEGG-&-1&-hsa05034-&&-Alcoholism-%%-hsa05203-&&-Viral carcinogenesis-%%-hsa05322-&&-Systemic lupus erythematosus	HIST1H2BA	Homo sapiens (Human)-&&-9606	Gene Symbol-&-1&-HIST1H2BA	0.458109	0.415077	0.116058	60	4	0.00876578	FALSE	8.05882	HIST1H2BA	HIST1H2BA	131.315	8.40593	0	73	0	0.765135	FALSE	0	HIST1H2BA	338488	Infinity	0.0324053
801	taxon:9606	2.32248	660.957	9.746e-05	178905	1902	phospholipid scramblase 1	gene	biological_process-&-1&-GO:0010628-&&-positive regulation of gene expression-%%-GO:0006915-&&-apoptotic process-%%-GO:0035456-&&-response to interferon-beta-%%-GO:0006659-&&-phosphatidylserine biosynthetic process-%%-GO:0006953-&&-acute-phase response-%%-GO:0033003-&&-regulation of mast cell activation-%%-GO:0051607-&&-defense response to virus-%%-GO:0060368-&&-regulation of Fc receptor mediated …	G:9606:PLSCR1				PLSCR1	Homo sapiens (Human)-&&-9606	Gene Symbol-&-1&-PLSCR1	0.460251	0.430574	0.0619629	61	4	0.00490197	FALSE	5.21622	PLSCR1	PLSCR1	131.328	5.64701	0	67	0	0.779586	FALSE	0	PLSCR1	486026	Infinity	0.0282929
4901	taxon:9606	2.35561	689.626	9.746e-05	168539	1902	WD repeat domain 77	gene	biological_process-&-1&-GO:0008284-&&-positive regulation of cell proliferation-%%-GO:0060528-&&-secretory columnal luminar epithelial cell differentiation involved in prostate glandular acinus development-%%-GO:0000387-&&-spliceosomal snRNP assembly-%%-GO:0006357-&&-regulation of transcription from RNA polymerase II promoter-%%-GO:0035246-&&-peptidyl-arginine N-methylation-%%-GO:0060770-&&-negat…	G:9606:WDR77				WDR77	Homo sapiens (Human)-&&-9606	Gene Symbol-&-1&-WDR77	0.496548	0.424519	0.141216	61	5	0.0188666	FALSE	16.7	WDR77	WDR77	212.438	17.752	0	90	0	0.774065	FALSE	1	WDR77	470772	Infinity	0.0483338
807	taxon:9606	2.20985	5244.2	9.86e-05	178894	1902	promyelocytic leukemia	gene	biological_process-&-1&-GO:0030155-&&-regulation of cell adhesion-%%-GO:0045892-&&-negative regulation of transcription, DNA-templated-%%-GO:0001932-&&-regulation of protein phosphorylation-%%-GO:0097191-&&-extrinsic apoptotic signaling pathway-%%-GO:0032206-&&-positive regulation of telomere maintenance-%%-GO:1902187-&&-negative regulation of viral release from host cell-%%-GO:0010332-&&-respons…	G:9606:PML			KEGG-&-1&-hsa05168-&&-Herpes simplex infection-%%-hsa04144-&&-Endocytosis-%%-hsa05164-&&-Influenza A-%%-hsa05221-&&-Acute myeloid leukemia-%%-hsa05202-&&-Transcriptional misregulation in cancer-%%-hsa05200-&&-Pathways in cancer-%%-hsa04120-&&-Ubiquitin mediated proteolysis	PML	Homo sapiens (Human)-&&-9606	Gene Symbol-&-1&-PML	0.518149	0.452519	0.0816971	61	5	0.0249745	FALSE	21.9156	PML	PML	140.142	36.0498	0	212	0	0.798358	TRUE	1	PML	2496472	Infinity	0.0265353
811	taxon:9606	2.51044	393.021	9.87e-05	178881	1902	PMS1 homolog 2, mismatch repair system component	gene	biological_process-&-1&-GO:0042493-&&-response to drug-%%-GO:0016446-&&-somatic hypermutation of immunoglobulin genes-%%-GO:0006298-&&-mismatch repair-%%-GO:0090305-&&-nucleic acid phosphodiester bond hydrolysis|cellular_component-&-1&-GO:0005886-&&-plasma membrane-%%-GO:0005829-&&-cytosol-%%-GO:0005654-&&-nucleoplasm-%%-GO:0032389-&&-MutLalpha complex-%%-GO:0015630-&&-microtubule cytoskeleton-%%…	G:9606:PMS2	PMS2	TRUE	KEGG-&-1&-hsa03460-&&-Fanconi anemia pathway-%%-hsa03430-&&-Mismatch repair	PMS2	Homo sapiens (Human)-&&-9606	Gene Symbol-&-1&-PMS2	0.467383	0.398336	0.082496	61	4	0.00743022	FALSE	5.71429	PMS2	PMS2	141.935	5.87987	0	62	0	0.74826	FALSE	0	PMS2	194680	Infinity	0.0422438
814	taxon:9606	2.50166	117.04	9.878e-05	178882	1902	exosome component 10	gene	biological_process-&-1&-GO:0071044-&&-histone mRNA catabolic process-%%-GO:0071048-&&-nuclear retention of unspliced pre-mRNA at the site of transcription-%%-GO:0071028-&&-nuclear mRNA surveillance-%%-GO:0071035-&&-nuclear polyadenylation-dependent rRNA catabolic process-%%-GO:0009048-&&-dosage compensation by inactivation of X chromosome-%%-GO:0071034-&&-CUT catabolic process-%%-GO:0090503-&&-RN…	G:9606:EXOSC10			KEGG-&-1&-hsa03018-&&-RNA degradation	EXOSC10	Homo sapiens (Human)-&&-9606	Gene Symbol-&-1&-EXOSC10	0.471033	0.399735	0.194862	61	5	0.0113646	FALSE	13.4474	EXOSC10	EXOSC10	209.737	13.8232	0	58	0	0.749724	FALSE	1	EXOSC10	171852	Infinity	0.061013
817	taxon:9606	2.47732	353.163	9.897e-05	178875	1902	pinin, desmosome associated protein	gene	biological_process-&-1&-GO:0007155-&&-cell adhesion-%%-GO:0006355-&&-regulation of transcription, DNA-templated-%%-GO:0000398-&&-mRNA splicing, via spliceosome-%%-GO:0006351-&&-transcription, DNA-templated|cellular_component-&-1&-GO:0005911-&&-cell-cell junction-%%-GO:0030057-&&-desmosome-%%-GO:0005886-&&-plasma membrane-%%-GO:0016607-&&-nuclear speck-%%-GO:0071013-&&-catalytic step 2 spliceosome…	G:9606:PNN			KEGG-&-1&-hsa03013-&&-RNA transport-%%-hsa03015-&&-mRNA surveillance pathway	PNN	Homo sapiens (Human)-&&-9606	Gene Symbol-&-1&-PNN	0.47486	0.403663	0.227866	61	4	0.0109318	FALSE	15.2	PNN	PNN	215.547	15.7381	0	54	0	0.753781	FALSE	1	PNN	157494	Infinity	0.0598523
820	taxon:9606	2.39061	346.584	9.964e-05	178868	1902	DNA polymerase delta 1, catalytic subunit	gene	biological_process-&-1&-GO:0000731-&&-DNA synthesis involved in DNA repair-%%-GO:0006266-&&-DNA ligation-%%-GO:0006296-&&-nucleotide-excision repair, DNA incision, 5'-to lesion-%%-GO:0006260-&&-DNA replication-%%-GO:0000723-&&-telomere maintenance-%%-GO:0055089-&&-fatty acid homeostasis-%%-GO:0006297-&&-nucleotide-excision repair, DNA gap filling-%%-GO:0006298-&&-mismatch repair-%%-GO:0034644-&&-…	G:9606:POLD1			KEGG-&-1&-hsa03030-&&-DNA replication-%%-hsa03440-&&-Homologous recombination-%%-hsa03420-&&-Nucleotide excision repair-%%-hsa03430-&&-Mismatch repair-%%-hsa03410-&&-Base excision repair	POLD1	Homo sapiens (Human)-&&-9606	Gene Symbol-&-1&-POLD1	0.482581	0.418303	0.122151	61	4	0.010887	FALSE	8.82927	POLD1	POLD1	228.441	9.05882	0	59	0	0.768232	FALSE	0	POLD1	315908	Infinity	0.0545824
825	taxon:9606	2.35172	773.183	0.00010039	178861	1902	RNA polymerase II subunit B	gene	biological_process-&-1&-GO:0006367-&&-transcription initiation from RNA polymerase II promoter-%%-GO:0042795-&&-snRNA transcription from RNA polymerase II promoter-%%-GO:0006366-&&-transcription from RNA polymerase II promoter-%%-GO:0006368-&&-transcription elongation from RNA polymerase II promoter-%%-GO:0031047-&&-gene silencing by RNA-%%-GO:0006283-&&-transcription-coupled nucleotide-excision …	G:9606:POLR2B			KEGG-&-1&-hsa03020-&&-RNA polymerase-%%-hsa05016-&&-Huntington disease	POLR2B	Homo sapiens (Human)-&&-9606	Gene Symbol-&-1&-POLR2B	0.493664	0.42522	0.152661	61	5	0.0128205	FALSE	11.3833	POLR2B	POLR2B	183.176	12.7804	0	85	0	0.774713	FALSE	0	POLR2B	468632	Infinity	0.0413958
4921	taxon:9606	2.5924	272.239	0.00010051	168480	1902	salvador family WW domain containing protein 1	gene	biological_process-&-1&-GO:0006915-&&-apoptotic process-%%-GO:0050680-&&-negative regulation of epithelial cell proliferation-%%-GO:0035329-&&-hippo signaling-%%-GO:0045600-&&-positive regulation of fat cell differentiation-%%-GO:0051091-&&-positive regulation of sequence-specific DNA binding transcription factor activity-%%-GO:0060575-&&-intestinal epithelial cell differentiation-%%-GO:0043065-&…	G:9606:SAV1			KEGG-&-1&-hsa04392-&&-Hippo signaling pathway - multiple species-%%-hsa04390-&&-Hippo signaling pathway	SAV1	Homo sapiens (Human)-&&-9606	Gene Symbol-&-1&-SAV1	0.451473	0.385744	0.114286	61	5	0.00499278	FALSE	7.6	SAV1	SAV1	120.96	7.84061	0	51	0	0.734601	FALSE	1	SAV1	103594	Infinity	0.0431786
826	taxon:9606	2.42762	934.033	0.00010057	178860	1902	RNA polymerase II subunit C	gene	biological_process-&-1&-GO:0006367-&&-transcription initiation from RNA polymerase II promoter-%%-GO:0042795-&&-snRNA transcription from RNA polymerase II promoter-%%-GO:0006366-&&-transcription from RNA polymerase II promoter-%%-GO:0010467-&&-gene expression-%%-GO:0006368-&&-transcription elongation from RNA polymerase II promoter-%%-GO:0031047-&&-gene silencing by RNA-%%-GO:0006283-&&-transcrip…	G:9606:POLR2C			KEGG-&-1&-hsa03020-&&-RNA polymerase-%%-hsa05016-&&-Huntington disease	POLR2C	Homo sapiens (Human)-&&-9606	Gene Symbol-&-1&-POLR2C	0.484959	0.411925	0.149654	61	5	0.0104922	FALSE	12.1525	POLR2C	POLR2C	143.707	13.8451	0	83	0	0.762063	FALSE	1	POLR2C	394266	Infinity	0.0367727
829	taxon:9606	2.23088	4311.64	0.00010073	178862	1902	RNA polymerase II subunit A	gene	biological_process-&-1&-GO:0006367-&&-transcription initiation from RNA polymerase II promoter-%%-GO:0042795-&&-snRNA transcription from RNA polymerase II promoter-%%-GO:0006366-&&-transcription from RNA polymerase II promoter-%%-GO:0033120-&&-positive regulation of RNA splicing-%%-GO:0006368-&&-transcription elongation from RNA polymerase II promoter-%%-GO:0031047-&&-gene silencing by RNA-%%-GO:…	G:9606:POLR2A			KEGG-&-1&-hsa05168-&&-Herpes simplex infection-%%-hsa03020-&&-RNA polymerase-%%-hsa05016-&&-Huntington disease	POLR2A	Homo sapiens (Human)-&&-9606	Gene Symbol-&-1&-POLR2A	0.516432	0.448254	0.0878113	61	4	0.0291247	FALSE	23.0137	POLR2A	POLR2A	142.472	37.3152	0	219	0	0.794853	TRUE	1	POLR2A	2350118	Infinity	0.0277833
831	taxon:9606	2.51995	646.447	0.00010077	178856	1902	RNA polymerase II subunit G	gene	biological_process-&-1&-GO:0006367-&&-transcription initiation from RNA polymerase II promoter-%%-GO:0042795-&&-snRNA transcription from RNA polymerase II promoter-%%-GO:0000291-&&-nuclear-transcribed mRNA catabolic process, exonucleolytic-%%-GO:0006366-&&-transcription from RNA polymerase II promoter-%%-GO:0006915-&&-apoptotic process-%%-GO:0045948-&&-positive regulation of translational initiat…	G:9606:POLR2G			KEGG-&-1&-hsa03020-&&-RNA polymerase-%%-hsa05016-&&-Huntington disease	POLR2G	Homo sapiens (Human)-&&-9606	Gene Symbol-&-1&-POLR2G	0.461842	0.396834	0.183099	61	4	0.00553208	FALSE	12.2093	POLR2G	POLR2G	112.746	12.8403	0	72	0	0.746675	FALSE	1	POLR2G	337992	Infinity	0.0343101
834	taxon:9606	2.36094	602.173	0.00010088	178858	1902	RNA polymerase II subunit E	gene	biological_process-&-1&-GO:0006362-&&-transcription elongation from RNA polymerase I promoter-%%-GO:0032481-&&-positive regulation of type I interferon production-%%-GO:0042795-&&-snRNA transcription from RNA polymerase II promoter-%%-GO:0006366-&&-transcription from RNA polymerase II promoter-%%-GO:0006368-&&-transcription elongation from RNA polymerase II promoter-%%-GO:0031047-&&-gene silencin…	G:9606:POLR2E			KEGG-&-1&-hsa04623-&&-Cytosolic DNA-sensing pathway-%%-hsa03020-&&-RNA polymerase-%%-hsa05016-&&-Huntington disease	POLR2E	Homo sapiens (Human)-&&-9606	Gene Symbol-&-1&-POLR2E	0.491717	0.42356	0.180436	61	5	0.0138814	FALSE	15.569	POLR2E	POLR2E	186.488	16.9777	0	85	0	0.773177	FALSE	1	POLR2E	442644	Infinity	0.0427572
837	taxon:9606	2.57742	305.293	0.00010123	178855	1902	RNA polymerase II subunit H	gene	biological_process-&-1&-GO:0006367-&&-transcription initiation from RNA polymerase II promoter-%%-GO:0006362-&&-transcription elongation from RNA polymerase I promoter-%%-GO:0032481-&&-positive regulation of type I interferon production-%%-GO:0042795-&&-snRNA transcription from RNA polymerase II promoter-%%-GO:0006366-&&-transcription from RNA polymerase II promoter-%%-GO:0045815-&&-positive regu…	G:9606:POLR2H			KEGG-&-1&-hsa04623-&&-Cytosolic DNA-sensing pathway-%%-hsa03020-&&-RNA polymerase-%%-hsa05016-&&-Huntington disease	POLR2H	Homo sapiens (Human)-&&-9606	Gene Symbol-&-1&-POLR2H	0.454767	0.387985	0.217959	61	4	0.00516429	FALSE	9.52941	POLR2H	POLR2H	130.4	9.87529	0	51	0	0.737097	FALSE	1	POLR2H	125958	Infinity	0.0446829
840	taxon:9606	2.31557	806.564	0.00010125	162465	1902	heterogeneous nuclear ribonucleoprotein A3	gene	biological_process-&-1&-GO:0051028-&&-mRNA transport-%%-GO:0010467-&&-gene expression-%%-GO:0000398-&&-mRNA splicing, via spliceosome|cellular_component-&-1&-GO:0005737-&&-cytoplasm-%%-GO:0043005-&&-neuron projection-%%-GO:1990124-&&-messenger ribonucleoprotein complex-%%-GO:0030529-&&-intracellular ribonucleoprotein complex-%%-GO:0005654-&&-nucleoplasm-%%-GO:0035770-&&-ribonucleoprotein granule-…	G:9606:HNRNPA3			KEGG-&-1&-hsa03040-&&-Spliceosome	HNRNPA3	Homo sapiens (Human)-&&-9606	Gene Symbol-&-1&-HNRNPA3	0.505542	0.431859	0.257627	61	4	0.0308839	FALSE	29.3434	HNRNPA3	HNRNPA3	255.981	31.0943	0	107	0	0.780738	FALSE	0	HNRNPA3	383356	Infinity	0.0550497
4939	taxon:9606	2.33674	1620.75	0.00010153	168384	1902	MMS19 homolog, cytosolic iron-sulfur assembly component	gene	biological_process-&-1&-GO:0006289-&&-nucleotide-excision repair-%%-GO:0006351-&&-transcription, DNA-templated-%%-GO:0009725-&&-response to hormone-%%-GO:0000160-&&-phosphorelay signal transduction system-%%-GO:0006259-&&-DNA metabolic process-%%-GO:0007059-&&-chromosome segregation-%%-GO:0045893-&&-positive regulation of transcription, DNA-templated-%%-GO:0006974-&&-cellular response to DNA dama…	G:9606:MMS19				MMS19	Homo sapiens (Human)-&&-9606	Gene Symbol-&-1&-MMS19	0.497076	0.427946	0.0448276	61	4	0.011334	FALSE	8.0411	MMS19	MMS19	107.8	9.61751	0	145	0	0.77721	TRUE	0	MMS19	1076942	Infinity	0.024148
848	taxon:9606	2.36108	215.82	0.00010153	178842	1902	POU class 2 homeobox 1	gene	biological_process-&-1&-GO:0042795-&&-snRNA transcription from RNA polymerase II promoter-%%-GO:0045892-&&-negative regulation of transcription, DNA-templated|cellular_component-&-1&-GO:0005634-&&-nucleus-%%-GO:0005783-&&-endoplasmic reticulum-%%-GO:0005654-&&-nucleoplasm-%%-GO:0043231-&&-intracellular membrane-bounded organelle|molecular_function-&-1&-GO:0003700-&&-transcription factor activity,…	G:9606:POU2F1				POU2F1	Homo sapiens (Human)-&&-9606	Gene Symbol-&-1&-POU2F1	0.464366	0.423534	0.141026	61	4	0.0065286	FALSE	10.9444	POU2F1	POU2F1	179.75	11.2769	0	53	0	0.773153	FALSE	1	POU2F1	273906	Infinity	0.0408441
850	taxon:9606	2.35878	2138.38	0.00010154	178833	1902	POU class 5 homeobox 1	gene	biological_process-&-1&-GO:0001714-&&-endodermal cell fate specification-%%-GO:0060965-&&-negative regulation of gene silencing by miRNA-%%-GO:0006366-&&-transcription from RNA polymerase II promoter-%%-GO:0000122-&&-negative regulation of transcription from RNA polymerase II promoter-%%-GO:0006355-&&-regulation of transcription, DNA-templated-%%-GO:0035019-&&-somatic stem cell population mainten…	G:9606:POU5F1			KEGG-&-1&-hsa04550-&&-Signaling pathways regulating pluripotency of stem cells	POU5F1	Homo sapiens (Human)-&&-9606	Gene Symbol-&-1&-POU5F1	0.505542	0.423948	0.0480453	61	4	0.0195899	FALSE	14.1371	POU5F1	POU5F1	90.9112	19.74	0	215	0	0.773537	TRUE	1	POU5F1	1719584	Infinity	0.0213507
4947	taxon:9606	2.52758	344.82	0.00010208	168356	1902	ring finger and WD repeat domain 2	gene	biological_process-&-1&-GO:0032436-&&-positive regulation of proteasomal ubiquitin-dependent protein catabolic process-%%-GO:0016567-&&-protein ubiquitination-%%-GO:0010212-&&-response to ionizing radiation|cellular_component-&-1&-GO:0000139-&&-Golgi membrane-%%-GO:0005829-&&-cytosol-%%-GO:0005654-&&-nucleoplasm-%%-GO:0016607-&&-nuclear speck|molecular_function-&-1&-GO:0061630-&&-ubiquitin protei…	G:9606:RFWD2			KEGG-&-1&-hsa04115-&&-p53 signaling pathway-%%-hsa04120-&&-Ubiquitin mediated proteolysis	RFWD2	Homo sapiens (Human)-&&-9606	Gene Symbol-&-1&-RFWD2	0.467617	0.395635	0.173893	61	5	0.0103416	FALSE	14.4694	RFWD2	RFWD2	154.864	15.1088	0	67	0	0.745403	FALSE	1	RFWD2	213964	Infinity	0.0477827
857	taxon:9606	2.15757	1521.91	0.00010223	178827	1902	peroxisome proliferator activated receptor gamma	gene	biological_process-&-1&-GO:0071306-&&-cellular response to vitamin E-%%-GO:0002674-&&-negative regulation of acute inflammatory response-%%-GO:0071300-&&-cellular response to retinoic acid-%%-GO:0007507-&&-heart development-%%-GO:0008217-&&-regulation of blood pressure-%%-GO:0031000-&&-response to caffeine-%%-GO:0010742-&&-macrophage derived foam cell differentiation-%%-GO:0031100-&&-animal organ…	G:9606:PPARG			KEGG-&-1&-hsa04152-&&-AMPK signaling pathway-%%-hsa05216-&&-Thyroid cancer-%%-hsa04211-&&-Longevity regulating pathway-%%-hsa03320-&&-PPAR signaling pathway-%%-hsa04380-&&-Osteoclast differentiation-%%-hsa04714-&&-Thermogenesis-%%-hsa05202-&&-Transcriptional misregulation in cancer-%%-hsa05016-&&-Huntington disease-%%-hsa05200-&&-Pathways in cancer	PPARG	Homo sapiens (Human)-&&-9606	Gene Symbol-&-1&-PPARG	0.504043	0.463485	0.106468	61	4	0.0152711	FALSE	17.9032	PPARG	PPARG	159.217	21.5632	0	130	0	0.807072	TRUE	1	PPARG	1211088	Infinity	0.027836
858	taxon:9606	2.439	631.167	0.00010227	178826	1902	mediator complex subunit 1	gene	biological_process-&-1&-GO:2000273-&&-positive regulation of receptor activity-%%-GO:0035116-&&-embryonic hindlimb morphogenesis-%%-GO:0045893-&&-positive regulation of transcription, DNA-templated-%%-GO:2001141-&&-regulation of RNA biosynthetic process-%%-GO:0031100-&&-animal organ regeneration-%%-GO:0007595-&&-lactation-%%-GO:0006590-&&-thyroid hormone generation-%%-GO:0071383-&&-cellular respo…	G:9606:MED1			KEGG-&-1&-hsa04919-&&-Thyroid hormone signaling pathway-%%-hsa01522-&&-Endocrine resistance	MED1	Homo sapiens (Human)-&&-9606	Gene Symbol-&-1&-MED1	0.483079	0.410004	0.22149	61	4	0.00893802	FALSE	18.4333	MED1	MED1	132.868	21.5851	0	92	0	0.760166	FALSE	1	MED1	420416	Infinity	0.0347219
860	taxon:9606	2.19142	605.474	0.00010234	178820	1902	peptidylprolyl isomerase A	gene	biological_process-&-1&-GO:0006457-&&-protein folding-%%-GO:0019076-&&-viral release from host cell-%%-GO:0000413-&&-protein peptidyl-prolyl isomerization-%%-GO:0050900-&&-leukocyte migration-%%-GO:0045069-&&-regulation of viral genome replication-%%-GO:0034389-&&-lipid particle organization-%%-GO:0019058-&&-viral life cycle-%%-GO:0050714-&&-positive regulation of protein secretion-%%-GO:0030260-…	G:9606:PPIA			KEGG-&-1&-hsa04217-&&-Necroptosis	PPIA	Homo sapiens (Human)-&&-9606	Gene Symbol-&-1&-PPIA	0.499733	0.456326	0.136252	61	4	0.0185365	FALSE	15.803	PPIA	PPIA	241.547	16.5033	0	87	0	0.801431	FALSE	1	PPIA	675544	Infinity	0.0436672
863	taxon:9606	2.36915	1235.15	0.00010359	178819	1902	peptidylprolyl isomerase B	gene	biological_process-&-1&-GO:0060348-&&-bone development-%%-GO:0040018-&&-positive regulation of multicellular organism growth-%%-GO:0050821-&&-protein stabilization-%%-GO:0000413-&&-protein peptidyl-prolyl isomerization-%%-GO:0044794-&&-positive regulation by host of viral process-%%-GO:1901873-&&-regulation of post-translational protein modification-%%-GO:0061077-&&-chaperone-mediated protein fol…	G:9606:PPIB				PPIB	Homo sapiens (Human)-&&-9606	Gene Symbol-&-1&-PPIB	0.494578	0.422093	0.107843	61	4	0.0145992	FALSE	10.087	PPIB	PPIB	192.118	11.3657	0	85	0	0.771809	FALSE	0	PPIB	837482	Infinity	0.0446621
868	taxon:9606	2.45168	493.194	0.00010362	178807	1902	protein phosphatase, Mg2+/Mn2+ dependent 1B	gene	biological_process-&-1&-GO:0006499-&&-N-terminal protein myristoylation-%%-GO:0035970-&&-peptidyl-threonine dephosphorylation-%%-GO:0006470-&&-protein dephosphorylation-%%-GO:0043124-&&-negative regulation of I-kappaB kinase/NF-kappaB signaling-%%-GO:0032688-&&-negative regulation of interferon-beta production-%%-GO:0042347-&&-negative regulation of NF-kappaB import into nucleus-%%-GO:0050687-&&-…	G:9606:PPM1B			KEGG-&-1&-hsa04010-&&-MAPK signaling pathway	PPM1B	Homo sapiens (Human)-&&-9606	Gene Symbol-&-1&-PPM1B	0.479733	0.407884	0.0895522	61	4	0.0127911	FALSE	7.18519	PPM1B	PPM1B	196.985	7.43256	0	67	0	0.758054	FALSE	0	PPM1B	274772	Infinity	0.0524635
869	taxon:9606	2.42935	749.736	0.00010362	178806	1902	protein phosphatase, Mg2+/Mn2+ dependent 1G	gene	biological_process-&-1&-GO:0035970-&&-peptidyl-threonine dephosphorylation-%%-GO:0007050-&&-cell cycle arrest-%%-GO:0006470-&&-protein dephosphorylation|cellular_component-&-1&-GO:0005737-&&-cytoplasm-%%-GO:0005634-&&-nucleus-%%-GO:0005654-&&-nucleoplasm-%%-GO:0016020-&&-membrane|molecular_function-&-1&-GO:0046872-&&-metal ion binding-%%-GO:0005515-&&-protein binding-%%-GO:0004722-&&-protein seri…	G:9606:PPM1G				PPM1G	Homo sapiens (Human)-&&-9606	Gene Symbol-&-1&-PPM1G	0.490943	0.411632	0.100982	61	5	0.014561	FALSE	10.8507	PPM1G	PPM1G	161.903	11.5805	0	93	0	0.761774	FALSE	0	PPM1G	445210	Infinity	0.0417405
871	taxon:9606	2.54746	338.439	0.00010403	178800	1902	protein phosphatase 3 catalytic subunit alpha	gene	biological_process-&-1&-GO:0000082-&&-G1/S transition of mitotic cell cycle-%%-GO:0071333-&&-cellular response to glucose stimulus-%%-GO:0035690-&&-cellular response to drug-%%-GO:0051592-&&-response to calcium ion-%%-GO:0016311-&&-dephosphorylation-%%-GO:0006816-&&-calcium ion transport-%%-GO:0035562-&&-negative regulation of chromatin binding-%%-GO:0001975-&&-response to amphetamine-%%-GO:19032…	G:9606:PPP3CA			KEGG-&-1&-hsa04660-&&-T cell receptor signaling pathway-%%-hsa04724-&&-Glutamatergic synapse-%%-hsa04010-&&-MAPK signaling pathway-%%-hsa04022-&&-cGMP-PKG signaling pathway-%%-hsa04662-&&-B cell receptor signaling pathway-%%-hsa05167-&&-Kaposi sarcoma-associated herpesvirus infection-%%-hsa05014-&&-Amyotrophic lateral sclerosis (ALS)-%%-hsa05152-&&-Tuberculosis-%%-hsa04380-&&-Osteoclast different…	PPP3CA	Homo sapiens (Human)-&&-9606	Gene Symbol-&-1&-PPP3CA	0.450711	0.392548	0.0642857	61	4	0.0049116	FALSE	5.88571	PPP3CA	PPP3CA	112.054	6.06328	0	57	0	0.74209	FALSE	1	PPP3CA	199424	Infinity	0.0361525
877	taxon:9606	2.48552	161.895	0.0001042	178799	1902	protein phosphatase 4 catalytic subunit	gene	biological_process-&-1&-GO:0038061-&&-NIK/NF-kappaB signaling-%%-GO:0006470-&&-protein dephosphorylation-%%-GO:0010569-&&-regulation of double-strand break repair via homologous recombination|cellular_component-&-1&-GO:0005634-&&-nucleus-%%-GO:0005886-&&-plasma membrane-%%-GO:0030289-&&-protein phosphatase 4 complex-%%-GO:0005829-&&-cytosol-%%-GO:0005654-&&-nucleoplasm-%%-GO:0005815-&&-microtubul…	G:9606:PPP4C			KEGG-&-1&-hsa04922-&&-Glucagon signaling pathway	PPP4C	Homo sapiens (Human)-&&-9606	Gene Symbol-&-1&-PPP4C	0.473058	0.402329	0.154802	61	4	0.00924598	FALSE	10.2564	PPP4C	PPP4C	169.35	10.5331	0	60	0	0.752413	FALSE	0	PPP4C	158812	Infinity	0.0477891
4975	taxon:9606	2.49878	286.302	0.00010446	168260	1902	leucine rich repeat kinase 1	gene	biological_process-&-1&-GO:0036035-&&-osteoclast development-%%-GO:0050731-&&-positive regulation of peptidyl-tyrosine phosphorylation-%%-GO:0045453-&&-bone resorption-%%-GO:0006468-&&-protein phosphorylation-%%-GO:0090263-&&-positive regulation of canonical Wnt signaling pathway-%%-GO:1902533-&&-positive regulation of intracellular signal transduction-%%-GO:0035556-&&-intracellular signal transd…	G:9606:LRRK1				LRRK1	Homo sapiens (Human)-&&-9606	Gene Symbol-&-1&-LRRK1	0.453663	0.400196	0.078869	61	4	0.00532018	FALSE	8.45714	LRRK1	LRRK1	116.312	8.82353	0	65	0	0.750204	FALSE	1	LRRK1	256042	Infinity	0.0340135
882	taxon:9606	2.20423	378.139	0.00010449	178794	1902	protein phosphatase 5 catalytic subunit	gene	biological_process-&-1&-GO:0051291-&&-protein heterooligomerization-%%-GO:0001933-&&-negative regulation of protein phosphorylation-%%-GO:0071276-&&-cellular response to cadmium ion-%%-GO:0000165-&&-MAPK cascade-%%-GO:0070301-&&-cellular response to hydrogen peroxide-%%-GO:0010288-&&-response to lead ion-%%-GO:0043123-&&-positive regulation of I-kappaB kinase/NF-kappaB signaling-%%-GO:0043278-&&-…	G:9606:PPP5C			KEGG-&-1&-hsa04010-&&-MAPK signaling pathway	PPP5C	Homo sapiens (Human)-&&-9606	Gene Symbol-&-1&-PPP5C	0.488633	0.453672	0.122457	61	4	0.0102858	FALSE	12.8542	PPP5C	PPP5C	203.847	13.3748	0	73	0	0.799294	FALSE	1	PPP5C	529880	Infinity	0.0373904
4980	taxon:9606	2.26617	938.563	0.00010457	168255	1902	importin 4	gene	biological_process-&-1&-GO:0015031-&&-protein transport-%%-GO:0000060-&&-protein import into nucleus, translocation-%%-GO:0006335-&&-DNA replication-dependent nucleosome assembly-%%-GO:0006607-&&-NLS-bearing protein import into nucleus-%%-GO:0006610-&&-ribosomal protein import into nucleus-%%-GO:0006336-&&-DNA replication-independent nucleosome assembly|cellular_component-&-1&-GO:0034399-&&-nucle…	G:9606:IPO4				IPO4	Homo sapiens (Human)-&&-9606	Gene Symbol-&-1&-IPO4	0.488633	0.441274	0.144809	61	4	0.0145457	FALSE	9.21818	IPO4	IPO4	272.672	9.59123	0	61	0	0.788972	FALSE	0	IPO4	379020	Infinity	0.0541166
4982	taxon:9606	2.45139	352.252	0.00010466	168249	1902	transducin beta like 1 X-linked receptor 1	gene	biological_process-&-1&-GO:0044255-&&-cellular lipid metabolic process-%%-GO:0002021-&&-response to dietary excess-%%-GO:0060070-&&-canonical Wnt signaling pathway-%%-GO:0060613-&&-fat pad development-%%-GO:0045893-&&-positive regulation of transcription, DNA-templated-%%-GO:0050872-&&-white fat cell differentiation-%%-GO:0035264-&&-multicellular organism growth-%%-GO:0016575-&&-histone deacetyla…	G:9606:TBL1XR1	TBL1XR1	TRUE	KEGG-&-1&-hsa04310-&&-Wnt signaling pathway	TBL1XR1	Homo sapiens (Human)-&&-9606	Gene Symbol-&-1&-TBL1XR1	0.480349	0.407932	0.178846	62	5	0.0128532	FALSE	12.625	TBL1XR1	TBL1XR1	204.123	13.128	0	65	0	0.758102	FALSE	0	TBL1XR1	191162	Infinity	0.0541113
892	taxon:9606	2.3245	1329.13	0.00010506	178773	1902	protein kinase AMP-activated catalytic subunit alpha 1	gene	biological_process-&-1&-GO:0051291-&&-protein heterooligomerization-%%-GO:0031000-&&-response to caffeine-%%-GO:0010508-&&-positive regulation of autophagy-%%-GO:0035404-&&-histone-serine phosphorylation-%%-GO:0009631-&&-cold acclimation-%%-GO:0001666-&&-response to hypoxia-%%-GO:0019395-&&-fatty acid oxidation-%%-GO:1901796-&&-regulation of signal transduction by p53 class mediator-%%-GO:0061762…	G:9606:PRKAA1			KEGG-&-1&-hsa04213-&&-Longevity regulating pathway - multiple species-%%-hsa04931-&&-Insulin resistance-%%-hsa04371-&&-Apelin signaling pathway-%%-hsa04920-&&-Adipocytokine signaling pathway-%%-hsa04150-&&-mTOR signaling pathway-%%-hsa05410-&&-Hypertrophic cardiomyopathy (HCM)-%%-hsa04068-&&-FoxO signaling pathway-%%-hsa05418-&&-Fluid shear stress and atherosclerosis-%%-hsa04910-&&-Insulin signal…	PRKAA1	Homo sapiens (Human)-&&-9606	Gene Symbol-&-1&-PRKAA1	0.497076	0.4302	0.0731897	62	4	0.0108937	FALSE	8.58462	PRKAA1	PRKAA1	144.304	9.86944	0	102	0	0.77925	FALSE	0	PRKAA1	762666	Infinity	0.0314255
893	taxon:9606	2.53867	768.622	0.00010521	178772	1902	protein kinase AMP-activated catalytic subunit alpha 2	gene	biological_process-&-1&-GO:0035404-&&-histone-serine phosphorylation-%%-GO:0010508-&&-positive regulation of autophagy-%%-GO:0032007-&&-negative regulation of TOR signaling-%%-GO:0014850-&&-response to muscle activity-%%-GO:0016236-&&-macroautophagy-%%-GO:1901796-&&-regulation of signal transduction by p53 class mediator-%%-GO:0016241-&&-regulation of macroautophagy-%%-GO:0006853-&&-carnitine shu…	G:9606:PRKAA2			KEGG-&-1&-hsa04213-&&-Longevity regulating pathway - multiple species-%%-hsa04931-&&-Insulin resistance-%%-hsa04371-&&-Apelin signaling pathway-%%-hsa04150-&&-mTOR signaling pathway-%%-hsa04920-&&-Adipocytokine signaling pathway-%%-hsa05410-&&-Hypertrophic cardiomyopathy (HCM)-%%-hsa04068-&&-FoxO signaling pathway-%%-hsa05418-&&-Fluid shear stress and atherosclerosis-%%-hsa04910-&&-Insulin signal…	PRKAA2	Homo sapiens (Human)-&&-9606	Gene Symbol-&-1&-PRKAA2	0.453223	0.393907	0.0571429	62	5	0.00448605	FALSE	4.31707	PRKAA2	PRKAA2	98.2394	4.56851	0	71	0	0.743555	FALSE	0	PRKAA2	317498	Infinity	0.0311613
4991	taxon:9606	2.40141	892.092	0.0001055	168218	1902	SMAD specific E3 ubiquitin protein ligase 2	gene	biological_process-&-1&-GO:0016579-&&-protein deubiquitination-%%-GO:0090263-&&-positive regulation of canonical Wnt signaling pathway-%%-GO:0000209-&&-protein polyubiquitination-%%-GO:0000122-&&-negative regulation of transcription from RNA polymerase II promoter-%%-GO:0030509-&&-BMP signaling pathway-%%-GO:1901165-&&-positive regulation of trophoblast cell migration-%%-GO:0017015-&&-regulation …	G:9606:SMURF2			KEGG-&-1&-hsa04144-&&-Endocytosis-%%-hsa04350-&&-TGF-beta signaling pathway-%%-hsa04340-&&-Hedgehog signaling pathway-%%-hsa04120-&&-Ubiquitin mediated proteolysis	SMURF2	Homo sapiens (Human)-&&-9606	Gene Symbol-&-1&-SMURF2	0.482083	0.416422	0.0641205	62	4	0.00956158	FALSE	11.3788	SMURF2	SMURF2	105.719	12.42	0	115	0	0.766431	FALSE	1	SMURF2	677704	Infinity	0.0261012
896	taxon:9606	2.22858	2762.04	0.00010567	178769	1902	protein kinase cAMP-activated catalytic subunit alpha	gene	biological_process-&-1&-GO:0071872-&&-cellular response to epinephrine stimulus-%%-GO:0001707-&&-mesoderm formation-%%-GO:0006468-&&-protein phosphorylation-%%-GO:0002027-&&-regulation of heart rate-%%-GO:0046777-&&-protein autophosphorylation-%%-GO:1901621-&&-negative regulation of smoothened signaling pathway involved in dorsal/ventral neural tube patterning-%%-GO:0055117-&&-regulation of cardi…	G:9606:PRKACA			KEGG-&-1&-hsa05110-&&-Vibrio cholerae infection-%%-hsa04919-&&-Thyroid hormone signaling pathway-%%-hsa05165-&&-Human papillomavirus infection-%%-hsa04918-&&-Thyroid hormone synthesis-%%-hsa04724-&&-Glutamatergic synapse-%%-hsa04540-&&-Gap junction-%%-hsa04010-&&-MAPK signaling pathway-%%-hsa04371-&&-Apelin signaling pathway-%%-hsa04340-&&-Hedgehog signaling pathway-%%-hsa04062-&&-Chemokine signa…	PRKACA	Homo sapiens (Human)-&&-9606	Gene Symbol-&-1&-PRKACA	0.506775	0.448717	0.0407645	62	4	0.0155453	FALSE	10.8586	PRKACA	PRKACA	105.107	14.7192	0	197	0	0.795237	TRUE	0	PRKACA	2443150	Infinity	0.020422
897	taxon:9606	2.48077	411.924	0.00010567	178768	1902	protein kinase cAMP-activated catalytic subunit beta	gene	biological_process-&-1&-GO:0051447-&&-negative regulation of meiotic cell cycle-%%-GO:0007188-&&-adenylate cyclase-modulating G-protein coupled receptor signaling pathway-%%-GO:0071377-&&-cellular response to glucagon stimulus-%%-GO:0007165-&&-signal transduction-%%-GO:0003091-&&-renal water homeostasis-%%-GO:0007596-&&-blood coagulation-%%-GO:1901621-&&-negative regulation of smoothened signalin…	G:9606:PRKACB			KEGG-&-1&-hsa05110-&&-Vibrio cholerae infection-%%-hsa04919-&&-Thyroid hormone signaling pathway-%%-hsa05165-&&-Human papillomavirus infection-%%-hsa04724-&&-Glutamatergic synapse-%%-hsa04918-&&-Thyroid hormone synthesis-%%-hsa04010-&&-MAPK signaling pathway-%%-hsa04540-&&-Gap junction-%%-hsa04371-&&-Apelin signaling pathway-%%-hsa04340-&&-Hedgehog signaling pathway-%%-hsa04062-&&-Chemokine signa…	PRKACB	Homo sapiens (Human)-&&-9606	Gene Symbol-&-1&-PRKACB	0.461159	0.4031	0.105844	62	5	0.00511511	FALSE	5.5625	PRKACB	PRKACB	134.214	5.77554	0	56	0	0.753205	FALSE	0	PRKACB	233896	Infinity	0.03767
898	taxon:9606	2.25176	2035.53	0.00010577	178771	1902	protein kinase AMP-activated non-catalytic subunit beta 1	gene	biological_process-&-1&-GO:0051291-&&-protein heterooligomerization-%%-GO:0006633-&&-fatty acid biosynthetic process-%%-GO:0045859-&&-regulation of protein kinase activity-%%-GO:0016236-&&-macroautophagy-%%-GO:0007165-&&-signal transduction-%%-GO:0007050-&&-cell cycle arrest-%%-GO:0006468-&&-protein phosphorylation-%%-GO:0010628-&&-positive regulation of gene expression-%%-GO:1901796-&&-regulatio…	G:9606:PRKAB1			KEGG-&-1&-hsa04213-&&-Longevity regulating pathway - multiple species-%%-hsa04931-&&-Insulin resistance-%%-hsa04371-&&-Apelin signaling pathway-%%-hsa04920-&&-Adipocytokine signaling pathway-%%-hsa05410-&&-Hypertrophic cardiomyopathy (HCM)-%%-hsa04068-&&-FoxO signaling pathway-%%-hsa04910-&&-Insulin signaling pathway-%%-hsa04152-&&-AMPK signaling pathway-%%-hsa04211-&&-Longevity regulating pathwa…	PRKAB1	Homo sapiens (Human)-&&-9606	Gene Symbol-&-1&-PRKAB1	0.498933	0.444096	0.0351593	62	4	0.0139509	FALSE	5.70103	PRKAB1	PRKAB1	105.604	7.63923	0	144	0	0.791373	TRUE	0	PRKAB1	906928	Infinity	0.0209007
899	taxon:9606	2.64785	885.346	0.00010588	178770	1902	protein kinase AMP-activated non-catalytic subunit beta 2	gene	biological_process-&-1&-GO:0006633-&&-fatty acid biosynthetic process-%%-GO:0045859-&&-regulation of protein kinase activity-%%-GO:0016236-&&-macroautophagy-%%-GO:0007165-&&-signal transduction-%%-GO:0007050-&&-cell cycle arrest-%%-GO:0006468-&&-protein phosphorylation-%%-GO:1901796-&&-regulation of signal transduction by p53 class mediator-%%-GO:0006853-&&-carnitine shuttle-%%-GO:0042304-&&-regu…	G:9606:PRKAB2			KEGG-&-1&-hsa04213-&&-Longevity regulating pathway - multiple species-%%-hsa04931-&&-Insulin resistance-%%-hsa04371-&&-Apelin signaling pathway-%%-hsa04920-&&-Adipocytokine signaling pathway-%%-hsa05410-&&-Hypertrophic cardiomyopathy (HCM)-%%-hsa04068-&&-FoxO signaling pathway-%%-hsa04910-&&-Insulin signaling pathway-%%-hsa04152-&&-AMPK signaling pathway-%%-hsa04211-&&-Longevity regulating pathwa…	PRKAB2	Homo sapiens (Human)-&&-9606	Gene Symbol-&-1&-PRKAB2	0.42394	0.377665	0.0520127	62	5	0.00316796	FALSE	5.69767	PRKAB2	PRKAB2	75.0299	6.60817	0	68	0	0.725359	FALSE	1	PRKAB2	232786	Infinity	0.0310584
4996	taxon:9606	2.49719	176.196	0.0001061	168202	1902	nucleolar protein 12	gene	cellular_component-&-1&-GO:0005730-&&-nucleolus|molecular_function-&-1&-GO:0003723-&&-RNA binding-%%-GO:0019843-&&-rRNA binding-%%-GO:0005515-&&-protein binding	G:9606:NOL12				NOL12	Homo sapiens (Human)-&&-9606	Gene Symbol-&-1&-NOL12	0.429392	0.40045	0.115304	62	4	0.00534058	FALSE	6.5	NOL12	NOL12	121.87	6.74074	0	54	0	0.750468	FALSE	0	NOL12	149500	Infinity	0.0351211
900	taxon:9606	2.45917	367.163	0.00010629	162380	1902	forkhead box K1	gene	biological_process-&-1&-GO:0045893-&&-positive regulation of transcription, DNA-templated-%%-GO:0045892-&&-negative regulation of transcription, DNA-templated-%%-GO:0016579-&&-protein deubiquitination-%%-GO:0007517-&&-muscle organ development-%%-GO:0006357-&&-regulation of transcription from RNA polymerase II promoter-%%-GO:0030154-&&-cell differentiation-%%-GO:0006351-&&-transcription, DNA-templ…	G:9606:FOXK1				FOXK1	Homo sapiens (Human)-&&-9606	Gene Symbol-&-1&-FOXK1	0.47765	0.406642	0.0983319	62	5	0.00655767	FALSE	7.625	FOXK1	FOXK1	131.868	7.87182	0	68	0	0.756805	FALSE	0	FOXK1	277118	Infinity	0.0353873
906	taxon:9606	2.56445	153.856	0.00010656	178760	1902	protein kinase cAMP-dependent type II regulatory subunit alpha	gene	biological_process-&-1&-GO:0034199-&&-activation of protein kinase A activity-%%-GO:0035556-&&-intracellular signal transduction-%%-GO:0071377-&&-cellular response to glucagon stimulus-%%-GO:0003091-&&-renal water homeostasis-%%-GO:0007596-&&-blood coagulation-%%-GO:2000480-&&-negative regulation of cAMP-dependent protein kinase activity|cellular_component-&-1&-GO:0005886-&&-plasma membrane-%%-GO…	G:9606:PRKAR2A			KEGG-&-1&-hsa04910-&&-Insulin signaling pathway	PRKAR2A	Homo sapiens (Human)-&&-9606	Gene Symbol-&-1&-PRKAR2A	0.448226	0.389947	0.0909804	62	5	0.00413675	FALSE	7	PRKAR2A	PRKAR2A	118.882	7.25	0	52	0	0.739258	FALSE	1	PRKAR2A	164570	Infinity	0.0395617
907	taxon:9606	2.34639	690.914	0.00010678	178763	1902	protein kinase cAMP-dependent type I regulatory subunit alpha	gene	biological_process-&-1&-GO:0034199-&&-activation of protein kinase A activity-%%-GO:0035556-&&-intracellular signal transduction-%%-GO:0001707-&&-mesoderm formation-%%-GO:0046007-&&-negative regulation of activated T cell proliferation-%%-GO:0071377-&&-cellular response to glucagon stimulus-%%-GO:0007143-&&-female meiotic division-%%-GO:0060038-&&-cardiac muscle cell proliferation-%%-GO:0003091-&…	G:9606:PRKAR1A	|PRKAR1A	TRUE	KEGG-&-1&-hsa04910-&&-Insulin signaling pathway	PRKAR1A	Homo sapiens (Human)-&&-9606	Gene Symbol-&-1&-PRKAR1A	0.493925	0.426186	0.0770852	62	5	0.0124875	FALSE	9.65517	PRKAR1A	PRKAR1A	172.707	10.2716	0	83	0	0.775601	FALSE	1	PRKAR1A	514616	Infinity	0.0386812
908	taxon:9606	2.36468	720.067	0.00010691	178757	1902	protein kinase C beta	gene	biological_process-&-1&-GO:0006915-&&-apoptotic process-%%-GO:0050853-&&-B cell receptor signaling pathway-%%-GO:0043123-&&-positive regulation of I-kappaB kinase/NF-kappaB signaling-%%-GO:0035408-&&-histone H3-T6 phosphorylation-%%-GO:0006816-&&-calcium ion transport-%%-GO:0001666-&&-response to hypoxia-%%-GO:0046627-&&-negative regulation of insulin receptor signaling pathway-%%-GO:0071322-&&-c…	G:9606:PRKCB			KEGG-&-1&-hsa04919-&&-Thyroid hormone signaling pathway-%%-hsa04724-&&-Glutamatergic synapse-%%-hsa04918-&&-Thyroid hormone synthesis-%%-hsa04540-&&-Gap junction-%%-hsa04010-&&-MAPK signaling pathway-%%-hsa05143-&&-African trypanosomiasis-%%-hsa04012-&&-ErbB signaling pathway-%%-hsa04062-&&-Chemokine signaling pathway-%%-hsa04725-&&-Cholinergic synapse-%%-hsa05223-&&-Non-small cell lung cancer-%%…	PRKCB	Homo sapiens (Human)-&&-9606	Gene Symbol-&-1&-PRKCB	0.485084	0.42289	0.0888889	62	5	0.0134481	FALSE	14.0476	PRKCB	PRKCB	157.07	15.0482	0	101	0	0.772553	FALSE	1	PRKCB	739008	Infinity	0.0364001
909	taxon:9606	2.14518	1208.32	0.00010772	178756	1902	protein kinase C delta	gene	biological_process-&-1&-GO:0032079-&&-positive regulation of endodeoxyribonuclease activity-%%-GO:0050732-&&-negative regulation of peptidyl-tyrosine phosphorylation-%%-GO:0071447-&&-cellular response to hydroperoxide-%%-GO:2001235-&&-positive regulation of apoptotic signaling pathway-%%-GO:0043312-&&-neutrophil degranulation-%%-GO:2000304-&&-positive regulation of ceramide biosynthetic process-%…	G:9606:PRKCD			KEGG-&-1&-hsa04270-&&-Vascular smooth muscle contraction-%%-hsa04931-&&-Insulin resistance-%%-hsa04722-&&-Neurotrophin signaling pathway-%%-hsa04062-&&-Chemokine signaling pathway-%%-hsa04621-&&-NOD-like receptor signaling pathway-%%-hsa04666-&&-Fc gamma R-mediated phagocytosis-%%-hsa04933-&&-AGE-RAGE signaling pathway in diabetic complications-%%-hsa04140-&&-Autophagy - animal-%%-hsa04750-&&-Inf…	PRKCD	Homo sapiens (Human)-&&-9606	Gene Symbol-&-1&-PRKCD	0.502823	0.466161	0.0823659	62	4	0.0150083	FALSE	16.253	PRKCD	PRKCD	146.378	18.3162	0	136	0	0.809136	TRUE	1	PRKCD	1546494	Infinity	0.0252368
911	taxon:9606	2.21504	3148.87	0.00010774	178758	1902	protein kinase C alpha	gene	biological_process-&-1&-GO:0043536-&&-positive regulation of blood vessel endothelial cell migration-%%-GO:0090330-&&-regulation of platelet aggregation-%%-GO:0010595-&&-positive regulation of endothelial cell migration-%%-GO:0045931-&&-positive regulation of mitotic cell cycle-%%-GO:0070555-&&-response to interleukin-1-%%-GO:0007194-&&-negative regulation of adenylate cyclase activity-%%-GO:0035…	G:9606:PRKCA			KEGG-&-1&-hsa05110-&&-Vibrio cholerae infection-%%-hsa04919-&&-Thyroid hormone signaling pathway-%%-hsa04918-&&-Thyroid hormone synthesis-%%-hsa04724-&&-Glutamatergic synapse-%%-hsa05143-&&-African trypanosomiasis-%%-hsa04540-&&-Gap junction-%%-hsa04010-&&-MAPK signaling pathway-%%-hsa04012-&&-ErbB signaling pathway-%%-hsa04725-&&-Cholinergic synapse-%%-hsa05223-&&-Non-small cell lung cancer-%%-h…	PRKCA	Homo sapiens (Human)-&&-9606	Gene Symbol-&-1&-PRKCA	0.511768	0.45146	0.0565982	62	4	0.0220795	FALSE	17.2881	PRKCA	PRKCA	129.916	23.6174	0	203	0	0.797494	TRUE	1	PRKCA	2796032	Infinity	0.0247647
914	taxon:9606	2.25911	684.635	0.0001078	178752	1902	protein kinase C iota	gene	biological_process-&-1&-GO:0035089-&&-establishment of apical/basal cell polarity-%%-GO:0018105-&&-peptidyl-serine phosphorylation-%%-GO:0045216-&&-cell-cell junction organization-%%-GO:0070555-&&-response to interleukin-1-%%-GO:0045197-&&-establishment or maintenance of epithelial cell apical/basal polarity-%%-GO:0060252-&&-positive regulation of glial cell proliferation-%%-GO:0006612-&&-protein…	G:9606:PRKCI			KEGG-&-1&-hsa04910-&&-Insulin signaling pathway-%%-hsa04144-&&-Endocytosis-%%-hsa05165-&&-Human papillomavirus infection-%%-hsa04611-&&-Platelet activation-%%-hsa04530-&&-Tight junction-%%-hsa04390-&&-Hippo signaling pathway-%%-hsa04015-&&-Rap1 signaling pathway	PRKCI	Homo sapiens (Human)-&&-9606	Gene Symbol-&-1&-PRKCI	0.480843	0.442652	0.107417	62	4	0.00824533	FALSE	8.38	PRKCI	PRKCI	177.362	8.97105	0	69	0	0.790148	FALSE	0	PRKCI	444434	Infinity	0.0348984
915	taxon:9606	2.45874	332.259	0.00010804	178755	1902	protein kinase C epsilon	gene	biological_process-&-1&-GO:0018105-&&-peptidyl-serine phosphorylation-%%-GO:0035669-&&-TRAM-dependent toll-like receptor 4 signaling pathway-%%-GO:0030838-&&-positive regulation of actin filament polymerization-%%-GO:2001031-&&-positive regulation of cellular glucuronidation-%%-GO:0051301-&&-cell division-%%-GO:2000273-&&-positive regulation of receptor activity-%%-GO:0061178-&&-regulation of ins…	G:9606:PRKCE			KEGG-&-1&-hsa04931-&&-Insulin resistance-%%-hsa04270-&&-Vascular smooth muscle contraction-%%-hsa04750-&&-Inflammatory mediator regulation of TRP channels-%%-hsa04371-&&-Apelin signaling pathway-%%-hsa04022-&&-cGMP-PKG signaling pathway-%%-hsa04530-&&-Tight junction-%%-hsa05206-&&-MicroRNAs in cancer-%%-hsa04930-&&-Type II diabetes mellitus-%%-hsa04071-&&-Sphingolipid signaling pathway-%%-hsa0492…	PRKCE	Homo sapiens (Human)-&&-9606	Gene Symbol-&-1&-PRKCE	0.462413	0.406713	0.103963	62	4	0.00684223	FALSE	10.2326	PRKCE	PRKCE	139.288	10.5456	0	67	0	0.756877	FALSE	1	PRKCE	267690	Infinity	0.0376493
916	taxon:9606	2.38514	179.192	0.00010843	178754	1902	protein kinase C gamma	gene	biological_process-&-1&-GO:0007268-&&-chemical synaptic transmission-%%-GO:0007635-&&-chemosensory behavior-%%-GO:0043524-&&-negative regulation of neuron apoptotic process-%%-GO:0007611-&&-learning or memory-%%-GO:0035556-&&-intracellular signal transduction-%%-GO:0046777-&&-protein autophosphorylation-%%-GO:0032095-&&-regulation of response to food-%%-GO:0032425-&&-positive regulation of mismat…	G:9606:PRKCG	|PRKCG	TRUE	KEGG-&-1&-hsa04919-&&-Thyroid hormone signaling pathway-%%-hsa04918-&&-Thyroid hormone synthesis-%%-hsa04724-&&-Glutamatergic synapse-%%-hsa04010-&&-MAPK signaling pathway-%%-hsa04540-&&-Gap junction-%%-hsa05143-&&-African trypanosomiasis-%%-hsa04012-&&-ErbB signaling pathway-%%-hsa04725-&&-Cholinergic synapse-%%-hsa05223-&&-Non-small cell lung cancer-%%-hsa04916-&&-Melanogenesis-%%-hsa04750-&&-I…	PRKCG	Homo sapiens (Human)-&&-9606	Gene Symbol-&-1&-PRKCG	0.44662	0.419263	0.0558781	62	4	0.00458498	FALSE	5.78571	PRKCG	PRKCG	148.604	6.02116	0	54	0	0.769144	FALSE	1	PRKCG	290200	Infinity	0.0352234
920	taxon:9606	2.44332	663.234	0.0001085	178751	1902	protein kinase N1	gene	biological_process-&-1&-GO:0030889-&&-negative regulation of B cell proliferation-%%-GO:0001783-&&-B cell apoptotic process-%%-GO:0018105-&&-peptidyl-serine phosphorylation-%%-GO:0006469-&&-negative regulation of protein kinase activity-%%-GO:0006357-&&-regulation of transcription from RNA polymerase II promoter-%%-GO:0003014-&&-renal system process-%%-GO:0010631-&&-epithelial cell migration-%%-G…	G:9606:PKN1	|PKN1	TRUE	KEGG-&-1&-hsa04151-&&-PI3K-Akt signaling pathway-%%-hsa05132-&&-Salmonella infection	PKN1	Homo sapiens (Human)-&&-9606	Gene Symbol-&-1&-PKN1	0.472461	0.409278	0.0770492	62	5	0.00671814	FALSE	7.72093	PKN1	PKN1	147.836	8.10718	0	62	0	0.759446	FALSE	1	PKN1	346502	Infinity	0.0387356
921	taxon:9606	2.4959	438.288	0.00010938	178750	1902	protein kinase N2	gene	biological_process-&-1&-GO:0006915-&&-apoptotic process-%%-GO:0035556-&&-intracellular signal transduction-%%-GO:0045931-&&-positive regulation of mitotic cell cycle-%%-GO:0006355-&&-regulation of transcription, DNA-templated-%%-GO:0051301-&&-cell division-%%-GO:0007165-&&-signal transduction-%%-GO:0018105-&&-peptidyl-serine phosphorylation-%%-GO:0043297-&&-apical junction assembly-%%-GO:0045070-…	G:9606:PKN2			KEGG-&-1&-hsa04151-&&-PI3K-Akt signaling pathway-%%-hsa05132-&&-Salmonella infection	PKN2	Homo sapiens (Human)-&&-9606	Gene Symbol-&-1&-PKN2	0.462185	0.400658	0.0584699	62	5	0.00629457	FALSE	7.05128	PKN2	PKN2	132.098	7.30921	0	62	0	0.750684	FALSE	1	PKN2	272558	Infinity	0.0383978
923	taxon:9606	2.1374	7543.78	0.00010947	178745	1902	protein kinase, DNA-activated, catalytic polypeptide	gene	biological_process-&-1&-GO:0002326-&&-B cell lineage commitment-%%-GO:0032481-&&-positive regulation of type I interferon production-%%-GO:0014823-&&-response to activity-%%-GO:0018105-&&-peptidyl-serine phosphorylation-%%-GO:0048660-&&-regulation of smooth muscle cell proliferation-%%-GO:0007507-&&-heart development-%%-GO:0001933-&&-negative regulation of protein phosphorylation-%%-GO:0010332-&&…	G:9606:PRKDC	PRKDC	TRUE	KEGG-&-1&-hsa03450-&&-Non-homologous end-joining-%%-hsa04110-&&-Cell cycle	PRKDC	Homo sapiens (Human)-&&-9606	Gene Symbol-&-1&-PRKDC	0.526316	0.467857	0.0879251	62	4	0.0457005	FALSE	30.2327	PRKDC	PRKDC	175.4	50.695	0	271	0	0.810433	TRUE	1	PRKDC	4598244	Infinity	0.0306684
5021	taxon:9606	2.38975	926.218	0.00010953	168062	1902	cell division cycle 73	gene	biological_process-&-1&-GO:0033523-&&-histone H2B ubiquitination-%%-GO:0006366-&&-transcription from RNA polymerase II promoter-%%-GO:0000122-&&-negative regulation of transcription from RNA polymerase II promoter-%%-GO:0008285-&&-negative regulation of cell proliferation-%%-GO:0034402-&&-recruitment of 3'-end processing factors to RNA polymerase II holoenzyme complex-%%-GO:0031648-&&-protein des…	G:9606:CDC73	|CDC73	TRUE		CDC73	Homo sapiens (Human)-&&-9606	Gene Symbol-&-1&-CDC73	0.48408	0.418455	0.119254	62	5	0.012459	FALSE	12.623	CDC73	CDC73	163.348	13.9933	0	89	0	0.768376	FALSE	0	CDC73	514216	Infinity	0.0392637
927	taxon:9606	2.32263	1008.95	0.00010962	178746	1902	protein kinase C zeta	gene	biological_process-&-1&-GO:0051291-&&-protein heterooligomerization-%%-GO:2000553-&&-positive regulation of T-helper 2 cell cytokine production-%%-GO:2000664-&&-positive regulation of interleukin-5 secretion-%%-GO:0007616-&&-long-term memory-%%-GO:0030010-&&-establishment of cell polarity-%%-GO:0070374-&&-positive regulation of ERK1 and ERK2 cascade-%%-GO:0051899-&&-membrane depolarization-%%-GO:…	G:9606:PRKCZ			KEGG-&-1&-hsa04931-&&-Insulin resistance-%%-hsa04144-&&-Endocytosis-%%-hsa05165-&&-Human papillomavirus infection-%%-hsa04062-&&-Chemokine signaling pathway-%%-hsa04015-&&-Rap1 signaling pathway-%%-hsa04071-&&-Sphingolipid signaling pathway-%%-hsa04926-&&-Relaxin signaling pathway-%%-hsa04933-&&-AGE-RAGE signaling pathway in diabetic complications-%%-hsa05418-&&-Fluid shear stress and atheroscler…	PRKCZ	Homo sapiens (Human)-&&-9606	Gene Symbol-&-1&-PRKCZ	0.49484	0.430547	0.111313	62	5	0.0119318	FALSE	14.4658	PRKCZ	PRKCZ	156.76	16.4685	0	101	0	0.779562	FALSE	1	PRKCZ	635208	Infinity	0.0340095
929	taxon:9606	2.23275	4977.8	0.00010966	178741	1902	mitogen-activated protein kinase 3	gene	biological_process-&-1&-GO:0060020-&&-Bergmann glial cell differentiation-%%-GO:0006915-&&-apoptotic process-%%-GO:1904355-&&-positive regulation of telomere capping-%%-GO:2000641-&&-regulation of early endosome to late endosome transport-%%-GO:0030509-&&-BMP signaling pathway-%%-GO:0032872-&&-regulation of stress-activated MAPK cascade-%%-GO:0090170-&&-regulation of Golgi inheritance-%%-GO:00308…	G:9606:MAPK3			KEGG-&-1&-hsa04722-&&-Neurotrophin signaling pathway-%%-hsa04010-&&-MAPK signaling pathway-%%-hsa04540-&&-Gap junction-%%-hsa05133-&&-Pertussis-%%-hsa04933-&&-AGE-RAGE signaling pathway in diabetic complications-%%-hsa01524-&&-Platinum drug resistance-%%-hsa04917-&&-Prolactin signaling pathway-%%-hsa05142-&&-Chagas disease (American trypanosomiasis)-%%-hsa04151-&&-PI3K-Akt signaling pathway-%%-hs…	MAPK3	Homo sapiens (Human)-&&-9606	Gene Symbol-&-1&-MAPK3	0.514301	0.447878	0.0494905	62	4	0.0216428	FALSE	16.6029	MAPK3	MAPK3	110.428	25.6152	0	230	0	0.794541	TRUE	1	MAPK3	2949520	Infinity	0.021672
5028	taxon:9606	2.76451	123.405	0.00010992	168048	1902	tectonic family member 1	gene	biological_process-&-1&-GO:0060271-&&-cilium assembly-%%-GO:0001841-&&-neural tube formation-%%-GO:0021523-&&-somatic motor neuron differentiation-%%-GO:1904491-&&-protein localization to ciliary transition zone-%%-GO:0001701-&&-in utero embryonic development-%%-GO:0021904-&&-dorsal/ventral neural tube patterning-%%-GO:0097711-&&-ciliary basal body docking-%%-GO:0021956-&&-central nervous system …	G:9606:TCTN1				TCTN1	Homo sapiens (Human)-&&-9606	Gene Symbol-&-1&-TCTN1	0.396103	0.361728	0.063388	62	4	0.00317676	FALSE	4.96552	TCTN1	TCTN1	57.8689	5.14286	0	61	0	0.705915	FALSE	0	TCTN1	102516	Infinity	0.0353584
933	taxon:9606	2.15598	6204.26	0.00011017	178742	1902	mitogen-activated protein kinase 1	gene	biological_process-&-1&-GO:0060020-&&-Bergmann glial cell differentiation-%%-GO:0030335-&&-positive regulation of cell migration-%%-GO:0006915-&&-apoptotic process-%%-GO:1904355-&&-positive regulation of telomere capping-%%-GO:2000641-&&-regulation of early endosome to late endosome transport-%%-GO:0032872-&&-regulation of stress-activated MAPK cascade-%%-GO:0090170-&&-regulation of Golgi inherit…	G:9606:MAPK1	MAPK1	TRUE	KEGG-&-1&-hsa05133-&&-Pertussis-%%-hsa04010-&&-MAPK signaling pathway-%%-hsa04722-&&-Neurotrophin signaling pathway-%%-hsa04540-&&-Gap junction-%%-hsa04933-&&-AGE-RAGE signaling pathway in diabetic complications-%%-hsa01524-&&-Platinum drug resistance-%%-hsa04917-&&-Prolactin signaling pathway-%%-hsa05142-&&-Chagas disease (American trypanosomiasis)-%%-hsa04151-&&-PI3K-Akt signaling pathway-%%-hs…	MAPK1	Homo sapiens (Human)-&&-9606	Gene Symbol-&-1&-MAPK1	0.521182	0.463825	0.0561282	62	4	0.0287069	FALSE	23.9302	MAPK1	MAPK1	116.939	41.7506	0	296	0	0.807336	TRUE	1	MAPK1	5231736	Infinity	0.0210178
934	taxon:9606	2.11897	2883.85	0.00011049	178737	1902	mitogen-activated protein kinase 8	gene	biological_process-&-1&-GO:0010628-&&-positive regulation of gene expression-%%-GO:0016241-&&-regulation of macroautophagy-%%-GO:0031063-&&-regulation of histone deacetylation-%%-GO:0018105-&&-peptidyl-serine phosphorylation-%%-GO:0048666-&&-neuron development-%%-GO:0007258-&&-JUN phosphorylation-%%-GO:0007254-&&-JNK cascade-%%-GO:0031281-&&-positive regulation of cyclase activity-%%-GO:0006468-&…	G:9606:MAPK8	MAPK8	TRUE	KEGG-&-1&-hsa05169-&&-Epstein-Barr virus infection-%%-hsa05133-&&-Pertussis-%%-hsa04010-&&-MAPK signaling pathway-%%-hsa04722-&&-Neurotrophin signaling pathway-%%-hsa04012-&&-ErbB signaling pathway-%%-hsa04933-&&-AGE-RAGE signaling pathway in diabetic complications-%%-hsa04750-&&-Inflammatory mediator regulation of TRP channels-%%-hsa04140-&&-Autophagy - animal-%%-hsa04917-&&-Prolactin signaling …	MAPK8	Homo sapiens (Human)-&&-9606	Gene Symbol-&-1&-MAPK8	0.508014	0.471928	0.0579774	62	4	0.0170532	FALSE	17.681	MAPK8	MAPK8	116.059	24.1225	0	203	0	0.813505	TRUE	1	MAPK8	3539778	Infinity	0.0196493
937	taxon:9606	2.40199	1144.16	0.00011072	178739	1902	mitogen-activated protein kinase 6	gene	biological_process-&-1&-GO:0000165-&&-MAPK cascade-%%-GO:0035556-&&-intracellular signal transduction-%%-GO:0060999-&&-positive regulation of dendritic spine development-%%-GO:0007165-&&-signal transduction-%%-GO:0071310-&&-cellular response to organic substance-%%-GO:0010468-&&-regulation of gene expression-%%-GO:0007049-&&-cell cycle-%%-GO:0006468-&&-protein phosphorylation|cellular_component-&…	G:9606:MAPK6			KEGG-&-1&-hsa04657-&&-IL-17 signaling pathway	MAPK6	Homo sapiens (Human)-&&-9606	Gene Symbol-&-1&-MAPK6	0.48283	0.416322	0.0245098	62	4	0.00947152	FALSE	6.51515	MAPK6	MAPK6	90.65	7.10486	0	121	0	0.766335	FALSE	1	MAPK6	787796	Infinity	0.0225197
938	taxon:9606	2.23189	264.369	0.00011074	178738	1902	mitogen-activated protein kinase 7	gene	biological_process-&-1&-GO:0071560-&&-cellular response to transforming growth factor beta stimulus-%%-GO:0045944-&&-positive regulation of transcription from RNA polymerase II promoter-%%-GO:0070301-&&-cellular response to hydrogen peroxide-%%-GO:0070377-&&-negative regulation of ERK5 cascade-%%-GO:0000165-&&-MAPK cascade-%%-GO:0051344-&&-negative regulation of cyclic-nucleotide phosphodiesteras…	G:9606:MAPK7			KEGG-&-1&-hsa04722-&&-Neurotrophin signaling pathway-%%-hsa04010-&&-MAPK signaling pathway-%%-hsa04540-&&-Gap junction-%%-hsa05206-&&-MicroRNAs in cancer-%%-hsa04657-&&-IL-17 signaling pathway-%%-hsa04912-&&-GnRH signaling pathway-%%-hsa05418-&&-Fluid shear stress and atherosclerosis-%%-hsa04921-&&-Oxytocin signaling pathway	MAPK7	Homo sapiens (Human)-&&-9606	Gene Symbol-&-1&-MAPK7	0.487106	0.448051	0.142607	62	4	0.00970641	FALSE	12.1951	MAPK7	MAPK7	232.695	12.5246	0	60	0	0.794685	FALSE	1	MAPK7	380374	Infinity	0.0440813
940	taxon:9606	2.37865	1019.87	0.00011076	178732	1902	mitogen-activated protein kinase kinase 1	gene	biological_process-&-1&-GO:0010628-&&-positive regulation of gene expression-%%-GO:0060020-&&-Bergmann glial cell differentiation-%%-GO:2000641-&&-regulation of early endosome to late endosome transport-%%-GO:0007507-&&-heart development-%%-GO:0071902-&&-positive regulation of protein serine/threonine kinase activity-%%-GO:0006928-&&-movement of cell or subcellular component-%%-GO:0032872-&&-regu…	G:9606:MAP2K1	MAP2K1	TRUE	KEGG-&-1&-hsa05165-&&-Human papillomavirus infection-%%-hsa04919-&&-Thyroid hormone signaling pathway-%%-hsa04010-&&-MAPK signaling pathway-%%-hsa04540-&&-Gap junction-%%-hsa04722-&&-Neurotrophin signaling pathway-%%-hsa04371-&&-Apelin signaling pathway-%%-hsa04012-&&-ErbB signaling pathway-%%-hsa04062-&&-Chemokine signaling pathway-%%-hsa04022-&&-cGMP-PKG signaling pathway-%%-hsa05226-&&-Gastric…	MAP2K1	Homo sapiens (Human)-&&-9606	Gene Symbol-&-1&-MAP2K1	0.48521	0.420406	0.0803958	62	5	0.00984006	FALSE	11.7656	MAP2K1	MAP2K1	132.051	12.9881	0	100	0	0.770224	FALSE	1	MAP2K1	666568	Infinity	0.0312971
941	taxon:9606	2.39608	817.74	0.00011092	178735	1902	mitogen-activated protein kinase 9	gene	biological_process-&-1&-GO:0010628-&&-positive regulation of gene expression-%%-GO:0038095-&&-Fc-epsilon receptor signaling pathway-%%-GO:0061833-&&-protein localization to tricellular tight junction-%%-GO:0010744-&&-positive regulation of macrophage derived foam cell differentiation-%%-GO:0007254-&&-JNK cascade-%%-GO:0007258-&&-JUN phosphorylation-%%-GO:0071310-&&-cellular response to organic su…	G:9606:MAPK9	MAPK9	TRUE	KEGG-&-1&-hsa05169-&&-Epstein-Barr virus infection-%%-hsa04010-&&-MAPK signaling pathway-%%-hsa04722-&&-Neurotrophin signaling pathway-%%-hsa05133-&&-Pertussis-%%-hsa04012-&&-ErbB signaling pathway-%%-hsa04933-&&-AGE-RAGE signaling pathway in diabetic complications-%%-hsa04140-&&-Autophagy - animal-%%-hsa04750-&&-Inflammatory mediator regulation of TRP channels-%%-hsa04917-&&-Prolactin signaling …	MAPK9	Homo sapiens (Human)-&&-9606	Gene Symbol-&-1&-MAPK9	0.476676	0.417348	0.0585435	62	5	0.00790722	FALSE	9.43636	MAPK9	MAPK9	106.907	10.063	0	108	0	0.76732	FALSE	1	MAPK9	849116	Infinity	0.026149
5043	taxon:9606	2.42734	593.524	0.00011118	167977	1902	coiled-coil domain containing 33	gene	molecular_function-&-1&-GO:0005515-&&-protein binding	G:9606:CCDC33				CCDC33	Homo sapiens (Human)-&&-9606	Gene Symbol-&-1&-CCDC33	0.434076	0.411974	0.0578597	62	4	0.00334735	FALSE	3.57143	CCDC33	CCDC33	107.698	3.77417	0	63	0	0.762111	FALSE	0	CCDC33	323124	Infinity	0.0274038
951	taxon:9606	2.34538	907.388	0.00011126	178726	1902	eukaryotic translation initiation factor 2 alpha kinase 2	gene	biological_process-&-1&-GO:0032722-&&-positive regulation of chemokine production-%%-GO:1901224-&&-positive regulation of NIK/NF-kappaB signaling-%%-GO:0045087-&&-innate immune response-%%-GO:0046777-&&-protein autophosphorylation-%%-GO:0017148-&&-negative regulation of translation-%%-GO:0030968-&&-endoplasmic reticulum unfolded protein response-%%-GO:0010998-&&-regulation of translational initia…	G:9606:EIF2AK2	|EIF2AK2	TRUE	KEGG-&-1&-hsa04141-&&-Protein processing in endoplasmic reticulum-%%-hsa05168-&&-Herpes simplex infection-%%-hsa05169-&&-Epstein-Barr virus infection-%%-hsa05165-&&-Human papillomavirus infection-%%-hsa05203-&&-Viral carcinogenesis-%%-hsa05164-&&-Influenza A-%%-hsa05162-&&-Measles-%%-hsa04217-&&-Necroptosis-%%-hsa05160-&&-Hepatitis C-%%-hsa05167-&&-Kaposi sarcoma-associated herpesvirus infection	EIF2AK2	Homo sapiens (Human)-&&-9606	Gene Symbol-&-1&-EIF2AK2	0.494709	0.426369	0.1	62	4	0.0150657	FALSE	14.029	EIF2AK2	EIF2AK2	164.188	15.0631	0	102	0	0.775769	FALSE	1	EIF2AK2	671486	Infinity	0.0368835
5051	taxon:9606	2.52355	720.469	0.00011145	167945	1902	myosin XIX	gene	cellular_component-&-1&-GO:0016459-&&-myosin complex-%%-GO:0005741-&&-mitochondrial outer membrane|molecular_function-&-1&-GO:0003779-&&-actin binding-%%-GO:0005524-&&-ATP binding-%%-GO:0060002-&&-plus-end directed microfilament motor activity-%%-GO:0032027-&&-myosin light chain binding-%%-GO:0016887-&&-ATPase activity	G:9606:MYO19				MYO19	Homo sapiens (Human)-&&-9606	Gene Symbol-&-1&-MYO19	0.453553	0.396267	0.136507	62	5	0.0093291	FALSE	18.5823	MYO19	MYO19	85.2016	22.4304	0	129	0	0.746075	TRUE	0	MYO19	440556	Infinity	0.0267219
5052	taxon:9606	2.55984	532.784	0.00011159	167943	1902	centrosomal protein 290	gene	biological_process-&-1&-GO:0015031-&&-protein transport-%%-GO:0045893-&&-positive regulation of transcription, DNA-templated-%%-GO:0090316-&&-positive regulation of intracellular protein transport-%%-GO:0042462-&&-eye photoreceptor cell development-%%-GO:0030902-&&-hindbrain development-%%-GO:0060271-&&-cilium assembly-%%-GO:0030916-&&-otic vesicle formation-%%-GO:0043312-&&-neutrophil degranulat…	G:9606:CEP290	CEP290	TRUE		CEP290	Homo sapiens (Human)-&&-9606	Gene Symbol-&-1&-CEP290	0.456878	0.390649	0.123139	62	4	0.00569577	FALSE	7.32558	CEP290	CEP290	103.986	7.5622	0	71	0	0.740026	FALSE	0	CEP290	208328	Infinity	0.0344179
957	taxon:9606	2.48869	134.223	0.00011163	178716	1902	prion protein	gene	biological_process-&-1&-GO:1901216-&&-positive regulation of neuron death-%%-GO:0046007-&&-negative regulation of activated T cell proliferation-%%-GO:0007165-&&-signal transduction-%%-GO:0090314-&&-positive regulation of protein targeting to membrane-%%-GO:0008152-&&-metabolic process-%%-GO:0001933-&&-negative regulation of protein phosphorylation-%%-GO:0051260-&&-protein homooligomerization-%%-…	G:9606:PRNP			KEGG-&-1&-hsa04216-&&-Ferroptosis-%%-hsa05020-&&-Prion diseases	PRNP	Homo sapiens (Human)-&&-9606	Gene Symbol-&-1&-PRNP	0.421171	0.401817	0.040404	62	4	0.00305123	FALSE	4.72727	PRNP	PRNP	97.8545	4.95238	0	56	0	0.751884	FALSE	1	PRNP	188998	Infinity	0.0278133
5067	taxon:9606	2.69379	338.693	0.00011164	167908	1902	centrosomal protein 63	gene	biological_process-&-1&-GO:0098535-&&-de novo centriole assembly involved in multi-ciliated epithelial cell differentiation-%%-GO:0000077-&&-DNA damage checkpoint-%%-GO:0051301-&&-cell division-%%-GO:0007067-&&-mitotic nuclear division-%%-GO:0097711-&&-ciliary basal body docking-%%-GO:0051225-&&-spindle assembly-%%-GO:0042770-&&-signal transduction in response to DNA damage-%%-GO:0000086-&&-G2/M …	G:9606:CEP63				CEP63	Homo sapiens (Human)-&&-9606	Gene Symbol-&-1&-CEP63	0.417131	0.371224	0.123512	62	5	0.00306529	FALSE	7.4	CEP63	CEP63	74.625	7.66807	0	64	0	0.717701	FALSE	0	CEP63	254156	Infinity	0.0349566
973	taxon:9606	2.28071	713.307	0.00011173	178683	1902	presenilin 1	gene	biological_process-&-1&-GO:0051563-&&-smooth endoplasmic reticulum calcium ion homeostasis-%%-GO:0021795-&&-cerebral cortex cell migration-%%-GO:0048167-&&-regulation of synaptic plasticity-%%-GO:0060070-&&-canonical Wnt signaling pathway-%%-GO:0015031-&&-protein transport-%%-GO:0000122-&&-negative regulation of transcription from RNA polymerase II promoter-%%-GO:0051966-&&-regulation of synaptic…	G:9606:PSEN1	|PSEN1	TRUE	KEGG-&-1&-hsa04310-&&-Wnt signaling pathway-%%-hsa05165-&&-Human papillomavirus infection-%%-hsa04330-&&-Notch signaling pathway-%%-hsa04722-&&-Neurotrophin signaling pathway-%%-hsa05010-&&-Alzheimer disease	PSEN1	Homo sapiens (Human)-&&-9606	Gene Symbol-&-1&-PSEN1	0.478261	0.438459	0.0593692	63	4	0.0069197	FALSE	8.38889	PSEN1	PSEN1	109.374	9.16991	0	100	0	0.786548	FALSE	1	PSEN1	992944	Infinity	0.0223473
974	taxon:9606	2.41423	283.222	0.00011178	178682	1902	presenilin 2	gene	biological_process-&-1&-GO:0035556-&&-intracellular signal transduction-%%-GO:0007219-&&-Notch signaling pathway-%%-GO:0006816-&&-calcium ion transport-%%-GO:0043085-&&-positive regulation of catalytic activity-%%-GO:0042987-&&-amyloid precursor protein catabolic process-%%-GO:0048013-&&-ephrin receptor signaling pathway-%%-GO:0006509-&&-membrane protein ectodomain proteolysis-%%-GO:0043066-&&-ne…	G:9606:PSEN2	PSEN2	TRUE	KEGG-&-1&-hsa04330-&&-Notch signaling pathway-%%-hsa04722-&&-Neurotrophin signaling pathway-%%-hsa05010-&&-Alzheimer disease	PSEN2	Homo sapiens (Human)-&&-9606	Gene Symbol-&-1&-PSEN2	0.442604	0.414211	0.06294	63	4	0.00375421	FALSE	6.87879	PSEN2	PSEN2	95.9714	7.11741	0	71	0	0.764295	FALSE	1	PSEN2	535660	Infinity	0.0239164
976	taxon:9606	2.22166	5353.64	0.00011226	178669	1902	proteasome subunit alpha 3	gene	biological_process-&-1&-GO:0038061-&&-NIK/NF-kappaB signaling-%%-GO:0010972-&&-negative regulation of G2/M transition of mitotic cell cycle-%%-GO:0033209-&&-tumor necrosis factor-mediated signaling pathway-%%-GO:0050852-&&-T cell receptor signaling pathway-%%-GO:0000209-&&-protein polyubiquitination-%%-GO:0000165-&&-MAPK cascade-%%-GO:0006521-&&-regulation of cellular amino acid metabolic process…	G:9606:PSMA3			KEGG-&-1&-hsa03050-&&-Proteasome	PSMA3	Homo sapiens (Human)-&&-9606	Gene Symbol-&-1&-PSMA3	0.51858	0.450113	0.105907	63	4	0.030469	FALSE	30.5353	PSMA3	PSMA3	136.356	53.1376	0	223	0	0.79639	TRUE	1	PSMA3	2302978	Infinity	0.0263369
977	taxon:9606	2.40213	690.1	0.00011229	178668	1902	proteasome subunit alpha 4	gene	biological_process-&-1&-GO:0038061-&&-NIK/NF-kappaB signaling-%%-GO:0010972-&&-negative regulation of G2/M transition of mitotic cell cycle-%%-GO:0033209-&&-tumor necrosis factor-mediated signaling pathway-%%-GO:0050852-&&-T cell receptor signaling pathway-%%-GO:0000209-&&-protein polyubiquitination-%%-GO:0000165-&&-MAPK cascade-%%-GO:0006521-&&-regulation of cellular amino acid metabolic process…	G:9606:PSMA4			KEGG-&-1&-hsa03050-&&-Proteasome	PSMA4	Homo sapiens (Human)-&&-9606	Gene Symbol-&-1&-PSMA4	0.489785	0.416297	0.316139	63	4	0.0131186	FALSE	32.0395	PSMA4	PSMA4	160.798	34.5763	0	90	0	0.766311	FALSE	1	PSMA4	270948	Infinity	0.0394154
978	taxon:9606	2.19559	4106.74	0.0001125	178671	1902	proteasome subunit alpha 1	gene	biological_process-&-1&-GO:0038061-&&-NIK/NF-kappaB signaling-%%-GO:0010972-&&-negative regulation of G2/M transition of mitotic cell cycle-%%-GO:0033209-&&-tumor necrosis factor-mediated signaling pathway-%%-GO:0050852-&&-T cell receptor signaling pathway-%%-GO:0000209-&&-protein polyubiquitination-%%-GO:0000165-&&-MAPK cascade-%%-GO:0006521-&&-regulation of cellular amino acid metabolic process…	G:9606:PSMA1			KEGG-&-1&-hsa03050-&&-Proteasome	PSMA1	Homo sapiens (Human)-&&-9606	Gene Symbol-&-1&-PSMA1	0.507463	0.455458	0.130291	63	4	0.016997	FALSE	26.4915	PSMA1	PSMA1	139.114	37.7326	0	159	0	0.800735	TRUE	1	PSMA1	1614192	Infinity	0.0256042
979	taxon:9606	2.33573	1076.66	0.0001125	178670	1902	proteasome subunit alpha 2	gene	biological_process-&-1&-GO:0038061-&&-NIK/NF-kappaB signaling-%%-GO:0010972-&&-negative regulation of G2/M transition of mitotic cell cycle-%%-GO:0033209-&&-tumor necrosis factor-mediated signaling pathway-%%-GO:0050852-&&-T cell receptor signaling pathway-%%-GO:0000209-&&-protein polyubiquitination-%%-GO:0000165-&&-MAPK cascade-%%-GO:0006521-&&-regulation of cellular amino acid metabolic process…	G:9606:PSMA2			KEGG-&-1&-hsa03050-&&-Proteasome	PSMA2	Homo sapiens (Human)-&&-9606	Gene Symbol-&-1&-PSMA2	0.503772	0.428131	0.253658	63	4	0.0186218	FALSE	34.3039	PSMA2	PSMA2	169.636	42.2465	0	119	0	0.777378	FALSE	1	PSMA2	508962	Infinity	0.0377266
980	taxon:9606	2.18033	925.001	0.00011256	178665	1902	proteasome subunit alpha 7	gene	biological_process-&-1&-GO:0038061-&&-NIK/NF-kappaB signaling-%%-GO:0010972-&&-negative regulation of G2/M transition of mitotic cell cycle-%%-GO:0033209-&&-tumor necrosis factor-mediated signaling pathway-%%-GO:0050852-&&-T cell receptor signaling pathway-%%-GO:0000209-&&-protein polyubiquitination-%%-GO:0000165-&&-MAPK cascade-%%-GO:0006521-&&-regulation of cellular amino acid metabolic process…	G:9606:PSMA7			KEGG-&-1&-hsa03050-&&-Proteasome	PSMA7	Homo sapiens (Human)-&&-9606	Gene Symbol-&-1&-PSMA7	0.502283	0.458647	0.273338	63	4	0.0183191	FALSE	32.6087	PSMA7	PSMA7	214.625	37.898	0	105	0	0.803279	FALSE	1	PSMA7	730010	Infinity	0.0383996
981	taxon:9606	2.42186	2276.87	0.00011256	178664	1902	proteasome subunit beta 1	gene	biological_process-&-1&-GO:0038061-&&-NIK/NF-kappaB signaling-%%-GO:0010972-&&-negative regulation of G2/M transition of mitotic cell cycle-%%-GO:0033209-&&-tumor necrosis factor-mediated signaling pathway-%%-GO:0050852-&&-T cell receptor signaling pathway-%%-GO:0000209-&&-protein polyubiquitination-%%-GO:0000165-&&-MAPK cascade-%%-GO:0006521-&&-regulation of cellular amino acid metabolic process…	G:9606:PSMB1			KEGG-&-1&-hsa03050-&&-Proteasome	PSMB1	Homo sapiens (Human)-&&-9606	Gene Symbol-&-1&-PSMB1	0.49017	0.412905	0.187295	63	4	0.0152298	FALSE	24.5347	PSMB1	PSMB1	131.218	31.5396	0	119	0	0.763023	FALSE	0	PSMB1	530958	Infinity	0.0334976
982	taxon:9606	2.21331	1194.46	0.00011257	178667	1902	proteasome subunit alpha 5	gene	biological_process-&-1&-GO:0038061-&&-NIK/NF-kappaB signaling-%%-GO:0010972-&&-negative regulation of G2/M transition of mitotic cell cycle-%%-GO:0033209-&&-tumor necrosis factor-mediated signaling pathway-%%-GO:0050852-&&-T cell receptor signaling pathway-%%-GO:0000209-&&-protein polyubiquitination-%%-GO:0000165-&&-MAPK cascade-%%-GO:0006521-&&-regulation of cellular amino acid metabolic process…	G:9606:PSMA5			KEGG-&-1&-hsa03050-&&-Proteasome	PSMA5	Homo sapiens (Human)-&&-9606	Gene Symbol-&-1&-PSMA5	0.500938	0.451812	0.233194	63	4	0.0176866	FALSE	29.9667	PSMA5	PSMA5	179.219	35.2532	0	114	0	0.797782	FALSE	0	PSMA5	751972	Infinity	0.0334706
5078	taxon:9606	2.24514	303.389	0.00011303	167877	1902	RNA polymerase II associated protein 3	gene	cellular_component-&-1&-GO:0097255-&&-R2TP complex|molecular_function-&-1&-GO:0005515-&&-protein binding	G:9606:RPAP3				RPAP3	Homo sapiens (Human)-&&-9606	Gene Symbol-&-1&-RPAP3	0.484959	0.445407	0.17927	63	4	0.00912821	FALSE	11.2045	RPAP3	RPAP3	218.887	11.5416	0	63	0	0.792477	FALSE	1	RPAP3	354866	Infinity	0.0422073
983	taxon:9606	2.33285	1655.58	0.00011313	178666	1902	proteasome subunit alpha 6	gene	biological_process-&-1&-GO:0038061-&&-NIK/NF-kappaB signaling-%%-GO:0010972-&&-negative regulation of G2/M transition of mitotic cell cycle-%%-GO:0033209-&&-tumor necrosis factor-mediated signaling pathway-%%-GO:0050852-&&-T cell receptor signaling pathway-%%-GO:0006521-&&-regulation of cellular amino acid metabolic process-%%-GO:0051092-&&-positive regulation of NF-kappaB transcription factor ac…	G:9606:PSMA6			KEGG-&-1&-hsa03050-&&-Proteasome	PSMA6	Homo sapiens (Human)-&&-9606	Gene Symbol-&-1&-PSMA6	0.505679	0.42866	0.211774	63	4	0.0210457	FALSE	30.6696	PSMA6	PSMA6	167.008	40.4232	0	132	0	0.777858	TRUE	0	PSMA6	721846	Infinity	0.0370107
985	taxon:9606	2.30117	634.274	0.00011317	178661	1902	proteasome subunit beta 4	gene	biological_process-&-1&-GO:0038061-&&-NIK/NF-kappaB signaling-%%-GO:0010972-&&-negative regulation of G2/M transition of mitotic cell cycle-%%-GO:0033209-&&-tumor necrosis factor-mediated signaling pathway-%%-GO:0050852-&&-T cell receptor signaling pathway-%%-GO:0000209-&&-protein polyubiquitination-%%-GO:0000165-&&-MAPK cascade-%%-GO:0006521-&&-regulation of cellular amino acid metabolic process…	G:9606:PSMB4			KEGG-&-1&-hsa03050-&&-Proteasome	PSMB4	Homo sapiens (Human)-&&-9606	Gene Symbol-&-1&-PSMB4	0.486346	0.434562	0.291136	63	4	0.0114893	FALSE	29.3733	PSMB4	PSMB4	154.044	32.3416	0	90	0	0.783139	FALSE	0	PSMB4	438418	Infinity	0.0322201
986	taxon:9606	2.39752	763.319	0.00011326	178660	1902	proteasome subunit beta 5	gene	biological_process-&-1&-GO:0038061-&&-NIK/NF-kappaB signaling-%%-GO:0010972-&&-negative regulation of G2/M transition of mitotic cell cycle-%%-GO:0033209-&&-tumor necrosis factor-mediated signaling pathway-%%-GO:0006979-&&-response to oxidative stress-%%-GO:0050852-&&-T cell receptor signaling pathway-%%-GO:0000209-&&-protein polyubiquitination-%%-GO:0000165-&&-MAPK cascade-%%-GO:0006521-&&-regul…	G:9606:PSMB5			KEGG-&-1&-hsa03050-&&-Proteasome	PSMB5	Homo sapiens (Human)-&&-9606	Gene Symbol-&-1&-PSMB5	0.492105	0.417097	0.290492	63	4	0.0135332	FALSE	28.9615	PSMB5	PSMB5	163	31.7896	0	92	0	0.76708	FALSE	0	PSMB5	373176	Infinity	0.0397923
987	taxon:9606	2.5332	339.38	0.00011334	178663	1902	proteasome subunit beta 2	gene	biological_process-&-1&-GO:0038061-&&-NIK/NF-kappaB signaling-%%-GO:0010972-&&-negative regulation of G2/M transition of mitotic cell cycle-%%-GO:0033209-&&-tumor necrosis factor-mediated signaling pathway-%%-GO:0014070-&&-response to organic cyclic compound-%%-GO:0050852-&&-T cell receptor signaling pathway-%%-GO:0000209-&&-protein polyubiquitination-%%-GO:0000165-&&-MAPK cascade-%%-GO:0006521-&…	G:9606:PSMB2			KEGG-&-1&-hsa03050-&&-Proteasome	PSMB2	Homo sapiens (Human)-&&-9606	Gene Symbol-&-1&-PSMB2	0.470796	0.394758	0.353646	63	4	0.011092	FALSE	31.7077	PSMB2	PSMB2	145.038	33.2232	0	78	0	0.744467	FALSE	0	PSMB2	193944	Infinity	0.0454626
988	taxon:9606	2.45542	413.631	0.00011334	178662	1902	proteasome subunit beta 3	gene	biological_process-&-1&-GO:0038095-&&-Fc-epsilon receptor signaling pathway-%%-GO:0055085-&&-transmembrane transport-%%-GO:0016579-&&-protein deubiquitination-%%-GO:0038061-&&-NIK/NF-kappaB signaling-%%-GO:0090263-&&-positive regulation of canonical Wnt signaling pathway-%%-GO:0010972-&&-negative regulation of G2/M transition of mitotic cell cycle-%%-GO:0033209-&&-tumor necrosis factor-mediated s…	G:9606:PSMB3			KEGG-&-1&-hsa03050-&&-Proteasome	PSMB3	Homo sapiens (Human)-&&-9606	Gene Symbol-&-1&-PSMB3	0.484581	0.407262	0.350867	63	4	0.012441	FALSE	32.3514	PSMB3	PSMB3	162.108	34.9083	0	84	0	0.75743	FALSE	1	PSMB3	217302	Infinity	0.0435945
990	taxon:9606	2.72735	83.0423	0.00011338	178657	1902	proteasome subunit beta 8	gene	biological_process-&-1&-GO:0038061-&&-NIK/NF-kappaB signaling-%%-GO:0010972-&&-negative regulation of G2/M transition of mitotic cell cycle-%%-GO:0033209-&&-tumor necrosis factor-mediated signaling pathway-%%-GO:0045444-&&-fat cell differentiation-%%-GO:0050852-&&-T cell receptor signaling pathway-%%-GO:0000209-&&-protein polyubiquitination-%%-GO:0000165-&&-MAPK cascade-%%-GO:0006521-&&-regulatio…	G:9606:PSMB8			KEGG-&-1&-hsa03050-&&-Proteasome	PSMB8	Homo sapiens (Human)-&&-9606	Gene Symbol-&-1&-PSMB8	0.419565	0.366656	0.47659	63	4	0.00570949	FALSE	30.6222	PSMB8	PSMB8	104.167	31.3182	0	55	0	0.712108	FALSE	1	PSMB8	44868	Infinity	0.0545181
992	taxon:9606	2.52124	271.187	0.00011342	178659	1902	proteasome subunit beta 6	gene	biological_process-&-1&-GO:0038061-&&-NIK/NF-kappaB signaling-%%-GO:0010972-&&-negative regulation of G2/M transition of mitotic cell cycle-%%-GO:0033209-&&-tumor necrosis factor-mediated signaling pathway-%%-GO:0050852-&&-T cell receptor signaling pathway-%%-GO:0000209-&&-protein polyubiquitination-%%-GO:0000165-&&-MAPK cascade-%%-GO:0006521-&&-regulation of cellular amino acid metabolic process…	G:9606:PSMB6			KEGG-&-1&-hsa03050-&&-Proteasome	PSMB6	Homo sapiens (Human)-&&-9606	Gene Symbol-&-1&-PSMB6	0.471508	0.39663	0.426087	63	4	0.0110611	FALSE	32.1129	PSMB6	PSMB6	164.3	33.5253	0	70	0	0.746459	FALSE	0	PSMB6	119922	Infinity	0.0499197
993	taxon:9606	2.59052	327.712	0.00011406	178658	1902	proteasome subunit beta 7	gene	biological_process-&-1&-GO:0038061-&&-NIK/NF-kappaB signaling-%%-GO:0010972-&&-negative regulation of G2/M transition of mitotic cell cycle-%%-GO:0033209-&&-tumor necrosis factor-mediated signaling pathway-%%-GO:0050852-&&-T cell receptor signaling pathway-%%-GO:0000209-&&-protein polyubiquitination-%%-GO:0000165-&&-MAPK cascade-%%-GO:0006521-&&-regulation of cellular amino acid metabolic process…	G:9606:PSMB7			KEGG-&-1&-hsa03050-&&-Proteasome	PSMB7	Homo sapiens (Human)-&&-9606	Gene Symbol-&-1&-PSMB7	0.452675	0.386022	0.398279	63	4	0.00830013	FALSE	32.873	PSMB7	PSMB7	120.972	34.365	0	73	0	0.734913	FALSE	1	PSMB7	105252	Infinity	0.0430763
994	taxon:9606	2.20107	1487.75	0.00011413	178653	1902	proteasome 26S subunit, ATPase 1	gene	biological_process-&-1&-GO:0038061-&&-NIK/NF-kappaB signaling-%%-GO:0006457-&&-protein folding-%%-GO:0010972-&&-negative regulation of G2/M transition of mitotic cell cycle-%%-GO:0033209-&&-tumor necrosis factor-mediated signaling pathway-%%-GO:0050852-&&-T cell receptor signaling pathway-%%-GO:0045899-&&-positive regulation of RNA polymerase II transcriptional preinitiation complex assembly-%%-G…	G:9606:PSMC1			KEGG-&-1&-hsa03050-&&-Proteasome-%%-hsa05169-&&-Epstein-Barr virus infection-%%-hsa05165-&&-Human papillomavirus infection-%%-hsa05203-&&-Viral carcinogenesis	PSMC1	Homo sapiens (Human)-&&-9606	Gene Symbol-&-1&-PSMC1	0.504451	0.454325	0.223991	63	4	0.0175117	FALSE	29.7172	PSMC1	PSMC1	174.761	36.4077	0	117	0	0.799822	FALSE	0	PSMC1	853162	Infinity	0.0321839
995	taxon:9606	2.31658	2060.44	0.00011439	178652	1902	proteasome 26S subunit, ATPase 2	gene	biological_process-&-1&-GO:0038061-&&-NIK/NF-kappaB signaling-%%-GO:0010972-&&-negative regulation of G2/M transition of mitotic cell cycle-%%-GO:0033209-&&-tumor necrosis factor-mediated signaling pathway-%%-GO:0001649-&&-osteoblast differentiation-%%-GO:0050852-&&-T cell receptor signaling pathway-%%-GO:0045899-&&-positive regulation of RNA polymerase II transcriptional preinitiation complex as…	G:9606:PSMC2			KEGG-&-1&-hsa03050-&&-Proteasome-%%-hsa05169-&&-Epstein-Barr virus infection	PSMC2	Homo sapiens (Human)-&&-9606	Gene Symbol-&-1&-PSMC2	0.507463	0.431671	0.213162	63	4	0.0201353	FALSE	32.3103	PSMC2	PSMC2	162.28	43.5526	0	133	0	0.78057	TRUE	1	PSMC2	679294	Infinity	0.0351435
996	taxon:9606	2.67708	342.766	0.00011519	178655	1902	proteasome subunit beta 9	gene	biological_process-&-1&-GO:0016579-&&-protein deubiquitination-%%-GO:0038061-&&-NIK/NF-kappaB signaling-%%-GO:0090263-&&-positive regulation of canonical Wnt signaling pathway-%%-GO:0010972-&&-negative regulation of G2/M transition of mitotic cell cycle-%%-GO:0033209-&&-tumor necrosis factor-mediated signaling pathway-%%-GO:0050852-&&-T cell receptor signaling pathway-%%-GO:0000209-&&-protein pol…	G:9606:PSMB9			KEGG-&-1&-hsa03050-&&-Proteasome	PSMB9	Homo sapiens (Human)-&&-9606	Gene Symbol-&-1&-PSMB9	0.427526	0.373541	0.395082	63	4	0.00584124	FALSE	28.5208	PSMB9	PSMB9	106.131	29.2839	0	62	0	0.720486	FALSE	1	PSMB9	113134	Infinity	0.0477423
5093	taxon:9606	2.60003	317.993	0.00011542	167843	1902	Smad nuclear interacting protein 1	gene	biological_process-&-1&-GO:0035196-&&-production of miRNAs involved in gene silencing by miRNA-%%-GO:1903955-&&-positive regulation of protein targeting to mitochondrion-%%-GO:0007249-&&-I-kappaB kinase/NF-kappaB signaling-%%-GO:0006355-&&-regulation of transcription, DNA-templated|cellular_component-&-1&-GO:0005829-&&-cytosol-%%-GO:0005654-&&-nucleoplasm-%%-GO:0005634-&&-nucleus|molecular_functi…	G:9606:SNIP1				SNIP1	Homo sapiens (Human)-&&-9606	Gene Symbol-&-1&-SNIP1	0.445556	0.384611	0.127975	63	4	0.00728021	FALSE	9.13636	SNIP1	SNIP1	120.694	9.43266	0	62	0	0.733329	FALSE	0	SNIP1	135830	Infinity	0.043871
997	taxon:9606	2.39954	951.746	0.00011552	178649	1902	proteasome 26S subunit, ATPase 4	gene	biological_process-&-1&-GO:0038061-&&-NIK/NF-kappaB signaling-%%-GO:0010972-&&-negative regulation of G2/M transition of mitotic cell cycle-%%-GO:0033209-&&-tumor necrosis factor-mediated signaling pathway-%%-GO:0050852-&&-T cell receptor signaling pathway-%%-GO:0045899-&&-positive regulation of RNA polymerase II transcriptional preinitiation complex assembly-%%-GO:0006521-&&-regulation of cellul…	G:9606:PSMC4			KEGG-&-1&-hsa03050-&&-Proteasome-%%-hsa05169-&&-Epstein-Barr virus infection	PSMC4	Homo sapiens (Human)-&&-9606	Gene Symbol-&-1&-PSMC4	0.498135	0.416747	0.285964	63	4	0.0165794	FALSE	31.1319	PSMC4	PSMC4	169.029	36.5106	0	102	0	0.766743	FALSE	0	PSMC4	325650	Infinity	0.0413073
998	taxon:9606	2.2715	2487.52	0.00011586	178648	1902	proteasome 26S subunit, ATPase 5	gene	biological_process-&-1&-GO:0038061-&&-NIK/NF-kappaB signaling-%%-GO:0006366-&&-transcription from RNA polymerase II promoter-%%-GO:0010972-&&-negative regulation of G2/M transition of mitotic cell cycle-%%-GO:0033209-&&-tumor necrosis factor-mediated signaling pathway-%%-GO:0050852-&&-T cell receptor signaling pathway-%%-GO:0045899-&&-positive regulation of RNA polymerase II transcriptional prein…	G:9606:PSMC5			KEGG-&-1&-hsa03050-&&-Proteasome-%%-hsa05169-&&-Epstein-Barr virus infection	PSMC5	Homo sapiens (Human)-&&-9606	Gene Symbol-&-1&-PSMC5	0.510232	0.440238	0.166358	63	4	0.0238168	FALSE	31.5833	PSMC5	PSMC5	168.94	42.9505	0	152	0	0.788084	TRUE	1	PSMC5	1194792	Infinity	0.0343851
999	taxon:9606	2.32565	1512.3	0.0001162	178651	1902	proteasome 26S subunit, ATPase 3	gene	biological_process-&-1&-GO:0038061-&&-NIK/NF-kappaB signaling-%%-GO:0010972-&&-negative regulation of G2/M transition of mitotic cell cycle-%%-GO:0033209-&&-tumor necrosis factor-mediated signaling pathway-%%-GO:0050852-&&-T cell receptor signaling pathway-%%-GO:0045899-&&-positive regulation of RNA polymerase II transcriptional preinitiation complex assembly-%%-GO:0006521-&&-regulation of cellul…	G:9606:PSMC3			KEGG-&-1&-hsa03050-&&-Proteasome-%%-hsa05169-&&-Epstein-Barr virus infection	PSMC3	Homo sapiens (Human)-&&-9606	Gene Symbol-&-1&-PSMC3	0.504179	0.429987	0.14779	63	4	0.0169775	FALSE	29.34	PSMC3	PSMC3	139.371	36.0006	0	141	0	0.779058	TRUE	1	PSMC3	989410	Infinity	0.0306502
1000	taxon:9606	2.2594	4120.13	0.00011671	178645	1902	proteasome 26S subunit, non-ATPase 2	gene	biological_process-&-1&-GO:0038061-&&-NIK/NF-kappaB signaling-%%-GO:0010972-&&-negative regulation of G2/M transition of mitotic cell cycle-%%-GO:0033209-&&-tumor necrosis factor-mediated signaling pathway-%%-GO:0050852-&&-T cell receptor signaling pathway-%%-GO:0000209-&&-protein polyubiquitination-%%-GO:0000165-&&-MAPK cascade-%%-GO:0006521-&&-regulation of cellular amino acid metabolic process…	G:9606:PSMD2			KEGG-&-1&-hsa03050-&&-Proteasome-%%-hsa05169-&&-Epstein-Barr virus infection	PSMD2	Homo sapiens (Human)-&&-9606	Gene Symbol-&-1&-PSMD2	0.51416	0.442596	0.116874	63	4	0.0264396	FALSE	28.6711	PSMD2	PSMD2	149.172	47.8839	0	193	0	0.7901	TRUE	1	PSMD2	1911970	Infinity	0.0300993
1001	taxon:9606	2.39219	1895.25	0.00011721	178644	1902	proteasome 26S subunit, non-ATPase 3	gene	biological_process-&-1&-GO:0038061-&&-NIK/NF-kappaB signaling-%%-GO:0010972-&&-negative regulation of G2/M transition of mitotic cell cycle-%%-GO:0033209-&&-tumor necrosis factor-mediated signaling pathway-%%-GO:0050852-&&-T cell receptor signaling pathway-%%-GO:0000209-&&-protein polyubiquitination-%%-GO:0000165-&&-MAPK cascade-%%-GO:0006521-&&-regulation of cellular amino acid metabolic process…	G:9606:PSMD3			KEGG-&-1&-hsa03050-&&-Proteasome-%%-hsa05169-&&-Epstein-Barr virus infection	PSMD3	Homo sapiens (Human)-&&-9606	Gene Symbol-&-1&-PSMD3	0.496944	0.418026	0.240295	63	4	0.0182152	FALSE	28.301	PSMD3	PSMD3	167.252	35.9215	0	111	0	0.767968	FALSE	0	PSMD3	446394	Infinity	0.0405394
1002	taxon:9606	2.37635	1248.84	0.000118	178647	1902	proteasome 26S subunit, ATPase 6	gene	biological_process-&-1&-GO:0038061-&&-NIK/NF-kappaB signaling-%%-GO:0010972-&&-negative regulation of G2/M transition of mitotic cell cycle-%%-GO:0033209-&&-tumor necrosis factor-mediated signaling pathway-%%-GO:0050852-&&-T cell receptor signaling pathway-%%-GO:0045899-&&-positive regulation of RNA polymerase II transcriptional preinitiation complex assembly-%%-GO:0000165-&&-MAPK cascade-%%-GO:0…	G:9606:PSMC6			KEGG-&-1&-hsa03050-&&-Proteasome-%%-hsa05169-&&-Epstein-Barr virus infection	PSMC6	Homo sapiens (Human)-&&-9606	Gene Symbol-&-1&-PSMC6	0.499733	0.420813	0.269604	63	4	0.0177036	FALSE	31.5155	PSMC6	PSMC6	171.702	38.2095	0	105	0	0.770608	FALSE	1	PSMC6	372550	Infinity	0.0405723
1003	taxon:9606	2.30362	1395.32	0.00011805	178646	1902	proteasome 26S subunit, non-ATPase 1	gene	biological_process-&-1&-GO:0016579-&&-protein deubiquitination-%%-GO:0038061-&&-NIK/NF-kappaB signaling-%%-GO:0090263-&&-positive regulation of canonical Wnt signaling pathway-%%-GO:0010972-&&-negative regulation of G2/M transition of mitotic cell cycle-%%-GO:0033209-&&-tumor necrosis factor-mediated signaling pathway-%%-GO:0050852-&&-T cell receptor signaling pathway-%%-GO:0000209-&&-protein pol…	G:9606:PSMD1			KEGG-&-1&-hsa03050-&&-Proteasome-%%-hsa05169-&&-Epstein-Barr virus infection	PSMD1	Homo sapiens (Human)-&&-9606	Gene Symbol-&-1&-PSMD1	0.505816	0.4341	0.241085	64	4	0.0206558	FALSE	30.8835	PSMD1	PSMD1	190.256	38.4051	0	117	0	0.782731	FALSE	0	PSMD1	605456	Infinity	0.040283
1004	taxon:9606	2.44822	917.5	0.00011806	178641	1902	proteasome 26S subunit, non-ATPase 7	gene	biological_process-&-1&-GO:0038061-&&-NIK/NF-kappaB signaling-%%-GO:0010972-&&-negative regulation of G2/M transition of mitotic cell cycle-%%-GO:0033209-&&-tumor necrosis factor-mediated signaling pathway-%%-GO:0050852-&&-T cell receptor signaling pathway-%%-GO:0000209-&&-protein polyubiquitination-%%-GO:0000165-&&-MAPK cascade-%%-GO:0006521-&&-regulation of cellular amino acid metabolic process…	G:9606:PSMD7			KEGG-&-1&-hsa03050-&&-Proteasome-%%-hsa05169-&&-Epstein-Barr virus infection	PSMD7	Homo sapiens (Human)-&&-9606	Gene Symbol-&-1&-PSMD7	0.486599	0.40846	0.286142	64	4	0.0110092	FALSE	29.0263	PSMD7	PSMD7	140.522	32.0126	0	90	0	0.75863	FALSE	0	PSMD7	331550	Infinity	0.0374009
1005	taxon:9606	2.4753	504.724	0.00011824	178640	1902	proteasome 26S subunit, non-ATPase 8	gene	biological_process-&-1&-GO:0038061-&&-NIK/NF-kappaB signaling-%%-GO:1903955-&&-positive regulation of protein targeting to mitochondrion-%%-GO:0010972-&&-negative regulation of G2/M transition of mitotic cell cycle-%%-GO:0033209-&&-tumor necrosis factor-mediated signaling pathway-%%-GO:0050852-&&-T cell receptor signaling pathway-%%-GO:0000209-&&-protein polyubiquitination-%%-GO:0000165-&&-MAPK c…	G:9606:PSMD8			KEGG-&-1&-hsa03050-&&-Proteasome-%%-hsa05169-&&-Epstein-Barr virus infection	PSMD8	Homo sapiens (Human)-&&-9606	Gene Symbol-&-1&-PSMD8	0.477528	0.403992	0.385946	64	4	0.0110904	FALSE	31.3881	PSMD8	PSMD8	156.627	33.0073	0	75	0	0.754117	FALSE	0	PSMD8	151762	Infinity	0.0436249
1006	taxon:9606	2.14965	2881.15	0.00011844	178643	1902	proteasome 26S subunit, non-ATPase 4	gene	biological_process-&-1&-GO:0038061-&&-NIK/NF-kappaB signaling-%%-GO:0010972-&&-negative regulation of G2/M transition of mitotic cell cycle-%%-GO:0033209-&&-tumor necrosis factor-mediated signaling pathway-%%-GO:0050852-&&-T cell receptor signaling pathway-%%-GO:0000209-&&-protein polyubiquitination-%%-GO:0000165-&&-MAPK cascade-%%-GO:0006521-&&-regulation of cellular amino acid metabolic process…	G:9606:PSMD4			KEGG-&-1&-hsa03050-&&-Proteasome-%%-hsa05169-&&-Epstein-Barr virus infection	PSMD4	Homo sapiens (Human)-&&-9606	Gene Symbol-&-1&-PSMD4	0.51275	0.465193	0.159873	64	4	0.0244894	FALSE	30.2756	PSMD4	PSMD4	179.66	43.0968	0	154	0	0.808392	TRUE	1	PSMD4	1406024	Infinity	0.0312278
1007	taxon:9606	2.4174	417.063	0.00011849	178642	1902	proteasome 26S subunit, non-ATPase 5	gene	biological_process-&-1&-GO:0038095-&&-Fc-epsilon receptor signaling pathway-%%-GO:0055085-&&-transmembrane transport-%%-GO:0016579-&&-protein deubiquitination-%%-GO:0038061-&&-NIK/NF-kappaB signaling-%%-GO:0090263-&&-positive regulation of canonical Wnt signaling pathway-%%-GO:0010972-&&-negative regulation of G2/M transition of mitotic cell cycle-%%-GO:0033209-&&-tumor necrosis factor-mediated s…	G:9606:PSMD5				PSMD5	Homo sapiens (Human)-&&-9606	Gene Symbol-&-1&-PSMD5	0.453443	0.413668	0.360615	64	4	0.00713917	FALSE	27.5283	PSMD5	PSMD5	144.203	28.3877	0	64	0	0.763767	FALSE	0	PSMD5	219822	Infinity	0.0360956
1008	taxon:9606	2.17961	2085.09	0.00011874	178637	1902	proteasome 26S subunit, non-ATPase 11	gene	biological_process-&-1&-GO:0038061-&&-NIK/NF-kappaB signaling-%%-GO:0010972-&&-negative regulation of G2/M transition of mitotic cell cycle-%%-GO:0033209-&&-tumor necrosis factor-mediated signaling pathway-%%-GO:0048863-&&-stem cell differentiation-%%-GO:0050852-&&-T cell receptor signaling pathway-%%-GO:0000209-&&-protein polyubiquitination-%%-GO:0000165-&&-MAPK cascade-%%-GO:0006521-&&-regulati…	G:9606:PSMD11			KEGG-&-1&-hsa03050-&&-Proteasome-%%-hsa05169-&&-Epstein-Barr virus infection	PSMD11	Homo sapiens (Human)-&&-9606	Gene Symbol-&-1&-PSMD11	0.505542	0.458799	0.208605	64	4	0.0189535	FALSE	27.2524	PSMD11	PSMD11	186.237	33.9116	0	118	0	0.803399	FALSE	0	PSMD11	926696	Infinity	0.0333877
1009	taxon:9606	2.49777	555.26	0.00011903	178636	1902	proteasome 26S subunit, non-ATPase 12	gene	biological_process-&-1&-GO:0038061-&&-NIK/NF-kappaB signaling-%%-GO:0010972-&&-negative regulation of G2/M transition of mitotic cell cycle-%%-GO:0033209-&&-tumor necrosis factor-mediated signaling pathway-%%-GO:0050852-&&-T cell receptor signaling pathway-%%-GO:0000209-&&-protein polyubiquitination-%%-GO:0000165-&&-MAPK cascade-%%-GO:0006521-&&-regulation of cellular amino acid metabolic process…	G:9606:PSMD12			KEGG-&-1&-hsa03050-&&-Proteasome-%%-hsa05169-&&-Epstein-Barr virus infection	PSMD12	Homo sapiens (Human)-&&-9606	Gene Symbol-&-1&-PSMD12	0.478261	0.400358	0.371876	64	4	0.0126301	FALSE	33.8571	PSMD12	PSMD12	154.28	37.1755	0	83	0	0.750372	FALSE	1	PSMD12	155288	Infinity	0.0450156
1010	taxon:9606	2.59211	486.253	0.00011905	178639	1902	proteasome 26S subunit, non-ATPase 9	gene	biological_process-&-1&-GO:0038061-&&-NIK/NF-kappaB signaling-%%-GO:0010972-&&-negative regulation of G2/M transition of mitotic cell cycle-%%-GO:0033209-&&-tumor necrosis factor-mediated signaling pathway-%%-GO:0050852-&&-T cell receptor signaling pathway-%%-GO:0000209-&&-protein polyubiquitination-%%-GO:0000165-&&-MAPK cascade-%%-GO:0006511-&&-ubiquitin-dependent protein catabolic process-%%-GO…	G:9606:PSMD9				PSMD9	Homo sapiens (Human)-&&-9606	Gene Symbol-&-1&-PSMD9	0.456098	0.385787	0.177104	64	4	0.00702651	FALSE	11.6739	PSMD9	PSMD9	127.945	11.9875	0	55	0	0.734649	FALSE	0	PSMD9	102858	Infinity	0.0452743
1011	taxon:9606	2.50497	430.245	0.00011908	178638	1902	proteasome 26S subunit, non-ATPase 10	gene	biological_process-&-1&-GO:0038061-&&-NIK/NF-kappaB signaling-%%-GO:0006915-&&-apoptotic process-%%-GO:0010972-&&-negative regulation of G2/M transition of mitotic cell cycle-%%-GO:0033209-&&-tumor necrosis factor-mediated signaling pathway-%%-GO:0043409-&&-negative regulation of MAPK cascade-%%-GO:0050852-&&-T cell receptor signaling pathway-%%-GO:0032088-&&-negative regulation of NF-kappaB tran…	G:9606:PSMD10				PSMD10	Homo sapiens (Human)-&&-9606	Gene Symbol-&-1&-PSMD10	0.469731	0.399207	0.194572	64	4	0.00866091	FALSE	14.4528	PSMD10	PSMD10	164.032	14.7387	0	63	0	0.749172	FALSE	0	PSMD10	190592	Infinity	0.0484688
1014	taxon:9606	2.42359	539.646	0.00011908	178635	1902	proteasome 26S subunit, non-ATPase 13	gene	biological_process-&-1&-GO:0007127-&&-meiosis I-%%-GO:0038061-&&-NIK/NF-kappaB signaling-%%-GO:0010972-&&-negative regulation of G2/M transition of mitotic cell cycle-%%-GO:0033209-&&-tumor necrosis factor-mediated signaling pathway-%%-GO:0050852-&&-T cell receptor signaling pathway-%%-GO:0000209-&&-protein polyubiquitination-%%-GO:0000165-&&-MAPK cascade-%%-GO:0006521-&&-regulation of cellular a…	G:9606:PSMD13			KEGG-&-1&-hsa03050-&&-Proteasome-%%-hsa05169-&&-Epstein-Barr virus infection	PSMD13	Homo sapiens (Human)-&&-9606	Gene Symbol-&-1&-PSMD13	0.487487	0.412611	0.351692	64	4	0.013248	FALSE	31.4231	PSMD13	PSMD13	169.548	34.4486	0	84	0	0.762735	FALSE	0	PSMD13	212736	Infinity	0.0431828
1015	taxon:9606	2.33818	683.23	0.00011908	178634	1902	proteasome activator subunit 1	gene	biological_process-&-1&-GO:0016579-&&-protein deubiquitination-%%-GO:0038061-&&-NIK/NF-kappaB signaling-%%-GO:0090263-&&-positive regulation of canonical Wnt signaling pathway-%%-GO:0061136-&&-regulation of proteasomal protein catabolic process-%%-GO:0010972-&&-negative regulation of G2/M transition of mitotic cell cycle-%%-GO:0033209-&&-tumor necrosis factor-mediated signaling pathway-%%-GO:0050…	G:9606:PSME1			KEGG-&-1&-hsa03050-&&-Proteasome-%%-hsa04612-&&-Antigen processing and presentation	PSME1	Homo sapiens (Human)-&&-9606	Gene Symbol-&-1&-PSME1	0.47474	0.427683	0.211189	64	4	0.00892352	FALSE	16.8966	PSME1	PSME1	165.939	17.5766	0	67	0	0.77697	FALSE	1	PSME1	257288	Infinity	0.0365761
1018	taxon:9606	2.18018	889.234	0.00011909	178630	1902	polypyrimidine tract binding protein 1	gene	biological_process-&-1&-GO:0033119-&&-negative regulation of RNA splicing-%%-GO:0000380-&&-alternative mRNA splicing, via spliceosome-%%-GO:0008380-&&-RNA splicing-%%-GO:0075522-&&-IRES-dependent viral translational initiation-%%-GO:0006397-&&-mRNA processing-%%-GO:0010467-&&-gene expression-%%-GO:0051148-&&-negative regulation of muscle cell differentiation-%%-GO:0000398-&&-mRNA splicing, via sp…	G:9606:PTBP1				PTBP1	Homo sapiens (Human)-&&-9606	Gene Symbol-&-1&-PTBP1	0.506912	0.458677	0.225609	64	4	0.0310851	FALSE	30.8774	PTBP1	PTBP1	245.336	34.7777	0	120	0	0.803303	FALSE	1	PTBP1	622982	Infinity	0.0439828
1020	taxon:9606	2.28662	3479.11	0.0001191	178627	1902	phosphatase and tensin homolog	gene	biological_process-&-1&-GO:0001933-&&-negative regulation of protein phosphorylation-%%-GO:0006661-&&-phosphatidylinositol biosynthetic process-%%-GO:0048854-&&-brain morphogenesis-%%-GO:0097105-&&-presynaptic membrane assembly-%%-GO:0008284-&&-positive regulation of cell proliferation-%%-GO:0035335-&&-peptidyl-tyrosine dephosphorylation-%%-GO:0060291-&&-long-term synaptic potentiation-%%-GO:0090…	G:9606:PTEN	PTEN	TRUE	KEGG-&-1&-hsa05225-&&-Hepatocellular carcinoma-%%-hsa04931-&&-Insulin resistance-%%-hsa05165-&&-Human papillomavirus infection-%%-hsa05230-&&-Central carbon metabolism in cancer-%%-hsa05215-&&-Prostate cancer-%%-hsa04068-&&-FoxO signaling pathway-%%-hsa01100-&&-Metabolic pathways-%%-hsa04115-&&-p53 signaling pathway-%%-hsa04140-&&-Autophagy - animal-%%-hsa05222-&&-Small cell lung cancer-%%-hsa040…	PTEN	Homo sapiens (Human)-&&-9606	Gene Symbol-&-1&-PTEN	0.510929	0.437327	0.0630188	64	5	0.0272467	FALSE	18.1691	PTEN	PTEN	123.6	23.5606	0	196	0	0.785563	TRUE	1	PTEN	2447408	Infinity	0.0259938
5118	taxon:9606	2.57742	392.213	0.00011922	167744	1902	ubiquitin like modifier activating enzyme 5	gene	biological_process-&-1&-GO:0071569-&&-protein ufmylation-%%-GO:1990592-&&-protein K69-linked ufmylation-%%-GO:0033146-&&-regulation of intracellular estrogen receptor signaling pathway-%%-GO:0034976-&&-response to endoplasmic reticulum stress|cellular_component-&-1&-GO:0005737-&&-cytoplasm-%%-GO:0005829-&&-cytosol-%%-GO:0005634-&&-nucleus-%%-GO:0043231-&&-intracellular membrane-bounded organelle|…	G:9606:UBA5				UBA5	Homo sapiens (Human)-&&-9606	Gene Symbol-&-1&-UBA5	0.451909	0.387985	0.0454786	64	4	0.00572813	FALSE	5.05556	UBA5	UBA5	104.161	5.21989	0	63	0	0.737097	FALSE	1	UBA5	238102	Infinity	0.0357603
1023	taxon:9606	2.70531	482.498	0.00011927	178622	1902	prostaglandin E receptor 3	gene	biological_process-&-1&-GO:0007200-&&-phospholipase C-activating G-protein coupled receptor signaling pathway-%%-GO:0060455-&&-negative regulation of gastric acid secretion-%%-GO:0008219-&&-cell death-%%-GO:0014827-&&-intestine smooth muscle contraction-%%-GO:0007186-&&-G-protein coupled receptor signaling pathway-%%-GO:0031622-&&-positive regulation of fever generation|cellular_component-&-1&-GO…	G:9606:PTGER3			KEGG-&-1&-hsa04020-&&-Calcium signaling pathway-%%-hsa04080-&&-Neuroactive ligand-receptor interaction-%%-hsa05163-&&-Human cytomegalovirus infection-%%-hsa04923-&&-Regulation of lipolysis in adipocytes-%%-hsa04024-&&-cAMP signaling pathway-%%-hsa05200-&&-Pathways in cancer	PTGER3	Homo sapiens (Human)-&&-9606	Gene Symbol-&-1&-PTGER3	0.391459	0.369643	0.0231884	64	5	0.00169424	FALSE	2.92857	PTGER3	PTGER3	57.0714	3.09333	0	70	0	0.715781	FALSE	0	PTGER3	272852	Infinity	0.0287675
5123	taxon:9606	2.5417	1100.32	0.00011932	167738	1902	histone deacetylase 11	gene	biological_process-&-1&-GO:0014003-&&-oligodendrocyte development-%%-GO:0016575-&&-histone deacetylation-%%-GO:0006325-&&-chromatin organization-%%-GO:0070932-&&-histone H3 deacetylation-%%-GO:0006355-&&-regulation of transcription, DNA-templated-%%-GO:0006351-&&-transcription, DNA-templated|cellular_component-&-1&-GO:0005634-&&-nucleus-%%-GO:0005886-&&-plasma membrane-%%-GO:0070062-&&-extracellu…	G:9606:HDAC11			KEGG-&-1&-hsa05034-&&-Alcoholism-%%-hsa05203-&&-Viral carcinogenesis	HDAC11	Homo sapiens (Human)-&&-9606	Gene Symbol-&-1&-HDAC11	0.470796	0.393438	0.0563523	64	5	0.0142192	FALSE	8.74684	HDAC11	HDAC11	112.136	9.60286	0	118	0	0.743051	FALSE	0	HDAC11	468768	Infinity	0.0363228
1028	taxon:9606	2.13568	1669.83	0.00012011	178608	1902	protein tyrosine kinase 2	gene	biological_process-&-1&-GO:0045667-&&-regulation of osteoblast differentiation-%%-GO:0022408-&&-negative regulation of cell-cell adhesion-%%-GO:0045087-&&-innate immune response-%%-GO:0008284-&&-positive regulation of cell proliferation-%%-GO:0014068-&&-positive regulation of phosphatidylinositol 3-kinase signaling-%%-GO:0007229-&&-integrin-mediated signaling pathway-%%-GO:0046621-&&-negative reg…	G:9606:PTK2	PTK2	TRUE	KEGG-&-1&-hsa05165-&&-Human papillomavirus infection-%%-hsa04012-&&-ErbB signaling pathway-%%-hsa04062-&&-Chemokine signaling pathway-%%-hsa04670-&&-Leukocyte transendothelial migration-%%-hsa05202-&&-Transcriptional misregulation in cancer-%%-hsa04810-&&-Regulation of actin cytoskeleton-%%-hsa05418-&&-Fluid shear stress and atherosclerosis-%%-hsa05205-&&-Proteoglycans in cancer-%%-hsa05146-&&-Am…	PTK2	Homo sapiens (Human)-&&-9606	Gene Symbol-&-1&-PTK2	0.502148	0.468236	0.0940504	64	4	0.0127408	FALSE	19.3103	PTK2	PTK2	138.201	24.2966	0	150	0	0.810721	TRUE	1	PTK2	1966044	Infinity	0.0236352
1031	taxon:9606	2.45802	968.894	0.00012024	178604	1902	prothymosin, alpha	gene	biological_process-&-1&-GO:0006351-&&-transcription, DNA-templated|cellular_component-&-1&-GO:0005634-&&-nucleus-%%-GO:0070062-&&-extracellular exosome-%%-GO:0005829-&&-cytosol-%%-GO:0005654-&&-nucleoplasm|molecular_function-&-1&-GO:0005515-&&-protein binding	G:9606:PTMA				PTMA	Homo sapiens (Human)-&&-9606	Gene Symbol-&-1&-PTMA	0.484707	0.406832	0.115855	64	4	0.0149359	FALSE	11.5263	PTMA	PTMA	165.722	12.4693	0	90	0	0.756997	FALSE	0	PTMA	408048	Infinity	0.0449661
5131	taxon:9606	2.5247	1029.33	0.00012032	167683	1902	centrosomal protein 76	gene	biological_process-&-1&-GO:0046599-&&-regulation of centriole replication-%%-GO:0097711-&&-ciliary basal body docking-%%-GO:0000086-&&-G2/M transition of mitotic cell cycle|cellular_component-&-1&-GO:0005814-&&-centriole-%%-GO:0005829-&&-cytosol-%%-GO:0005813-&&-centrosome-%%-GO:0043234-&&-protein complex|molecular_function-&-1&-GO:0005515-&&-protein binding	G:9606:CEP76				CEP76	Homo sapiens (Human)-&&-9606	Gene Symbol-&-1&-CEP76	0.470559	0.396086	0.0663717	64	4	0.0158517	FALSE	10.7432	CEP76	CEP76	106.381	11.1617	0	113	0	0.745883	FALSE	0	CEP76	511042	Infinity	0.0333806
1038	taxon:9606	2.38067	463.289	0.00012035	178583	1902	outer dense fiber of sperm tails 2	gene	biological_process-&-1&-GO:0097711-&&-ciliary basal body docking-%%-GO:0000086-&&-G2/M transition of mitotic cell cycle-%%-GO:0007275-&&-multicellular organism development-%%-GO:0007286-&&-spermatid development|cellular_component-&-1&-GO:0005634-&&-nucleus-%%-GO:0000922-&&-spindle pole-%%-GO:0005814-&&-centriole-%%-GO:0001520-&&-outer dense fiber-%%-GO:0005829-&&-cytosol-%%-GO:0097539-&&-ciliary …	G:9606:ODF2				ODF2	Homo sapiens (Human)-&&-9606	Gene Symbol-&-1&-ODF2	0.455653	0.42005	0.128205	64	4	0.004486	FALSE	8.97674	ODF2	ODF2	114.141	9.24247	0	78	0	0.769888	FALSE	0	ODF2	363662	Infinity	0.0269591
5136	taxon:9606	2.26919	1264.02	0.00012035	167593	1902	thioredoxin domain containing 5	gene	biological_process-&-1&-GO:0034976-&&-response to endoplasmic reticulum stress-%%-GO:0043312-&&-neutrophil degranulation-%%-GO:0006457-&&-protein folding-%%-GO:0043277-&&-apoptotic cell clearance-%%-GO:0043066-&&-negative regulation of apoptotic process-%%-GO:0045454-&&-cell redox homeostasis|cellular_component-&-1&-GO:0005576-&&-extracellular region-%%-GO:0005788-&&-endoplasmic reticulum lumen-%…	G:9606:TXNDC5			KEGG-&-1&-hsa04141-&&-Protein processing in endoplasmic reticulum	TXNDC5	Homo sapiens (Human)-&&-9606	Gene Symbol-&-1&-TXNDC5	0.480349	0.440686	0.0957372	64	4	0.00759905	FALSE	6.19512	TXNDC5	TXNDC5	213.259	6.89793	0	54	0	0.788468	FALSE	0	TXNDC5	454942	Infinity	0.0424344
5137	taxon:9606	2.40343	431.41	0.00012048	167595	1902	nudE neurodevelopment protein 1 like 1	gene	biological_process-&-1&-GO:0048680-&&-positive regulation of axon regeneration-%%-GO:0001764-&&-neuron migration-%%-GO:0021799-&&-cerebral cortex radially oriented cell migration-%%-GO:0051081-&&-nuclear envelope disassembly-%%-GO:0006508-&&-proteolysis-%%-GO:0001833-&&-inner cell mass cell proliferation-%%-GO:0007100-&&-mitotic centrosome separation-%%-GO:0060052-&&-neurofilament cytoskeleton or…	G:9606:NDEL1				NDEL1	Homo sapiens (Human)-&&-9606	Gene Symbol-&-1&-NDEL1	0.448872	0.416072	0.0848485	64	4	0.00461166	FALSE	7.02632	NDEL1	NDEL1	142.582	7.26264	0	56	0	0.766095	FALSE	1	NDEL1	292404	Infinity	0.0347498
1043	taxon:9606	2.56388	399.351	0.00012055	178568	1902	origin recognition complex subunit 2	gene	biological_process-&-1&-GO:0000082-&&-G1/S transition of mitotic cell cycle-%%-GO:0006260-&&-DNA replication-%%-GO:0000122-&&-negative regulation of transcription from RNA polymerase II promoter-%%-GO:0006270-&&-DNA replication initiation|cellular_component-&-1&-GO:0005634-&&-nucleus-%%-GO:0005664-&&-nuclear origin of replication recognition complex-%%-GO:0000808-&&-origin recognition complex-%%-…	G:9606:ORC2			KEGG-&-1&-hsa04110-&&-Cell cycle	ORC2	Homo sapiens (Human)-&&-9606	Gene Symbol-&-1&-ORC2	0.462757	0.390034	0.240163	64	4	0.0127317	FALSE	14.6604	ORC2	ORC2	172.209	15.0935	0	68	0	0.739354	FALSE	1	ORC2	160144	Infinity	0.0571644
5146	taxon:9606	2.49157	274.205	0.00012058	167567	1902	chromatin licensing and DNA replication factor 1	gene	biological_process-&-1&-GO:0000076-&&-DNA replication checkpoint-%%-GO:0000082-&&-G1/S transition of mitotic cell cycle-%%-GO:0051315-&&-attachment of mitotic spindle microtubules to kinetochore-%%-GO:0033262-&&-regulation of nuclear cell cycle DNA replication-%%-GO:0006260-&&-DNA replication-%%-GO:0030174-&&-regulation of DNA-dependent DNA replication initiation-%%-GO:0007059-&&-chromosome segre…	G:9606:CDT1				CDT1	Homo sapiens (Human)-&&-9606	Gene Symbol-&-1&-CDT1	0.470677	0.401353	0.171809	64	4	0.00981546	FALSE	11.6222	CDT1	CDT1	175.517	11.9319	0	59	0	0.751404	FALSE	1	CDT1	129568	Infinity	0.0501523
1055	taxon:9606	2.26545	1868.53	0.00012086	178537	1902	prolyl 4-hydroxylase subunit beta	gene	biological_process-&-1&-GO:0042158-&&-lipoprotein biosynthetic process-%%-GO:0034976-&&-response to endoplasmic reticulum stress-%%-GO:0006457-&&-protein folding-%%-GO:0000302-&&-response to reactive oxygen species-%%-GO:0018401-&&-peptidyl-proline hydroxylation to 4-hydroxy-L-proline-%%-GO:0045454-&&-cell redox homeostasis-%%-GO:0071456-&&-cellular response to hypoxia-%%-GO:1902175-&&-regulation…	G:9606:P4HB			KEGG-&-1&-hsa04141-&&-Protein processing in endoplasmic reticulum	P4HB	Homo sapiens (Human)-&&-9606	Gene Symbol-&-1&-P4HB	0.504996	0.441414	0.132317	64	4	0.0219155	FALSE	19.5938	P4HB	P4HB	200.244	24.2212	0	120	0	0.789092	FALSE	1	P4HB	867444	Infinity	0.0401578
1056	taxon:9606	2.33717	1135.63	0.0001209	178536	1902	proliferation-associated 2G4	gene	biological_process-&-1&-GO:0045597-&&-positive regulation of cell differentiation-%%-GO:0006417-&&-regulation of translation-%%-GO:0008283-&&-cell proliferation-%%-GO:0045892-&&-negative regulation of transcription, DNA-templated-%%-GO:0007050-&&-cell cycle arrest-%%-GO:0006364-&&-rRNA processing-%%-GO:0006351-&&-transcription, DNA-templated-%%-GO:0043066-&&-negative regulation of apoptotic proce…	G:9606:PA2G4				PA2G4	Homo sapiens (Human)-&&-9606	Gene Symbol-&-1&-PA2G4	0.500535	0.427867	0.136109	64	4	0.0225554	FALSE	16.4353	PA2G4	PA2G4	199.702	17.5338	0	104	0	0.777138	FALSE	0	PA2G4	494298	Infinity	0.0443641
1058	taxon:9606	2.56575	336.433	0.00012101	178535	1902	phosphatidylethanolamine binding protein 1	gene	biological_process-&-1&-GO:0010951-&&-negative regulation of endopeptidase activity-%%-GO:0000165-&&-MAPK cascade|cellular_component-&-1&-GO:0005634-&&-nucleus-%%-GO:0005829-&&-cytosol-%%-GO:0070062-&&-extracellular exosome|molecular_function-&-1&-GO:0003723-&&-RNA binding-%%-GO:0005524-&&-ATP binding-%%-GO:0004867-&&-serine-type endopeptidase inhibitor activity-%%-GO:0008429-&&-phosphatidylethan…	G:9606:PEBP1				PEBP1	Homo sapiens (Human)-&&-9606	Gene Symbol-&-1&-PEBP1	0.44769	0.38975	0.0955102	64	4	0.0054655	FALSE	7.8	PEBP1	PEBP1	137.12	8.11358	0	51	0	0.739042	FALSE	1	PEBP1	192838	Infinity	0.045949
1061	taxon:9606	2.49647	413.711	0.00012132	178528	1902	platelet activating factor acetylhydrolase 1b regulatory subunit 1	gene	biological_process-&-1&-GO:0021987-&&-cerebral cortex development-%%-GO:0045931-&&-positive regulation of mitotic cell cycle-%%-GO:0000132-&&-establishment of mitotic spindle orientation-%%-GO:0007281-&&-germ cell development-%%-GO:0009306-&&-protein secretion-%%-GO:0051081-&&-nuclear envelope disassembly-%%-GO:0001764-&&-neuron migration-%%-GO:0040019-&&-positive regulation of embryonic developm…	G:9606:PAFAH1B1	PAFAH1B1	TRUE	KEGG-&-1&-hsa01100-&&-Metabolic pathways-%%-hsa00565-&&-Ether lipid metabolism	PAFAH1B1	Homo sapiens (Human)-&&-9606	Gene Symbol-&-1&-PAFAH1B1	0.463215	0.400565	0.100251	64	4	0.00554364	FALSE	8.28205	PAFAH1B1	PAFAH1B1	131.333	8.62438	0	58	0	0.750588	FALSE	1	PAFAH1B1	191424	Infinity	0.0379922
5157	taxon:9606	2.57626	174.215	0.00012134	167531	1902	WD repeat domain 76	gene	biological_process-&-1&-GO:0006974-&&-cellular response to DNA damage stimulus	G:9606:WDR76				WDR76	Homo sapiens (Human)-&&-9606	Gene Symbol-&-1&-WDR76	0.458221	0.388159	0.180471	64	5	0.0133941	FALSE	10.7917	WDR76	WDR76	212.8	11.043	0	55	0	0.737289	FALSE	0	WDR76	108106	Infinity	0.0731273
1063	taxon:9606	2.29613	1740.77	0.00012184	178524	1902	peroxiredoxin 1	gene	biological_process-&-1&-GO:0042744-&&-hydrogen peroxide catabolic process-%%-GO:0001895-&&-retina homeostasis-%%-GO:0042345-&&-regulation of NF-kappaB import into nucleus-%%-GO:0055114-&&-oxidation-reduction process-%%-GO:0032872-&&-regulation of stress-activated MAPK cascade-%%-GO:0000302-&&-response to reactive oxygen species-%%-GO:0045454-&&-cell redox homeostasis-%%-GO:0001501-&&-skeletal sys…	G:9606:PRDX1			KEGG-&-1&-hsa04146-&&-Peroxisome	PRDX1	Homo sapiens (Human)-&&-9606	Gene Symbol-&-1&-PRDX1	0.502013	0.435516	0.108793	64	4	0.0238615	FALSE	16.375	PRDX1	PRDX1	206.619	19.848	0	119	0	0.783979	FALSE	1	PRDX1	829762	Infinity	0.043291
1064	taxon:9606	2.54818	297.792	0.00012213	178527	1902	platelet activating factor acetylhydrolase 1b catalytic subunit 2	gene	biological_process-&-1&-GO:0016239-&&-positive regulation of macroautophagy-%%-GO:0007420-&&-brain development-%%-GO:0006629-&&-lipid metabolic process-%%-GO:0007283-&&-spermatogenesis-%%-GO:0016042-&&-lipid catabolic process-%%-GO:0043312-&&-neutrophil degranulation|cellular_component-&-1&-GO:0005886-&&-plasma membrane-%%-GO:0034774-&&-secretory granule lumen-%%-GO:1904813-&&-ficolin-1-rich gran…	G:9606:PAFAH1B2			KEGG-&-1&-hsa01100-&&-Metabolic pathways-%%-hsa00565-&&-Ether lipid metabolism	PAFAH1B2	Homo sapiens (Human)-&&-9606	Gene Symbol-&-1&-PAFAH1B2	0.458109	0.392437	0.0965167	64	4	0.00696981	FALSE	6.97436	PAFAH1B2	PAFAH1B2	142.792	7.18302	0	54	0	0.74197	FALSE	1	PAFAH1B2	148030	Infinity	0.0461331
1067	taxon:9606	2.16045	1663.1	0.00012221	178520	1902	p21 (RAC1) activated kinase 1	gene	biological_process-&-1&-GO:1904707-&&-positive regulation of vascular smooth muscle cell proliferation-%%-GO:0038096-&&-Fc-gamma receptor signaling pathway involved in phagocytosis-%%-GO:0006915-&&-apoptotic process-%%-GO:0021549-&&-cerebellum development-%%-GO:2001275-&&-positive regulation of glucose import in response to insulin stimulus-%%-GO:0050852-&&-T cell receptor signaling pathway-%%-GO…	G:9606:PAK1			KEGG-&-1&-hsa04014-&&-Ras signaling pathway-%%-hsa04660-&&-T cell receptor signaling pathway-%%-hsa04010-&&-MAPK signaling pathway-%%-hsa04012-&&-ErbB signaling pathway-%%-hsa04062-&&-Chemokine signaling pathway-%%-hsa04392-&&-Hippo signaling pathway - multiple species-%%-hsa04810-&&-Regulation of actin cytoskeleton-%%-hsa04024-&&-cAMP signaling pathway-%%-hsa04666-&&-Fc gamma R-mediated phagocyt…	PAK1	Homo sapiens (Human)-&&-9606	Gene Symbol-&-1&-PAK1	0.500803	0.462867	0.113944	64	4	0.0201468	FALSE	17.4222	PAK1	PAK1	195.008	19.4754	0	120	0	0.806592	FALSE	1	PAK1	1127496	Infinity	0.0341417
1070	taxon:9606	2.18465	2391.84	0.00012235	178519	1902	p21 (RAC1) activated kinase 2	gene	biological_process-&-1&-GO:0006915-&&-apoptotic process-%%-GO:0018105-&&-peptidyl-serine phosphorylation-%%-GO:0050690-&&-regulation of defense response to virus by virus-%%-GO:0050852-&&-T cell receptor signaling pathway-%%-GO:0007165-&&-signal transduction-%%-GO:0023014-&&-signal transduction by protein phosphorylation-%%-GO:0006469-&&-negative regulation of protein kinase activity-%%-GO:200123…	G:9606:PAK2			KEGG-&-1&-hsa04510-&&-Focal adhesion-%%-hsa04014-&&-Ras signaling pathway-%%-hsa04660-&&-T cell receptor signaling pathway-%%-hsa04010-&&-MAPK signaling pathway-%%-hsa04012-&&-ErbB signaling pathway-%%-hsa05170-&&-Human immunodeficiency virus 1 infection-%%-hsa04360-&&-Axon guidance-%%-hsa05211-&&-Renal cell carcinoma-%%-hsa04810-&&-Regulation of actin cytoskeleton	PAK2	Homo sapiens (Human)-&&-9606	Gene Symbol-&-1&-PAK2	0.504996	0.45774	0.0794524	64	4	0.0183455	FALSE	13.9612	PAK2	PAK2	158.575	17.9441	0	135	0	0.802559	TRUE	1	PAK2	1161556	Infinity	0.0286688
5168	taxon:9606	2.63618	564.88	0.00012251	167495	1902	mediator complex subunit 28	gene	biological_process-&-1&-GO:0019827-&&-stem cell population maintenance-%%-GO:0051151-&&-negative regulation of smooth muscle cell differentiation-%%-GO:0006355-&&-regulation of transcription, DNA-templated-%%-GO:0006351-&&-transcription, DNA-templated|cellular_component-&-1&-GO:0016592-&&-mediator complex-%%-GO:0030864-&&-cortical actin cytoskeleton-%%-GO:0005654-&&-nucleoplasm-%%-GO:0016020-&&-m…	G:9606:MED28				MED28	Homo sapiens (Human)-&&-9606	Gene Symbol-&-1&-MED28	0.420414	0.379337	0.250565	64	5	0.00350271	FALSE	12.9048	MED28	MED28	94.4627	13.6749	0	68	0	0.727303	FALSE	1	MED28	209392	Infinity	0.0380597
1072	taxon:9606	2.05228	12807.5	0.00012255	178512	1902	parkin RBR E3 ubiquitin protein ligase	gene	biological_process-&-1&-GO:0001933-&&-negative regulation of protein phosphorylation-%%-GO:0033132-&&-negative regulation of glucokinase activity-%%-GO:0042053-&&-regulation of dopamine metabolic process-%%-GO:0043123-&&-positive regulation of I-kappaB kinase/NF-kappaB signaling-%%-GO:1903265-&&-positive regulation of tumor necrosis factor-mediated signaling pathway-%%-GO:0045732-&&-positive regu…	G:9606:PARK2			KEGG-&-1&-hsa04141-&&-Protein processing in endoplasmic reticulum-%%-hsa05012-&&-Parkinson disease-%%-hsa04137-&&-Mitophagy - animal-%%-hsa04120-&&-Ubiquitin mediated proteolysis	PARK2	Homo sapiens (Human)-&&-9606	Gene Symbol-&-1&-PARK2	0.538439	0.487262	0.0607557	64	4	0.0514403	FALSE	29.0074	PARK2	PARK2	128.274	72.4275	0	366	0	0.82462	TRUE	1	PARK2	5448582	Infinity	0.0206534
5171	taxon:9606	2.64525	379.539	0.00012264	167480	1902	centrosomal protein 70	gene	biological_process-&-1&-GO:0097711-&&-ciliary basal body docking-%%-GO:0000086-&&-G2/M transition of mitotic cell cycle|cellular_component-&-1&-GO:0005829-&&-cytosol-%%-GO:0005813-&&-centrosome|molecular_function-&-1&-GO:0005515-&&-protein binding-%%-GO:0042802-&&-identical protein binding	G:9606:CEP70				CEP70	Homo sapiens (Human)-&&-9606	Gene Symbol-&-1&-CEP70	0.432971	0.378036	0.0291892	64	5	0.00473521	FALSE	4.91429	CEP70	CEP70	69.9467	5.12213	0	76	0	0.725791	FALSE	1	CEP70	254940	Infinity	0.0289203
1080	taxon:9606	2.39335	256.577	0.00012275	178493	1902	pterin-4 alpha-carbinolamine dehydratase 1	gene	biological_process-&-1&-GO:0045893-&&-positive regulation of transcription, DNA-templated-%%-GO:0051291-&&-protein heterooligomerization-%%-GO:0006729-&&-tetrahydrobiopterin biosynthetic process-%%-GO:0043496-&&-regulation of protein homodimerization activity-%%-GO:0055114-&&-oxidation-reduction process-%%-GO:0006559-&&-L-phenylalanine catabolic process-%%-GO:0051289-&&-protein homotetramerizatio…	G:9606:PCBD1			KEGG-&-1&-hsa00790-&&-Folate biosynthesis-%%-hsa01100-&&-Metabolic pathways	PCBD1	Homo sapiens (Human)-&&-9606	Gene Symbol-&-1&-PCBD1	0.459121	0.417825	0.0707071	64	4	0.00742636	FALSE	7.37143	PCBD1	PCBD1	157.964	7.58824	0	56	0	0.767776	FALSE	1	PCBD1	421610	Infinity	0.0378781
1081	taxon:9606	2.11753	2259.22	0.00012292	178492	1902	poly(rC) binding protein 1	gene	biological_process-&-1&-GO:0039694-&&-viral RNA genome replication-%%-GO:0010467-&&-gene expression-%%-GO:0000398-&&-mRNA splicing, via spliceosome-%%-GO:0045944-&&-positive regulation of transcription from RNA polymerase II promoter|cellular_component-&-1&-GO:0000932-&&-P-body-%%-GO:0005737-&&-cytoplasm-%%-GO:0070062-&&-extracellular exosome-%%-GO:0005829-&&-cytosol-%%-GO:0005654-&&-nucleoplasm-…	G:9606:PCBP1			KEGG-&-1&-hsa04216-&&-Ferroptosis-%%-hsa03040-&&-Spliceosome	PCBP1	Homo sapiens (Human)-&&-9606	Gene Symbol-&-1&-PCBP1	0.51275	0.472249	0.111085	64	4	0.0285014	FALSE	21.2712	PCBP1	PCBP1	191.619	27.2601	0	160	0	0.813745	TRUE	0	PCBP1	1978194	Infinity	0.0321077
1083	taxon:9606	2.36656	487.852	0.00012318	178491	1902	poly(rC) binding protein 2	gene	biological_process-&-1&-GO:0016071-&&-mRNA metabolic process-%%-GO:0045087-&&-innate immune response-%%-GO:0039694-&&-viral RNA genome replication-%%-GO:0032480-&&-negative regulation of type I interferon production-%%-GO:0043161-&&-proteasome-mediated ubiquitin-dependent protein catabolic process-%%-GO:0050687-&&-negative regulation of defense response to virus-%%-GO:0051607-&&-defense response …	G:9606:PCBP2			KEGG-&-1&-hsa04216-&&-Ferroptosis	PCBP2	Homo sapiens (Human)-&&-9606	Gene Symbol-&-1&-PCBP2	0.495758	0.422555	0.199726	65	4	0.0222605	FALSE	21.137	PCBP2	PCBP2	234.93	22.1906	0	87	0	0.772241	FALSE	1	PCBP2	310724	Infinity	0.0544198
5180	taxon:9606	2.52542	353.928	0.00012342	167459	1902	WD repeat domain 61	gene	biological_process-&-1&-GO:0006366-&&-transcription from RNA polymerase II promoter-%%-GO:0080182-&&-histone H3-K4 trimethylation-%%-GO:0045944-&&-positive regulation of transcription from RNA polymerase II promoter-%%-GO:0045638-&&-negative regulation of myeloid cell differentiation-%%-GO:0016567-&&-protein ubiquitination-%%-GO:0006368-&&-transcription elongation from RNA polymerase II promoter-…	G:9606:WDR61			KEGG-&-1&-hsa03018-&&-RNA degradation	WDR61	Homo sapiens (Human)-&&-9606	Gene Symbol-&-1&-WDR61	0.463101	0.395974	0.187954	65	5	0.0105496	FALSE	11.6512	WDR61	WDR61	202.057	11.9941	0	53	0	0.745763	FALSE	0	WDR61	156950	Infinity	0.0618609
1088	taxon:9606	2.39075	1930.68	0.00012378	178480	1902	pericentriolar material 1	gene	biological_process-&-1&-GO:0034454-&&-microtubule anchoring at centrosome-%%-GO:0001764-&&-neuron migration-%%-GO:0097150-&&-neuronal stem cell population maintenance-%%-GO:0071539-&&-protein localization to centrosome-%%-GO:0051297-&&-centrosome organization-%%-GO:0090316-&&-positive regulation of intracellular protein transport-%%-GO:0035735-&&-intraciliary transport involved in cilium assembly…	G:9606:PCM1				PCM1	Homo sapiens (Human)-&&-9606	Gene Symbol-&-1&-PCM1	0.487869	0.418278	0.099191	65	5	0.0105543	FALSE	13.8415	PCM1	PCM1	103.345	18.8615	0	148	0	0.768208	TRUE	0	PCM1	987588	Infinity	0.0252089
1090	taxon:9606	2.33703	526.324	0.00012392	178482	1902	phosphoenolpyruvate carboxykinase 1	gene	biological_process-&-1&-GO:0014823-&&-response to activity-%%-GO:0071300-&&-cellular response to retinoic acid-%%-GO:0071332-&&-cellular response to fructose stimulus-%%-GO:0071377-&&-cellular response to glucagon stimulus-%%-GO:0006094-&&-gluconeogenesis-%%-GO:0046327-&&-glycerol biosynthetic process from pyruvate-%%-GO:0032496-&&-response to lipopolysaccharide-%%-GO:0032868-&&-response to insul…	G:9606:PCK1			KEGG-&-1&-hsa00020-&&-Citrate cycle (TCA cycle)-%%-hsa00620-&&-Pyruvate metabolism-%%-hsa04931-&&-Insulin resistance-%%-hsa03320-&&-PPAR signaling pathway-%%-hsa04920-&&-Adipocytokine signaling pathway-%%-hsa04068-&&-FoxO signaling pathway-%%-hsa04910-&&-Insulin signaling pathway-%%-hsa04964-&&-Proximal tubule bicarbonate reclamation-%%-hsa01100-&&-Metabolic pathways-%%-hsa00010-&&-Glycolysis / G…	PCK1	Homo sapiens (Human)-&&-9606	Gene Symbol-&-1&-PCK1	0.478383	0.427893	0.114135	65	4	0.0117793	FALSE	9.08475	PCK1	PCK1	172.529	9.38395	0	68	0	0.777162	FALSE	0	PCK1	297674	Infinity	0.0379743
1092	taxon:9606	2.36425	1023.9	0.00012392	178479	1902	protein-L-isoaspartate (D-aspartate) O-methyltransferase	gene	biological_process-&-1&-GO:0006479-&&-protein methylation-%%-GO:0030091-&&-protein repair|cellular_component-&-1&-GO:0005829-&&-cytosol-%%-GO:0070062-&&-extracellular exosome-%%-GO:1903561-&&-extracellular vesicle-%%-GO:0005737-&&-cytoplasm|molecular_function-&-1&-GO:0004719-&&-protein-L-isoaspartate (D-aspartate) O-methyltransferase activity-%%-GO:0005515-&&-protein binding-%%-GO:0045296-&&-cadh…	G:9606:PCMT1				PCMT1	Homo sapiens (Human)-&&-9606	Gene Symbol-&-1&-PCMT1	0.494186	0.422967	0.0890805	65	4	0.0168305	FALSE	11.087	PCMT1	PCMT1	211.955	12.3513	0	89	0	0.772625	FALSE	1	PCMT1	630180	Infinity	0.0489737
1093	taxon:9606	2.19819	4936.92	0.00012406	178478	1902	proliferating cell nuclear antigen	gene	biological_process-&-1&-GO:0006266-&&-DNA ligation-%%-GO:0006296-&&-nucleotide-excision repair, DNA incision, 5'-to lesion-%%-GO:0031297-&&-replication fork processing-%%-GO:0045740-&&-positive regulation of DNA replication-%%-GO:0007507-&&-heart development-%%-GO:0044849-&&-estrous cycle-%%-GO:0097421-&&-liver regeneration-%%-GO:0000723-&&-telomere maintenance-%%-GO:0070301-&&-cellular response …	G:9606:PCNA			KEGG-&-1&-hsa03030-&&-DNA replication-%%-hsa05161-&&-Hepatitis B-%%-hsa03420-&&-Nucleotide excision repair-%%-hsa03430-&&-Mismatch repair-%%-hsa04530-&&-Tight junction-%%-hsa03410-&&-Base excision repair-%%-hsa04110-&&-Cell cycle	PCNA	Homo sapiens (Human)-&&-9606	Gene Symbol-&-1&-PCNA	0.519012	0.454921	0.0750177	65	4	0.0362442	FALSE	26.2083	PCNA	PCNA	141.162	41.3839	0	267	0	0.800302	TRUE	1	PCNA	3684126	Infinity	0.0266221
5189	taxon:9606	2.43612	1485.68	0.00012406	167423	1902	THAP domain containing 7	gene	biological_process-&-1&-GO:0045892-&&-negative regulation of transcription, DNA-templated-%%-GO:0006351-&&-transcription, DNA-templated|cellular_component-&-1&-GO:0005634-&&-nucleus-%%-GO:0005694-&&-chromosome-%%-GO:0031965-&&-nuclear membrane-%%-GO:0016607-&&-nuclear speck-%%-GO:0043231-&&-intracellular membrane-bounded organelle|molecular_function-&-1&-GO:0003677-&&-DNA binding-%%-GO:0046872-&&…	G:9606:THAP7				THAP7	Homo sapiens (Human)-&&-9606	Gene Symbol-&-1&-THAP7	0.447904	0.410488	0.159177	65	4	0.0153976	FALSE	16.2571	THAP7	THAP7	183.512	18.2201	0	81	0	0.760646	FALSE	1	THAP7	476886	Infinity	0.0475902
5196	taxon:9606	2.64698	717.077	0.00012406	167407	1902	centrosomal protein 44	gene	cellular_component-&-1&-GO:0005737-&&-cytoplasm-%%-GO:0000922-&&-spindle pole-%%-GO:0030496-&&-midbody-%%-GO:0005813-&&-centrosome|molecular_function-&-1&-GO:0005515-&&-protein binding	G:9606:CEP44				CEP44	Homo sapiens (Human)-&&-9606	Gene Symbol-&-1&-CEP44	0.425774	0.377789	0.0838596	65	5	0.00304953	FALSE	6.41304	CEP44	CEP44	68.7105	6.95691	0	76	0	0.725503	FALSE	0	CEP44	194450	Infinity	0.0286711
5201	taxon:9606	2.61674	226.028	0.00012408	167391	1902	SET domain containing lysine methyltransferase 7	gene	biological_process-&-1&-GO:0045893-&&-positive regulation of transcription, DNA-templated-%%-GO:0045471-&&-response to ethanol-%%-GO:0018026-&&-peptidyl-lysine monomethylation-%%-GO:0051570-&&-regulation of histone H3-K9 methylation-%%-GO:0018027-&&-peptidyl-lysine dimethylation-%%-GO:0006974-&&-cellular response to DNA damage stimulus-%%-GO:0070828-&&-heterochromatin organization-%%-GO:0006325-&…	G:9606:SETD7			KEGG-&-1&-hsa00310-&&-Lysine degradation-%%-hsa04068-&&-FoxO signaling pathway	SETD7	Homo sapiens (Human)-&&-9606	Gene Symbol-&-1&-SETD7	0.444286	0.382155	0.22427	65	4	0.0142448	FALSE	17.5818	SETD7	SETD7	204.635	18.0768	0	64	0	0.730544	FALSE	1	SETD7	164200	Infinity	0.0776597
1108	taxon:9606	2.48149	244.237	0.00012409	178441	1902	platelet derived growth factor receptor alpha	gene	biological_process-&-1&-GO:0055003-&&-cardiac myofibril assembly-%%-GO:0034614-&&-cellular response to reactive oxygen species-%%-GO:0048015-&&-phosphatidylinositol-mediated signaling-%%-GO:0001775-&&-cell activation-%%-GO:0070527-&&-platelet aggregation-%%-GO:0007204-&&-positive regulation of cytosolic calcium ion concentration-%%-GO:0050920-&&-regulation of chemotaxis-%%-GO:0030335-&&-positive …	G:9606:PDGFRA	PDGFRA	TRUE	KEGG-&-1&-hsa04020-&&-Calcium signaling pathway-%%-hsa04144-&&-Endocytosis-%%-hsa04014-&&-Ras signaling pathway-%%-hsa04630-&&-JAK-STAT signaling pathway-%%-hsa04540-&&-Gap junction-%%-hsa04010-&&-MAPK signaling pathway-%%-hsa05230-&&-Central carbon metabolism in cancer-%%-hsa05206-&&-MicroRNAs in cancer-%%-hsa05218-&&-Melanoma-%%-hsa04015-&&-Rap1 signaling pathway-%%-hsa05215-&&-Prostate cancer-…	PDGFRA	Homo sapiens (Human)-&&-9606	Gene Symbol-&-1&-PDGFRA	0.454656	0.402983	0.107683	65	5	0.00517453	FALSE	10.6	PDGFRA	PDGFRA	138.034	11.0056	0	59	0	0.753085	FALSE	1	PDGFRA	942404	Infinity	0.0389257
1113	taxon:9606	2.37736	934.003	0.00012416	178438	1902	platelet derived growth factor receptor beta	gene	biological_process-&-1&-GO:0048015-&&-phosphatidylinositol-mediated signaling-%%-GO:0060326-&&-cell chemotaxis-%%-GO:2000379-&&-positive regulation of reactive oxygen species metabolic process-%%-GO:0043627-&&-response to estrogen-%%-GO:0010863-&&-positive regulation of phospholipase C activity-%%-GO:0046488-&&-phosphatidylinositol metabolic process-%%-GO:0048661-&&-positive regulation of smooth …	G:9606:PDGFRB	PDGFRB	TRUE	KEGG-&-1&-hsa04020-&&-Calcium signaling pathway-%%-hsa04014-&&-Ras signaling pathway-%%-hsa05165-&&-Human papillomavirus infection-%%-hsa04540-&&-Gap junction-%%-hsa04010-&&-MAPK signaling pathway-%%-hsa04630-&&-JAK-STAT signaling pathway-%%-hsa05206-&&-MicroRNAs in cancer-%%-hsa05230-&&-Central carbon metabolism in cancer-%%-hsa05218-&&-Melanoma-%%-hsa04015-&&-Rap1 signaling pathway-%%-hsa05215-…	PDGFRB	Homo sapiens (Human)-&&-9606	Gene Symbol-&-1&-PDGFRB	0.476555	0.420635	0.120396	65	5	0.00768014	FALSE	17.9077	PDGFRB	PDGFRB	126.851	20.8284	0	102	0	0.77044	FALSE	1	PDGFRB	1169258	Infinity	0.0300194
5211	taxon:9606	2.13035	17118.7	0.00012437	167303	1902	coiled-coil domain containing 8	gene	biological_process-&-1&-GO:0000226-&&-microtubule cytoskeleton organization-%%-GO:0007088-&&-regulation of mitotic nuclear division-%%-GO:0010923-&&-negative regulation of phosphatase activity|cellular_component-&-1&-GO:0005634-&&-nucleus-%%-GO:1990393-&&-3M complex-%%-GO:0005886-&&-plasma membrane-%%-GO:0005737-&&-cytoplasm-%%-GO:0005829-&&-cytosol-%%-GO:0005813-&&-centrosome|molecular_function-…	G:9606:CCDC8				CCDC8	Homo sapiens (Human)-&&-9606	Gene Symbol-&-1&-CCDC8	0.549192	0.469407	0.0480226	65	4	0.0658815	FALSE	30.0118	CCDC8	CCDC8	116.286	85.6214	0	473	0	0.811609	TRUE	1	CCDC8	7332872	Infinity	0.0208978
1116	taxon:9606	2.45816	346.304	0.00012445	178435	1902	pyruvate dehydrogenase (lipoamide) beta	gene	biological_process-&-1&-GO:0006006-&&-glucose metabolic process-%%-GO:0046487-&&-glyoxylate metabolic process-%%-GO:0006099-&&-tricarboxylic acid cycle-%%-GO:0061732-&&-mitochondrial acetyl-CoA biosynthetic process from pyruvate-%%-GO:0006090-&&-pyruvate metabolic process-%%-GO:0010510-&&-regulation of acetyl-CoA biosynthetic process from pyruvate-%%-GO:0006086-&&-acetyl-CoA biosynthetic process …	G:9606:PDHB			KEGG-&-1&-hsa00620-&&-Pyruvate metabolism-%%-hsa00020-&&-Citrate cycle (TCA cycle)-%%-hsa00010-&&-Glycolysis / Gluconeogenesis-%%-hsa01200-&&-Carbon metabolism-%%-hsa01100-&&-Metabolic pathways-%%-hsa05230-&&-Central carbon metabolism in cancer-%%-hsa04922-&&-Glucagon signaling pathway-%%-hsa04066-&&-HIF-1 signaling pathway	PDHB	Homo sapiens (Human)-&&-9606	Gene Symbol-&-1&-PDHB	0.475343	0.406808	0.0923437	65	4	0.0095296	FALSE	7.65	PDHB	PDHB	177.644	7.91691	0	60	0	0.756973	FALSE	1	PDHB	272080	Infinity	0.0478688
5214	taxon:9606	2.6189	260.525	0.00012452	167284	1902	dystrobrevin binding protein 1	gene	biological_process-&-1&-GO:0014059-&&-regulation of dopamine secretion-%%-GO:0032438-&&-melanosome organization-%%-GO:0001956-&&-positive regulation of neurotransmitter secretion-%%-GO:0060159-&&-regulation of dopamine receptor signaling pathway-%%-GO:0007596-&&-blood coagulation-%%-GO:0048812-&&-neuron projection morphogenesis-%%-GO:0048813-&&-dendrite morphogenesis-%%-GO:0032091-&&-negative reg…	G:9606:DTNBP1	|DTNBP1	TRUE		DTNBP1	Homo sapiens (Human)-&&-9606	Gene Symbol-&-1&-DTNBP1	0.416481	0.38184	0.043404	65	5	0.0021416	FALSE	4.57692	DTNBP1	DTNBP1	61.961	4.76	0	78	0	0.730184	FALSE	1	DTNBP1	313018	Infinity	0.0238496
5217	taxon:9606	2.55048	297.896	0.00012481	167268	1902	kelch repeat and BTB domain containing 7	gene	biological_process-&-1&-GO:0016567-&&-protein ubiquitination-%%-GO:0000165-&&-MAPK cascade-%%-GO:0008150-&&-biological_process|cellular_component-&-1&-GO:0031463-&&-Cul3-RING ubiquitin ligase complex-%%-GO:0005575-&&-cellular_component-%%-GO:0005829-&&-cytosol|molecular_function-&-1&-GO:0003674-&&-molecular_function-%%-GO:0004842-&&-ubiquitin-protein transferase activity-%%-GO:0005515-&&-protein …	G:9606:KBTBD7				KBTBD7	Homo sapiens (Human)-&&-9606	Gene Symbol-&-1&-KBTBD7	0.455764	0.392083	0.0475113	65	4	0.00565771	FALSE	3.74194	KBTBD7	KBTBD7	133.865	3.875	0	52	0	0.741586	FALSE	0	KBTBD7	198910	Infinity	0.0433927
1127	taxon:9606	2.68213	155.049	0.00012488	178405	1902	peroxisomal biogenesis factor 14	gene	biological_process-&-1&-GO:0044721-&&-protein import into peroxisome matrix, substrate release-%%-GO:0045892-&&-negative regulation of transcription, DNA-templated-%%-GO:0006461-&&-protein complex assembly-%%-GO:0043433-&&-negative regulation of sequence-specific DNA binding transcription factor activity-%%-GO:1901094-&&-negative regulation of protein homotetramerization-%%-GO:0007031-&&-peroxiso…	G:9606:PEX14			KEGG-&-1&-hsa04146-&&-Peroxisome	PEX14	Homo sapiens (Human)-&&-9606	Gene Symbol-&-1&-PEX14	0.41797	0.372839	0.0761974	65	5	0.00511384	FALSE	6.82353	PEX14	PEX14	95.6415	7.06494	0	54	0	0.719646	FALSE	1	PEX14	116334	Infinity	0.0433962
1128	taxon:9606	2.62106	699.225	0.00012521	178400	1902	prefoldin subunit 1	gene	biological_process-&-1&-GO:0006457-&&-protein folding-%%-GO:0006355-&&-regulation of transcription, DNA-templated-%%-GO:0007049-&&-cell cycle|cellular_component-&-1&-GO:0016272-&&-prefoldin complex|molecular_function-&-1&-GO:0003700-&&-transcription factor activity, sequence-specific DNA binding-%%-GO:0044183-&&-protein binding involved in protein folding-%%-GO:0051082-&&-unfolded protein binding	G:9606:PFDN1				PFDN1	Homo sapiens (Human)-&&-9606	Gene Symbol-&-1&-PFDN1	0.446088	0.381525	0.0490385	65	5	0.00449563	FALSE	3.09302	PFDN1	PFDN1	82.6769	3.30787	0	65	0	0.729824	FALSE	0	PFDN1	179064	Infinity	0.0318456
1129	taxon:9606	2.52312	290.919	0.00012566	178402	1902	phosphoribosylformylglycinamidine synthase	gene	biological_process-&-1&-GO:0006541-&&-glutamine metabolic process-%%-GO:0006189-&&-'de novo' IMP biosynthetic process-%%-GO:0009168-&&-purine ribonucleoside monophosphate biosynthetic process-%%-GO:0042493-&&-response to drug|cellular_component-&-1&-GO:0005829-&&-cytosol-%%-GO:0070062-&&-extracellular exosome|molecular_function-&-1&-GO:0004642-&&-phosphoribosylformylglycinamidine synthase activit…	G:9606:PFAS			KEGG-&-1&-hsa01100-&&-Metabolic pathways-%%-hsa00230-&&-Purine metabolism	PFAS	Homo sapiens (Human)-&&-9606	Gene Symbol-&-1&-PFAS	0.465869	0.396335	0.109498	65	4	0.00673146	FALSE	6.26316	PFAS	PFAS	142.655	6.44015	0	58	0	0.746147	FALSE	0	PFAS	150742	Infinity	0.0435963
1130	taxon:9606	2.52859	775.162	0.00012588	178397	1902	prefoldin subunit 5	gene	biological_process-&-1&-GO:0006457-&&-protein folding-%%-GO:0060041-&&-retina development in camera-type eye-%%-GO:0090090-&&-negative regulation of canonical Wnt signaling pathway-%%-GO:0006355-&&-regulation of transcription, DNA-templated-%%-GO:0045892-&&-negative regulation of transcription, DNA-templated|cellular_component-&-1&-GO:0005737-&&-cytoplasm-%%-GO:0005634-&&-nucleus-%%-GO:0016272-&&…	G:9606:PFDN5				PFDN5	Homo sapiens (Human)-&&-9606	Gene Symbol-&-1&-PFDN5	0.468789	0.395477	0.0878995	65	5	0.00702667	FALSE	5.84615	PFDN5	PFDN5	110.137	6.36065	0	73	0	0.745235	FALSE	0	PFDN5	216372	Infinity	0.0340664
5227	taxon:9606	2.41077	356.626	0.0001259	167204	1902	RAB1B, member RAS oncogene family	gene	biological_process-&-1&-GO:2000785-&&-regulation of autophagosome assembly-%%-GO:0090557-&&-establishment of endothelial intestinal barrier-%%-GO:0015031-&&-protein transport-%%-GO:0019068-&&-virion assembly-%%-GO:0006888-&&-ER to Golgi vesicle-mediated transport-%%-GO:0007264-&&-small GTPase mediated signal transduction-%%-GO:1903020-&&-positive regulation of glycoprotein metabolic process-%%-GO…	G:9606:RAB1B			KEGG-&-1&-hsa05134-&&-Legionellosis	RAB1B	Homo sapiens (Human)-&&-9606	Gene Symbol-&-1&-RAB1B	0.452456	0.414805	0.138312	65	4	0.00552126	FALSE	7.55	RAB1B	RAB1B	142.304	7.92919	0	56	0	0.764871	FALSE	0	RAB1B	231380	Infinity	0.0351149
1131	taxon:9606	2.51548	535.527	0.00012596	178399	1902	prefoldin subunit 2	gene	biological_process-&-1&-GO:0051495-&&-positive regulation of cytoskeleton organization-%%-GO:0006457-&&-protein folding|cellular_component-&-1&-GO:0005634-&&-nucleus-%%-GO:0005737-&&-cytoplasm-%%-GO:0070062-&&-extracellular exosome-%%-GO:0005829-&&-cytosol-%%-GO:0016272-&&-prefoldin complex-%%-GO:0005739-&&-mitochondrion|molecular_function-&-1&-GO:0051082-&&-unfolded protein binding-%%-GO:0044183…	G:9606:PFDN2				PFDN2	Homo sapiens (Human)-&&-9606	Gene Symbol-&-1&-PFDN2	0.469849	0.397538	0.0988701	65	4	0.00719486	FALSE	6.45652	PFDN2	PFDN2	137.8	6.73104	0	61	0	0.747419	FALSE	1	PFDN2	166246	Infinity	0.0413764
1135	taxon:9606	2.46378	277.742	0.00012631	178389	1902	phosphofructokinase, muscle	gene	biological_process-&-1&-GO:0093001-&&-glycolysis from storage polysaccharide through glucose-1-phosphate-%%-GO:0006002-&&-fructose 6-phosphate metabolic process-%%-GO:0046716-&&-muscle cell cellular homeostasis-%%-GO:0061621-&&-canonical glycolysis-%%-GO:0032024-&&-positive regulation of insulin secretion-%%-GO:0005980-&&-glycogen catabolic process-%%-GO:0006096-&&-glycolytic process-%%-GO:004259…	G:9606:PFKM			KEGG-&-1&-hsa01100-&&-Metabolic pathways-%%-hsa01200-&&-Carbon metabolism-%%-hsa00010-&&-Glycolysis / Gluconeogenesis-%%-hsa00052-&&-Galactose metabolism-%%-hsa04152-&&-AMPK signaling pathway-%%-hsa00030-&&-Pentose phosphate pathway-%%-hsa03018-&&-RNA degradation-%%-hsa05230-&&-Central carbon metabolism in cancer-%%-hsa01230-&&-Biosynthesis of amino acids-%%-hsa00051-&&-Fructose and mannose metab…	PFKM	Homo sapiens (Human)-&&-9606	Gene Symbol-&-1&-PFKM	0.474378	0.405881	0.115102	65	4	0.00717341	FALSE	8.5	PFKM	PFKM	182.2	8.79697	0	51	0	0.756037	FALSE	1	PFKM	187094	Infinity	0.0493738
1136	taxon:9606	2.386	558.705	0.00012688	178388	1902	phosphofructokinase, platelet	gene	biological_process-&-1&-GO:0006002-&&-fructose 6-phosphate metabolic process-%%-GO:0061621-&&-canonical glycolysis|cellular_component-&-1&-GO:0005634-&&-nucleus-%%-GO:0005829-&&-cytosol-%%-GO:0005737-&&-cytoplasm-%%-GO:0070062-&&-extracellular exosome-%%-GO:0031012-&&-extracellular matrix-%%-GO:0016020-&&-membrane|molecular_function-&-1&-GO:0005524-&&-ATP binding-%%-GO:0032403-&&-protein complex …	G:9606:PFKP			KEGG-&-1&-hsa00010-&&-Glycolysis / Gluconeogenesis-%%-hsa01100-&&-Metabolic pathways-%%-hsa01200-&&-Carbon metabolism-%%-hsa00052-&&-Galactose metabolism-%%-hsa04152-&&-AMPK signaling pathway-%%-hsa00030-&&-Pentose phosphate pathway-%%-hsa04919-&&-Thyroid hormone signaling pathway-%%-hsa03018-&&-RNA degradation-%%-hsa05230-&&-Central carbon metabolism in cancer-%%-hsa01230-&&-Biosynthesis of amin…	PFKP	Homo sapiens (Human)-&&-9606	Gene Symbol-&-1&-PFKP	0.488633	0.419111	0.127273	65	4	0.0139897	FALSE	9.72727	PFKP	PFKP	236.909	10.3059	0	66	0	0.769	FALSE	0	PFKP	276274	Infinity	0.0563791
1137	taxon:9606	2.26761	579.632	0.00012691	178391	1902	phosphofructokinase, liver type	gene	biological_process-&-1&-GO:0030388-&&-fructose 1,6-bisphosphate metabolic process-%%-GO:0006002-&&-fructose 6-phosphate metabolic process-%%-GO:0009749-&&-response to glucose-%%-GO:0051289-&&-protein homotetramerization-%%-GO:0061621-&&-canonical glycolysis-%%-GO:0051259-&&-protein oligomerization-%%-GO:0043312-&&-neutrophil degranulation-%%-GO:0046676-&&-negative regulation of insulin secretion-…	G:9606:PFKL			KEGG-&-1&-hsa00010-&&-Glycolysis / Gluconeogenesis-%%-hsa01100-&&-Metabolic pathways-%%-hsa01200-&&-Carbon metabolism-%%-hsa04152-&&-AMPK signaling pathway-%%-hsa00052-&&-Galactose metabolism-%%-hsa00030-&&-Pentose phosphate pathway-%%-hsa03018-&&-RNA degradation-%%-hsa05230-&&-Central carbon metabolism in cancer-%%-hsa01230-&&-Biosynthesis of amino acids-%%-hsa04922-&&-Glucagon signaling pathway…	PFKL	Homo sapiens (Human)-&&-9606	Gene Symbol-&-1&-PFKL	0.485714	0.440993	0.113208	65	4	0.0106676	FALSE	9.43182	PFKL	PFKL	251.5	9.88496	0	55	0	0.788732	FALSE	1	PFKL	340042	Infinity	0.0499555
1138	taxon:9606	2.03226	34366.7	0.00012724	178372	1902	ring finger protein 2	gene	biological_process-&-1&-GO:0001702-&&-gastrulation with mouth forming second-%%-GO:0000122-&&-negative regulation of transcription from RNA polymerase II promoter-%%-GO:0043433-&&-negative regulation of sequence-specific DNA binding transcription factor activity-%%-GO:0036353-&&-histone H2A-K119 monoubiquitination-%%-GO:0007281-&&-germ cell development-%%-GO:0009948-&&-anterior/posterior axis spe…	G:9606:RNF2				RNF2	Homo sapiens (Human)-&&-9606	Gene Symbol-&-1&-RNF2	0.562406	0.492062	0.0474519	65	4	0.0764406	FALSE	35.304	RNF2	RNF2	108.728	138.376	0	592	0	0.827956	TRUE	1	RNF2	11488508	Infinity	0.0177445
1139	taxon:9606	2.68803	115.32	0.0001276	178371	1902	bromodomain containing 2	gene	biological_process-&-1&-GO:0006357-&&-regulation of transcription from RNA polymerase II promoter-%%-GO:0016569-&&-covalent chromatin modification-%%-GO:0006334-&&-nucleosome assembly-%%-GO:0007283-&&-spermatogenesis-%%-GO:0006351-&&-transcription, DNA-templated|cellular_component-&-1&-GO:0005737-&&-cytoplasm-%%-GO:0005634-&&-nucleus|molecular_function-&-1&-GO:0070577-&&-lysine-acetylated histone…	G:9606:BRD2				BRD2	Homo sapiens (Human)-&&-9606	Gene Symbol-&-1&-BRD2	0.430281	0.37202	0.251765	65	5	0.0126219	FALSE	15.7826	BRD2	BRD2	218.549	16.1333	0	52	0	0.718661	FALSE	1	BRD2	78416	Infinity	0.100733
1140	taxon:9606	2.55495	396.928	0.00012777	178370	1902	ring finger protein 4	gene	biological_process-&-1&-GO:0030521-&&-androgen receptor signaling pathway-%%-GO:0090169-&&-regulation of spindle assembly-%%-GO:0070979-&&-protein K11-linked ubiquitination-%%-GO:0045893-&&-positive regulation of transcription, DNA-templated-%%-GO:0070534-&&-protein K63-linked ubiquitination-%%-GO:0006351-&&-transcription, DNA-templated-%%-GO:0046685-&&-response to arsenic-containing substance-%%…	G:9606:RNF4				RNF4	Homo sapiens (Human)-&&-9606	Gene Symbol-&-1&-RNF4	0.460025	0.391397	0.117647	65	5	0.00702456	FALSE	8.64444	RNF4	RNF4	154.019	9.00262	0	53	0	0.740842	FALSE	1	RNF4	124528	Infinity	0.0501403
1142	taxon:9606	2.2545	4841.23	0.00012803	178360	1902	ATP binding cassette subfamily E member 1	gene	biological_process-&-1&-GO:0055085-&&-transmembrane transport-%%-GO:0006413-&&-translational initiation-%%-GO:0060702-&&-negative regulation of endoribonuclease activity-%%-GO:0006415-&&-translational termination-%%-GO:0016032-&&-viral process-%%-GO:0000054-&&-ribosomal subunit export from nucleus|cellular_component-&-1&-GO:0005737-&&-cytoplasm-%%-GO:0005759-&&-mitochondrial matrix-%%-GO:0005829-…	G:9606:ABCE1				ABCE1	Homo sapiens (Human)-&&-9606	Gene Symbol-&-1&-ABCE1	0.512469	0.443557	0.0511774	65	4	0.0228826	FALSE	14.3759	ABCE1	ABCE1	121.816	22.2233	0	197	0	0.790917	TRUE	1	ABCE1	1995724	Infinity	0.0244539
1150	taxon:9606	2.21921	6160.66	0.00012807	178317	1902	replication protein A3	gene	biological_process-&-1&-GO:0000082-&&-G1/S transition of mitotic cell cycle-%%-GO:0042127-&&-regulation of cell proliferation-%%-GO:0006296-&&-nucleotide-excision repair, DNA incision, 5'-to lesion-%%-GO:0033683-&&-nucleotide-excision repair, DNA incision-%%-GO:0006260-&&-DNA replication-%%-GO:0006293-&&-nucleotide-excision repair, preincision complex stabilization-%%-GO:0006284-&&-base-excision …	G:9606:RPA3			KEGG-&-1&-hsa03460-&&-Fanconi anemia pathway-%%-hsa03030-&&-DNA replication-%%-hsa03440-&&-Homologous recombination-%%-hsa03420-&&-Nucleotide excision repair-%%-hsa03430-&&-Mismatch repair	RPA3	Homo sapiens (Human)-&&-9606	Gene Symbol-&-1&-RPA3	0.529295	0.45061	0.069209	65	4	0.0456269	FALSE	27.4912	RPA3	RPA3	121.452	55.6419	0	315	0	0.796798	TRUE	1	RPA3	2919660	Infinity	0.0237344
1152	taxon:9606	2.15354	12115	0.00012823	178319	1902	replication protein A1	gene	biological_process-&-1&-GO:0006296-&&-nucleotide-excision repair, DNA incision, 5'-to lesion-%%-GO:0006260-&&-DNA replication-%%-GO:0006293-&&-nucleotide-excision repair, preincision complex stabilization-%%-GO:0006284-&&-base-excision repair-%%-GO:0006289-&&-nucleotide-excision repair-%%-GO:0034502-&&-protein localization to chromosome-%%-GO:1901796-&&-regulation of signal transduction by p53 cl…	G:9606:RPA1			KEGG-&-1&-hsa03030-&&-DNA replication-%%-hsa03460-&&-Fanconi anemia pathway-%%-hsa03440-&&-Homologous recombination-%%-hsa03420-&&-Nucleotide excision repair-%%-hsa03430-&&-Mismatch repair	RPA1	Homo sapiens (Human)-&&-9606	Gene Symbol-&-1&-RPA1	0.539838	0.464353	0.0692412	65	4	0.0563608	FALSE	34.2191	RPA1	RPA1	125.4	84.0933	0	396	0	0.807744	TRUE	1	RPA1	5425788	Infinity	0.0228536
1153	taxon:9606	2.06438	10146.6	0.00012826	178318	1902	replication protein A2	gene	biological_process-&-1&-GO:0006260-&&-DNA replication-%%-GO:0006296-&&-nucleotide-excision repair, DNA incision, 5'-to lesion-%%-GO:0006293-&&-nucleotide-excision repair, preincision complex stabilization-%%-GO:0031571-&&-mitotic G1 DNA damage checkpoint-%%-GO:0006284-&&-base-excision repair-%%-GO:1901796-&&-regulation of signal transduction by p53 class mediator-%%-GO:0006295-&&-nucleotide-excis…	G:9606:RPA2			KEGG-&-1&-hsa03030-&&-DNA replication-%%-hsa03460-&&-Fanconi anemia pathway-%%-hsa03440-&&-Homologous recombination-%%-hsa03420-&&-Nucleotide excision repair-%%-hsa03430-&&-Mismatch repair	RPA2	Homo sapiens (Human)-&&-9606	Gene Symbol-&-1&-RPA2	0.536431	0.484407	0.0627047	65	4	0.0511991	FALSE	27.8008	RPA2	RPA2	123.274	64.4833	0	372	0	0.822603	TRUE	0	RPA2	5391734	Infinity	0.020126
1156	taxon:9606	2.27135	1479.71	0.00012831	178312	1902	ribosomal protein L4	gene	biological_process-&-1&-GO:0000184-&&-nuclear-transcribed mRNA catabolic process, nonsense-mediated decay-%%-GO:0006412-&&-translation-%%-GO:0006413-&&-translational initiation-%%-GO:0019083-&&-viral transcription-%%-GO:0006364-&&-rRNA processing-%%-GO:0006614-&&-SRP-dependent cotranslational protein targeting to membrane|cellular_component-&-1&-GO:0030529-&&-intracellular ribonucleoprotein compl…	G:9606:RPL4			KEGG-&-1&-hsa03010-&&-Ribosome	RPL4	Homo sapiens (Human)-&&-9606	Gene Symbol-&-1&-RPL4	0.517289	0.440266	0.369136	65	4	0.052574	FALSE	67.9176	RPL4	RPL4	209.096	86.6937	0	178	0	0.788108	TRUE	0	RPL4	681434	Infinity	0.0428013
1157	taxon:9606	2.29353	982.403	0.00012874	178314	1902	ribosomal protein L3	gene	biological_process-&-1&-GO:0000184-&&-nuclear-transcribed mRNA catabolic process, nonsense-mediated decay-%%-GO:0006412-&&-translation-%%-GO:0006413-&&-translational initiation-%%-GO:0019083-&&-viral transcription-%%-GO:0006364-&&-rRNA processing-%%-GO:0006614-&&-SRP-dependent cotranslational protein targeting to membrane-%%-GO:0071353-&&-cellular response to interleukin-4|cellular_component-&-1&…	G:9606:RPL3			KEGG-&-1&-hsa03010-&&-Ribosome	RPL3	Homo sapiens (Human)-&&-9606	Gene Symbol-&-1&-RPL3	0.509676	0.436009	0.406863	66	4	0.0475399	FALSE	66.4539	RPL3	RPL3	227.621	73.9564	0	153	0	0.784411	TRUE	0	RPL3	648410	Infinity	0.0478296
1158	taxon:9606	2.2532	1839.83	0.00012916	178309	1902	ribosomal protein L6	gene	biological_process-&-1&-GO:0000184-&&-nuclear-transcribed mRNA catabolic process, nonsense-mediated decay-%%-GO:0000027-&&-ribosomal large subunit assembly-%%-GO:0006412-&&-translation-%%-GO:0006355-&&-regulation of transcription, DNA-templated-%%-GO:0006413-&&-translational initiation-%%-GO:0019083-&&-viral transcription-%%-GO:0002181-&&-cytoplasmic translation-%%-GO:0006364-&&-rRNA processing-%…	G:9606:RPL6			KEGG-&-1&-hsa03010-&&-Ribosome	RPL6	Homo sapiens (Human)-&&-9606	Gene Symbol-&-1&-RPL6	0.519012	0.443812	0.276712	66	4	0.0572882	FALSE	69.5355	RPL6	RPL6	189.341	93.1202	0	220	0	0.791133	TRUE	0	RPL6	1310440	Infinity	0.0381179
1159	taxon:9606	2.28417	1474.01	0.00012951	178308	1902	ribosomal protein L7	gene	biological_process-&-1&-GO:0006364-&&-rRNA processing-%%-GO:0006412-&&-translation-%%-GO:0006413-&&-translational initiation-%%-GO:0019083-&&-viral transcription-%%-GO:0042273-&&-ribosomal large subunit biogenesis-%%-GO:0002181-&&-cytoplasmic translation-%%-GO:0006614-&&-SRP-dependent cotranslational protein targeting to membrane-%%-GO:0000184-&&-nuclear-transcribed mRNA catabolic process, nonsen…	G:9606:RPL7			KEGG-&-1&-hsa03010-&&-Ribosome	RPL7	Homo sapiens (Human)-&&-9606	Gene Symbol-&-1&-RPL7	0.51572	0.437796	0.398349	66	4	0.054047	FALSE	70.5298	RPL7	RPL7	222.895	87.7824	0	172	0	0.785971	TRUE	1	RPL7	587382	Infinity	0.0463784
1160	taxon:9606	2.25537	2633.96	0.00012952	178311	1902	ribosomal protein L5	gene	biological_process-&-1&-GO:0006364-&&-rRNA processing-%%-GO:0006412-&&-translation-%%-GO:0006413-&&-translational initiation-%%-GO:0019083-&&-viral transcription-%%-GO:0042273-&&-ribosomal large subunit biogenesis-%%-GO:0006614-&&-SRP-dependent cotranslational protein targeting to membrane-%%-GO:0000184-&&-nuclear-transcribed mRNA catabolic process, nonsense-mediated decay-%%-GO:0000027-&&-riboso…	G:9606:RPL5			KEGG-&-1&-hsa03010-&&-Ribosome	RPL5	Homo sapiens (Human)-&&-9606	Gene Symbol-&-1&-RPL5	0.521182	0.443387	0.310593	66	4	0.0541279	FALSE	67.3132	RPL5	RPL5	195.281	92.5091	0	200	0	0.790772	TRUE	1	RPL5	1068422	Infinity	0.0392683
5257	taxon:9606	2.29051	2373.29	0.00012958	167087	1902	itchy E3 ubiquitin protein ligase	gene	biological_process-&-1&-GO:0007219-&&-Notch signaling pathway-%%-GO:0045087-&&-innate immune response-%%-GO:0032088-&&-negative regulation of NF-kappaB transcription factor activity-%%-GO:0001558-&&-regulation of cell growth-%%-GO:0006915-&&-apoptotic process-%%-GO:0070534-&&-protein K63-linked ubiquitination-%%-GO:0046718-&&-viral entry into host cell-%%-GO:0046329-&&-negative regulation of JNK …	G:9606:ITCH			KEGG-&-1&-hsa04144-&&-Endocytosis-%%-hsa04932-&&-Non-alcoholic fatty liver disease (NAFLD)-%%-hsa04668-&&-TNF signaling pathway-%%-hsa04120-&&-Ubiquitin mediated proteolysis	ITCH	Homo sapiens (Human)-&&-9606	Gene Symbol-&-1&-ITCH	0.503772	0.436584	0.0735002	66	4	0.0148182	FALSE	14.53	ITCH	ITCH	127.877	19.4528	0	147	0	0.784915	TRUE	1	ITCH	1243574	Infinity	0.0267314
1161	taxon:9606	2.35215	897.447	0.00012962	178305	1902	ribosomal protein L9	gene	biological_process-&-1&-GO:0000184-&&-nuclear-transcribed mRNA catabolic process, nonsense-mediated decay-%%-GO:0006412-&&-translation-%%-GO:0006413-&&-translational initiation-%%-GO:0019083-&&-viral transcription-%%-GO:0002181-&&-cytoplasmic translation-%%-GO:0006364-&&-rRNA processing-%%-GO:0006614-&&-SRP-dependent cotranslational protein targeting to membrane|cellular_component-&-1&-GO:0005829…	G:9606:RPL9			KEGG-&-1&-hsa03010-&&-Ribosome	RPL9	Homo sapiens (Human)-&&-9606	Gene Symbol-&-1&-RPL9	0.506089	0.425142	0.44898	66	4	0.0458973	FALSE	70.694	RPL9	RPL9	216.265	77.662	0	147	0	0.774641	TRUE	0	RPL9	515420	Infinity	0.0496528
1162	taxon:9606	2.27942	3879.62	0.00012992	178304	1902	ribosomal protein L10	gene	biological_process-&-1&-GO:0000184-&&-nuclear-transcribed mRNA catabolic process, nonsense-mediated decay-%%-GO:0000027-&&-ribosomal large subunit assembly-%%-GO:0006412-&&-translation-%%-GO:0006413-&&-translational initiation-%%-GO:0019083-&&-viral transcription-%%-GO:0006364-&&-rRNA processing-%%-GO:0006614-&&-SRP-dependent cotranslational protein targeting to membrane|cellular_component-&-1&-G…	G:9606:RPL10			KEGG-&-1&-hsa03010-&&-Ribosome	RPL10	Homo sapiens (Human)-&&-9606	Gene Symbol-&-1&-RPL10	0.517146	0.438708	0.147781	66	4	0.0498903	FALSE	54.3474	RPL10	RPL10	131.083	82.2375	0	278	0	0.786764	TRUE	0	RPL10	1893916	Infinity	0.0277284
1163	taxon:9606	2.298	1044.6	0.00013016	178307	1902	ribosomal protein L7a	gene	biological_process-&-1&-GO:0006412-&&-translation-%%-GO:0000470-&&-maturation of LSU-rRNA-%%-GO:0006413-&&-translational initiation-%%-GO:0019083-&&-viral transcription-%%-GO:0006364-&&-rRNA processing-%%-GO:0006614-&&-SRP-dependent cotranslational protein targeting to membrane-%%-GO:0000184-&&-nuclear-transcribed mRNA catabolic process, nonsense-mediated decay|cellular_component-&-1&-GO:0005737-…	G:9606:RPL7A			KEGG-&-1&-hsa03010-&&-Ribosome	RPL7A	Homo sapiens (Human)-&&-9606	Gene Symbol-&-1&-RPL7A	0.513313	0.435161	0.427568	66	4	0.0514632	FALSE	68.9139	RPL7A	RPL7A	232.962	79.1785	0	157	0	0.783667	TRUE	0	RPL7A	496572	Infinity	0.0493563
1164	taxon:9606	2.39075	948.51	0.00013031	161922	1902	casein kinase 2 alpha 3	gene		G:9606:CSNK2A3			KEGG-&-1&-hsa04310-&&-Wnt signaling pathway-%%-hsa05168-&&-Herpes simplex infection-%%-hsa03008-&&-Ribosome biogenesis in eukaryotes-%%-hsa05162-&&-Measles-%%-hsa04137-&&-Mitophagy - animal-%%-hsa04064-&&-NF-kappa B signaling pathway-%%-hsa04520-&&-Adherens junction	CSNK2A3	Homo sapiens (Human)-&&-9606	Gene Symbol-&-1&-CSNK2A3	0.493274	0.418278	0.0566179	66	4	0.0162162	FALSE	9.58025	CSNK2A3	CSNK2A3	120.874	10.7409	0	127	0	0.768208	TRUE	0	CSNK2A3	731744	Infinity	0.029423
5260	taxon:9606	2.76422	233.426	0.00013044	167079	1902	keratin associated protein 4-12	gene	cellular_component-&-1&-GO:0045095-&&-keratin filament|molecular_function-&-1&-GO:0005515-&&-protein binding	G:9606:KRTAP4-12				KRTAP4-12	Homo sapiens (Human)-&&-9606	Gene Symbol-&-1&-KRTAP4-12	0.393022	0.361765	0.119048	66	5	0.00219201	FALSE	8.11111	KRTAP4-12	KRTAP4-12	56.8772	8.46923	0	58	0	0.705963	FALSE	1	KRTAP4-12	124400	Infinity	0.0346909
1165	taxon:9606	2.31586	955.199	0.00013051	178306	1902	ribosomal protein L8	gene	biological_process-&-1&-GO:0000184-&&-nuclear-transcribed mRNA catabolic process, nonsense-mediated decay-%%-GO:0006412-&&-translation-%%-GO:0006413-&&-translational initiation-%%-GO:1990090-&&-cellular response to nerve growth factor stimulus-%%-GO:0019083-&&-viral transcription-%%-GO:0002181-&&-cytoplasmic translation-%%-GO:0006364-&&-rRNA processing-%%-GO:0006614-&&-SRP-dependent cotranslation…	G:9606:RPL8			KEGG-&-1&-hsa03010-&&-Ribosome	RPL8	Homo sapiens (Human)-&&-9606	Gene Symbol-&-1&-RPL8	0.509676	0.431805	0.378418	66	4	0.0479452	FALSE	67.5959	RPL8	RPL8	206.024	78.548	0	165	0	0.78069	TRUE	0	RPL8	730032	Infinity	0.0448841
1166	taxon:9606	2.25392	1940.02	0.00013065	178301	1902	ribosomal protein L13	gene	biological_process-&-1&-GO:0000184-&&-nuclear-transcribed mRNA catabolic process, nonsense-mediated decay-%%-GO:0006412-&&-translation-%%-GO:0006413-&&-translational initiation-%%-GO:0019083-&&-viral transcription-%%-GO:0006364-&&-rRNA processing-%%-GO:0006614-&&-SRP-dependent cotranslational protein targeting to membrane|cellular_component-&-1&-GO:0022625-&&-cytosolic large ribosomal subunit-%%-…	G:9606:RPL13			KEGG-&-1&-hsa03010-&&-Ribosome	RPL13	Homo sapiens (Human)-&&-9606	Gene Symbol-&-1&-RPL13	0.518006	0.443671	0.277961	66	4	0.0487865	FALSE	58.805	RPL13	RPL13	196.543	70.6202	0	188	0	0.791013	TRUE	0	RPL13	1232614	Infinity	0.03934
1167	taxon:9606	2.18105	1767.4	0.00013127	178303	1902	ribosomal protein L11	gene	biological_process-&-1&-GO:0006364-&&-rRNA processing-%%-GO:0006412-&&-translation-%%-GO:0006413-&&-translational initiation-%%-GO:0034504-&&-protein localization to nucleus-%%-GO:0019083-&&-viral transcription-%%-GO:0042273-&&-ribosomal large subunit biogenesis-%%-GO:0006614-&&-SRP-dependent cotranslational protein targeting to membrane-%%-GO:0000184-&&-nuclear-transcribed mRNA catabolic process…	G:9606:RPL11			KEGG-&-1&-hsa03010-&&-Ribosome	RPL11	Homo sapiens (Human)-&&-9606	Gene Symbol-&-1&-RPL11	0.514019	0.458496	0.378064	66	4	0.0495327	FALSE	67.3544	RPL11	RPL11	209.568	80.6839	0	169	0	0.803159	TRUE	0	RPL11	870238	Infinity	0.0379837
[truncated: 1,383 more rows]
