# Supplementary material for: Network pharmacology combined with molecular docking to explore the potential mechanisms for the antioxidant activity of Rheum tanguticum seeds
Source: BMC Complement Med Ther. 2022 May 3;22:121. doi: 10.1186/s12906-022-03611-3 (PMC9066831; doi:10.1186/s12906-022-03611-3)
Supplement: Supplementary file 1 — Additional file 1. [file 12906_2022_3611_MOESM1_ESM.zip › Supporting File/String Interactions.tsv.xlsx]

## Sheet: string_interactions
#node1	node2	node1_string_id	node2_string_id	neighborhood_on_chromosome	gene_fusion	phylogenetic_cooccurrence	homology	coexpression	experimentally_determined_interaction	database_annotated	automated_textmining	combined_score
ABL1	MPO	9606.ENSP00000361423	9606.ENSP00000225275	0	0	0	0	0	0.126	0	0.44	0.489
ABL1	PDGFRB	9606.ENSP00000361423	9606.ENSP00000261799	0	0	0	0.579	0.088	0.096	0.9	0.821	0.941
ABL1	PIK3CA	9606.ENSP00000361423	9606.ENSP00000263967	0	0	0	0	0.058	0.124	0	0.495	0.547
ABL1	APP	9606.ENSP00000361423	9606.ENSP00000284981	0	0	0	0	0.065	0.397	0	0.283	0.561
ABL1	TERT	9606.ENSP00000361423	9606.ENSP00000309572	0	0	0	0	0.049	0.379	0.9	0.547	0.969
ABL1	HSP90AA1	9606.ENSP00000361423	9606.ENSP00000335153	0	0	0	0	0	0.473	0	0.5	0.725
ABL1	MAPT	9606.ENSP00000361423	9606.ENSP00000340820	0	0	0	0	0.053	0.379	0	0.236	0.511
ABL1	ATR	9606.ENSP00000361423	9606.ENSP00000343741	0	0	0	0	0.064	0.432	0.9	0.298	0.957
ABL1	JUN	9606.ENSP00000361423	9606.ENSP00000360266	0	0	0	0	0.062	0.399	0	0.693	0.812
ABL1	PIK3R1	9606.ENSP00000361423	9606.ENSP00000428056	0	0	0	0.544	0	0.407	0	0.323	0.487
ABL1	IDH1	9606.ENSP00000361423	9606.ENSP00000390265	0	0	0	0	0	0	0	0.548	0.548
ABL1	ESR1	9606.ENSP00000361423	9606.ENSP00000405330	0	0	0	0	0	0.164	0	0.657	0.701
ABL1	MAPK8	9606.ENSP00000361423	9606.ENSP00000378974	0	0	0	0.58	0	0.073	0.9	0.568	0.925
ACE	MMP2	9606.ENSP00000290866	9606.ENSP00000219070	0	0	0	0	0.061	0	0	0.553	0.563
ACE	TGFB1	9606.ENSP00000290866	9606.ENSP00000221930	0	0	0	0	0	0	0	0.619	0.619
ACE	MPO	9606.ENSP00000290866	9606.ENSP00000225275	0	0	0	0	0.062	0	0	0.542	0.552
ACE	TTR	9606.ENSP00000290866	9606.ENSP00000237014	0	0	0	0	0	0	0	0.42	0.42
ACE	SLC6A4	9606.ENSP00000290866	9606.ENSP00000261707	0	0	0	0	0	0	0	0.42	0.42
ACE	APP	9606.ENSP00000290866	9606.ENSP00000284981	0	0	0	0	0.062	0	0	0.545	0.555
ACE	NOS2	9606.ENSP00000290866	9606.ENSP00000327251	0	0	0	0	0.062	0	0	0.394	0.407
ACE	ESR1	9606.ENSP00000290866	9606.ENSP00000405330	0	0	0	0	0.062	0	0	0.445	0.457
ACE	CYP19A1	9606.ENSP00000290866	9606.ENSP00000379683	0	0	0	0	0.061	0.055	0	0.508	0.525
ACE	AKT1	9606.ENSP00000290866	9606.ENSP00000451828	0	0	0	0	0	0	0	0.557	0.557
ACE	PTGS2	9606.ENSP00000290866	9606.ENSP00000356438	0	0	0	0	0.064	0	0	0.549	0.56
ACE	F2	9606.ENSP00000290866	9606.ENSP00000308541	0	0	0	0	0.055	0	0	0.578	0.584
ACE	MAPK8	9606.ENSP00000290866	9606.ENSP00000378974	0	0	0	0	0	0	0	0.646	0.646
ACVRL1	TGFB1	9606.ENSP00000373574	9606.ENSP00000221930	0	0	0	0	0	0.541	0.9	0.395	0.969
ACVRL1	PDGFRB	9606.ENSP00000373574	9606.ENSP00000261799	0	0	0	0	0.149	0.097	0	0.409	0.506
ACVRL1	HSP90AA1	9606.ENSP00000373574	9606.ENSP00000335153	0	0	0	0	0	0.473	0	0.114	0.513
AKT1	MMP2	9606.ENSP00000451828	9606.ENSP00000219070	0	0	0	0	0.061	0	0	0.833	0.836
AKT1	TGFB1	9606.ENSP00000451828	9606.ENSP00000221930	0	0	0	0	0.076	0.18	0	0.654	0.715
AKT1	MPO	9606.ENSP00000451828	9606.ENSP00000225275	0	0	0	0	0	0.058	0	0.559	0.567
AKT1	FLT3	9606.ENSP00000451828	9606.ENSP00000241453	0	0	0	0	0	0.096	0	0.669	0.687
AKT1	PDGFRA	9606.ENSP00000451828	9606.ENSP00000257290	0	0	0	0.555	0	0.211	0	0.589	0.412
AKT1	PDGFRB	9606.ENSP00000451828	9606.ENSP00000261799	0	0	0	0.554	0.06	0.096	0.9	0.837	0.941
AKT1	TYR	9606.ENSP00000451828	9606.ENSP00000263321	0	0	0	0	0	0	0	0.485	0.485
AKT1	PIK3CA	9606.ENSP00000451828	9606.ENSP00000263967	0	0	0	0	0.063	0.468	0.9	0.978	0.998
AKT1	APP	9606.ENSP00000451828	9606.ENSP00000284981	0	0	0	0	0.063	0.07	0	0.62	0.64
AKT1	INSR	9606.ENSP00000451828	9606.ENSP00000303830	0	0	0	0.559	0.052	0.288	0.9	0.677	0.948
AKT1	F2	9606.ENSP00000451828	9606.ENSP00000308541	0	0	0	0	0	0.05	0	0.662	0.665
AKT1	TERT	9606.ENSP00000451828	9606.ENSP00000309572	0	0	0	0	0.055	0.379	0.9	0.783	0.985
AKT1	NQO1	9606.ENSP00000451828	9606.ENSP00000319788	0	0	0	0	0	0	0	0.556	0.556
AKT1	NOS2	9606.ENSP00000451828	9606.ENSP00000327251	0	0	0	0	0.063	0.065	0.8	0.543	0.909
AKT1	HSP90AA1	9606.ENSP00000451828	9606.ENSP00000335153	0	0	0	0	0.061	0.806	0.9	0.92	0.998
AKT1	MAPT	9606.ENSP00000451828	9606.ENSP00000340820	0	0	0	0	0	0.336	0	0.717	0.804
AKT1	ATR	9606.ENSP00000451828	9606.ENSP00000343741	0	0	0	0	0.058	0.124	0	0.455	0.511
AKT1	PTGS2	9606.ENSP00000451828	9606.ENSP00000356438	0	0	0	0	0.062	0.058	0	0.848	0.854
AKT1	JUN	9606.ENSP00000451828	9606.ENSP00000360266	0	0	0	0	0	0.072	0	0.91	0.913
AKT1	PIK3CD	9606.ENSP00000451828	9606.ENSP00000366563	0	0	0	0	0.063	0.179	0.8	0.69	0.945
AKT1	MAPK8	9606.ENSP00000451828	9606.ENSP00000378974	0	0	0.417	0.573	0.084	0.328	0	0.96	0.684
AKT1	CYP19A1	9606.ENSP00000451828	9606.ENSP00000379683	0	0	0	0	0	0.055	0	0.63	0.635
AKT1	IDH1	9606.ENSP00000451828	9606.ENSP00000390265	0	0	0	0	0.063	0	0	0.556	0.566
AKT1	FGFR1	9606.ENSP00000451828	9606.ENSP00000393312	0	0	0	0.566	0.061	0.414	0	0.695	0.596
AKT1	ESR1	9606.ENSP00000451828	9606.ENSP00000405330	0	0	0	0	0.055	0.407	0.9	0.867	0.991
AKT1	PIK3R1	9606.ENSP00000451828	9606.ENSP00000428056	0	0	0	0	0.062	0.447	0.9	0.835	0.99
AKT1	HTR2A	9606.ENSP00000451828	9606.ENSP00000437737	0	0	0	0	0	0.072	0	0.467	0.485
AKT1	ELANE	9606.ENSP00000451828	9606.ENSP00000466090	0	0	0	0	0	0.05	0	0.473	0.477
APEX1	HSP90AA1	9606.ENSP00000216714	9606.ENSP00000335153	0	0	0.201	0	0.117	0	0	0.244	0.42
APEX1	PTGS2	9606.ENSP00000216714	9606.ENSP00000356438	0	0	0	0	0	0	0	0.492	0.492
APEX1	JUN	9606.ENSP00000216714	9606.ENSP00000360266	0	0	0	0	0	0.134	0	0.448	0.501
APP	TGFB1	9606.ENSP00000284981	9606.ENSP00000221930	0	0	0	0	0	0.513	0.9	0.287	0.962
APP	TTR	9606.ENSP00000284981	9606.ENSP00000237014	0	0	0	0	0.063	0.379	0.9	0.546	0.97
APP	PIK3CA	9606.ENSP00000284981	9606.ENSP00000263967	0	0	0	0	0	0	0.9	0.123	0.908
APP	ESR1	9606.ENSP00000284981	9606.ENSP00000405330	0	0	0	0	0	0	0	0.44	0.44
APP	ELANE	9606.ENSP00000284981	9606.ENSP00000466090	0	0	0	0	0	0.159	0	0.44	0.508
APP	HSP90AA1	9606.ENSP00000284981	9606.ENSP00000335153	0	0	0	0	0	0.32	0	0.419	0.588
APP	PTGS2	9606.ENSP00000284981	9606.ENSP00000356438	0	0	0	0	0.061	0.379	0	0.454	0.654
APP	JUN	9606.ENSP00000284981	9606.ENSP00000360266	0	0	0	0	0.061	0.106	0	0.685	0.713
APP	PIK3R1	9606.ENSP00000284981	9606.ENSP00000428056	0	0	0	0	0	0	0.9	0.19	0.915
APP	HTR2A	9606.ENSP00000284981	9606.ENSP00000437737	0	0	0	0	0.061	0	0.9	0.237	0.922
APP	F2	9606.ENSP00000284981	9606.ENSP00000308541	0	0	0	0	0	0.132	0.9	0.413	0.944
APP	MAPT	9606.ENSP00000284981	9606.ENSP00000340820	0	0	0	0	0.064	0.379	0	0.919	0.949
APP	MAPK8	9606.ENSP00000284981	9606.ENSP00000378974	0	0	0	0	0.052	0.294	0.9	0.791	0.984
ATR	TERT	9606.ENSP00000343741	9606.ENSP00000309572	0	0	0	0	0	0.194	0	0.631	0.69
ATR	HSP90AA1	9606.ENSP00000343741	9606.ENSP00000335153	0	0	0	0	0	0.31	0	0.276	0.479
CYP17A1	STS	9606.ENSP00000358903	9606.ENSP00000217961	0	0	0	0	0.062	0	0.9	0.439	0.942
CYP17A1	XDH	9606.ENSP00000358903	9606.ENSP00000368727	0	0	0	0	0.055	0	0	0.41	0.42
CYP17A1	ESR1	9606.ENSP00000358903	9606.ENSP00000405330	0	0	0	0	0.061	0.085	0	0.601	0.627
CYP17A1	CYP19A1	9606.ENSP00000358903	9606.ENSP00000379683	0	0	0.421	0.575	0	0	0.9	0.921	0.949
CYP19A1	STS	9606.ENSP00000379683	9606.ENSP00000217961	0	0	0	0	0	0	0	0.7	0.7
CYP19A1	SLC6A4	9606.ENSP00000379683	9606.ENSP00000261707	0	0	0	0	0	0	0	0.527	0.527
CYP19A1	PIK3CA	9606.ENSP00000379683	9606.ENSP00000263967	0	0	0	0	0	0	0	0.444	0.444
CYP19A1	PTGS2	9606.ENSP00000379683	9606.ENSP00000356438	0	0	0	0	0.05	0	0	0.635	0.639
CYP19A1	JUN	9606.ENSP00000379683	9606.ENSP00000360266	0	0	0	0	0	0.078	0	0.397	0.42
CYP19A1	ESR1	9606.ENSP00000379683	9606.ENSP00000405330	0	0	0	0	0	0.085	0	0.96	0.962
ELANE	MMP2	9606.ENSP00000466090	9606.ENSP00000219070	0	0	0	0	0.063	0	0	0.55	0.56
ELANE	MPO	9606.ENSP00000466090	9606.ENSP00000225275	0	0	0	0	0.784	0.061	0.9	0.815	0.995
ELANE	TTR	9606.ENSP00000466090	9606.ENSP00000237014	0	0	0	0	0.062	0	0.9	0.211	0.919
ELANE	PTGS2	9606.ENSP00000466090	9606.ENSP00000356438	0	0	0	0	0	0.061	0	0.7	0.707
ELANE	JUN	9606.ENSP00000466090	9606.ENSP00000360266	0	0	0	0	0	0	0	0.422	0.422
ELANE	MAPK8	9606.ENSP00000466090	9606.ENSP00000378974	0	0	0	0	0	0	0	0.473	0.473
ESR1	STS	9606.ENSP00000405330	9606.ENSP00000217961	0	0	0	0	0	0	0	0.493	0.493
ESR1	MMP2	9606.ENSP00000405330	9606.ENSP00000219070	0	0	0	0	0	0	0	0.532	0.532
ESR1	TGFB1	9606.ENSP00000405330	9606.ENSP00000221930	0	0	0	0	0	0	0	0.472	0.472
ESR1	PDGFRB	9606.ENSP00000405330	9606.ENSP00000261799	0	0	0	0	0	0.051	0	0.44	0.445
ESR1	PIK3CA	9606.ENSP00000405330	9606.ENSP00000263967	0	0	0	0	0	0.379	0.9	0.669	0.977
ESR1	TERT	9606.ENSP00000405330	9606.ENSP00000309572	0	0	0	0	0	0.043	0.9	0.695	0.968
ESR1	MET	9606.ENSP00000405330	9606.ENSP00000317272	0	0	0	0	0	0.085	0	0.448	0.473
ESR1	NQO1	9606.ENSP00000405330	9606.ENSP00000319788	0	0	0	0	0	0	0	0.401	0.4
ESR1	HSP90AA1	9606.ENSP00000405330	9606.ENSP00000335153	0	0	0	0	0	0.474	0.9	0.633	0.979
ESR1	MAPT	9606.ENSP00000405330	9606.ENSP00000340820	0	0	0	0	0	0	0	0.634	0.634
ESR1	RET	9606.ENSP00000405330	9606.ENSP00000347942	0	0	0	0	0	0.051	0	0.403	0.409
ESR1	PTGS2	9606.ENSP00000405330	9606.ENSP00000356438	0	0	0	0	0	0.05	0	0.771	0.773
ESR1	JUN	9606.ENSP00000405330	9606.ENSP00000360266	0	0	0	0	0	0.472	0.9	0.646	0.979
ESR1	MAPK8	9606.ENSP00000405330	9606.ENSP00000378974	0	0	0	0	0	0	0.8	0.559	0.908
ESR1	FGFR1	9606.ENSP00000405330	9606.ENSP00000393312	0	0	0	0	0	0.051	0	0.473	0.478
ESR1	PIK3R1	9606.ENSP00000405330	9606.ENSP00000428056	0	0	0	0	0.063	0.404	0.9	0.418	0.963
F2	TGFB1	9606.ENSP00000308541	9606.ENSP00000221930	0	0	0	0	0	0	0	0.433	0.433
F2	MPO	9606.ENSP00000308541	9606.ENSP00000225275	0	0	0	0	0	0.057	0	0.479	0.488
F2	TTR	9606.ENSP00000308541	9606.ENSP00000237014	0	0	0	0	0.278	0	0	0.558	0.667
F2	TYR	9606.ENSP00000308541	9606.ENSP00000263321	0	0	0	0	0.527	0	0	0.322	0.665
F2	PIK3CA	9606.ENSP00000308541	9606.ENSP00000263967	0	0	0	0	0	0	0.9	0.074	0.903
F2	PTGS2	9606.ENSP00000308541	9606.ENSP00000356438	0	0	0	0	0	0.057	0	0.502	0.511
F2	PIK3R1	9606.ENSP00000308541	9606.ENSP00000428056	0	0	0	0	0	0	0.9	0.085	0.904
F2	HTR2A	9606.ENSP00000308541	9606.ENSP00000437737	0	0	0	0	0	0	0.9	0.125	0.908
FGFR1	MMP2	9606.ENSP00000393312	9606.ENSP00000219070	0	0	0	0	0.108	0.379	0	0.341	0.603
FGFR1	FLT4	9606.ENSP00000393312	9606.ENSP00000261937	0	0	0	0.719	0	0.331	0	0.674	0.455
FGFR1	PIK3CA	9606.ENSP00000393312	9606.ENSP00000263967	0	0	0	0	0	0.08	0.9	0.706	0.97
FGFR1	JUN	9606.ENSP00000393312	9606.ENSP00000360266	0	0	0	0	0	0.124	0	0.348	0.404
FGFR1	PIK3CD	9606.ENSP00000393312	9606.ENSP00000366563	0	0	0	0	0	0.08	0.8	0.064	0.812
FGFR1	IDH1	9606.ENSP00000393312	9606.ENSP00000390265	0	0	0	0	0	0	0	0.528	0.528
FGFR1	PIK3R1	9606.ENSP00000393312	9606.ENSP00000428056	0	0	0	0	0	0.704	0.9	0.42	0.981
FLT3	MPO	9606.ENSP00000241453	9606.ENSP00000225275	0	0	0	0	0.317	0	0	0.447	0.606
FLT3	IDH1	9606.ENSP00000241453	9606.ENSP00000390265	0	0	0	0	0	0	0	0.736	0.736
FLT3	HSP90AA1	9606.ENSP00000241453	9606.ENSP00000335153	0	0	0	0	0	0.391	0	0.671	0.791
FLT3	PIK3CD	9606.ENSP00000241453	9606.ENSP00000366563	0	0	0	0	0.065	0.08	0.8	0.182	0.84
FLT3	PIK3CA	9606.ENSP00000241453	9606.ENSP00000263967	0	0	0	0	0	0.08	0.8	0.529	0.905
FLT3	PIK3R1	9606.ENSP00000241453	9606.ENSP00000428056	0	0	0	0	0.065	0.38	0.9	0.237	0.949
FLT4	MMP2	9606.ENSP00000261937	9606.ENSP00000219070	0	0	0	0	0.062	0	0	0.389	0.402
FLT4	RET	9606.ENSP00000261937	9606.ENSP00000347942	0	0	0	0.64	0	0.261	0	0.692	0.441
FLT4	PTGS2	9606.ENSP00000261937	9606.ENSP00000356438	0	0	0	0	0	0	0	0.57	0.57
FLT4	PIK3CD	9606.ENSP00000261937	9606.ENSP00000366563	0	0	0	0	0	0.263	0.6	0.083	0.706
FLT4	PIK3R1	9606.ENSP00000261937	9606.ENSP00000428056	0	0	0	0	0	0.157	0.9	0.209	0.927
FLT4	PIK3CA	9606.ENSP00000261937	9606.ENSP00000263967	0	0	0	0	0	0.263	0.9	0.337	0.946
HSP90AA1	MMP2	9606.ENSP00000335153	9606.ENSP00000219070	0	0	0	0	0	0.379	0	0.878	0.921
HSP90AA1	PDGFRB	9606.ENSP00000335153	9606.ENSP00000261799	0	0	0	0	0	0.127	0	0.44	0.49
HSP90AA1	PIK3CA	9606.ENSP00000335153	9606.ENSP00000263967	0	0	0	0	0	0.063	0.9	0.38	0.936
HSP90AA1	TERT	9606.ENSP00000335153	9606.ENSP00000309572	0	0	0	0	0	0.446	0.9	0.704	0.982
HSP90AA1	MET	9606.ENSP00000335153	9606.ENSP00000317272	0	0	0	0	0	0.452	0	0.483	0.704
HSP90AA1	NQO1	9606.ENSP00000335153	9606.ENSP00000319788	0	0	0	0	0	0	0	0.478	0.478
HSP90AA1	NOS2	9606.ENSP00000335153	9606.ENSP00000327251	0	0	0	0	0.06	0.379	0	0.54	0.708
HSP90AA1	PTGS2	9606.ENSP00000335153	9606.ENSP00000356438	0	0	0	0	0	0	0	0.409	0.409
HSP90AA1	JUN	9606.ENSP00000335153	9606.ENSP00000360266	0	0	0	0	0.062	0.108	0	0.505	0.549
HSP90AA1	MAPT	9606.ENSP00000335153	9606.ENSP00000340820	0	0	0	0	0	0	0	0.651	0.651
HSP90AA1	MAPK8	9606.ENSP00000335153	9606.ENSP00000378974	0	0	0	0	0	0.379	0	0.743	0.834
HSP90AA1	PIK3R1	9606.ENSP00000335153	9606.ENSP00000428056	0	0	0	0	0.061	0	0.9	0.232	0.921
HTR2A	SLC6A4	9606.ENSP00000437737	9606.ENSP00000261707	0	0	0	0	0	0.073	0	0.904	0.907
HTR2A	PIK3CA	9606.ENSP00000437737	9606.ENSP00000263967	0	0	0	0	0	0.05	0.9	0	0.9
HTR2A	PIK3CD	9606.ENSP00000437737	9606.ENSP00000366563	0	0	0	0	0	0.05	0	0.545	0.549
HTR2A	PIK3R1	9606.ENSP00000437737	9606.ENSP00000428056	0	0	0	0	0.065	0.057	0.9	0	0.904
IDH1	TTR	9606.ENSP00000390265	9606.ENSP00000237014	0	0	0	0	0	0	0	0.443	0.443
IDH1	PDGFRA	9606.ENSP00000390265	9606.ENSP00000257290	0	0	0	0	0	0	0	0.813	0.813
IDH1	PDGFRB	9606.ENSP00000390265	9606.ENSP00000261799	0	0	0	0	0.049	0	0	0.476	0.48
IDH1	PIK3CA	9606.ENSP00000390265	9606.ENSP00000263967	0	0	0	0	0.061	0	0	0.669	0.675
IDH1	TERT	9606.ENSP00000390265	9606.ENSP00000309572	0	0	0	0	0	0	0	0.669	0.669
IDH1	NOS2	9606.ENSP00000390265	9606.ENSP00000327251	0.042	0	0	0	0	0	0.9	0.24	0.92
IDH1	RET	9606.ENSP00000390265	9606.ENSP00000347942	0	0	0	0	0	0	0	0.511	0.511
IDH1	PIK3R1	9606.ENSP00000390265	9606.ENSP00000428056	0	0	0	0	0	0	0	0.532	0.532
INSR	PIK3CA	9606.ENSP00000303830	9606.ENSP00000263967	0	0	0	0	0.062	0.124	0.9	0.468	0.95
INSR	MET	9606.ENSP00000303830	9606.ENSP00000317272	0	0	0	0.576	0.061	0.389	0	0.312	0.473
INSR	PIK3CD	9606.ENSP00000303830	9606.ENSP00000366563	0	0	0	0	0.062	0.124	0.8	0.28	0.865
INSR	PIK3R1	9606.ENSP00000303830	9606.ENSP00000428056	0	0	0	0	0.061	0.472	0.9	0.492	0.971
JUN	MMP2	9606.ENSP00000360266	9606.ENSP00000219070	0	0	0	0	0	0	0	0.64	0.64
JUN	TGFB1	9606.ENSP00000360266	9606.ENSP00000221930	0	0	0	0	0.061	0	0.9	0.51	0.949
JUN	MPO	9606.ENSP00000360266	9606.ENSP00000225275	0	0	0	0	0	0	0	0.457	0.457
JUN	PDGFRB	9606.ENSP00000360266	9606.ENSP00000261799	0	0	0	0	0	0.081	0	0.441	0.464
JUN	MET	9606.ENSP00000360266	9606.ENSP00000317272	0	0	0	0	0	0.157	0	0.454	0.52
JUN	NQO1	9606.ENSP00000360266	9606.ENSP00000319788	0	0	0	0	0	0	0	0.491	0.491
JUN	NOS2	9606.ENSP00000360266	9606.ENSP00000327251	0	0	0	0	0	0	0.9	0.584	0.956
JUN	RET	9606.ENSP00000360266	9606.ENSP00000347942	0	0	0	0	0	0.159	0	0.32	0.404
JUN	PTGS2	9606.ENSP00000360266	9606.ENSP00000356438	0	0	0	0	0.066	0	0	0.704	0.711
JUN	MAPK8	9606.ENSP00000360266	9606.ENSP00000378974	0	0	0	0	0	0.788	0.9	0.985	0.999
MAPK8	MMP2	9606.ENSP00000378974	9606.ENSP00000219070	0	0	0	0	0	0	0	0.812	0.813
MAPK8	TGFB1	9606.ENSP00000378974	9606.ENSP00000221930	0	0	0	0	0	0	0	0.473	0.473
MAPK8	MPO	9606.ENSP00000378974	9606.ENSP00000225275	0	0	0	0	0	0	0	0.528	0.528
MAPK8	MET	9606.ENSP00000378974	9606.ENSP00000317272	0	0	0	0.56	0.062	0.073	0.9	0.447	0.923
MAPK8	NQO1	9606.ENSP00000378974	9606.ENSP00000319788	0	0	0	0	0	0	0	0.515	0.515
MAPK8	NOS2	9606.ENSP00000378974	9606.ENSP00000327251	0	0	0	0	0.055	0	0	0.574	0.58
MAPK8	MAPT	9606.ENSP00000378974	9606.ENSP00000340820	0	0	0	0	0.064	0.294	0.9	0.479	0.961
MAPK8	RET	9606.ENSP00000378974	9606.ENSP00000347942	0	0	0	0.558	0.061	0.387	0.9	0.32	0.945
MAPK8	PTGS2	9606.ENSP00000378974	9606.ENSP00000356438	0	0	0	0	0	0	0	0.84	0.84
MAPK8	PIK3R1	9606.ENSP00000378974	9606.ENSP00000428056	0	0	0	0	0	0.379	0	0.318	0.558
MAPT	PIK3R1	9606.ENSP00000340820	9606.ENSP00000428056	0	0	0	0	0	0.379	0	0.116	0.427
MET	MMP2	9606.ENSP00000317272	9606.ENSP00000219070	0	0	0	0	0.065	0	0	0.511	0.523
MET	TGFB1	9606.ENSP00000317272	9606.ENSP00000221930	0	0	0	0	0.062	0.18	0	0.32	0.431
MET	PIK3CA	9606.ENSP00000317272	9606.ENSP00000263967	0	0	0	0	0.063	0.124	0.9	0.586	0.961
MET	TERT	9606.ENSP00000317272	9606.ENSP00000309572	0	0	0	0	0.049	0.166	0	0.349	0.438
MET	PTGS2	9606.ENSP00000317272	9606.ENSP00000356438	0	0	0	0	0.061	0.058	0	0.4	0.422
MET	PIK3CD	9606.ENSP00000317272	9606.ENSP00000366563	0	0	0	0	0.063	0.124	0.6	0.055	0.648
MET	PIK3R1	9606.ENSP00000317272	9606.ENSP00000428056	0	0	0	0	0	0.407	0.9	0.262	0.952
MMP2	MPO	9606.ENSP00000219070	9606.ENSP00000225275	0	0	0	0	0	0	0	0.511	0.511
MMP2	PDGFRB	9606.ENSP00000219070	9606.ENSP00000261799	0	0	0	0	0.284	0	0	0.475	0.608
MMP2	PTGS2	9606.ENSP00000219070	9606.ENSP00000356438	0	0	0	0	0.066	0	0	0.696	0.704
MMP2	TGFB1	9606.ENSP00000219070	9606.ENSP00000221930	0	0	0	0	0.061	0.522	0	0.676	0.842
MPO	NQO1	9606.ENSP00000225275	9606.ENSP00000319788	0	0	0	0	0	0	0	0.531	0.531
MPO	XDH	9606.ENSP00000225275	9606.ENSP00000368727	0	0	0	0	0	0	0	0.563	0.563
MPO	NOS2	9606.ENSP00000225275	9606.ENSP00000327251	0	0	0	0	0	0.157	0	0.595	0.644
MPO	PTGS2	9606.ENSP00000225275	9606.ENSP00000356438	0	0	0	0	0.065	0	0	0.691	0.699
MPO	TTR	9606.ENSP00000225275	9606.ENSP00000237014	0	0	0	0	0	0	0.9	0.242	0.921
NOS2	TGFB1	9606.ENSP00000327251	9606.ENSP00000221930	0	0	0	0	0	0	0	0.473	0.473
NOS2	PTGS2	9606.ENSP00000327251	9606.ENSP00000356438	0	0	0	0	0.063	0.299	0	0.868	0.906
NQO1	PTGS2	9606.ENSP00000319788	9606.ENSP00000356438	0	0	0	0	0	0	0	0.498	0.498
PDGFRA	TERT	9606.ENSP00000257290	9606.ENSP00000309572	0	0	0	0	0	0.139	0	0.428	0.486
PDGFRA	PIK3CD	9606.ENSP00000257290	9606.ENSP00000366563	0	0	0	0	0	0.08	0.6	0.048	0.619
PDGFRA	PDGFRB	9606.ENSP00000257290	9606.ENSP00000261799	0	0	0	0.917	0.287	0.379	0.9	0.845	0.955
PDGFRA	PIK3CA	9606.ENSP00000257290	9606.ENSP00000263967	0	0	0	0	0	0.404	0.9	0.67	0.978
PDGFRA	PIK3R1	9606.ENSP00000257290	9606.ENSP00000428056	0	0	0	0	0.061	0.719	0.9	0.511	0.985
PDGFRB	TGFB1	9606.ENSP00000261799	9606.ENSP00000221930	0	0	0	0	0.061	0.078	0	0.413	0.447
PDGFRB	PIK3CD	9606.ENSP00000261799	9606.ENSP00000366563	0	0	0	0	0	0.08	0.8	0.115	0.822
PDGFRB	PIK3R1	9606.ENSP00000261799	9606.ENSP00000428056	0	0	0	0	0	0.472	0.9	0.425	0.967
PDGFRB	PIK3CA	9606.ENSP00000261799	9606.ENSP00000263967	0	0	0	0	0	0.404	0.9	0.533	0.969
PIK3CA	PTGS2	9606.ENSP00000263967	9606.ENSP00000356438	0	0	0	0	0	0.064	0	0.397	0.411
PIK3CA	TERT	9606.ENSP00000263967	9606.ENSP00000309572	0	0	0	0	0	0.131	0	0.57	0.611
PIK3CA	PIK3CD	9606.ENSP00000263967	9606.ENSP00000366563	0	0	0	0.892	0.061	0	0.9	0.597	0.908
PIK3CA	RET	9606.ENSP00000263967	9606.ENSP00000347942	0	0	0	0	0	0.08	0.9	0.683	0.968
PIK3CA	PIK3R1	9606.ENSP00000263967	9606.ENSP00000428056	0	0	0	0	0.082	0.974	0.9	0.899	0.999
PIK3CD	RET	9606.ENSP00000366563	9606.ENSP00000347942	0	0	0	0	0	0.08	0.9	0.059	0.905
PIK3CD	PIK3R1	9606.ENSP00000366563	9606.ENSP00000428056	0	0	0	0	0.062	0.814	0.9	0.696	0.994
PIK3R1	RET	9606.ENSP00000428056	9606.ENSP00000347942	0	0	0	0	0.055	0.47	0.9	0.281	0.959
PTGS2	TGFB1	9606.ENSP00000356438	9606.ENSP00000221930	0	0	0	0	0.088	0	0	0.592	0.612
PTGS2	TERT	9606.ENSP00000356438	9606.ENSP00000309572	0	0	0	0	0	0	0	0.597	0.597
RET	TERT	9606.ENSP00000347942	9606.ENSP00000309572	0	0	0	0	0	0	0	0.473	0.473
SLC22A12	XDH	9606.ENSP00000366797	9606.ENSP00000368727	0	0	0	0	0.059	0	0	0.484	0.494
TTR	XDH	9606.ENSP00000237014	9606.ENSP00000368727	0.219	0	0	0	0.114	0	0	0.204	0.401
