# Supplementary material for: Network pharmacology combined with molecular docking to explore the potential mechanisms for the antioxidant activity of Rheum tanguticum seeds
Source: BMC Complement Med Ther. 2022 May 3;22:121. doi: 10.1186/s12906-022-03611-3 (PMC9066831; doi:10.1186/s12906-022-03611-3)
Supplement: Supplementary file 1 — Additional file 1. [file 12906_2022_3611_MOESM1_ESM.zip › Supporting File/SwissTarget Prediction/SwissTargetPrediction -10.xlsx]

## Sheet: Sheet1
SwissTargetPrediction
Target	Common name	Uniprot ID	ChEMBL ID	Target Class	Probability*	Known actives (3D/2D)
Leukocyte elastase	ELANE	P08246	CHEMBL248	Protease	1	19 / 46
LIM domain kinase 1	LIMK1	P53667	CHEMBL3836	Kinase	0.139062	0 / 1
Protein-tyrosine phosphatase 4A3	PTP4A3	O75365	CHEMBL4162	Phosphatase	0.122582	0 / 1
Tyrosine-protein kinase LCK	LCK	P06239	CHEMBL258	Kinase	0.114338	15 / 1
Estrogen receptor alpha	ESR1	P03372	CHEMBL206	Nuclear receptor	0.1061	35 / 5
Estrogen receptor beta	ESR2	Q92731	CHEMBL242	Nuclear receptor	0.1061	34 / 4
Casein kinase II alpha	CSNK2A1	P68400	CHEMBL3629	Kinase	0.1061	8 / 3
Serine/threonine-protein kinase PIM1	PIM1	P11309	CHEMBL2147	Kinase	0.1061	20 / 1
Induced myeloid leukemia cell differentiation protein Mcl-1	MCL1	Q07820	CHEMBL4361	Other cytosolic protein	0.0978745	10 / 15
Epidermal growth factor receptor erbB1	EGFR	P00533	CHEMBL203	Kinase	0.0978745	93 / 1
Dual specificity protein phosphatase 3	DUSP3	P51452	CHEMBL2635	Phosphatase	0.0978745	4 / 1
Apoptosis regulator Bcl-2	BCL2	P10415	CHEMBL4860	Other ion channel	0.0978745	2 / 15
Alpha-ketoglutarate-dependent dioxygenase FTO	FTO	Q9C0B1	CHEMBL2331065	Oxidoreductase	0.0978745	0 / 1
Matrix metalloproteinase 3	MMP3	P08254	CHEMBL283	Protease	0.0978745	144 / 0
Matrix metalloproteinase 1	MMP1	P03956	CHEMBL332	Protease	0.0978745	297 / 0
Neuronal acetylcholine receptor protein alpha-7 subunit	CHRNA7	P36544	CHEMBL2492	Ligand-gated ion channel	0.0978745	9 / 0
Quinone reductase 1	NQO1	P15559	CHEMBL3623	Enzyme	0.0978745	7 / 0
Interferon-induced, double-stranded RNA-activated protein kinase	EIF2AK2	P19525	CHEMBL5785	Kinase	0.0978745	2 / 0
Neprilysin (by homology)	MME	P08473	CHEMBL1944	Protease	0.0978745	9 / 0
Histone deacetylase 6	HDAC6	Q9UBN7	CHEMBL1865	Eraser	0.0978745	46 / 0
Histone deacetylase 8	HDAC8	Q9BY41	CHEMBL3192	Eraser	0.0978745	41 / 0
Histone deacetylase 1	HDAC1	Q13547	CHEMBL325	Eraser	0.0978745	60 / 0
Phosphodiesterase 5A	PDE5A	O76074	CHEMBL1827	Phosphodiesterase	0.0978745	29 / 0
Matrix metalloproteinase 9	MMP9	P14780	CHEMBL321	Protease	0.0978745	268 / 0
Matrix metalloproteinase 2	MMP2	P08253	CHEMBL333	Protease	0.0978745	175 / 0
Matrix metalloproteinase 8	MMP8	P22894	CHEMBL4588	Protease	0.0978745	97 / 0
c-Jun N-terminal kinase 1	MAPK8	P45983	CHEMBL2276	Kinase	0.0978745	37 / 0
Matrix metalloproteinase 13	MMP13	P45452	CHEMBL280	Protease	0.0978745	202 / 0
Lysine-specific histone demethylase 1	KDM1A	O60341	CHEMBL6136	Eraser	0.0978745	6 / 0
Matrix metalloproteinase 7	MMP7	P09237	CHEMBL4073	Protease	0.0978745	60 / 0
Matrix metalloproteinase 10	MMP10	P09238	CHEMBL4270	Protease	0.0978745	3 / 0
Hepatocyte growth factor receptor	MET	P08581	CHEMBL3717	Kinase	0.0978745	91 / 0
Tyrosine-protein kinase receptor FLT3	FLT3	P36888	CHEMBL1974	Kinase	0.0978745	36 / 0
Cytochrome P450 1B1	CYP1B1	Q16678	CHEMBL4878	Cytochrome P450	0.0978745	7 / 0
Cytochrome P450 19A1	CYP19A1	P11511	CHEMBL1978	Cytochrome P450	0.0978745	23 / 2
Telomerase reverse transcriptase	TERT	O14746	CHEMBL2916	Enzyme	0.0978745	15 / 0
Calcium-activated potassium channel subunit alpha-1	KCNMA1	Q12791	CHEMBL4304	Voltage-gated ion channel	0.0978745	4 / 0
Beta-glucuronidase	GUSB	P08236	CHEMBL2728	Enzyme	0.0978745	13 / 0
ADAM17	ADAM17	P78536	CHEMBL3706	Protease	0.0978745	157 / 0
Bcl2-antagonist of cell death (BAD)	BAD	Q92934	CHEMBL3817	Other cytosolic protein	0.0978745	0 / 1
PI3-kinase p110-delta subunit	PIK3CD	O00329	CHEMBL3130	Enzyme	0.0978745	57 / 0
Cathepsin (V and K)	CTSV	O60911	CHEMBL3272	Protease	0.0978745	4 / 0
Matrix metalloproteinase 14	MMP14	P50281	CHEMBL3869	Protease	0.0978745	28 / 0
Phosphodiesterase 4B	PDE4B	Q07343	CHEMBL275	Phosphodiesterase	0.0978745	13 / 0
Phosphodiesterase 4C	PDE4C	Q08493	CHEMBL291	Phosphodiesterase	0.0978745	3 / 0
NADPH oxidase 4	NOX4	Q9NPH5	CHEMBL1250375	Enzyme	0.0978745	4 / 0
Matrix metalloproteinase 16	MMP16	P51512	CHEMBL2200	Protease	0.0978745	9 / 0
Matrix metalloproteinase 12	MMP12	P39900	CHEMBL4393	Protease	0.0978745	13 / 0
Vascular endothelial growth factor receptor 1	FLT1	P17948	CHEMBL1868	Kinase	0.0978745	17 / 0
Platelet-derived growth factor receptor beta	PDGFRB	P09619	CHEMBL1913	Kinase	0.0978745	31 / 0
Vascular endothelial growth factor receptor 3	FLT4	P35916	CHEMBL1955	Kinase	0.0978745	12 / 0
Platelet-derived growth factor receptor alpha	PDGFRA	P16234	CHEMBL2007	Kinase	0.0978745	20 / 0
Vascular endothelial growth factor receptor 2	KDR	P35968	CHEMBL279	Kinase	0.0978745	129 / 0
Butyrylcholinesterase	BCHE	P06276	CHEMBL1914	Hydrolase	0.0978745	3 / 0
Leucine-rich repeat serine/threonine-protein kinase 2	LRRK2	Q5S007	CHEMBL1075104	Kinase	0.0978745	3 / 0
Aminopeptidase N	ANPEP	P15144	CHEMBL1907	Protease	0.0978745	9 / 0
Kappa Opioid receptor	OPRK1	P41145	CHEMBL237	Family A G protein-coupled receptor	0.0978745	20 / 0
Serotonin 7 (5-HT7) receptor	HTR7	P34969	CHEMBL3155	Family A G protein-coupled receptor	0.0978745	6 / 0
PI3-kinase p110-alpha subunit	PIK3CA	P42336	CHEMBL4005	Enzyme	0.0978745	102 / 0
Bone morphogenetic protein 1	BMP1	P13497	CHEMBL3898	Protease	0.0978745	24 / 0
Cyclin-dependent kinase 2/cyclin E1	CCNE1 CDK2	P24864 P24941	CHEMBL1907605	Kinase	0.0978745	20 / 0
Dual specificity mitogen-activated protein kinase kinase 1	MAP2K1	Q02750	CHEMBL3587	Kinase	0.0978745	4 / 0
Serine/threonine-protein kinase Chk1	CHEK1	O14757	CHEMBL4630	Kinase	0.0978745	38 / 0
G protein-coupled receptor kinase 6	GRK6	P43250	CHEMBL6144	Kinase	0.0978745	1 / 0
Histone deacetylase 7	HDAC7	Q8WUI4	CHEMBL2716	Eraser	0	14 / 0
LDL-associated phospholipase A2	PLA2G7	Q13093	CHEMBL3514	Enzyme	0	14 / 0
Palmitoleoyl-protein carboxylesterase NOTUM	NOTUM	Q6P988	CHEMBL3714531	Hydrolase	0	1 / 0
Histone deacetylase 5	HDAC5	Q9UQL6	CHEMBL2563	Eraser	0	6 / 0
Prolyl endopeptidase	PREP	P48147	CHEMBL3202	Protease	0	4 / 0
Histone deacetylase 4	HDAC4	P56524	CHEMBL3524	Eraser	0	8 / 0
Histone deacetylase 9	HDAC9	Q9UKV0	CHEMBL4145	Eraser	0	1 / 0
Fibroblast activation protein alpha (by homology)	FAP	Q12884	CHEMBL4683	Protease	0	8 / 0
Transient receptor potential cation channel subfamily M member 8 (by homology)	TRPM8	Q7Z2W7	CHEMBL1075319	Voltage-gated ion channel	0	5 / 0
Receptor protein-tyrosine kinase erbB-2	ERBB2	P04626	CHEMBL1824	Kinase	0	14 / 0
ADAMTS5	ADAMTS5	Q9UNA0	CHEMBL2285	Protease	0	16 / 0
ADAMTS4	ADAMTS4	O75173	CHEMBL2318	Protease	0	6 / 0
Adenylate cyclase type V	ADCY5	O95622	CHEMBL3189	Enzyme	0	3 / 0
Metabotropic glutamate receptor 5	GRM5	P41594	CHEMBL3227	Family C G protein-coupled receptor	0	11 / 0
Equilibrative nucleoside transporter 1	SLC29A1	Q99808	CHEMBL1997	Electrochemical transporter	0	3 / 0
Ribosomal protein S6 kinase alpha 3	RPS6KA3	P51812	CHEMBL2345	Kinase	0	19 / 0
Adenosine A2a receptor	ADORA2A	P29274	CHEMBL251	Family A G protein-coupled receptor	0	30 / 3
Adenosine A2b receptor	ADORA2B	P29275	CHEMBL255	Family A G protein-coupled receptor	0	10 / 0
Histone chaperone ASF1A	ASF1A	Q9Y294	CHEMBL3392950	Unclassified protein	0	1 / 0
MAP kinase signal-integrating kinase 2	MKNK2	Q9HBH9	CHEMBL4204	Kinase	0	22 / 0
Monoamine oxidase A	MAOA	P21397	CHEMBL1951	Oxidoreductase	0	35 / 16
Cyclin-dependent kinase 5/CDK5 activator 1	CDK5R1 CDK5	Q15078 Q00535	CHEMBL1907600	Kinase	0	28 / 0
Cyclin-dependent kinase 1/cyclin B	CCNB3 CDK1 CCNB1 CCNB2	Q8WWL7 P06493 P14635 O95067	CHEMBL2094127	Other cytosolic protein	0	17 / 0
Heat shock protein HSP 90-alpha	HSP90AA1	P07900	CHEMBL3880	Other cytosolic protein	0	29 / 0
Myosin light chain kinase, smooth muscle	MYLK	Q15746	CHEMBL2428	Kinase	0	2 / 0
Signal transducer and activator of transcription 3	STAT3	P40763	CHEMBL4026	Transcription factor	0	3 / 0
Chymase	CMA1	P23946	CHEMBL4068	Protease	0	4 / 0
Peroxisome proliferator-activated receptor gamma	PPARG	P37231	CHEMBL235	Nuclear receptor	0	3 / 16
c-Jun N-terminal kinase 3	MAPK10	P53779	CHEMBL2637	Kinase	0	14 / 0
c-Jun N-terminal kinase 2	MAPK9	P45984	CHEMBL4179	Kinase	0	15 / 0
Thyrotropin-releasing hormone receptor (by homology)	TRHR	P34981	CHEMBL1810	Family A G protein-coupled receptor	0	6 / 0
Beta-secretase 1	BACE1	P56817	CHEMBL4822	Protease	0	150 / 0
Kinesin-1 heavy chain/ Tyrosine-protein kinase receptor RET	RET	P07949	CHEMBL2041	Kinase	0	23 / 0
Tyrosine-protein kinase ABL	ABL1	P00519	CHEMBL1862	Kinase	0	42 / 0
Tyrosine-protein kinase SRC	SRC	P12931	CHEMBL267	Kinase	0	51 / 0
Serine/threonine-protein kinase mTOR	MTOR	P42345	CHEMBL2842	Kinase	0	107 / 0
