# Supplementary material for: Network pharmacology combined with molecular docking to explore the potential mechanisms for the antioxidant activity of Rheum tanguticum seeds
Source: BMC Complement Med Ther. 2022 May 3;22:121. doi: 10.1186/s12906-022-03611-3 (PMC9066831; doi:10.1186/s12906-022-03611-3)
Supplement: Supplementary file 1 — Additional file 1. [file 12906_2022_3611_MOESM1_ESM.zip › Supporting File/SwissTarget Prediction/SwissTargetPrediction -11.xlsx]

## Sheet: Sheet1
SwissTargetPrediction
Target	Common name	Uniprot ID	ChEMBL ID	Target Class	Probability*	Known actives (3D/2D)
Neuronal acetylcholine receptor protein alpha-7 subunit (by homology)	CHRNA7	P36544	CHEMBL2492	Ligand-gated ion channel	0.25851	0 / 2
Squalene synthetase (by homology)	FDFT1	P37268	CHEMBL3338	Enzyme	0.166646	0 / 1
ATP-citrate synthase	ACLY	P53396	CHEMBL3720	Enzyme	0.133391	0 / 1
Niemann-Pick C1-like protein 1	NPC1L1	Q9UHC9	CHEMBL2027	Other membrane protein	0.133391	0 / 5
Beta-glucocerebrosidase	GBA	P04062	CHEMBL2179	Enzyme	0.125076	3 / 0
Prostanoid EP2 receptor	PTGER2	P43116	CHEMBL1881	Family A G protein-coupled receptor	0.125076	0 / 1
Prostanoid FP receptor	PTGFR	P43088	CHEMBL1987	Family A G protein-coupled receptor	0.125076	0 / 1
Brain glycogen phosphorylase	PYGB	P11216	CHEMBL3856	Enzyme	0.125076	3 / 0
Glucose-6-phosphate 1-dehydrogenase	G6PD	P11413	CHEMBL5347	Enzyme	0.116739	0 / 7
HMG-CoA reductase	HMGCR	P04035	CHEMBL402	Oxidoreductase	0.116739	0 / 10
Solute carrier family 22 member 6 (by homology)	SLC22A6	Q4U2R8	CHEMBL1641347	Electrochemical transporter	0.116739	0 / 2
Muscle glycogen phosphorylase	PYGM	P11217	CHEMBL3526	Enzyme	0.116739	5 / 0
Protein farnesyltransferase	FNTA FNTB	P49354 P49356	CHEMBL2094108	Enzyme	0	0 / 5
Cytochrome P450 19A1	CYP19A1	P11511	CHEMBL1978	Cytochrome P450	0	0 / 7
Liver glycogen phosphorylase	PYGL	P06737	CHEMBL2568	Enzyme	0	3 / 0
Carbonic anhydrase XII	CA12	O43570	CHEMBL3242	Lyase	0	8 / 0
Carbonic anhydrase IX	CA9	Q16790	CHEMBL3594	Lyase	0	8 / 0
Hydroxyacid oxidase 1	HAO1	Q9UJM8	CHEMBL4229	Enzyme	0	0 / 1
UDP-glucuronosyltransferase 2B7	UGT2B7	P16662	CHEMBL4370	Enzyme	0	0 / 6
Fatty acid binding protein adipocyte	FABP4	P15090	CHEMBL2083	Fatty acid binding protein family	0	0 / 1
Peroxisome proliferator-activated receptor alpha	PPARA	Q07869	CHEMBL239	Nuclear receptor	0	0 / 3
Fatty acid binding protein muscle	FABP3	P05413	CHEMBL3344	Fatty acid binding protein family	0	0 / 1
Fatty acid binding protein epidermal	FABP5	Q01469	CHEMBL3674	Fatty acid binding protein family	0	0 / 1
Peroxisome proliferator-activated receptor delta	PPARD	Q03181	CHEMBL3979	Nuclear receptor	0	0 / 3
Free fatty acid receptor 1	FFAR1	O14842	CHEMBL4422	Family A G protein-coupled receptor	0	0 / 1
Fatty acid binding protein intestinal	FABP2	P12104	CHEMBL4879	Fatty acid binding protein family	0	0 / 1
Bile acid receptor FXR	NR1H4	Q96RI1	CHEMBL2047	Nuclear receptor	0	0 / 10
G-protein coupled bile acid receptor 1	GPBAR1	Q8TDU6	CHEMBL5409	Family A G protein-coupled receptor	0	0 / 13
Egl nine homolog 1	EGLN1	Q9GZT9	CHEMBL5697	Oxidoreductase	0	0 / 2
Androgen Receptor	AR	P10275	CHEMBL1871	Nuclear receptor	0	0 / 5
Corticosteroid binding globulin	SERPINA6	P08185	CHEMBL2421	Secreted protein	0	0 / 4
Testis-specific androgen-binding protein	SHBG	P04278	CHEMBL3305	Secreted protein	0	0 / 12
Estradiol 17-beta-dehydrogenase 3	HSD17B3	P37058	CHEMBL4234	Enzyme	0	0 / 11
11-beta-hydroxysteroid dehydrogenase 1	HSD11B1	P28845	CHEMBL4235	Enzyme	0	0 / 8
GABA-B receptor (by homology)	GABBR1	Q9UBS5	CHEMBL2064	Family C G protein-coupled receptor	0	0 / 1
Carnitine O-palmitoyltransferase 1, liver isoform (by homology)	CPT1A	P50416	CHEMBL1293194	Enzyme	0	0 / 4
6-phosphogluconate dehydrogenase	PGD	P52209	CHEMBL3404	Enzyme	0	0 / 2
Metabotropic glutamate receptor 3	GRM3	Q14832	CHEMBL2888	Family C G protein-coupled receptor	0	0 / 9
Metabotropic glutamate receptor 2	GRM2	Q14416	CHEMBL5137	Family C G protein-coupled receptor	0	0 / 16
Vitamin D receptor	VDR	P11473	CHEMBL1977	Nuclear receptor	0	0 / 1
GABA A receptor alpha-2/beta-2/gamma-2	GABRA2 GABRB2 GABRG2	P47869 P47870 P18507	CHEMBL2111413	Ligand-gated ion channel	0	0 / 1
Dual specificity phosphatase Cdc25A	CDC25A	P30304	CHEMBL3775	Phosphatase	0	0 / 3
Aldo-keto reductase family 1 member B10	AKR1B10	O60218	CHEMBL5983	Enzyme	0	0 / 2
DNA polymerase beta (by homology)	POLB	P06746	CHEMBL2392	Enzyme	0	0 / 2
11-beta-hydroxysteroid dehydrogenase 2	HSD11B2	P80365	CHEMBL3746	Enzyme	0	0 / 1
Caspase-3	CASP3	P42574	CHEMBL2334	Protease	0	1 / 0
Maltase-glucoamylase	MGAM	O43451	CHEMBL2074	Hydrolase	0	1 / 0
Sucrase-isomaltase	SI	P14410	CHEMBL2748	Enzyme	0	1 / 0
Metabotropic glutamate receptor 8	GRM8	O00222	CHEMBL3228	Family C G protein-coupled receptor	0	0 / 3
Aldose reductase	AKR1B1	P15121	CHEMBL1900	Enzyme	0	1 / 0
Prostaglandin E synthase	PTGES	O14684	CHEMBL5658	Enzyme	0	0 / 2
Lysine-specific demethylase 4D-like	KDM4E	B2RXH2	CHEMBL1293226	Eraser	0	1 / 0
LXR-alpha	NR1H3	Q13133	CHEMBL2808	Nuclear receptor	0	0 / 1
Excitatory amino acid transporter 3	SLC1A1	P43005	CHEMBL2721	Electrochemical transporter	0	0 / 2
Metabotropic glutamate receptor 4	GRM4	Q14833	CHEMBL2736	Family C G protein-coupled receptor	0	0 / 3
Metabotropic glutamate receptor 6 (by homology)	GRM6	O15303	CHEMBL4573	Family C G protein-coupled receptor	0	0 / 7
Alpha-L-fucosidase I	FUCA1	P04066	CHEMBL4176	Enzyme	0	2 / 0
Estrogen receptor beta	ESR2	Q92731	CHEMBL242	Nuclear receptor	0	1 / 0
Cytidine deaminase	CDA	P32320	CHEMBL4502	Enzyme	0	1 / 0
Plasminogen	PLG	P00747	CHEMBL1801	Protease	0	0 / 1
Glutamate receptor ionotropic kainate 1	GRIK1	P39086	CHEMBL1918	Ligand-gated ion channel	0	0 / 5
Glutamate receptor ionotropic kainate 2	GRIK2	Q13002	CHEMBL3683	Ligand-gated ion channel	0	0 / 4
Metabotropic glutamate receptor 1	GRM1	Q13255	CHEMBL3772	Family C G protein-coupled receptor	0	0 / 4
Glutathione S-transferase kappa 1	GSTK1	Q9Y2Q3	CHEMBL4491	Enzyme	0	0 / 1
Leukotriene A4 hydrolase	LTA4H	P09960	CHEMBL4618	Protease	0	0 / 1
Excitatory amino acid transporter 2	SLC1A2	P43004	CHEMBL4973	Electrochemical transporter	0	0 / 2
Carbonic anhydrase II	CA2	P00918	CHEMBL205	Lyase	0	9 / 1
Carbonic anhydrase I	CA1	P00915	CHEMBL261	Lyase	0	5 / 1
NAALADase II	NAALAD2	Q9Y3Q0	CHEMBL2609	Protease	0	4 / 0
Lysine-specific demethylase 2A	KDM2A	Q9Y2K7	CHEMBL1938210	Eraser	0	1 / 1
Histone lysine demethylase PHF8	PHF8	Q9UPP1	CHEMBL1938212	Eraser	0	1 / 1
Lysine-specific demethylase 5C	KDM5C	P41229	CHEMBL2163176	Eraser	0	1 / 1
CDC45-related protein	CDC45	O75419	CHEMBL3040	Other nuclear protein	0	0 / 1
Leukocyte common antigen	PTPRC	P08575	CHEMBL3243	Enzyme	0	0 / 1
Xaa-Pro dipeptidase	PEPD	P12955	CHEMBL4185	Protease	0	0 / 1
Voltage-gated calcium channel alpha2/delta subunit 1	CACNA2D1	P54289	CHEMBL1919	Calcium channel auxiliary subunit alpha2delta family	0	0 / 4
Protein kinase C alpha	PRKCA	P17252	CHEMBL299	Kinase	0	0 / 2
Prolyl endopeptidase	PREP	P48147	CHEMBL3202	Protease	0	0 / 1
SUMO-activating enzyme	SAE1 UBA2	Q9UBE0 Q9UBT2	CHEMBL2095174	Enzyme	0	0 / 1
Metabotropic glutamate receptor 5	GRM5	P41594	CHEMBL3227	Family C G protein-coupled receptor	0	0 / 4
Glutamate receptor ionotropic, AMPA 1	GRIA1	P42261	CHEMBL2009	Ligand-gated ion channel	0	0 / 1
Adenosine A3 receptor	ADORA3	P0DMS8	CHEMBL256	Family A G protein-coupled receptor	0	0 / 1
Glutamate receptor ionotropic kainate 5	GRIK5	Q16478	CHEMBL2675	Ligand-gated ion channel	0	0 / 1
Glutamate receptor ionotropic, AMPA 4	GRIA4	P48058	CHEMBL3190	Ligand-gated ion channel	0	0 / 1
Glutamate receptor ionotropic kainate 3	GRIK3	Q13003	CHEMBL3684	Ligand-gated ion channel	0	0 / 1
Metabotropic glutamate receptor 7	GRM7	Q14831	CHEMBL3777	Family C G protein-coupled receptor	0	0 / 1
Glutamate receptor ionotropic, AMPA 2	GRIA2	P42262	CHEMBL4016	Ligand-gated ion channel	0	0 / 1
NAD-dependent deacetylase sirtuin 2	SIRT2	Q8IXJ6	CHEMBL4462	Eraser	0	0 / 1
Aminopeptidase A	ENPEP	Q07075	CHEMBL3439	Protease	0	0 / 1
Solute carrier family 13 member 5	SLC13A5	Q86YT5	CHEMBL3769293	Electrochemical transporter	0	0 / 2
Glutamate carboxypeptidase II	FOLH1	Q04609	CHEMBL1892	Protease	0	5 / 6
Angiotensin-converting enzyme	ACE	P12821	CHEMBL1808	Protease	0	3 / 1
Protein-tyrosine phosphatase 1B	PTPN1	P18031	CHEMBL335	Phosphatase	0	2 / 1
