# Supplementary material for: Network pharmacology combined with molecular docking to explore the potential mechanisms for the antioxidant activity of Rheum tanguticum seeds
Source: BMC Complement Med Ther. 2022 May 3;22:121. doi: 10.1186/s12906-022-03611-3 (PMC9066831; doi:10.1186/s12906-022-03611-3)
Supplement: Supplementary file 1 — Additional file 1. [file 12906_2022_3611_MOESM1_ESM.zip › Supporting File/SwissTarget Prediction/SwissTargetPrediction -14.xlsx]

## Sheet: Sheet1
SwissTargetPrediction
Target	Common name	Uniprot ID	ChEMBL ID	Target Class	Probability*	Known actives (3D/2D)
TNF-alpha	TNF	P01375	CHEMBL1825	Secreted protein	0.603462	3 / 3
Interleukin-2	IL2	P60568	CHEMBL5880	Secreted protein	0.603462	5 / 4
Xanthine dehydrogenase	XDH	P47989	CHEMBL1929	Oxidoreductase	0.360394	0 / 19
Aldose reductase (by homology)	AKR1B1	P15121	CHEMBL1900	Enzyme	0.125771	10 / 70
Adenosine A1 receptor	ADORA1	P30542	CHEMBL226	Family A G protein-coupled receptor	0.11739	177 / 17
Carbonic anhydrase II	CA2	P00918	CHEMBL205	Lyase	0.109013	85 / 13
Carbonic anhydrase XII	CA12	O43570	CHEMBL3242	Lyase	0.109013	63 / 23
NADPH oxidase 4	NOX4	Q9NPH5	CHEMBL1250375	Enzyme	0.109013	0 / 7
Adrenergic receptor alpha-2	ADRA2C	P18825	CHEMBL1916	Family A G protein-coupled receptor	0.109013	0 / 2
Neuromedin-U receptor 2	NMUR2	Q9GZQ4	CHEMBL1075144	Family A G protein-coupled receptor	0.109013	0 / 1
Alpha-2a adrenergic receptor	ADRA2A	P08913	CHEMBL1867	Family A G protein-coupled receptor	0.109013	0 / 1
Acetylcholinesterase	ACHE	P22303	CHEMBL220	Hydrolase	0.109013	0 / 36
Ribosomal protein S6 kinase alpha 3	RPS6KA3	P51812	CHEMBL2345	Kinase	0.100634	0 / 19
Quinone reductase 2	NQO2	P16083	CHEMBL3959	Enzyme	0.100634	0 / 1
Carbonic anhydrase IV	CA4	P22748	CHEMBL3729	Lyase	0.100634	5 / 11
Lymphocyte differentiation antigen CD38	CD38	P28907	CHEMBL4660	Enzyme	0.100634	0 / 3
Carbonic anhydrase VII	CA7	P43166	CHEMBL2326	Lyase	0.100634	3 / 14
Arachidonate 5-lipoxygenase	ALOX5	P09917	CHEMBL215	Oxidoreductase	0.100634	0 / 48
Cyclooxygenase-2	PTGS2	P35354	CHEMBL230	Oxidoreductase	0.100634	2 / 6
Aldehyde dehydrogenase	ALDH2	P05091	CHEMBL1935	Oxidoreductase	0.100634	1 / 25
Matrix metalloproteinase 1	MMP1	P03956	CHEMBL332	Protease	0.100634	3 / 0
Matrix metalloproteinase 7	MMP7	P09237	CHEMBL4073	Protease	0.100634	1 / 0
Matrix metalloproteinase 8	MMP8	P22894	CHEMBL4588	Protease	0.100634	2 / 0
Matrix metalloproteinase 13	MMP13	P45452	CHEMBL280	Protease	0.100634	2 / 1
Protein kinase C alpha	PRKCA	P17252	CHEMBL299	Kinase	0.100634	5 / 0
Cytochrome P450 1B1	CYP1B1	Q16678	CHEMBL4878	Cytochrome P450	0.100634	0 / 42
Equilibrative nucleoside transporter 1	SLC29A1	Q99808	CHEMBL1997	Electrochemical transporter	0.100634	41 / 0
Phosphodiesterase 5A	PDE5A	O76074	CHEMBL1827	Phosphodiesterase	0.100634	1 / 7
Carbonic anhydrase I	CA1	P00915	CHEMBL261	Lyase	0.100634	83 / 10
Carbonic anhydrase IX	CA9	Q16790	CHEMBL3594	Lyase	0.100634	69 / 13
Heat shock protein HSP 90-alpha	HSP90AA1	P07900	CHEMBL3880	Other cytosolic protein	0	7 / 0
Plasminogen	PLG	P00747	CHEMBL1801	Protease	0	0 / 2
Adenosine A3 receptor	ADORA3	P0DMS8	CHEMBL256	Family A G protein-coupled receptor	0	80 / 16
ATP-binding cassette sub-family G member 2	ABCG2	Q9UNQ0	CHEMBL5393	Primary active transporter	0	0 / 45
Adenosine A2a receptor (by homology)	ADORA2A	P29274	CHEMBL251	Family A G protein-coupled receptor	0	96 / 8
Carbonic anhydrase XIV	CA14	Q9ULX7	CHEMBL3510	Lyase	0	32 / 1
Inosine-5'-monophosphate dehydrogenase 1	IMPDH1	P20839	CHEMBL1822	Oxidoreductase	0	35 / 0
Inosine-5'-monophosphate dehydrogenase 2	IMPDH2	P12268	CHEMBL2002	Oxidoreductase	0	39 / 0
Microtubule-associated protein tau	MAPT	P10636	CHEMBL1293224	Unclassified protein	0	0 / 1
Lysine-specific demethylase 4D-like	KDM4E	B2RXH2	CHEMBL1293226	Eraser	0	0 / 2
G-protein coupled receptor 35	GPR35	Q9HC97	CHEMBL1293267	Family A G protein-coupled receptor	0	0 / 4
Vasopressin V2 receptor	AVPR2	P30518	CHEMBL1790	Family A G protein-coupled receptor	0	0 / 1
Monoamine oxidase A	MAOA	P21397	CHEMBL1951	Oxidoreductase	0	0 / 3
Insulin-like growth factor I receptor	IGF1R	P08069	CHEMBL1957	Kinase	0	0 / 1
Tyrosine-protein kinase receptor FLT3	FLT3	P36888	CHEMBL1974	Kinase	0	0 / 6
Insulin receptor	INSR	P06213	CHEMBL1981	Kinase	0	0 / 1
Thrombin	F2	P00734	CHEMBL204	Protease	0	0 / 2
Serine/threonine-protein kinase Aurora-B	AURKB	Q96GD4	CHEMBL2185	Kinase	0	0 / 1
Glyoxalase I	GLO1	Q04760	CHEMBL2424	Enzyme	0	0 / 4
Myosin light chain kinase, smooth muscle	MYLK	Q15746	CHEMBL2428	Kinase	0	0 / 1
Myeloperoxidase	MPO	P05164	CHEMBL2439	Enzyme	0	0 / 1
PI3-kinase p85-alpha subunit	PIK3R1	P27986	CHEMBL2506	Enzyme	0	0 / 1
Death-associated protein kinase 1	DAPK1	P53355	CHEMBL2558	Kinase	0	0 / 2
Tyrosine-protein kinase SYK	SYK	P43405	CHEMBL2599	Kinase	0	0 / 3
Glycogen synthase kinase-3 beta	GSK3B	P49841	CHEMBL262	Kinase	0	0 / 3
Focal adhesion kinase 1	PTK2	Q05397	CHEMBL2695	Kinase	0	0 / 1
Estradiol 17-beta-dehydrogenase 2	HSD17B2	P37059	CHEMBL2789	Enzyme	0	0 / 2
Carbonic anhydrase III	CA3	P07451	CHEMBL2885	Lyase	0	0 / 1
Arachidonate 15-lipoxygenase	ALOX15	P16050	CHEMBL2903	Enzyme	0	0 / 4
Multidrug resistance-associated protein 1	ABCC1	P33527	CHEMBL3004	Primary active transporter	0	0 / 11
Serine/threonine-protein kinase PLK1	PLK1	P53350	CHEMBL3024	Kinase	0	0 / 1
Carbonic anhydrase VI	CA6	P23280	CHEMBL3025	Lyase	0	0 / 1
Cyclin-dependent kinase 1	CDK1	P06493	CHEMBL308	Kinase	0	0 / 3
PI3-kinase p110-gamma subunit	PIK3CG	P48736	CHEMBL3267	Enzyme	0	0 / 1
Protein kinase N1	PKN1	Q16512	CHEMBL3384	Kinase	0	0 / 1
Casein kinase II alpha	CSNK2A1	P68400	CHEMBL3629	Kinase	0	0 / 2
Hepatocyte growth factor receptor	MET	P08581	CHEMBL3717	Kinase	0	0 / 1
Serine/threonine-protein kinase NEK2	NEK2	P51955	CHEMBL3835	Kinase	0	0 / 1
Carbonic anhydrase XIII (by homology)	CA13	Q8N1Q1	CHEMBL3912	Lyase	0	0 / 3
Interleukin-8 receptor A	CXCR1	P25024	CHEMBL4029	Family A G protein-coupled receptor	0	0 / 1
CaM kinase II beta	CAMK2B	Q13554	CHEMBL4121	Kinase	0	0 / 1
ALK tyrosine kinase receptor	ALK	Q9UM73	CHEMBL4247	Kinase	0	0 / 1
Serine/threonine-protein kinase AKT	AKT1	P31749	CHEMBL4282	Kinase	0	0 / 3
P-glycoprotein 1	ABCB1	P08183	CHEMBL4302	Primary active transporter	0	0 / 44
Serine/threonine-protein kinase NEK6	NEK6	Q9HC98	CHEMBL4309	Kinase	0	0 / 1
Phospholipase A2 group 1B	PLA2G1B	P04054	CHEMBL4426	Enzyme	0	0 / 1
Carbonic anhydrase VA	CA5A	P35218	CHEMBL4789	Lyase	0	0 / 1
Beta-secretase 1	BACE1	P56817	CHEMBL4822	Protease	0	0 / 15
Tyrosine-protein kinase receptor UFO	AXL	P30530	CHEMBL4895	Kinase	0	0 / 1
DNA-(apurinic or apyrimidinic site) lyase	APEX1	P27695	CHEMBL5619	Enzyme	0	0 / 1
NUAK family SNF1-like kinase 1	NUAK1	O60285	CHEMBL5784	Kinase	0	0 / 1
Aldo-keto reductase family 1 member C2 (by homology)	AKR1C2	P52895	CHEMBL5847	Enzyme	0	0 / 1
Aldo-keto reductase family 1 member C1 (by homology)	AKR1C1	Q04828	CHEMBL5905	Enzyme	0	0 / 1
Aldo-keto-reductase family 1 member C3 (by homology)	AKR1C3	P42330	CHEMBL4681	Enzyme	0	0 / 1
Aldo-keto reductase family 1 member C4 (by homology)	AKR1C4	P17516	CHEMBL4999	Enzyme	0	0 / 1
Aldehyde reductase (by homology)	AKR1A1	P14550	CHEMBL2246	Enzyme	0	0 / 1
6-O-methylguanine-DNA methyltransferase	MGMT	P16455	CHEMBL2864	Enzyme	0	4 / 0
Serum albumin	ALB	P02768	CHEMBL3253	Secreted protein	0	2 / 0
Adenosine A2b receptor	ADORA2B	P29275	CHEMBL255	Family A G protein-coupled receptor	0	19 / 0
Arginyl-tRNA synthetase	RARS	P54136	CHEMBL2824	Enzyme	0	2 / 0
Telomerase reverse transcriptase	TERT	O14746	CHEMBL2916	Enzyme	0	0 / 15
Tyrosine-protein kinase FYN	FYN	P06241	CHEMBL1841	Kinase	0	3 / 0
Tyrosinase	TYR	P14679	CHEMBL1973	Oxidoreductase	0	15 / 5
Low affinity sodium-glucose cotransporter	SLC5A4	Q9NY91	CHEMBL1770047	Electrochemical transporter	0	1 / 0
Cyclin-dependent kinase 5/CDK5 activator 1	CDK5R1 CDK5	Q15078 Q00535	CHEMBL1907600	Kinase	0	0 / 5
Cyclin-dependent kinase 1/cyclin B	CCNB3 CDK1 CCNB1 CCNB2	Q8WWL7 P06493 P14635 O95067	CHEMBL2094127	Other cytosolic protein	0	0 / 4
Cyclin-dependent kinase 6	CDK6	Q00534	CHEMBL2508	Kinase	0	0 / 3
Cyclin-dependent kinase 2	CDK2	P24941	CHEMBL301	Kinase	0	0 / 7
Arginase-1 (by homology)	ARG1	P05089	CHEMBL1075097	Enzyme	0	0 / 2
Insulin-like growth factor binding protein 3	IGFBP3	P17936	CHEMBL3997	Secreted protein	0	6 / 0
