# Supplementary material for: Network pharmacology combined with molecular docking to explore the potential mechanisms for the antioxidant activity of Rheum tanguticum seeds
Source: BMC Complement Med Ther. 2022 May 3;22:121. doi: 10.1186/s12906-022-03611-3 (PMC9066831; doi:10.1186/s12906-022-03611-3)
Supplement: Supplementary file 1 — Additional file 1. [file 12906_2022_3611_MOESM1_ESM.zip › Supporting File/SwissTarget Prediction/SwissTargetPrediction -15.xlsx]

## Sheet: Sheet1
SwissTargetPrediction
Target	Common name	Uniprot ID	ChEMBL ID	Target Class	Probability*	Known actives (3D/2D)
Heat shock protein HSP 90-alpha	HSP90AA1	P07900	CHEMBL3880	Other cytosolic protein	0.241597	13 / 8
Adenosine A1 receptor (by homology)	ADORA1	P30542	CHEMBL226	Family A G protein-coupled receptor	0.110612	807 / 0
Sodium/glucose cotransporter 2	SLC5A2	P31639	CHEMBL3884	Electrochemical transporter	0.110612	777 / 0
Adenosine A2a receptor	ADORA2A	P29274	CHEMBL251	Family A G protein-coupled receptor	0.110612	460 / 0
Adenosine A3 receptor	ADORA3	P0DMS8	CHEMBL256	Family A G protein-coupled receptor	0.110612	357 / 0
Equilibrative nucleoside transporter 1	SLC29A1	Q99808	CHEMBL1997	Electrochemical transporter	0.110612	117 / 0
Epidermal growth factor receptor erbB1	EGFR	P00533	CHEMBL203	Kinase	0.110612	27 / 0
6-O-methylguanine-DNA methyltransferase	MGMT	P16455	CHEMBL2864	Enzyme	0.110612	5 / 0
Adenosine A2b receptor	ADORA2B	P29275	CHEMBL255	Family A G protein-coupled receptor	0.110612	31 / 0
Matrix metalloproteinase 1	MMP1	P03956	CHEMBL332	Protease	0.110612	30 / 0
Matrix metalloproteinase 7	MMP7	P09237	CHEMBL4073	Protease	0.110612	6 / 0
Matrix metalloproteinase 8	MMP8	P22894	CHEMBL4588	Protease	0.110612	36 / 0
Sodium/glucose cotransporter 1 (by homology)	SLC5A1	P13866	CHEMBL4979	Electrochemical transporter	0.110612	171 / 0
Galectin-4	LGALS4	P56470	CHEMBL1671608	Other cytosolic protein	0.110612	2 / 0
Galectin-3	LGALS3	P17931	CHEMBL4531	Other cytosolic protein	0.110612	21 / 0
Galectin-8	LGALS8	O00214	CHEMBL5475	Other cytosolic protein	0.110612	2 / 0
Coagulation factor VII/tissue factor	F3	P13726	CHEMBL4081	Surface antigen	0.110612	4 / 0
Sodium/nucleoside cotransporter 2	SLC28A2	O43868	CHEMBL5780	Electrochemical transporter	0.110612	21 / 0
Galectin-9	LGALS9	O00182	CHEMBL5474	Other cytosolic protein	0.110612	8 / 0
Low affinity sodium-glucose cotransporter	SLC5A4	Q9NY91	CHEMBL1770047	Electrochemical transporter	0.110612	13 / 0
Tyrosinase	TYR	P14679	CHEMBL1973	Oxidoreductase	0.110612	14 / 0
Transforming protein p21/H-Ras-1	HRAS	P01112	CHEMBL2167	Other cytosolic protein	0.110612	3 / 0
DNA topoisomerase I	TOP1	P11387	CHEMBL1781	Isomerase	0.110612	68 / 0
Insulin-like growth factor binding protein 3	IGFBP3	P17936	CHEMBL3997	Secreted protein	0.110612	29 / 0
Neprilysin	MME	P08473	CHEMBL1944	Protease	0.110612	124 / 0
Aldo-keto-reductase family 1 member C3	AKR1C3	P42330	CHEMBL4681	Enzyme	0.110612	6 / 0
NAD kinase	NADK	O95544	CHEMBL6177	Enzyme	0.110612	2 / 0
Glutamate carboxypeptidase II	FOLH1	Q04609	CHEMBL1892	Protease	0.110612	46 / 0
Tyrosyl-DNA phosphodiesterase 1	TDP1	Q9NUW8	CHEMBL1075138	Enzyme	0.110612	2 / 0
Epoxide hydratase	EPHX2	P34913	CHEMBL2409	Protease	0.110612	4 / 0
Heat shock cognate 71 kDa protein	HSPA8	P11142	CHEMBL1275223	Other cytosolic protein	0.110612	10 / 0
78 kDa glucose-regulated protein	HSPA5	P11021	CHEMBL1781865	Unclassified protein	0.110612	5 / 0
Sialidase 3	NEU3	Q9UQ49	CHEMBL3046	Enzyme	0.110612	2 / 0
Sialidase 4	NEU4	Q8WWR8	CHEMBL4174	Enzyme	0.110612	4 / 0
PI3-kinase p110-alpha subunit	PIK3CA	P42336	CHEMBL4005	Enzyme	0.110612	47 / 0
Alpha-L-fucosidase I	FUCA1	P04066	CHEMBL4176	Enzyme	0.110612	8 / 0
Inosine-5'-monophosphate dehydrogenase 1	IMPDH1	P20839	CHEMBL1822	Oxidoreductase	0	39 / 0
Inosine-5'-monophosphate dehydrogenase 2	IMPDH2	P12268	CHEMBL2002	Oxidoreductase	0	47 / 0
Serine/threonine-protein kinase PIM1	PIM1	P11309	CHEMBL2147	Kinase	0	10 / 0
Beta-glucocerebrosidase	GBA	P04062	CHEMBL2179	Enzyme	0	41 / 0
NAALADase II	NAALAD2	Q9Y3Q0	CHEMBL2609	Protease	0	3 / 0
Dual specificity mitogen-activated protein kinase kinase 1	MAP2K1	Q02750	CHEMBL3587	Kinase	0	32 / 0
Tyrosine-protein kinase ABL	ABL1	P00519	CHEMBL1862	Kinase	0	4 / 0
Ephrin type-A receptor 2	EPHA2	P29317	CHEMBL2068	Kinase	0	1 / 0
Type-1 angiotensin II receptor (by homology)	AGTR1	P30556	CHEMBL227	Family A G protein-coupled receptor	0	12 / 0
Tyrosine-protein kinase LCK	LCK	P06239	CHEMBL258	Kinase	0	2 / 0
Tyrosine-protein kinase SRC	SRC	P12931	CHEMBL267	Kinase	0	12 / 0
Vascular endothelial growth factor receptor 2	KDR	P35968	CHEMBL279	Kinase	0	8 / 0
Mitogen-activated protein kinase kinase kinase 9	MAP3K9	P80192	CHEMBL2872	Kinase	0	2 / 0
Fibroblast growth factor receptor 1	FGFR1	P11362	CHEMBL3650	Kinase	0	4 / 0
Chymase	CMA1	P23946	CHEMBL4068	Protease	0	2 / 0
Serine/threonine-protein kinase Aurora-A	AURKA	O14965	CHEMBL4722	Kinase	0	5 / 0
Endothelin-converting enzyme 1	ECE1	P42892	CHEMBL4791	Protease	0	38 / 0
Galectin-1	LGALS1	P09382	CHEMBL4915	Other cytosolic protein	0	9 / 0
P47929	LGALS7	P47929	CHEMBL5008	Other cytosolic protein	0	5 / 0
Tyrosine-protein kinase BTK	BTK	Q06187	CHEMBL5251	Kinase	0	2 / 0
Eukaryotic translation initiation factor 4H	EIF4H	Q15056	CHEMBL1293274	Other nuclear protein	0	1 / 0
Polyadenylate-binding protein 1	PABPC1	P11940	CHEMBL1293286	Unclassified protein	0	1 / 0
Myelin-associated glycoprotein (by homology)	MAG	P20916	CHEMBL5807	Unclassified protein	0	11 / 0
Adenosine kinase	ADK	P55263	CHEMBL3589	Enzyme	0	76 / 0
Hydroxycarboxylic acid receptor 2	HCAR2	Q8TDS4	CHEMBL3785	Family A G protein-coupled receptor	0	70 / 0
Stem cell growth factor receptor	KIT	P10721	CHEMBL1936	Kinase	0	2 / 0
Platelet-derived growth factor receptor	PDGFRA PDGFRB	P16234 P09619	CHEMBL2095189	Kinase	0	2 / 0
MAP kinase p38 alpha	MAPK14	Q16539	CHEMBL260	Kinase	0	16 / 0
Leukocyte adhesion molecule-1	SELL	P14151	CHEMBL3161	Adhesion	0	7 / 0
Selectin E	SELE	P16581	CHEMBL3890	Adhesion	0	8 / 0
P-selectin	SELP	P16109	CHEMBL5378	Adhesion	0	11 / 0
Sialidase 2	NEU2	Q9Y3R4	CHEMBL3200	Enzyme	0	1 / 0
G protein-coupled receptor 44	PTGDR2	Q9Y5Y4	CHEMBL5071	Family A G protein-coupled receptor	0	28 / 0
Transitional endoplasmic reticulum ATPase	VCP	P55072	CHEMBL1075145	Primary active transporter	0	1 / 0
Tyrosine-protein kinase ITK/TSK	ITK	Q08881	CHEMBL2959	Kinase	0	3 / 0
Matrix metalloproteinase 12	MMP12	P39900	CHEMBL4393	Protease	0	41 / 2
Thrombin and coagulation factor X	F10	P00742	CHEMBL244	Protease	0	8 / 0
Matrix metalloproteinase 9	MMP9	P14780	CHEMBL321	Protease	0	42 / 0
Angiotensin-converting enzyme	ACE	P12821	CHEMBL1808	Protease	0	61 / 0
Integrin alpha-4/beta-1	ITGB1 ITGA4	P05556 P13612	CHEMBL1907599	Membrane receptor	0	77 / 0
Norepinephrine transporter	SLC6A2	P23975	CHEMBL222	Electrochemical transporter	0	1 / 0
Steroid 5-alpha-reductase 1	SRD5A1	P18405	CHEMBL1787	Oxidoreductase	0	1 / 0
DNA topoisomerase II alpha	TOP2A	P11388	CHEMBL1806	Isomerase	0	1 / 0
Receptor protein-tyrosine kinase erbB-2	ERBB2	P04626	CHEMBL1824	Kinase	0	2 / 0
Tyrosine-protein kinase FYN	FYN	P06241	CHEMBL1841	Kinase	0	4 / 0
Eukaryotic initiation factor 4A-I	EIF4A1	P60842	CHEMBL2052028	Hydrolase	0	14 / 0
Muscarinic acetylcholine receptor M1	CHRM1	P11229	CHEMBL216	Family A G protein-coupled receptor	0	1 / 0
Hepatocyte growth factor receptor	MET	P08581	CHEMBL3717	Kinase	0	6 / 0
Valyl-tRNA synthetase 2	VARS	P26640	CHEMBL2612	Enzyme	0	3 / 0
Matrix metalloproteinase 3	MMP3	P08254	CHEMBL283	Protease	0	36 / 0
Thymidine phosphorylase	TYMP	P19971	CHEMBL3106	Enzyme	0	2 / 0
Leucyl-tRNA synthetase	LARS	Q9P2J5	CHEMBL3258	Enzyme	0	5 / 0
Leukotriene A4 hydrolase	LTA4H	P09960	CHEMBL4618	Protease	0	13 / 0
Solute carrier family 28 member 3	SLC28A3	Q9HAS3	CHEMBL5707	Electrochemical transporter	0	1 / 0
Matrix metalloproteinase 14	MMP14	P50281	CHEMBL3869	Protease	0	11 / 0
Calpain 1	CAPN1	P07384	CHEMBL3891	Protease	0	9 / 0
Glucose transporter (by homology)	SLC2A1	P11166	CHEMBL2535	Electrochemical transporter	0	1 / 0
GTPase NRas	NRAS	P01111	CHEMBL2079845	Unclassified protein	0	1 / 0
Bone morphogenetic protein 1	BMP1	P13497	CHEMBL3898	Protease	0	6 / 0
Poly [ADP-ribose] polymerase-1	PARP1	P09874	CHEMBL3105	Enzyme	0	7 / 0
Tyrosyl-tRNA synthetase	YARS	P54577	CHEMBL3179	Enzyme	0	8 / 0
Liver glycogen phosphorylase	PYGL	P06737	CHEMBL2568	Enzyme	0	53 / 0
Muscle glycogen phosphorylase	PYGM	P11217	CHEMBL3526	Enzyme	0	20 / 0
Induced myeloid leukemia cell differentiation protein Mcl-1	MCL1	Q07820	CHEMBL4361	Other cytosolic protein	0	21 / 0
