# Supplementary material for: Network pharmacology combined with molecular docking to explore the potential mechanisms for the antioxidant activity of Rheum tanguticum seeds
Source: BMC Complement Med Ther. 2022 May 3;22:121. doi: 10.1186/s12906-022-03611-3 (PMC9066831; doi:10.1186/s12906-022-03611-3)
Supplement: Supplementary file 1 — Additional file 1. [file 12906_2022_3611_MOESM1_ESM.zip › Supporting File/SwissTarget Prediction/SwissTargetPrediction -16.xlsx]

## Sheet: Sheet1
SwissTargetPrediction
Target	Common name	Uniprot ID	ChEMBL ID	Target Class	Probability*	Known actives (3D/2D)
Adenosine A1 receptor	ADORA1	P30542	CHEMBL226	Family A G protein-coupled receptor	0.0984857	26 / 2
Induced myeloid leukemia cell differentiation protein Mcl-1	MCL1	Q07820	CHEMBL4361	Other cytosolic protein	0.0418911	0 / 1
Tyrosyl-DNA phosphodiesterase 1	TDP1	Q9NUW8	CHEMBL1075138	Enzyme	0.0418911	0 / 2
Hypoxia-inducible factor 1 alpha (by homology)	HIF1A	Q16665	CHEMBL4261	Transcription factor	0.0418911	0 / 2
Acyl coenzyme A:cholesterol acyltransferase 2	SOAT2	O75908	CHEMBL4465	Enzyme	0.0418911	0 / 1
Tyrosinase	TYR	P14679	CHEMBL1973	Oxidoreductase	0.0418911	0 / 14
c-Jun N-terminal kinase 2	MAPK9	P45984	CHEMBL4179	Kinase	0.0418911	0 / 2
Steroid 5-alpha-reductase 1	SRD5A1	P18405	CHEMBL1787	Oxidoreductase	0.0418911	0 / 1
Estrogen receptor alpha	ESR1	P03372	CHEMBL206	Nuclear receptor	0	0 / 21
Low affinity sodium-glucose cotransporter	SLC5A4	Q9NY91	CHEMBL1770047	Electrochemical transporter	0	0 / 16
Adenosine A2a receptor	ADORA2A	P29274	CHEMBL251	Family A G protein-coupled receptor	0	9 / 0
Neurokinin 2 receptor	TACR2	P21452	CHEMBL2327	Family A G protein-coupled receptor	0	1 / 0
Cyclooxygenase-2	PTGS2	P35354	CHEMBL230	Oxidoreductase	0	0 / 10
Protein-tyrosine phosphatase 1B	PTPN1	P18031	CHEMBL335	Phosphatase	0	30 / 8
Caspase-3	CASP3	P42574	CHEMBL2334	Protease	0	14 / 0
Cytochrome P450 19A1	CYP19A1	P11511	CHEMBL1978	Cytochrome P450	0	0 / 1
Platelet activating factor receptor	PTAFR	P25105	CHEMBL250	Family A G protein-coupled receptor	0	0 / 30
Dihydrofolate reductase	DHFR	P00374	CHEMBL202	Oxidoreductase	0	16 / 0
Thymidylate synthase (by homology)	TYMS	P04818	CHEMBL1952	Transferase	0	47 / 0
Cyclooxygenase-1	PTGS1	P23219	CHEMBL221	Oxidoreductase	0	0 / 3
Caspase-6	CASP6	P55212	CHEMBL3308	Protease	0	3 / 0
Caspase-7	CASP7	P55210	CHEMBL3468	Protease	0	4 / 0
Caspase-8	CASP8	Q14790	CHEMBL3776	Protease	0	2 / 0
Caspase-1	CASP1	P29466	CHEMBL4801	Protease	0	4 / 0
Arachidonate 5-lipoxygenase	ALOX5	P09917	CHEMBL215	Oxidoreductase	0	0 / 18
Integrin alpha-IIb/beta-3	ITGA2B ITGB3	P08514 P05106	CHEMBL2093869	Membrane receptor	0	46 / 0
Folylpoly-gamma-glutamate synthetase	FPGS	Q05932	CHEMBL3171	Enzyme	0	9 / 0
Telomerase reverse transcriptase	TERT	O14746	CHEMBL2916	Enzyme	0	0 / 2
Probable G-protein coupled receptor 34 (by homology)	GPR34	Q9UPC5	CHEMBL3562165	Family A G protein-coupled receptor	0	10 / 0
Sodium/potassium-transporting ATPase alpha-1 chain	ATP1A1	P05023	CHEMBL1807	Primary active transporter	0	1 / 0
Receptor-type tyrosine-protein phosphatase alpha	PTPRA	P18433	CHEMBL3918	Phosphatase	0	3 / 0
Sodium/glucose cotransporter 2	SLC5A2	P31639	CHEMBL3884	Electrochemical transporter	0	5 / 344
Trypsin I (by homology)	PRSS1	P07477	CHEMBL209	Protease	0	6 / 0
Trypsin III (by homology)	PRSS3	P35030	CHEMBL4551	Protease	0	3 / 0
Glutamate carboxypeptidase II	FOLH1	Q04609	CHEMBL1892	Protease	0	8 / 0
Coagulation factor VII/tissue factor	F3	P13726	CHEMBL4081	Surface antigen	0	0 / 4
Adenosine A3 receptor	ADORA3	P0DMS8	CHEMBL256	Family A G protein-coupled receptor	0	5 / 0
Sodium/glucose cotransporter 1	SLC5A1	P13866	CHEMBL4979	Electrochemical transporter	0	4 / 138
Matrix metalloproteinase 13	MMP13	P45452	CHEMBL280	Protease	0	4 / 0
NAD-dependent deacetylase sirtuin 1	SIRT1	Q96EB6	CHEMBL4506	Eraser	0	2 / 0
Eukaryotic initiation factor 4A-I	EIF4A1	P60842	CHEMBL2052028	Hydrolase	0	0 / 14
Sodium/nucleoside cotransporter 2	SLC28A2	O43868	CHEMBL5780	Electrochemical transporter	0	1 / 0
Protein kinase C gamma	PRKCG	P05129	CHEMBL2938	Kinase	0	0 / 8
Protein kinase C delta	PRKCD	Q05655	CHEMBL2996	Kinase	0	0 / 14
Protein kinase C alpha	PRKCA	P17252	CHEMBL299	Kinase	0	0 / 13
Protein kinase C epsilon	PRKCE	Q02156	CHEMBL3582	Kinase	0	0 / 8
Protein kinase C eta	PRKCH	P24723	CHEMBL3616	Kinase	0	0 / 8
Protein kinase C theta	PRKCQ	Q04759	CHEMBL3920	Kinase	0	0 / 8
Acyl coenzyme A:cholesterol acyltransferase 1	SOAT1	P35610	CHEMBL2782	Enzyme	0	3 / 1
Endothelin receptor ET-A (by homology)	EDNRA	P25101	CHEMBL252	Family A G protein-coupled receptor	0	0 / 60
Histone deacetylase 6	HDAC6	Q9UBN7	CHEMBL1865	Eraser	0	2 / 0
Integrin alpha-2/beta-3	ITGA2 ITGB3	P17301 P05106	CHEMBL2111461	Membrane receptor	0	6 / 0
Galectin-4	LGALS4	P56470	CHEMBL1671608	Other cytosolic protein	0	2 / 0
Cathepsin D	CTSD	P07339	CHEMBL2581	Protease	0	3 / 0
Galectin-8	LGALS8	O00214	CHEMBL5475	Other cytosolic protein	0	2 / 0
Epoxide hydratase	EPHX2	P34913	CHEMBL2409	Protease	0	0 / 3
Angiotensin-converting enzyme	ACE	P12821	CHEMBL1808	Protease	0	2 / 0
Integrin alpha-V/beta-3	ITGAV ITGB3	P06756 P05106	CHEMBL1907598	Membrane receptor	0	15 / 0
Malate dehydrogenase cytoplasmic	MDH1	P40925	CHEMBL3560	Enzyme	0	1 / 0
Malate dehydrogenase, mitochondrial	MDH2	P40926	CHEMBL5917	Enzyme	0	1 / 0
Hematopoietic cell protein-tyrosine phosphatase 70Z-PEP	PTPN22	Q9Y2R2	CHEMBL2889	Phosphatase	0	5 / 0
Carbonic anhydrase XIV	CA14	Q9ULX7	CHEMBL3510	Lyase	0	4 / 0
Integrin alpha-IIb	ITGA2B	P08514	CHEMBL212	Membrane	0	1 / 0
Protein-tyrosine phosphatase LC-PTP	PTPN7	P35236	CHEMBL2219	Phosphatase	0	2 / 0
Protein-tyrosine phosphatase 1C	PTPN6	P29350	CHEMBL3166	Phosphatase	0	2 / 0
Leukocyte common antigen	PTPRC	P08575	CHEMBL3243	Enzyme	0	3 / 0
Leukocyte elastase	ELANE	P08246	CHEMBL248	Protease	0	2 / 0
Macrophage colony stimulating factor receptor	CSF1R	P07333	CHEMBL1844	Kinase	0	1 / 0
Tyrosine-protein kinase receptor FLT3	FLT3	P36888	CHEMBL1974	Kinase	0	2 / 0
Receptor-type tyrosine-protein phosphatase S	PTPRS	Q13332	CHEMBL2396508	Phosphatase	0	1 / 0
6-phosphofructo-2-kinase/fructose-2,6-bisphosphatase 3	PFKFB3	Q16875	CHEMBL2331053	Enzyme	0	2 / 0
Serine/threonine-protein kinase mTOR	MTOR	P42345	CHEMBL2842	Kinase	0	1 / 0
PI3-kinase p110-alpha subunit	PIK3CA	P42336	CHEMBL4005	Enzyme	0	1 / 0
Arachidonate 15-lipoxygenase	ALOX15	P16050	CHEMBL2903	Enzyme	0	0 / 3
Arachidonate 12-lipoxygenase	ALOX12	P18054	CHEMBL3687	Enzyme	0	0 / 2
Serine palmitoyltransferase 1	SPTLC1	O15269	CHEMBL1250343	Enzyme	0	1 / 0
Serine palmitoyltransferase 2	SPTLC2	O15270	CHEMBL1250344	Enzyme	0	1 / 0
Oligosaccharyl transferase 48 kDa subunit	DDOST	P39656	CHEMBL4239	Enzyme	0	1 / 0
Enteropeptidase	TMPRSS15	P98073	CHEMBL1741195	Protease	0	3 / 0
Rho-associated protein kinase 2	ROCK2	O75116	CHEMBL2973	Kinase	0	1 / 0
T-cell protein-tyrosine phosphatase	PTPN2	P17706	CHEMBL3807	Phosphatase	0	8 / 2
Disks large homolog 4	DLG4	P78352	CHEMBL5666	Unclassified protein	0	1 / 0
Putative P2Y purinoceptor 10 (by homology)	P2RY10	O00398	CHEMBL3562166	Family A G protein-coupled receptor	0	3 / 0
Hepatic lipase	LIPC	P11150	CHEMBL2127	Enzyme	0	2 / 0
Plasminogen (by homology)	PLG	P00747	CHEMBL1801	Protease	0	1 / 0
Thrombin	F2	P00734	CHEMBL204	Protease	0	1 / 0
Integrin alpha-5/beta-1	ITGB1 ITGA5	P05556 P08648	CHEMBL2095226	Membrane receptor	0	1 / 0
Integrin alpha-V/beta-5	ITGB5 ITGAV	P18084 P06756	CHEMBL2096675	Membrane receptor	0	2 / 0
Glutaminase kidney isoform, mitochondrial	GLS	O94925	CHEMBL2146302	Enzyme	0	1 / 0
Pancreatic alpha-amylase	AMY2A	P04746	CHEMBL2045	Hydrolase	0	1 / 0
Receptor-type tyrosine-protein phosphatase F (LAR)	PTPRF	P10586	CHEMBL3521	Membrane receptor	0	1 / 0
C3a anaphylatoxin chemotactic receptor	C3AR1	Q16581	CHEMBL4761	Family A G protein-coupled receptor	0	1 / 0
AMY1C	AMY1A	P04745	CHEMBL2478	Enzyme	0	0 / 1
Squalene monooxygenase (by homology)	SQLE	Q14534	CHEMBL3592	Enzyme	0	0 / 10
DNA (cytosine-5)-methyltransferase 3B	DNMT3B	Q9UBC3	CHEMBL6095	Reader	0	1 / 0
Ribonucleoside-diphosphate reductase M1 chain (by homology)	RRM1	P23921	CHEMBL1830	Oxidoreductase	0	1 / 0
G-protein coupled receptor 55	GPR55	Q9Y2T6	CHEMBL1075322	Family A G protein-coupled receptor	0	1 / 0
Transmembrane protease serine 11D	TMPRSS11D	O60235	CHEMBL1795138	Protease	0	1 / 0
Serine/threonine-protein kinase Aurora-B	AURKB	Q96GD4	CHEMBL2185	Kinase	0	1 / 0
Matriptase	ST14	Q9Y5Y6	CHEMBL3018	Protease	0	1 / 0
