# Supplementary material for: Network pharmacology combined with molecular docking to explore the potential mechanisms for the antioxidant activity of Rheum tanguticum seeds
Source: BMC Complement Med Ther. 2022 May 3;22:121. doi: 10.1186/s12906-022-03611-3 (PMC9066831; doi:10.1186/s12906-022-03611-3)
Supplement: Supplementary file 1 — Additional file 1. [file 12906_2022_3611_MOESM1_ESM.zip › Supporting File/SwissTarget Prediction/SwissTargetPrediction -17.xlsx]

## Sheet: Sheet1
SwissTargetPrediction
Target	Common name	Uniprot ID	ChEMBL ID	Target Class	Probability*	Known actives (3D/2D)
High-affinity choline transporter (by homology)	SLC5A7	Q9GZV3	CHEMBL4507	Electrochemical transporter	0	0 / 3
Gamma-butyrobetaine dioxygenase	BBOX1	O75936	CHEMBL2163175	Enzyme	0	6 / 0
Adenylosuccinate synthetase 2	ADSS	P30520	CHEMBL4875	Enzyme	0	0 / 1
Lysine-specific demethylase 3A	KDM3A	Q9Y4C1	CHEMBL1938209	Eraser	0	0 / 1
Lysine-specific demethylase 6B	KDM6B	O15054	CHEMBL1938211	Eraser	0	0 / 1
Carbonic anhydrase II	CA2	P00918	CHEMBL205	Lyase	0	0 / 1
Lysine-specific demethylase 5C	KDM5C	P41229	CHEMBL2163176	Eraser	0	0 / 1
Carbonic anhydrase I	CA1	P00915	CHEMBL261	Lyase	0	0 / 1
Hypoxia-inducible factor prolyl hydroxylase 1	EGLN2	Q96KS0	CHEMBL3028	Enzyme	0	0 / 1
Carbonic anhydrase XII	CA12	O43570	CHEMBL3242	Lyase	0	0 / 1
Carbonic anhydrase IX	CA9	Q16790	CHEMBL3594	Lyase	0	0 / 1
Egl nine homolog 1	EGLN1	Q9GZT9	CHEMBL5697	Oxidoreductase	0	0 / 1
Muscarinic acetylcholine receptor M4	CHRM4	P08173	CHEMBL1821	Family A G protein-coupled receptor	0	0 / 1
Neuronal acetylcholine receptor; alpha4/beta2	CHRNA4 CHRNB2	P43681 P17787	CHEMBL1907589	Ligand-gated ion channel	0	0 / 1
Muscarinic acetylcholine receptor M5	CHRM5	P08912	CHEMBL2035	Family A G protein-coupled receptor	0	0 / 2
Muscarinic acetylcholine receptor M2	CHRM2	P08172	CHEMBL211	Family A G protein-coupled receptor	0	0 / 1
Muscarinic acetylcholine receptor M1	CHRM1	P11229	CHEMBL216	Family A G protein-coupled receptor	0	0 / 2
Muscarinic acetylcholine receptor M3	CHRM3	P20309	CHEMBL245	Family A G protein-coupled receptor	0	0 / 2
Neuronal acetylcholine receptor protein alpha-7 subunit	CHRNA7	P36544	CHEMBL2492	Ligand-gated ion channel	0	0 / 1
