# Supplementary material for: Network pharmacology combined with molecular docking to explore the potential mechanisms for the antioxidant activity of Rheum tanguticum seeds
Source: BMC Complement Med Ther. 2022 May 3;22:121. doi: 10.1186/s12906-022-03611-3 (PMC9066831; doi:10.1186/s12906-022-03611-3)
Supplement: Supplementary file 1 — Additional file 1. [file 12906_2022_3611_MOESM1_ESM.zip › Supporting File/SwissTarget Prediction/SwissTargetPrediction -18.xlsx]

## Sheet: Sheet1
SwissTargetPrediction
Target	Common name	Uniprot ID	ChEMBL ID	Target Class	Probability*	Known actives (3D/2D)
Neuromedin-U receptor 2	NMUR2	Q9GZQ4	CHEMBL1075144	Family A G protein-coupled receptor	1	1 / 1
Alpha-2a adrenergic receptor	ADRA2A	P08913	CHEMBL1867	Family A G protein-coupled receptor	1	1 / 1
Adrenergic receptor alpha-2	ADRA2C	P18825	CHEMBL1916	Family A G protein-coupled receptor	1	2 / 2
Acetylcholinesterase	ACHE	P22303	CHEMBL220	Hydrolase	1	2 / 20
Aldose reductase	AKR1B1	P15121	CHEMBL1900	Enzyme	0.612554	10 / 65
Carbonic anhydrase VII	CA7	P43166	CHEMBL2326	Lyase	0.487244	4 / 13
Carbonic anhydrase XII	CA12	O43570	CHEMBL3242	Lyase	0.487244	4 / 20
Carbonic anhydrase IV	CA4	P22748	CHEMBL3729	Lyase	0.487244	4 / 10
NADPH oxidase 4	NOX4	Q9NPH5	CHEMBL1250375	Enzyme	0.392056	1 / 6
Carbonic anhydrase II	CA2	P00918	CHEMBL205	Lyase	0.343848	3 / 10
Ribosomal protein S6 kinase alpha 3	RPS6KA3	P51812	CHEMBL2345	Kinase	0.200261	7 / 19
Quinone reductase 2	NQO2	P16083	CHEMBL3959	Enzyme	0.200261	1 / 1
Xanthine dehydrogenase	XDH	P47989	CHEMBL1929	Oxidoreductase	0.114005	2 / 16
Lymphocyte differentiation antigen CD38	CD38	P28907	CHEMBL4660	Enzyme	0.0948793	0 / 2
Cyclooxygenase-2	PTGS2	P35354	CHEMBL230	Oxidoreductase	0.0948793	1 / 4
Phosphodiesterase 5A	PDE5A	O76074	CHEMBL1827	Phosphodiesterase	0.0661304	1 / 6
TNF-alpha	TNF	P01375	CHEMBL1825	Secreted protein	0.0661304	0 / 3
Interleukin-2	IL2	P60568	CHEMBL5880	Secreted protein	0.0661304	0 / 4
Adenosine A1 receptor (by homology)	ADORA1	P30542	CHEMBL226	Family A G protein-coupled receptor	0.0661304	0 / 13
Arachidonate 5-lipoxygenase	ALOX5	P09917	CHEMBL215	Oxidoreductase	0.0661304	0 / 45
Telomerase reverse transcriptase	TERT	O14746	CHEMBL2916	Enzyme	0.0661304	0 / 6
Transitional endoplasmic reticulum ATPase	VCP	P55072	CHEMBL1075145	Primary active transporter	0	1 / 0
Troponin, cardiac muscle	TNNC1 TNNT2 TNNI3	P63316 P45379 P19429	CHEMBL2095202	Unclassified protein	0	1 / 0
Adenosine A3 receptor	ADORA3	P0DMS8	CHEMBL256	Family A G protein-coupled receptor	0	0 / 13
Squalene monooxygenase (by homology)	SQLE	Q14534	CHEMBL3592	Enzyme	0	2 / 0
Equilibrative nucleoside transporter 1	SLC29A1	Q99808	CHEMBL1997	Electrochemical transporter	0	2 / 0
Plasminogen	PLG	P00747	CHEMBL1801	Protease	0	0 / 2
Tumour suppressor p53/oncoprotein Mdm2	TP53	P04637	CHEMBL4096	Transcription factor	0	1 / 0
ATP-binding cassette sub-family G member 2	ABCG2	Q9UNQ0	CHEMBL5393	Primary active transporter	0	0 / 37
Cytochrome P450 1B1	CYP1B1	Q16678	CHEMBL4878	Cytochrome P450	0	0 / 32
Voltage-gated potassium channel subunit Kv1.3	KCNA3	P22001	CHEMBL4633	Voltage-gated ion channel	0	0 / 2
Tyrosyl-DNA phosphodiesterase 1	TDP1	Q9NUW8	CHEMBL1075138	Enzyme	0	1 / 0
Tyrosine-protein kinase SRC	SRC	P12931	CHEMBL267	Kinase	0	0 / 9
Protein kinase C gamma	PRKCG	P05129	CHEMBL2938	Kinase	0	9 / 0
Protein kinase C delta	PRKCD	Q05655	CHEMBL2996	Kinase	0	12 / 0
Protein kinase C alpha	PRKCA	P17252	CHEMBL299	Kinase	0	12 / 0
Protein kinase C beta	PRKCB	P05771	CHEMBL3045	Kinase	0	13 / 0
Protein kinase C epsilon	PRKCE	Q02156	CHEMBL3582	Kinase	0	12 / 0
Protein kinase C eta	PRKCH	P24723	CHEMBL3616	Kinase	0	12 / 0
cAMP-dependent protein kinase alpha-catalytic subunit	PRKACA	P17612	CHEMBL4101	Kinase	0	4 / 0
Protein kinase C (PKC)	PRKCZ	Q05513	CHEMBL3438	Kinase	0	4 / 0
Plasminogen activator inhibitor-1	SERPINE1	P05121	CHEMBL3475	Secreted protein	0	2 / 0
Beta amyloid A4 protein	APP	P05067	CHEMBL2487	Membrane receptor	0	0 / 2
Thrombin and coagulation factor X	F10	P00742	CHEMBL244	Protease	0	2 / 0
Estrogen receptor alpha	ESR1	P03372	CHEMBL206	Nuclear receptor	0	1 / 0
Beta-1 adrenergic receptor	ADRB1	P08588	CHEMBL213	Family A G protein-coupled receptor	0	2 / 0
Metastin receptor	KISS1R	Q969F8	CHEMBL5413	Family A G protein-coupled receptor	0	1 / 0
Induced myeloid leukemia cell differentiation protein Mcl-1	MCL1	Q07820	CHEMBL4361	Other cytosolic protein	0	0 / 1
Aldehyde dehydrogenase	ALDH2	P05091	CHEMBL1935	Oxidoreductase	0	0 / 2
Dynamin-2	DNM2	P50570	CHEMBL5812	Enzyme	0	1 / 0
Serine/threonine-protein kinase Chk2	CHEK2	O96017	CHEMBL2527	Kinase	0	1 / 0
Serine/threonine-protein kinase Chk1	CHEK1	O14757	CHEMBL4630	Kinase	0	1 / 0
Carbonic anhydrase I	CA1	P00915	CHEMBL261	Lyase	0	0 / 7
Carbonic anhydrase IX	CA9	Q16790	CHEMBL3594	Lyase	0	0 / 10
Carbonic anhydrase XIII	CA13	Q8N1Q1	CHEMBL3912	Lyase	0	0 / 3
Epidermal growth factor receptor erbB1	EGFR	P00533	CHEMBL203	Kinase	0	0 / 11
Adenosine A2a receptor (by homology)	ADORA2A	P29274	CHEMBL251	Family A G protein-coupled receptor	0	0 / 5
Microtubule-associated protein tau	MAPT	P10636	CHEMBL1293224	Unclassified protein	0	0 / 1
Lysine-specific demethylase 4D-like	KDM4E	B2RXH2	CHEMBL1293226	Eraser	0	0 / 1
G-protein coupled receptor 35	GPR35	Q9HC97	CHEMBL1293267	Family A G protein-coupled receptor	0	0 / 2
Vasopressin V2 receptor	AVPR2	P30518	CHEMBL1790	Family A G protein-coupled receptor	0	0 / 1
DNA topoisomerase II alpha	TOP2A	P11388	CHEMBL1806	Isomerase	0	0 / 1
Monoamine oxidase A	MAOA	P21397	CHEMBL1951	Oxidoreductase	0	0 / 2
Insulin-like growth factor I receptor	IGF1R	P08069	CHEMBL1957	Kinase	0	0 / 1
Tyrosine-protein kinase receptor FLT3	FLT3	P36888	CHEMBL1974	Kinase	0	0 / 5
Cytochrome P450 19A1	CYP19A1	P11511	CHEMBL1978	Cytochrome P450	0	0 / 2
Insulin receptor	INSR	P06213	CHEMBL1981	Kinase	0	0 / 1
Thrombin	F2	P00734	CHEMBL204	Protease	0	0 / 2
Serine/threonine-protein kinase PIM1	PIM1	P11309	CHEMBL2147	Kinase	0	0 / 3
Serine/threonine-protein kinase Aurora-B	AURKB	Q96GD4	CHEMBL2185	Kinase	0	0 / 1
Dopamine D4 receptor	DRD4	P21917	CHEMBL219	Family A G protein-coupled receptor	0	0 / 1
Glyoxalase I	GLO1	Q04760	CHEMBL2424	Enzyme	0	0 / 4
Myosin light chain kinase, smooth muscle	MYLK	Q15746	CHEMBL2428	Kinase	0	0 / 1
Myeloperoxidase	MPO	P05164	CHEMBL2439	Enzyme	0	0 / 1
PI3-kinase p85-alpha subunit	PIK3R1	P27986	CHEMBL2506	Enzyme	0	0 / 1
Death-associated protein kinase 1	DAPK1	P53355	CHEMBL2558	Kinase	0	0 / 2
Liver glycogen phosphorylase	PYGL	P06737	CHEMBL2568	Enzyme	0	0 / 1
Tyrosine-protein kinase SYK	SYK	P43405	CHEMBL2599	Kinase	0	0 / 2
Glycogen synthase kinase-3 beta	GSK3B	P49841	CHEMBL262	Kinase	0	0 / 2
Focal adhesion kinase 1	PTK2	Q05397	CHEMBL2695	Kinase	0	0 / 1
Estradiol 17-beta-dehydrogenase 2	HSD17B2	P37059	CHEMBL2789	Enzyme	0	0 / 2
Vascular endothelial growth factor receptor 2	KDR	P35968	CHEMBL279	Kinase	0	0 / 1
Matrix metalloproteinase 13	MMP13	P45452	CHEMBL280	Protease	0	0 / 1
Matrix metalloproteinase 3	MMP3	P08254	CHEMBL283	Protease	0	0 / 1
Carbonic anhydrase III	CA3	P07451	CHEMBL2885	Lyase	0	0 / 1
Arachidonate 15-lipoxygenase	ALOX15	P16050	CHEMBL2903	Enzyme	0	0 / 3
Serine/threonine-protein kinase PLK1	PLK1	P53350	CHEMBL3024	Kinase	0	0 / 1
Carbonic anhydrase VI	CA6	P23280	CHEMBL3025	Lyase	0	0 / 1
Cyclin-dependent kinase 1	CDK1	P06493	CHEMBL308	Kinase	0	0 / 1
Matrix metalloproteinase 9	MMP9	P14780	CHEMBL321	Protease	0	0 / 2
PI3-kinase p110-gamma subunit	PIK3CG	P48736	CHEMBL3267	Enzyme	0	0 / 1
Matrix metalloproteinase 2	MMP2	P08253	CHEMBL333	Protease	0	0 / 2
Protein kinase N1	PKN1	Q16512	CHEMBL3384	Kinase	0	0 / 1
Carbonic anhydrase XIV	CA14	Q9ULX7	CHEMBL3510	Lyase	0	0 / 1
Casein kinase II alpha	CSNK2A1	P68400	CHEMBL3629	Kinase	0	0 / 1
Arachidonate 12-lipoxygenase	ALOX12	P18054	CHEMBL3687	Enzyme	0	0 / 2
Hepatocyte growth factor receptor	MET	P08581	CHEMBL3717	Kinase	0	0 / 1
Serine/threonine-protein kinase NEK2	NEK2	P51955	CHEMBL3835	Kinase	0	0 / 1
Interleukin-8 receptor A	CXCR1	P25024	CHEMBL4029	Family A G protein-coupled receptor	0	0 / 1
CaM kinase II beta	CAMK2B	Q13554	CHEMBL4121	Kinase	0	0 / 1
