# Supplementary material for: Network pharmacology combined with molecular docking to explore the potential mechanisms for the antioxidant activity of Rheum tanguticum seeds
Source: BMC Complement Med Ther. 2022 May 3;22:121. doi: 10.1186/s12906-022-03611-3 (PMC9066831; doi:10.1186/s12906-022-03611-3)
Supplement: Supplementary file 1 — Additional file 1. [file 12906_2022_3611_MOESM1_ESM.zip › Supporting File/SwissTarget Prediction/SwissTargetPrediction -19.xlsx]

## Sheet: Sheet1
SwissTargetPrediction
Target	Common name	Uniprot ID	ChEMBL ID	Target Class	Probability*	Known actives (3D/2D)
Isocitrate dehydrogenase [NADP] cytoplasmic	IDH1	O75874	CHEMBL2007625	Enzyme	0.0978745	35 / 0
Glycogen synthase kinase-3 beta	GSK3B	P49841	CHEMBL262	Kinase	0.0978745	240 / 0
Nitric oxide synthase, inducible	NOS2	P35228	CHEMBL4481	Enzyme	0.0978745	110 / 0
c-Jun N-terminal kinase 1	MAPK8	P45983	CHEMBL2276	Kinase	0.0978745	180 / 0
c-Jun N-terminal kinase 3	MAPK10	P53779	CHEMBL2637	Kinase	0.0978745	127 / 0
Cyclin-dependent kinase 2	CDK2	P24941	CHEMBL301	Kinase	0.0978745	125 / 0
c-Jun N-terminal kinase 2	MAPK9	P45984	CHEMBL4179	Kinase	0.0978745	83 / 0
Transforming growth factor beta-1	TGFB1	P01137	CHEMBL1795178	Secreted protein	0.0978745	3 / 0
Glycogen synthase kinase-3 alpha	GSK3A	P49840	CHEMBL2850	Kinase	0.0978745	20 / 0
Cyclin-dependent kinase 5/CDK5 activator 1	CDK5R1 CDK5	Q15078 Q00535	CHEMBL1907600	Kinase	0.0978745	120 / 0
Cyclin-dependent kinase 2/cyclin A	CDK2 CCNA1 CCNA2	P24941 P78396 P20248	CHEMBL2094128	Other cytosolic protein	0.0978745	85 / 0
CDK9/cyclin T1	CDK9 CCNT1	P50750 O60563	CHEMBL2111389	Other cytosolic protein	0.0978745	30 / 0
TGF-beta receptor type I	TGFBR1	P36897	CHEMBL4439	Kinase	0.0978745	65 / 0
Methionine aminopeptidase 1	METAP1	P53582	CHEMBL2474	Protease	0.0978745	1 / 0
Carbonic anhydrase XII	CA12	O43570	CHEMBL3242	Lyase	0.0978745	247 / 0
Carbonic anhydrase IX	CA9	Q16790	CHEMBL3594	Lyase	0.0978745	311 / 0
Toll-like receptor (TLR7/TLR9)	TLR9	Q9NR96	CHEMBL5804	Toll-like and Il-1 receptors	0.0978745	25 / 0
Serine/threonine-protein kinase mTOR	MTOR	P42345	CHEMBL2842	Kinase	0.0978745	59 / 0
PI3-kinase p110-alpha subunit	PIK3CA	P42336	CHEMBL4005	Enzyme	0.0978745	149 / 0
Epidermal growth factor receptor erbB1	EGFR	P00533	CHEMBL203	Kinase	0.0978745	510 / 0
Tyrosine-protein kinase JAK3	JAK3	P52333	CHEMBL2148	Kinase	0.0978745	216 / 0
Serotonin 2a (5-HT2a) receptor	HTR2A	P28223	CHEMBL224	Family A G protein-coupled receptor	0.0978745	72 / 0
Serotonin 2c (5-HT2c) receptor	HTR2C	P28335	CHEMBL225	Family A G protein-coupled receptor	0.0978745	101 / 0
Alpha-1a adrenergic receptor (by homology)	ADRA1A	P35348	CHEMBL229	Family A G protein-coupled receptor	0.0978745	17 / 0
Tyrosine-protein kinase JAK1	JAK1	P23458	CHEMBL2835	Kinase	0.0978745	129 / 0
Tyrosine-protein kinase TYK2	TYK2	P29597	CHEMBL3553	Kinase	0.0978745	82 / 0
Nischarin	NISCH	Q9Y2I1	CHEMBL3923	Other cytosolic protein	0.0978745	5 / 0
Trace amine-associated receptor 1 (by homology)	TAAR1	Q96RJ0	CHEMBL5857	Family A G protein-coupled receptor	0.0978745	62 / 0
Cytochrome P450 19A1	CYP19A1	P11511	CHEMBL1978	Cytochrome P450	0.0978745	221 / 0
Cyclin-dependent kinase 2/cyclin E1	CCNE1 CDK2	P24864 P24941	CHEMBL1907605	Kinase	0.0978745	45 / 0
Carbonic anhydrase XIV	CA14	Q9ULX7	CHEMBL3510	Lyase	0.0978745	68 / 0
Carbonic anhydrase VA	CA5A	P35218	CHEMBL4789	Lyase	0.0978745	27 / 0
Serotonin transporter (by homology)	SLC6A4	P31645	CHEMBL228	Electrochemical transporter	0.0978745	15 / 0
Proto-oncogene c-JUN	JUN	P05412	CHEMBL4977	Transcription factor	0.0978745	3 / 0
Sodium/hydrogen exchanger 1 (by homology)	SLC9A1	P19634	CHEMBL2781	Electrochemical transporter	0.0978745	20 / 0
Nicotinamide phosphoribosyltransferase	NAMPT	P43490	CHEMBL1744525	Enzyme	0.0978745	38 / 0
Adenosine A2a receptor	ADORA2A	P29274	CHEMBL251	Family A G protein-coupled receptor	0.0978745	244 / 0
Protein-glutamine gamma-glutamyltransferase	TGM2	P21980	CHEMBL2730	Enzyme	0.0978745	34 / 0
Metabotropic glutamate receptor 4	GRM4	Q14833	CHEMBL2736	Family C G protein-coupled receptor	0.0978745	51 / 0
Phosphatidylinositol-4-phosphate 3-kinase C2 domain-containing subunit alpha	PIK3C2A	O00443	CHEMBL1075102	Enzyme	0.0978745	1 / 0
Matrix metalloproteinase 13	MMP13	P45452	CHEMBL280	Protease	0.0978745	25 / 0
PI3-kinase p110-delta subunit	PIK3CD	O00329	CHEMBL3130	Enzyme	0.0978745	101 / 0
DNA-dependent protein kinase	PRKDC	P78527	CHEMBL3142	Kinase	0.0978745	54 / 0
PI3-kinase p110-beta subunit	PIK3CB	P42338	CHEMBL3145	Enzyme	0.0978745	59 / 0
PI3-kinase p110-gamma subunit	PIK3CG	P48736	CHEMBL3267	Enzyme	0.0978745	70 / 0
Phosphatidylinositol-4-phosphate 3-kinase C2 domain-containing beta polypeptide	PIK3C2B	O00750	CHEMBL5554	Enzyme	0.0978745	2 / 0
Tyrosine-protein kinase SRC	SRC	P12931	CHEMBL267	Kinase	0.0978745	169 / 0
Arachidonate 15-lipoxygenase	ALOX15	P16050	CHEMBL2903	Enzyme	0.0978745	44 / 0
Serine/threonine-protein kinase PIM1	PIM1	P11309	CHEMBL2147	Kinase	0.0978745	93 / 0
Serine/threonine-protein kinase PIM2	PIM2	Q9P1W9	CHEMBL4523	Kinase	0.0978745	60 / 0
GABA-A receptor; alpha-1/beta-3/gamma-2	GABRB3 GABRG2 GABRA1	P28472 P18507 P14867	CHEMBL2094121	Ligand-gated ion channel	0.0978745	35 / 0
Casein kinase II alpha	CSNK2A1	P68400	CHEMBL3629	Kinase	0.0978745	16 / 0
ATP-binding cassette sub-family G member 2	ABCG2	Q9UNQ0	CHEMBL5393	Primary active transporter	0.0978745	15 / 0
Acyl coenzyme A:cholesterol acyltransferase	CES1	P23141	CHEMBL2265	Enzyme	0.0978745	32 / 0
Carbonic anhydrase VII	CA7	P43166	CHEMBL2326	Lyase	0.0978745	87 / 0
Carboxylesterase 2	CES2	O00748	CHEMBL3180	Enzyme	0.0978745	13 / 0
Carbonic anhydrase XIII	CA13	Q8N1Q1	CHEMBL3912	Lyase	0.0978745	43 / 0
Histone acetyltransferase PCAF	KAT2B	Q92831	CHEMBL5500	Writer	0.0978745	9 / 0
Fructose-1,6-bisphosphatase	FBP1	P09467	CHEMBL3975	Enzyme	0.0978745	13 / 0
Glutaminyl-peptide cyclotransferase	QPCT	Q16769	CHEMBL4508	Enzyme	0.0978745	35 / 0
Quinone reductase 2	NQO2	P16083	CHEMBL3959	Enzyme	0.0978745	40 / 0
Fibroblast activation protein alpha (by homology)	FAP	Q12884	CHEMBL4683	Protease	0.0978745	42 / 0
Serine/threonine-protein kinase PIM3	PIM3	Q86V86	CHEMBL5407	Kinase	0.0978745	25 / 0
Leucine-rich repeat serine/threonine-protein kinase 2	LRRK2	Q5S007	CHEMBL1075104	Kinase	0.0978745	53 / 0
Equilibrative nucleoside transporter 1	SLC29A1	Q99808	CHEMBL1997	Electrochemical transporter	0.0978745	9 / 0
Dual-specificity tyrosine-phosphorylation regulated kinase 2	DYRK2	Q92630	CHEMBL4376	Kinase	0.0978745	18 / 0
Serine/threonine-protein kinase receptor R3	ACVRL1	P37023	CHEMBL5311	Kinase	0.0978745	6 / 0
Interleukin-8 receptor B	CXCR2	P25025	CHEMBL2434	Family A G protein-coupled receptor	0.0978745	22 / 0
Cytochrome P450 17A1	CYP17A1	P05093	CHEMBL3522	Cytochrome P450	0.0978745	55 / 0
Carbonic anhydrase VB	CA5B	Q9Y2D0	CHEMBL3969	Lyase	0.0978745	25 / 0
G-protein coupled receptor kinase 2	GRK2	P25098	CHEMBL4079	Kinase	0.0978745	46 / 0
Catechol O-methyltransferase	COMT	P21964	CHEMBL2023	Transferase	0.0978745	1 / 0
Gamma-secretase	PSEN2 PSENEN NCSTN APH1A PSEN1 APH1B	P49810 Q9NZ42 Q92542 Q96BI3 P49768 Q8WW43	CHEMBL2094135	Protease	0.0978745	102 / 0
Serine-protein kinase ATR	ATR	Q13535	CHEMBL5024	Kinase	0.0978745	24 / 0
Potassium channel, inwardly rectifying, subfamily J, member 11	KCNJ11	Q14654	CHEMBL1886	Voltage-gated ion channel	0.0978745	32 / 0
Bromodomain-containing protein 4	BRD4	O60885	CHEMBL1163125	Reader	0.0978745	42 / 0
PI3-kinase p110-alpha/p85-alpha	PIK3CA PIK3R1	P42336 P27986	CHEMBL2111367	Enzyme	0.0978745	11 / 0
3-phosphoinositide dependent protein kinase-1	PDPK1	O15530	CHEMBL2534	Kinase	0.0978745	24 / 0
Steryl-sulfatase	STS	P08842	CHEMBL3559	Enzyme	0.0978745	26 / 0
Proto-oncogene tyrosine-protein kinase MER	MERTK	Q12866	CHEMBL5331	Kinase	0.0978745	2 / 0
Hepatocyte growth factor receptor	MET	P08581	CHEMBL3717	Kinase	0	199 / 0
1-acylglycerol-3-phosphate O-acyltransferase beta	AGPAT2	O15120	CHEMBL4772	Enzyme	0	17 / 0
Vanilloid receptor	TRPV1	Q8NER1	CHEMBL4794	Voltage-gated ion channel	0	124 / 0
Receptor protein-tyrosine kinase erbB-2	ERBB2	P04626	CHEMBL1824	Kinase	0	57 / 0
Caspase-3	CASP3	P42574	CHEMBL2334	Protease	0	63 / 0
Tyrosine-protein kinase SYK	SYK	P43405	CHEMBL2599	Kinase	0	49 / 0
Poly [ADP-ribose] polymerase-1	PARP1	P09874	CHEMBL3105	Enzyme	0	192 / 0
Histone deacetylase 1	HDAC1	Q13547	CHEMBL325	Eraser	0	62 / 0
Beta-secretase 1	BACE1	P56817	CHEMBL4822	Protease	0	223 / 0
Tankyrase-2	TNKS2	Q9H2K2	CHEMBL6154	Enzyme	0	38 / 0
Tankyrase-1	TNKS	O95271	CHEMBL6164	Enzyme	0	29 / 0
Cytochrome P450 11B1	CYP11B1	P15538	CHEMBL1908	Cytochrome P450	0	111 / 0
MAP kinase-activated protein kinase 2	MAPKAPK2	P49137	CHEMBL2208	Kinase	0	39 / 0
Protein kinase C iota	PRKCI	P41743	CHEMBL2598	Kinase	0	4 / 0
Cytochrome P450 11B2	CYP11B2	P19099	CHEMBL2722	Cytochrome P450	0	124 / 0
Cyclin-dependent kinase 1	CDK1	P06493	CHEMBL308	Kinase	0	46 / 0
Protein kinase C (PKC)	PRKCZ	Q05513	CHEMBL3438	Kinase	0	14 / 0
Protein kinase C mu	PRKD1	Q15139	CHEMBL3863	Kinase	0	6 / 0
Mixed lineage kinase 7	MAP3K20	Q9NYL2	CHEMBL3886	Kinase	0	3 / 0
Tyrosine-protein kinase ABL2	ABL2	P42684	CHEMBL4014	Kinase	0	2 / 0
