# Supplementary material for: Network pharmacology combined with molecular docking to explore the potential mechanisms for the antioxidant activity of Rheum tanguticum seeds
Source: BMC Complement Med Ther. 2022 May 3;22:121. doi: 10.1186/s12906-022-03611-3 (PMC9066831; doi:10.1186/s12906-022-03611-3)
Supplement: Supplementary file 1 — Additional file 1. [file 12906_2022_3611_MOESM1_ESM.zip › Supporting File/SwissTarget Prediction/SwissTargetPrediction -20.xlsx]

## Sheet: Sheet1
SwissTargetPrediction
Target	Common name	Uniprot ID	ChEMBL ID	Target Class	Probability*	Known actives (3D/2D)
Matrix metalloproteinase 2	MMP2	P08253	CHEMBL333	Protease	0.595751	20 / 4
Placenta growth factor	PGF	P49763	CHEMBL1697671	Unclassified protein	0.334372	3 / 3
Vascular endothelial growth factor A	VEGFA	P15692	CHEMBL1783	Secreted protein	0.334372	3 / 3
Matrix metalloproteinase 9	MMP9	P14780	CHEMBL321	Protease	0.181167	22 / 2
Carbonic anhydrase II	CA2	P00918	CHEMBL205	Lyase	0.0912088	26 / 3
Carbonic anhydrase I	CA1	P00915	CHEMBL261	Lyase	0.0912088	17 / 2
Carbonic anhydrase VII	CA7	P43166	CHEMBL2326	Lyase	0.0912088	5 / 7
Carbonic anhydrase III	CA3	P07451	CHEMBL2885	Lyase	0.0912088	1 / 2
Carbonic anhydrase VI	CA6	P23280	CHEMBL3025	Lyase	0.0912088	1 / 2
Carbonic anhydrase XII	CA12	O43570	CHEMBL3242	Lyase	0.0912088	8 / 7
Carbonic anhydrase IV	CA4	P22748	CHEMBL3729	Lyase	0.0912088	5 / 7
Carbonic anhydrase VB	CA5B	Q9Y2D0	CHEMBL3969	Lyase	0.0912088	1 / 2
Carbonic anhydrase VA	CA5A	P35218	CHEMBL4789	Lyase	0.0912088	3 / 2
Beta-secretase 1	BACE1	P56817	CHEMBL4822	Protease	0.0912088	24 / 12
Apoptosis regulator Bcl-2	BCL2	P10415	CHEMBL4860	Other ion channel	0.0912088	3 / 7
Matrix metalloproteinase 13	MMP13	P45452	CHEMBL280	Protease	0.0912088	30 / 1
Matrix metalloproteinase 12	MMP12	P39900	CHEMBL4393	Protease	0.0912088	12 / 2
Carbonic anhydrase IX	CA9	Q16790	CHEMBL3594	Lyase	0.0822215	13 / 1
Squalene monooxygenase (by homology)	SQLE	Q14534	CHEMBL3592	Enzyme	0.0822215	0 / 3
Cyclooxygenase-1	PTGS1	P23219	CHEMBL221	Oxidoreductase	0.0822215	1 / 12
P-glycoprotein 1	ABCB1	P08183	CHEMBL4302	Primary active transporter	0.0822215	3 / 116
Stem cell growth factor receptor	KIT	P10721	CHEMBL1936	Kinase	0.0822215	0 / 3
Microtubule-associated protein tau	MAPT	P10636	CHEMBL1293224	Unclassified protein	0.0822215	0 / 1
Beta amyloid A4 protein	APP	P05067	CHEMBL2487	Membrane receptor	0.0822215	0 / 2
Telomerase reverse transcriptase	TERT	O14746	CHEMBL2916	Enzyme	0.0822215	0 / 1
6-phosphogluconate dehydrogenase	PGD	P52209	CHEMBL3404	Enzyme	0.0822215	0 / 4
CMP-N-acetylneuraminate-beta-1,4-galactoside alpha-2,3-sialyltransferase	ST3GAL3	Q11203	CHEMBL3596076	Transferase	0.0822215	0 / 1
Alpha-(1,3)-fucosyltransferase 7	FUT7	Q11130	CHEMBL3596077	Transferase	0.0822215	0 / 1
Fucosyltransferase 4	FUT4	P22083	CHEMBL4996	Enzyme	0.0822215	0 / 1
Vascular endothelial growth factor receptor 2	KDR	P35968	CHEMBL279	Kinase	0.0822215	10 / 10
Hepatocyte growth factor receptor	MET	P08581	CHEMBL3717	Kinase	0.0822215	7 / 4
GABA-A receptor; alpha-1/beta-2/gamma-2	GABRA1 GABRB2 GABRG2	P14867 P47870 P18507	CHEMBL2095172	Ligand-gated ion channel	0.0822215	0 / 1
DNA polymerase beta (by homology)	POLB	P06746	CHEMBL2392	Enzyme	0.0822215	0 / 2
Phospholipase A2 group IIA	PLA2G2A	P14555	CHEMBL3474	Enzyme	0.0822215	0 / 5
Phospholipase A2 group V	PLA2G5	P39877	CHEMBL4323	Enzyme	0.0822215	0 / 1
Group X secretory phospholipase A2	PLA2G10	O15496	CHEMBL4342	Enzyme	0.0822215	0 / 1
Tyrosine-protein kinase SRC	SRC	P12931	CHEMBL267	Kinase	0.0822215	6 / 3
Cytochrome P450 1B1	CYP1B1	Q16678	CHEMBL4878	Cytochrome P450	0.0822215	0 / 6
Kallikrein 1	KLK1	P06870	CHEMBL2319	Protease	0.0822215	0 / 1
Kallikrein 2	KLK2	P20151	CHEMBL2442	Protease	0.0822215	0 / 1
Fibroblast growth factor receptor 1	FGFR1	P11362	CHEMBL3650	Kinase	0.0822215	2 / 3
Hypoxia-inducible factor 1 alpha	HIF1A	Q16665	CHEMBL4261	Transcription factor	0.0822215	8 / 7
Dynamin-1	DNM1	Q05193	CHEMBL4958	Enzyme	0.0822215	1 / 0
Matrix metalloproteinase 14	MMP14	P50281	CHEMBL3869	Protease	0.0822215	15 / 4
DNA (cytosine-5)-methyltransferase 1	DNMT1	P26358	CHEMBL1993	Writer	0.0822215	2 / 1
Receptor protein-tyrosine kinase erbB-2	ERBB2	P04626	CHEMBL1824	Kinase	0	2 / 1
Epidermal growth factor receptor erbB1	EGFR	P00533	CHEMBL203	Kinase	0	4 / 1
Estrogen receptor alpha	ESR1	P03372	CHEMBL206	Nuclear receptor	0	6 / 86
Estrogen receptor beta	ESR2	Q92731	CHEMBL242	Nuclear receptor	0	6 / 82
Cytochrome P450 19A1	CYP19A1	P11511	CHEMBL1978	Cytochrome P450	0	1 / 43
Arachidonate 15-lipoxygenase	ALOX15	P16050	CHEMBL2903	Enzyme	0	0 / 8
Arachidonate 12-lipoxygenase	ALOX12	P18054	CHEMBL3687	Enzyme	0	0 / 4
Retinoid X receptor alpha	RXRA	P19793	CHEMBL2061	Nuclear receptor	0	0 / 17
Histone deacetylase 2	HDAC2	Q92769	CHEMBL1937	Eraser	0	10 / 0
Histone deacetylase 3/Nuclear receptor corepressor 2 (HDAC3/NCoR2)	NCOR2 HDAC3	Q9Y618 O15379	CHEMBL2111363	Eraser	0	5 / 0
PI3-kinase p110-alpha/p85-alpha	PIK3CA PIK3R1	P42336 P27986	CHEMBL2111367	Enzyme	0	8 / 0
PI3-kinase p110-delta/p85-alpha	PIK3CD PIK3R1	O00329 P27986	CHEMBL2111432	Enzyme	0	4 / 0
Histone deacetylase 5	HDAC5	Q9UQL6	CHEMBL2563	Eraser	0	4 / 0
Histone deacetylase 7	HDAC7	Q8WUI4	CHEMBL2716	Eraser	0	3 / 0
PI3-kinase p110-beta subunit	PIK3CB	P42338	CHEMBL3145	Enzyme	0	9 / 0
PI3-kinase p110-gamma subunit	PIK3CG	P48736	CHEMBL3267	Enzyme	0	17 / 0
Histone deacetylase 4	HDAC4	P56524	CHEMBL3524	Eraser	0	3 / 0
Histone deacetylase 10	HDAC10	Q969S8	CHEMBL5103	Eraser	0	7 / 0
Isoleucyl-tRNA synthetase	IARS	P41252	CHEMBL3235	Enzyme	0	8 / 0
Vascular endothelial growth factor receptor 1	FLT1	P17948	CHEMBL1868	Kinase	0	2 / 1
Multidrug resistance-associated protein 1	ABCC1	P33527	CHEMBL3004	Primary active transporter	0	0 / 6
Testis-specific androgen-binding protein	SHBG	P04278	CHEMBL3305	Secreted protein	0	0 / 1
Carbonyl reductase [NADPH] 1	CBR1	P16152	CHEMBL5586	Enzyme	0	0 / 1
Carbonic anhydrase XIII	CA13	Q8N1Q1	CHEMBL3912	Lyase	0	1 / 1
HERG	KCNH2	Q12809	CHEMBL240	Voltage-gated ion channel	0	5 / 3
Tyrosyl-DNA phosphodiesterase 1	TDP1	Q9NUW8	CHEMBL1075138	Enzyme	0	2 / 0
Taste receptor type 2 member 31	TAS2R31	P59538	CHEMBL2034804	Taste family G protein-coupled receptor	0	0 / 3
Histone deacetylase 3	HDAC3	O15379	CHEMBL1829	Eraser	0	7 / 0
Thymidine phosphorylase	TYMP	P19971	CHEMBL3106	Enzyme	0	1 / 0
MAP kinase p38 alpha	MAPK14	Q16539	CHEMBL260	Kinase	0	1 / 2
Histone deacetylase 11	HDAC11	Q96DB2	CHEMBL3310	Eraser	0	3 / 0
Histone deacetylase 9	HDAC9	Q9UKV0	CHEMBL4145	Eraser	0	2 / 0
Dual-specificity tyrosine-phosphorylation regulated kinase 1A	DYRK1A	Q13627	CHEMBL2292	Kinase	0	2 / 1
Alkaline phosphatase, tissue-nonspecific isozyme	ALPL	P05186	CHEMBL5979	Enzyme	0	1 / 0
Phospholipase A-2-activating protein	PLAA	Q9Y263	CHEMBL6114	Unclassified protein	0	1 / 0
Serine/threonine-protein phosphatase	PPP5C	Q9BPW0	CHEMBL1293265	Phosphatase	0	1 / 0
Coagulation factor IX	F9	P00740	CHEMBL2016	Protease	0	9 / 0
Tyrosine-protein kinase SYK	SYK	P43405	CHEMBL2599	Kinase	0	14 / 0
Pyruvate dehydrogenase kinase isoform 1	PDK1	Q15118	CHEMBL4766	Kinase	0	16 / 0
Aldose reductase (by homology)	AKR1B1	P15121	CHEMBL1900	Enzyme	0	0 / 13
Signal transducer and activator of transcription 1-alpha/beta	STAT1	P42224	CHEMBL6101	Transcription factor	0	1 / 1
Caspase-3	CASP3	P42574	CHEMBL2334	Protease	0	3 / 0
WD repeat-containing protein 5	WDR5	P61964	CHEMBL1075317	Unclassified protein	0	1 / 0
Arachidonate 15-lipoxygenase, type II	ALOX15B	O15296	CHEMBL2457	Enzyme	0	0 / 1
Prostate specific antigen	KLK3	P07288	CHEMBL2099	Protease	0	1 / 0
Serine/threonine-protein kinase mTOR	MTOR	P42345	CHEMBL2842	Kinase	0	42 / 0
Glutamate NMDA receptor; GRIN1/GRIN2B	GRIN1 GRIN2B	Q05586 Q13224	CHEMBL1907603	Ligand-gated ion channel	0	2 / 0
Glutamate NMDA receptor; GRIN1/GRIN2A	GRIN2A GRIN1	Q12879 Q05586	CHEMBL1907604	Ligand-gated ion channel	0	2 / 0
PI3K p110 beta/p85 alpha	PIK3R1 PIK3CB	P27986 P42338	CHEMBL3038510	Enzyme	0	1 / 0
Plasminogen activator inhibitor-1	SERPINE1	P05121	CHEMBL3475	Secreted protein	0	0 / 3
Transitional endoplasmic reticulum ATPase	VCP	P55072	CHEMBL1075145	Primary active transporter	0	1 / 0
Heat shock protein HSP 90-alpha	HSP90AA1	P07900	CHEMBL3880	Other cytosolic protein	0	3 / 0
Fructose-1,6-bisphosphatase	FBP1	P09467	CHEMBL3975	Enzyme	0	2 / 0
PI3-kinase p110-alpha subunit	PIK3CA	P42336	CHEMBL4005	Enzyme	0	29 / 0
Matrix metalloproteinase 1	MMP1	P03956	CHEMBL332	Protease	0	38 / 0
