# Supplementary material for: Network pharmacology combined with molecular docking to explore the potential mechanisms for the antioxidant activity of Rheum tanguticum seeds
Source: BMC Complement Med Ther. 2022 May 3;22:121. doi: 10.1186/s12906-022-03611-3 (PMC9066831; doi:10.1186/s12906-022-03611-3)
Supplement: Supplementary file 1 — Additional file 1. [file 12906_2022_3611_MOESM1_ESM.zip › Supporting File/SwissTarget Prediction/SwissTargetPrediction -22.xlsx]

## Sheet: Sheet1
SwissTargetPrediction
Target	Common name	Uniprot ID	ChEMBL ID	Target Class	Probability*	Known actives (3D/2D)
Carbonic anhydrase II	CA2	P00918	CHEMBL205	Lyase	0.566771	5 / 52
Carbonic anhydrase I	CA1	P00915	CHEMBL261	Lyase	0.566771	5 / 49
Carbonic anhydrase XII	CA12	O43570	CHEMBL3242	Lyase	0.566771	5 / 30
Carbonic anhydrase VII	CA7	P43166	CHEMBL2326	Lyase	0.400171	3 / 26
Carbonic anhydrase XIV	CA14	Q9ULX7	CHEMBL3510	Lyase	0.400171	3 / 26
Carbonic anhydrase IX	CA9	Q16790	CHEMBL3594	Lyase	0.400171	4 / 28
Carbonic anhydrase III	CA3	P07451	CHEMBL2885	Lyase	0.299223	1 / 3
Carbonic anhydrase VI	CA6	P23280	CHEMBL3025	Lyase	0.299223	2 / 5
Carbonic anhydrase IV	CA4	P22748	CHEMBL3729	Lyase	0.299223	2 / 4
Carbonic anhydrase VB	CA5B	Q9Y2D0	CHEMBL3969	Lyase	0.299223	1 / 2
Carbonic anhydrase VA	CA5A	P35218	CHEMBL4789	Lyase	0.299223	1 / 3
Carbonic anhydrase XIII (by homology)	CA13	Q8N1Q1	CHEMBL3912	Lyase	0.299223	1 / 2
Alpha-(1,3)-fucosyltransferase 7	FUT7	Q11130	CHEMBL3596077	Transferase	0.225012	1 / 2
Estrogen receptor beta	ESR2	Q92731	CHEMBL242	Nuclear receptor	0.125076	0 / 5
L-lactate dehydrogenase A chain	LDHA	P00338	CHEMBL4835	Enzyme	0.125076	0 / 14
L-lactate dehydrogenase B chain	LDHB	P07195	CHEMBL4940	Enzyme	0.125076	0 / 11
Aldo-keto reductase family 1 member C2	AKR1C2	P52895	CHEMBL5847	Enzyme	0.125076	0 / 11
Aldo-keto reductase family 1 member C1	AKR1C1	Q04828	CHEMBL5905	Enzyme	0.125076	0 / 10
Squalene monooxygenase (by homology)	SQLE	Q14534	CHEMBL3592	Enzyme	0.116739	0 / 4
Serine/threonine-protein kinase/endoribonuclease IRE1	ERN1	O75460	CHEMBL1163101	Enzyme	0.116739	0 / 41
D-amino-acid oxidase	DAO	P14920	CHEMBL5485	Enzyme	0.116739	0 / 1
Insulin-like growth factor I receptor	IGF1R	P08069	CHEMBL1957	Kinase	0	0 / 3
ALK tyrosine kinase receptor	ALK	Q9UM73	CHEMBL4247	Kinase	0	0 / 3
Induced myeloid leukemia cell differentiation protein Mcl-1	MCL1	Q07820	CHEMBL4361	Other cytosolic protein	0	0 / 8
Steroid 5-alpha-reductase 2	SRD5A2	P31213	CHEMBL1856	Oxidoreductase	0	0 / 11
Catechol O-methyltransferase (by homology)	COMT	P21964	CHEMBL2023	Transferase	0	0 / 5
Protein-tyrosine phosphatase 1B	PTPN1	P18031	CHEMBL335	Phosphatase	0	0 / 6
Serum albumin	ALB	P02768	CHEMBL3253	Secreted protein	0	0 / 4
Estrogen receptor alpha	ESR1	P03372	CHEMBL206	Nuclear receptor	0	0 / 3
Dipeptidyl peptidase IV	DPP4	P27487	CHEMBL284	Protease	0	0 / 1
Transthyretin	TTR	P02766	CHEMBL3194	Secreted protein	0	0 / 5
Plasminogen activator inhibitor-1	SERPINE1	P05121	CHEMBL3475	Secreted protein	0	0 / 8
G-protein coupled receptor 35	GPR35	Q9HC97	CHEMBL1293267	Family A G protein-coupled receptor	0	0 / 2
DNA polymerase beta	POLB	P06746	CHEMBL2392	Enzyme	0	0 / 2
Serine/threonine-protein kinase Aurora-B	AURKB	Q96GD4	CHEMBL2185	Kinase	0	0 / 1
Tyrosine-protein kinase SRC	SRC	P12931	CHEMBL267	Kinase	0	0 / 1
Focal adhesion kinase 1	PTK2	Q05397	CHEMBL2695	Kinase	0	0 / 1
Vascular endothelial growth factor receptor 2	KDR	P35968	CHEMBL279	Kinase	0	0 / 1
Hepatocyte growth factor receptor	MET	P08581	CHEMBL3717	Kinase	0	0 / 2
Serine/threonine-protein kinase NEK2	NEK2	P51955	CHEMBL3835	Kinase	0	0 / 1
Tyrosine-protein kinase receptor UFO	AXL	P30530	CHEMBL4895	Kinase	0	0 / 2
Retinoic acid receptor gamma	RARG	P13631	CHEMBL2003	Nuclear receptor	0	0 / 6
Retinoic acid receptor beta	RARB	P10826	CHEMBL2008	Nuclear receptor	0	0 / 7
Cyclooxygenase-1	PTGS1	P23219	CHEMBL221	Oxidoreductase	0	0 / 2
Cyclooxygenase-2	PTGS2	P35354	CHEMBL230	Oxidoreductase	0	0 / 3
Tyrosinase	TYR	P14679	CHEMBL1973	Oxidoreductase	0	0 / 3
Mevalonate pyrophosphate decarboxylase	MVD	P53602	CHEMBL4340	Enzyme	0	2 / 0
Apoptosis regulator Bcl-X	BCL2L1	Q07817	CHEMBL4625	Other ion channel	0	0 / 2
Leukocyte elastase	ELANE	P08246	CHEMBL248	Protease	0	0 / 8
AICAR transformylase	ATIC	P31939	CHEMBL2518	Enzyme	0	0 / 1
Arachidonate 12-lipoxygenase	ALOX12	P18054	CHEMBL3687	Enzyme	0	0 / 1
Fatty acid synthase	FASN	P49327	CHEMBL4158	Transferase	0	0 / 1
Aldo-keto-reductase family 1 member C3	AKR1C3	P42330	CHEMBL4681	Enzyme	0	0 / 5
Monoamine oxidase B	MAOB	P27338	CHEMBL2039	Oxidoreductase	0	0 / 22
Thiopurine S-methyltransferase	TPMT	P51580	CHEMBL2500	Enzyme	0	0 / 4
Phospholipase A2 group 1VB	PLA2G4B	P0C869	CHEMBL4136	Enzyme	0	0 / 7
Tyrosine-protein kinase LCK	LCK	P06239	CHEMBL258	Kinase	0	0 / 2
Metabotropic glutamate receptor 2 (by homology)	GRM2	Q14416	CHEMBL5137	Family C G protein-coupled receptor	0	0 / 11
Epidermal growth factor receptor erbB1	EGFR	P00533	CHEMBL203	Kinase	0	0 / 1
Corticotropin releasing factor receptor 1	CRHR1	P34998	CHEMBL1800	Family B G protein-coupled receptor	0	0 / 1
Dopamine D3 receptor	DRD3	P35462	CHEMBL234	Family A G protein-coupled receptor	0	0 / 1
Cannabinoid receptor 2	CNR2	P34972	CHEMBL253	Family A G protein-coupled receptor	0	0 / 2
Monoamine oxidase A	MAOA	P21397	CHEMBL1951	Oxidoreductase	0	0 / 3
Thymidylate synthase	TYMS	P04818	CHEMBL1952	Transferase	0	0 / 6
Arachidonate 5-lipoxygenase	ALOX5	P09917	CHEMBL215	Oxidoreductase	0	0 / 4
Succinate semialdehyde dehydrogenase	ALDH5A1	P51649	CHEMBL1911	Oxidoreductase	0	0 / 1
Gamma-amino-N-butyrate transaminase	ABAT	P80404	CHEMBL2044	Transferase	0	0 / 2
Carboxylesterase 2	CES2	O00748	CHEMBL3180	Enzyme	0	0 / 2
Lysine-specific demethylase 4D-like	KDM4E	B2RXH2	CHEMBL1293226	Eraser	0	0 / 2
Retinoic acid receptor alpha	RARA	P10276	CHEMBL2055	Nuclear receptor	0	0 / 4
Lysine-specific demethylase 4A	KDM4A	O75164	CHEMBL5896	Eraser	0	0 / 2
Tubulin beta-1 chain	TUBB1	Q9H4B7	CHEMBL1915	Structural protein	0	0 / 1
SUMO-activating enzyme subunit 1	SAE1	Q9UBE0	CHEMBL1615388	Unclassified protein	0	0 / 1
Lysine-specific demethylase 3A	KDM3A	Q9Y4C1	CHEMBL1938209	Eraser	0	0 / 1
Lysine-specific demethylase 6B	KDM6B	O15054	CHEMBL1938211	Eraser	0	0 / 1
Acetylcholinesterase	ACHE	P22303	CHEMBL220	Hydrolase	0	0 / 4
Alpha-ketoglutarate-dependent dioxygenase FTO	FTO	Q9C0B1	CHEMBL2331065	Oxidoreductase	0	0 / 1
Dopamine transporter	SLC6A3	Q01959	CHEMBL238	Electrochemical transporter	0	0 / 1
Protein-tyrosine phosphatase 1C	PTPN6	P29350	CHEMBL3166	Phosphatase	0	0 / 1
Histone acetyltransferase p300	EP300	Q09472	CHEMBL3784	Writer	0	0 / 1
Histone acetyltransferase PCAF	KAT2B	Q92831	CHEMBL5500	Writer	0	0 / 1
Lysine-specific demethylase 4C	KDM4C	Q9H3R0	CHEMBL6175	Eraser	0	0 / 1
Cytosolic phospholipase A2	PLA2G4A	P47712	CHEMBL3816	Enzyme	0	0 / 1
Tyrosine-protein kinase FYN	FYN	P06241	CHEMBL1841	Kinase	0	0 / 1
Myeloperoxidase	MPO	P05164	CHEMBL2439	Enzyme	0	0 / 1
Estradiol 17-beta-dehydrogenase 1	HSD17B1	P14061	CHEMBL3181	Enzyme	0	0 / 2
Glutamate carboxypeptidase II	FOLH1	Q04609	CHEMBL1892	Protease	0	0 / 4
Serotonin 3a (5-HT3a) receptor	HTR3A	P46098	CHEMBL1899	Ligand-gated ion channel	0	0 / 1
Poly [ADP-ribose] polymerase-1	PARP1	P09874	CHEMBL3105	Enzyme	0	0 / 2
DNA polymerase alpha subunit	POLA1	P09884	CHEMBL1828	Transferase	0	0 / 1
Beta amyloid A4 protein	APP	P05067	CHEMBL2487	Membrane receptor	0	0 / 6
Cyclin-dependent kinase 1	CDK1	P06493	CHEMBL308	Kinase	0	0 / 1
Cannabinoid receptor 1	CNR1	P21554	CHEMBL218	Family A G protein-coupled receptor	0	0 / 1
G protein-coupled receptor 44	PTGDR2	Q9Y5Y4	CHEMBL5071	Family A G protein-coupled receptor	0	0 / 1
Fatty acid binding protein adipocyte	FABP4	P15090	CHEMBL2083	Fatty acid binding protein family	0	0 / 1
Fatty acid binding protein muscle	FABP3	P05413	CHEMBL3344	Fatty acid binding protein family	0	0 / 1
Indoleamine 2,3-dioxygenase	IDO1	P14902	CHEMBL4685	Enzyme	0	0 / 1
Leukocyte common antigen	PTPRC	P08575	CHEMBL3243	Enzyme	0	0 / 3
T-cell protein-tyrosine phosphatase	PTPN2	P17706	CHEMBL3807	Phosphatase	0	0 / 1
Peroxisome proliferator-activated receptor gamma	PPARG	P37231	CHEMBL235	Nuclear receptor	0	0 / 1
