# Supplementary material for: Network pharmacology combined with molecular docking to explore the potential mechanisms for the antioxidant activity of Rheum tanguticum seeds
Source: BMC Complement Med Ther. 2022 May 3;22:121. doi: 10.1186/s12906-022-03611-3 (PMC9066831; doi:10.1186/s12906-022-03611-3)
Supplement: Supplementary file 1 — Additional file 1. [file 12906_2022_3611_MOESM1_ESM.zip › Supporting File/SwissTarget Prediction/SwissTargetPrediction -3.xlsx]

## Sheet: Sheet1
SwissTargetPrediction
Target	Common name	Uniprot ID	ChEMBL ID	Target Class	Probability*	Known actives (3D/2D)
Aldose reductase	AKR1B1	P15121	CHEMBL1900	Enzyme	0.0849737	0 / 1
Histone deacetylase 3	HDAC3	O15379	CHEMBL1829	Eraser	0	0 / 1
HMG-CoA reductase	HMGCR	P04035	CHEMBL402	Oxidoreductase	0	1 / 0
Estrogen receptor beta	ESR2	Q92731	CHEMBL242	Nuclear receptor	0	1 / 0
Tyrosine-protein kinase FYN	FYN	P06241	CHEMBL1841	Kinase	0	0 / 1
Tyrosine-protein kinase LCK	LCK	P06239	CHEMBL258	Kinase	0	0 / 1
Adenylosuccinate synthetase 2	ADSS	P30520	CHEMBL4875	Enzyme	0	1 / 0
Egl nine homolog 1	EGLN1	Q9GZT9	CHEMBL5697	Oxidoreductase	0	0 / 1
Matrix metalloproteinase 9	MMP9	P14780	CHEMBL321	Protease	0	1 / 0
Matrix metalloproteinase 2	MMP2	P08253	CHEMBL333	Protease	0	1 / 0
