# Supplementary material for: Network pharmacology combined with molecular docking to explore the potential mechanisms for the antioxidant activity of Rheum tanguticum seeds
Source: BMC Complement Med Ther. 2022 May 3;22:121. doi: 10.1186/s12906-022-03611-3 (PMC9066831; doi:10.1186/s12906-022-03611-3)
Supplement: Supplementary file 1 — Additional file 1. [file 12906_2022_3611_MOESM1_ESM.zip › Supporting File/SwissTarget Prediction/SwissTargetPrediction -5.xlsx]

## Sheet: Sheet1
SwissTargetPrediction
Target	Common name	Uniprot ID	ChEMBL ID	Target Class	Probability*	Known actives (3D/2D)
Egl nine homolog 1	EGLN1	Q9GZT9	CHEMBL5697	Oxidoreductase	1	3 / 3
Histone deacetylase 3	HDAC3	O15379	CHEMBL1829	Eraser	0.0743165	0 / 1
Histone lysine demethylase PHF8	PHF8	Q9UPP1	CHEMBL1938212	Eraser	0	0 / 4
ATP-citrate synthase	ACLY	P53396	CHEMBL3720	Enzyme	0	0 / 1
Protein farnesyltransferase	FNTA FNTB	P49354 P49356	CHEMBL2094108	Enzyme	0	0 / 5
GABA transporter 1	SLC6A1	P30531	CHEMBL1903	Electrochemical transporter	0	0 / 1
GABA-A receptor; alpha-1/beta-2/gamma-2	GABRA1 GABRB2 GABRG2	P14867 P47870 P18507	CHEMBL2095172	Ligand-gated ion channel	0	0 / 1
GABA A receptor alpha-3/beta-2/gamma-2	GABRA3 GABRB2 GABRG2	P34903 P47870 P18507	CHEMBL2111339	Ligand-gated ion channel	0	0 / 1
GABA A receptor alpha-2/beta-2/gamma-2	GABRA2 GABRB2 GABRG2	P47869 P47870 P18507	CHEMBL2111413	Ligand-gated ion channel	0	0 / 1
GABA-B receptor	GABBR2 GABBR1	O75899 Q9UBS5	CHEMBL2111463	Family C G protein-coupled receptor	0	0 / 1
GABA receptor rho-1 subunit	GABRR1	P24046	CHEMBL3561	Ligand-gated ion channel	0	0 / 1
GABA transporter 3	SLC6A11	P48066	CHEMBL5208	Electrochemical transporter	0	0 / 1
Solute carrier family 22 member 6 (by homology)	SLC22A6	Q4U2R8	CHEMBL1641347	Electrochemical transporter	0	0 / 2
GABA transporter 2 (by homology)	SLC6A13	Q9NSD5	CHEMBL4535	Electrochemical transporter	0	0 / 1
Hydroxyacid oxidase 1	HAO1	Q9UJM8	CHEMBL4229	Enzyme	0	0 / 1
Fatty acid binding protein adipocyte	FABP4	P15090	CHEMBL2083	Fatty acid binding protein family	0	0 / 1
Peroxisome proliferator-activated receptor alpha	PPARA	Q07869	CHEMBL239	Nuclear receptor	0	0 / 3
Fatty acid binding protein muscle	FABP3	P05413	CHEMBL3344	Fatty acid binding protein family	0	0 / 1
Fatty acid binding protein epidermal	FABP5	Q01469	CHEMBL3674	Fatty acid binding protein family	0	0 / 1
Peroxisome proliferator-activated receptor delta	PPARD	Q03181	CHEMBL3979	Nuclear receptor	0	0 / 2
Free fatty acid receptor 1	FFAR1	O14842	CHEMBL4422	Family A G protein-coupled receptor	0	0 / 1
Fatty acid binding protein intestinal	FABP2	P12104	CHEMBL4879	Fatty acid binding protein family	0	0 / 1
HMG-CoA reductase	HMGCR	P04035	CHEMBL402	Oxidoreductase	0	0 / 1
11-beta-hydroxysteroid dehydrogenase 1	HSD11B1	P28845	CHEMBL4235	Enzyme	0	0 / 2
Prostanoid EP2 receptor	PTGER2	P43116	CHEMBL1881	Family A G protein-coupled receptor	0	0 / 1
Prostanoid FP receptor	PTGFR	P43088	CHEMBL1987	Family A G protein-coupled receptor	0	0 / 1
Neuronal acetylcholine receptor protein alpha-7 subunit (by homology)	CHRNA7	P36544	CHEMBL2492	Ligand-gated ion channel	0	0 / 2
Squalene synthetase (by homology)	FDFT1	P37268	CHEMBL3338	Enzyme	0	0 / 1
Androgen Receptor	AR	P10275	CHEMBL1871	Nuclear receptor	0	0 / 4
Vitamin D receptor	VDR	P11473	CHEMBL1977	Nuclear receptor	0	0 / 1
Niemann-Pick C1-like protein 1	NPC1L1	Q9UHC9	CHEMBL2027	Other membrane protein	0	0 / 1
Bile acid receptor FXR	NR1H4	Q96RI1	CHEMBL2047	Nuclear receptor	0	0 / 7
Dual specificity phosphatase Cdc25A	CDC25A	P30304	CHEMBL3775	Phosphatase	0	0 / 2
G-protein coupled bile acid receptor 1	GPBAR1	Q8TDU6	CHEMBL5409	Family A G protein-coupled receptor	0	0 / 13
Aldo-keto reductase family 1 member B10	AKR1B10	O60218	CHEMBL5983	Enzyme	0	0 / 1
DNA polymerase beta (by homology)	POLB	P06746	CHEMBL2392	Enzyme	0	0 / 1
Lysine-specific demethylase 3A	KDM3A	Q9Y4C1	CHEMBL1938209	Eraser	0	1 / 0
Alpha-ketoglutarate-dependent dioxygenase FTO	FTO	Q9C0B1	CHEMBL2331065	Oxidoreductase	0	1 / 0
Lysine-specific demethylase 5A	KDM5A	P29375	CHEMBL2424504	Eraser	0	1 / 0
Hypoxia-inducible factor prolyl hydroxylase 1	EGLN2	Q96KS0	CHEMBL3028	Enzyme	0	1 / 0
Lysine-specific demethylase 5B	KDM5B	Q9UGL1	CHEMBL3774295	Eraser	0	1 / 0
Egl nine homolog 3	EGLN3	Q9H6Z9	CHEMBL5705	Enzyme	0	1 / 0
Lysine-specific demethylase 4A	KDM4A	O75164	CHEMBL5896	Eraser	0	1 / 0
Hypoxia-inducible factor 1-alpha inhibitor	HIF1AN	Q9NWT6	CHEMBL5909	Enzyme	0	1 / 0
Lysine-specific demethylase 4D	KDM4D	Q6B0I6	CHEMBL6138	Eraser	0	1 / 0
Lysine-specific demethylase 4C	KDM4C	Q9H3R0	CHEMBL6175	Eraser	0	1 / 0
Carbonic anhydrase I	CA1	P00915	CHEMBL261	Lyase	0	0 / 1
Carbonic anhydrase IX	CA9	Q16790	CHEMBL3594	Lyase	0	0 / 1
Aminopeptidase B	RNPEP	Q9H4A4	CHEMBL2432	Protease	0	0 / 1
UDP-glucuronosyltransferase 2B7	UGT2B7	P16662	CHEMBL4370	Enzyme	0	0 / 2
Lysine-specific demethylase 6B	KDM6B	O15054	CHEMBL1938211	Eraser	0	0 / 1
Glutamate carboxypeptidase II	FOLH1	Q04609	CHEMBL1892	Protease	0	0 / 1
Cytochrome P450 19A1	CYP19A1	P11511	CHEMBL1978	Cytochrome P450	0	0 / 1
Corticosteroid binding globulin	SERPINA6	P08185	CHEMBL2421	Secreted protein	0	0 / 3
Testis-specific androgen-binding protein	SHBG	P04278	CHEMBL3305	Secreted protein	0	0 / 9
Estradiol 17-beta-dehydrogenase 3	HSD17B3	P37058	CHEMBL4234	Enzyme	0	0 / 10
Glucose-6-phosphate 1-dehydrogenase	G6PD	P11413	CHEMBL5347	Enzyme	0	0 / 2
GABA-B receptor (by homology)	GABBR1	Q9UBS5	CHEMBL2064	Family C G protein-coupled receptor	0	0 / 1
Lysine-specific demethylase 2A	KDM2A	Q9Y2K7	CHEMBL1938210	Eraser	0	1 / 4
Lysine-specific demethylase 5C	KDM5C	P41229	CHEMBL2163176	Eraser	0	1 / 3
Angiotensin-converting enzyme (by homology)	ACE	P12821	CHEMBL1808	Protease	0	0 / 1
Lysine-specific demethylase 4D-like	KDM4E	B2RXH2	CHEMBL1293226	Eraser	0	1 / 2
