# Supplementary material for: Network pharmacology combined with molecular docking to explore the potential mechanisms for the antioxidant activity of Rheum tanguticum seeds
Source: BMC Complement Med Ther. 2022 May 3;22:121. doi: 10.1186/s12906-022-03611-3 (PMC9066831; doi:10.1186/s12906-022-03611-3)
Supplement: Supplementary file 1 — Additional file 1. [file 12906_2022_3611_MOESM1_ESM.zip › Supporting File/SwissTarget Prediction/SwissTargetPrediction -6.xlsx]

## Sheet: Sheet1
SwissTargetPrediction
Target	Common name	Uniprot ID	ChEMBL ID	Target Class	Probability*	Known actives (3D/2D)
Egl nine homolog 1	EGLN1	Q9GZT9	CHEMBL5697	Oxidoreductase	0.0649511	0 / 2
ATP-citrate synthase	ACLY	P53396	CHEMBL3720	Enzyme	0.0544879	0 / 1
Neuronal acetylcholine receptor protein alpha-7 subunit (by homology)	CHRNA7	P36544	CHEMBL2492	Ligand-gated ion channel	0.0238327	0 / 2
Squalene synthetase (by homology)	FDFT1	P37268	CHEMBL3338	Enzyme	0.0238327	0 / 1
Histone deacetylase 3	HDAC3	O15379	CHEMBL1829	Eraser	0	0 / 1
Aldose reductase	AKR1B1	P15121	CHEMBL1900	Enzyme	0	0 / 1
HMG-CoA reductase	HMGCR	P04035	CHEMBL402	Oxidoreductase	0	0 / 1
Excitatory amino acid transporter 3	SLC1A1	P43005	CHEMBL2721	Electrochemical transporter	0	0 / 1
Excitatory amino acid transporter 2	SLC1A2	P43004	CHEMBL4973	Electrochemical transporter	0	0 / 1
Hydroxyacid oxidase 1	HAO1	Q9UJM8	CHEMBL4229	Enzyme	0	0 / 1
Lysine-specific demethylase 2A	KDM2A	Q9Y2K7	CHEMBL1938210	Eraser	0	0 / 1
Histone lysine demethylase PHF8	PHF8	Q9UPP1	CHEMBL1938212	Eraser	0	0 / 1
Lysine-specific demethylase 5C	KDM5C	P41229	CHEMBL2163176	Eraser	0	0 / 1
Prostanoid EP2 receptor	PTGER2	P43116	CHEMBL1881	Family A G protein-coupled receptor	0	0 / 1
Prostanoid FP receptor	PTGFR	P43088	CHEMBL1987	Family A G protein-coupled receptor	0	0 / 1
Protein farnesyltransferase	FNTA FNTB	P49354 P49356	CHEMBL2094108	Enzyme	0	0 / 3
Niemann-Pick C1-like protein 1	NPC1L1	Q9UHC9	CHEMBL2027	Other membrane protein	0	0 / 1
UDP-glucuronosyltransferase 2B7	UGT2B7	P16662	CHEMBL4370	Enzyme	0	0 / 2
GABA transporter 1	SLC6A1	P30531	CHEMBL1903	Electrochemical transporter	0	0 / 1
GABA-A receptor; alpha-1/beta-2/gamma-2	GABRA1 GABRB2 GABRG2	P14867 P47870 P18507	CHEMBL2095172	Ligand-gated ion channel	0	0 / 1
GABA A receptor alpha-3/beta-2/gamma-2	GABRA3 GABRB2 GABRG2	P34903 P47870 P18507	CHEMBL2111339	Ligand-gated ion channel	0	0 / 1
GABA A receptor alpha-2/beta-2/gamma-2	GABRA2 GABRB2 GABRG2	P47869 P47870 P18507	CHEMBL2111413	Ligand-gated ion channel	0	0 / 1
GABA-B receptor	GABBR2 GABBR1	O75899 Q9UBS5	CHEMBL2111463	Family C G protein-coupled receptor	0	0 / 1
GABA receptor rho-1 subunit	GABRR1	P24046	CHEMBL3561	Ligand-gated ion channel	0	0 / 1
GABA transporter 3	SLC6A11	P48066	CHEMBL5208	Electrochemical transporter	0	0 / 1
Solute carrier family 22 member 6 (by homology)	SLC22A6	Q4U2R8	CHEMBL1641347	Electrochemical transporter	0	0 / 2
GABA transporter 2 (by homology)	SLC6A13	Q9NSD5	CHEMBL4535	Electrochemical transporter	0	0 / 1
Carnitine O-palmitoyltransferase 1, liver isoform (by homology)	CPT1A	P50416	CHEMBL1293194	Enzyme	0	0 / 2
Glucose-6-phosphate 1-dehydrogenase	G6PD	P11413	CHEMBL5347	Enzyme	0	0 / 1
Fatty acid binding protein adipocyte	FABP4	P15090	CHEMBL2083	Fatty acid binding protein family	0	0 / 1
Peroxisome proliferator-activated receptor alpha	PPARA	Q07869	CHEMBL239	Nuclear receptor	0	0 / 3
Fatty acid binding protein muscle	FABP3	P05413	CHEMBL3344	Fatty acid binding protein family	0	0 / 1
Fatty acid binding protein epidermal	FABP5	Q01469	CHEMBL3674	Fatty acid binding protein family	0	0 / 1
Peroxisome proliferator-activated receptor delta	PPARD	Q03181	CHEMBL3979	Nuclear receptor	0	0 / 2
Free fatty acid receptor 1	FFAR1	O14842	CHEMBL4422	Family A G protein-coupled receptor	0	0 / 1
Fatty acid binding protein intestinal	FABP2	P12104	CHEMBL4879	Fatty acid binding protein family	0	0 / 1
