# Supplementary material for: Network pharmacology combined with molecular docking to explore the potential mechanisms for the antioxidant activity of Rheum tanguticum seeds
Source: BMC Complement Med Ther. 2022 May 3;22:121. doi: 10.1186/s12906-022-03611-3 (PMC9066831; doi:10.1186/s12906-022-03611-3)
Supplement: Supplementary file 1 — Additional file 1. [file 12906_2022_3611_MOESM1_ESM.zip › Supporting File/SwissTarget Prediction/SwissTargetPrediction -7.xlsx]

## Sheet: Sheet1
SwissTargetPrediction
Target	Common name	Uniprot ID	ChEMBL ID	Target Class	Probability*	Known actives (3D/2D)
ATP-citrate synthase	ACLY	P53396	CHEMBL3720	Enzyme	0.291516	0 / 1
Squalene synthetase (by homology)	FDFT1	P37268	CHEMBL3338	Enzyme	0.115731	0 / 1
Neuronal acetylcholine receptor protein alpha-7 subunit (by homology)	CHRNA7	P36544	CHEMBL2492	Ligand-gated ion channel	0.0981627	0 / 2
Egl nine homolog 1	EGLN1	Q9GZT9	CHEMBL5697	Oxidoreductase	0.0981627	0 / 2
HMG-CoA reductase	HMGCR	P04035	CHEMBL402	Oxidoreductase	0.0893705	0 / 1
Solute carrier family 22 member 6 (by homology)	SLC22A6	Q4U2R8	CHEMBL1641347	Electrochemical transporter	0.08057	0 / 2
Protein farnesyltransferase	FNTA FNTB	P49354 P49356	CHEMBL2094108	Enzyme	0	0 / 5
Excitatory amino acid transporter 3	SLC1A1	P43005	CHEMBL2721	Electrochemical transporter	0	0 / 3
Prostanoid EP2 receptor	PTGER2	P43116	CHEMBL1881	Family A G protein-coupled receptor	0	0 / 1
Prostanoid FP receptor	PTGFR	P43088	CHEMBL1987	Family A G protein-coupled receptor	0	0 / 1
Niemann-Pick C1-like protein 1	NPC1L1	Q9UHC9	CHEMBL2027	Other membrane protein	0	0 / 2
Hydroxyacid oxidase 1	HAO1	Q9UJM8	CHEMBL4229	Enzyme	0	0 / 1
Lysine-specific demethylase 2A	KDM2A	Q9Y2K7	CHEMBL1938210	Eraser	0	0 / 1
Histone lysine demethylase PHF8	PHF8	Q9UPP1	CHEMBL1938212	Eraser	0	0 / 1
Lysine-specific demethylase 5C	KDM5C	P41229	CHEMBL2163176	Eraser	0	0 / 1
Metabotropic glutamate receptor 3	GRM3	Q14832	CHEMBL2888	Family C G protein-coupled receptor	0	0 / 5
Metabotropic glutamate receptor 2	GRM2	Q14416	CHEMBL5137	Family C G protein-coupled receptor	0	0 / 9
Glutamate receptor ionotropic kainate 1	GRIK1	P39086	CHEMBL1918	Ligand-gated ion channel	0	0 / 5
Glutamate receptor ionotropic, AMPA 1	GRIA1	P42261	CHEMBL2009	Ligand-gated ion channel	0	0 / 1
Adenosine A3 receptor	ADORA3	P0DMS8	CHEMBL256	Family A G protein-coupled receptor	0	0 / 1
Glutamate receptor ionotropic kainate 5	GRIK5	Q16478	CHEMBL2675	Ligand-gated ion channel	0	0 / 1
Metabotropic glutamate receptor 4	GRM4	Q14833	CHEMBL2736	Family C G protein-coupled receptor	0	0 / 3
Glutamate receptor ionotropic, AMPA 4	GRIA4	P48058	CHEMBL3190	Ligand-gated ion channel	0	0 / 1
Metabotropic glutamate receptor 5	GRM5	P41594	CHEMBL3227	Family C G protein-coupled receptor	0	0 / 2
Metabotropic glutamate receptor 8	GRM8	O00222	CHEMBL3228	Family C G protein-coupled receptor	0	0 / 3
Glutamate receptor ionotropic kainate 2	GRIK2	Q13002	CHEMBL3683	Ligand-gated ion channel	0	0 / 4
Glutamate receptor ionotropic kainate 3	GRIK3	Q13003	CHEMBL3684	Ligand-gated ion channel	0	0 / 1
Metabotropic glutamate receptor 1	GRM1	Q13255	CHEMBL3772	Family C G protein-coupled receptor	0	0 / 2
Metabotropic glutamate receptor 7	GRM7	Q14831	CHEMBL3777	Family C G protein-coupled receptor	0	0 / 1
Glutamate receptor ionotropic, AMPA 2	GRIA2	P42262	CHEMBL4016	Ligand-gated ion channel	0	0 / 1
Metabotropic glutamate receptor 6	GRM6	O15303	CHEMBL4573	Family C G protein-coupled receptor	0	0 / 3
UDP-glucuronosyltransferase 2B7	UGT2B7	P16662	CHEMBL4370	Enzyme	0	0 / 4
Glutamate carboxypeptidase II	FOLH1	Q04609	CHEMBL1892	Protease	0	0 / 7
6-phosphogluconate dehydrogenase	PGD	P52209	CHEMBL3404	Enzyme	0	0 / 2
Fatty acid binding protein adipocyte	FABP4	P15090	CHEMBL2083	Fatty acid binding protein family	0	0 / 1
Peroxisome proliferator-activated receptor alpha	PPARA	Q07869	CHEMBL239	Nuclear receptor	0	0 / 3
Fatty acid binding protein muscle	FABP3	P05413	CHEMBL3344	Fatty acid binding protein family	0	0 / 1
Fatty acid binding protein epidermal	FABP5	Q01469	CHEMBL3674	Fatty acid binding protein family	0	0 / 1
Peroxisome proliferator-activated receptor delta	PPARD	Q03181	CHEMBL3979	Nuclear receptor	0	0 / 2
Free fatty acid receptor 1	FFAR1	O14842	CHEMBL4422	Family A G protein-coupled receptor	0	0 / 1
Fatty acid binding protein intestinal	FABP2	P12104	CHEMBL4879	Fatty acid binding protein family	0	0 / 1
Bile acid receptor FXR	NR1H4	Q96RI1	CHEMBL2047	Nuclear receptor	0	0 / 7
Glucose-6-phosphate 1-dehydrogenase	G6PD	P11413	CHEMBL5347	Enzyme	0	0 / 5
G-protein coupled bile acid receptor 1	GPBAR1	Q8TDU6	CHEMBL5409	Family A G protein-coupled receptor	0	0 / 13
Carnitine O-palmitoyltransferase 1, liver isoform (by homology)	CPT1A	P50416	CHEMBL1293194	Enzyme	0	0 / 4
11-beta-hydroxysteroid dehydrogenase 1	HSD11B1	P28845	CHEMBL4235	Enzyme	0	0 / 4
11-beta-hydroxysteroid dehydrogenase 2	HSD11B2	P80365	CHEMBL3746	Enzyme	0	0 / 1
Androgen Receptor	AR	P10275	CHEMBL1871	Nuclear receptor	0	0 / 4
Vitamin D receptor	VDR	P11473	CHEMBL1977	Nuclear receptor	0	0 / 1
Cytochrome P450 19A1	CYP19A1	P11511	CHEMBL1978	Cytochrome P450	0	0 / 3
GABA A receptor alpha-2/beta-2/gamma-2	GABRA2 GABRB2 GABRG2	P47869 P47870 P18507	CHEMBL2111413	Ligand-gated ion channel	0	0 / 1
Dual specificity phosphatase Cdc25A	CDC25A	P30304	CHEMBL3775	Phosphatase	0	0 / 2
Aldo-keto reductase family 1 member B10	AKR1B10	O60218	CHEMBL5983	Enzyme	0	0 / 1
DNA polymerase beta (by homology)	POLB	P06746	CHEMBL2392	Enzyme	0	0 / 1
Histone deacetylase 3	HDAC3	O15379	CHEMBL1829	Eraser	0	0 / 1
Excitatory amino acid transporter 2	SLC1A2	P43004	CHEMBL4973	Electrochemical transporter	0	0 / 2
Carbonic anhydrase I	CA1	P00915	CHEMBL261	Lyase	0	0 / 1
Carbonic anhydrase IX	CA9	Q16790	CHEMBL3594	Lyase	0	0 / 1
Aminopeptidase B	RNPEP	Q9H4A4	CHEMBL2432	Protease	0	0 / 1
Prostaglandin E synthase	PTGES	O14684	CHEMBL5658	Enzyme	0	0 / 1
Corticosteroid binding globulin	SERPINA6	P08185	CHEMBL2421	Secreted protein	0	0 / 3
Testis-specific androgen-binding protein	SHBG	P04278	CHEMBL3305	Secreted protein	0	0 / 9
Estradiol 17-beta-dehydrogenase 3	HSD17B3	P37058	CHEMBL4234	Enzyme	0	0 / 10
GABA-B receptor (by homology)	GABBR1	Q9UBS5	CHEMBL2064	Family C G protein-coupled receptor	0	0 / 1
