# Supplementary material for: Network pharmacology combined with molecular docking to explore the potential mechanisms for the antioxidant activity of Rheum tanguticum seeds
Source: BMC Complement Med Ther. 2022 May 3;22:121. doi: 10.1186/s12906-022-03611-3 (PMC9066831; doi:10.1186/s12906-022-03611-3)
Supplement: Supplementary file 1 — Additional file 1. [file 12906_2022_3611_MOESM1_ESM.zip › Supporting File/SwissTarget Prediction/SwissTargetPrediction -8.xlsx]

## Sheet: Sheet1
SwissTargetPrediction
Target	Common name	Uniprot ID	ChEMBL ID	Target Class	Probability*	Known actives (3D/2D)
Estrogen receptor alpha	ESR1	P03372	CHEMBL206	Nuclear receptor	1	70 / 19
Serine/threonine-protein kinase PIM1	PIM1	P11309	CHEMBL2147	Kinase	1	5 / 1
Estrogen receptor beta	ESR2	Q92731	CHEMBL242	Nuclear receptor	1	86 / 17
Casein kinase II alpha	CSNK2A1	P68400	CHEMBL3629	Kinase	1	5 / 3
Protein-tyrosine phosphatase 4A3	PTP4A3	O75365	CHEMBL4162	Phosphatase	1	1 / 1
Leukocyte elastase	ELANE	P08246	CHEMBL248	Protease	0.174271	0 / 29
Protein farnesyltransferase	FNTA FNTB	P49354 P49356	CHEMBL2094108	Enzyme	0.116965	1 / 2
Induced myeloid leukemia cell differentiation protein Mcl-1	MCL1	Q07820	CHEMBL4361	Other cytosolic protein	0.108771	6 / 16
Apoptosis regulator Bcl-2	BCL2	P10415	CHEMBL4860	Other ion channel	0.108771	3 / 16
Alpha-ketoglutarate-dependent dioxygenase FTO	FTO	Q9C0B1	CHEMBL2331065	Oxidoreductase	0.108771	0 / 1
LIM domain kinase 1	LIMK1	P53667	CHEMBL3836	Kinase	0.108771	0 / 1
Tyrosine-protein kinase LCK	LCK	P06239	CHEMBL258	Kinase	0.100579	4 / 1
Cytochrome P450 19A1	CYP19A1	P11511	CHEMBL1978	Cytochrome P450	0.100579	6 / 2
P-glycoprotein 1	ABCB1	P08183	CHEMBL4302	Primary active transporter	0.100579	12 / 0
Butyrylcholinesterase	BCHE	P06276	CHEMBL1914	Hydrolase	0.100579	1 / 0
Xanthine dehydrogenase	XDH	P47989	CHEMBL1929	Oxidoreductase	0.100579	10 / 0
Adenosine A3 receptor	ADORA3	P0DMS8	CHEMBL256	Family A G protein-coupled receptor	0.100579	1 / 0
Cytochrome P450 1B1	CYP1B1	Q16678	CHEMBL4878	Cytochrome P450	0.100579	12 / 0
Fatty acid synthase	FASN	P49327	CHEMBL4158	Transferase	0.100579	0 / 1
Epidermal growth factor receptor erbB1	EGFR	P00533	CHEMBL203	Kinase	0.100579	9 / 2
Serine/threonine-protein kinase Aurora-B	AURKB	Q96GD4	CHEMBL2185	Kinase	0.100579	3 / 0
Vascular endothelial growth factor receptor 2	KDR	P35968	CHEMBL279	Kinase	0.100579	2 / 0
Serine/threonine-protein kinase PLK1	PLK1	P53350	CHEMBL3024	Kinase	0.100579	2 / 0
Hepatocyte growth factor receptor	MET	P08581	CHEMBL3717	Kinase	0.100579	4 / 0
Tyrosine-protein kinase receptor UFO	AXL	P30530	CHEMBL4895	Kinase	0.100579	2 / 0
Poly [ADP-ribose] polymerase-1	PARP1	P09874	CHEMBL3105	Enzyme	0.100579	3 / 0
Tankyrase-2	TNKS2	Q9H2K2	CHEMBL6154	Enzyme	0.100579	4 / 0
Tankyrase-1	TNKS	O95271	CHEMBL6164	Enzyme	0.100579	4 / 0
Corticotropin releasing factor receptor 1	CRHR1	P34998	CHEMBL1800	Family B G protein-coupled receptor	0.100579	1 / 1
Dopamine D3 receptor	DRD3	P35462	CHEMBL234	Family A G protein-coupled receptor	0.100579	1 / 6
Aldose reductase	AKR1B1	P15121	CHEMBL1900	Enzyme	0.100579	11 / 6
Cyclin-dependent kinase 5/CDK5 activator 1	CDK5R1 CDK5	Q15078 Q00535	CHEMBL1907600	Kinase	0.100579	6 / 0
Cyclin-dependent kinase 1/cyclin B	CCNB3 CDK1 CCNB1 CCNB2	Q8WWL7 P06493 P14635 O95067	CHEMBL2094127	Other cytosolic protein	0.100579	4 / 0
Cyclin-dependent kinase 6	CDK6	Q00534	CHEMBL2508	Kinase	0.100579	3 / 0
ATP-binding cassette sub-family G member 2	ABCG2	Q9UNQ0	CHEMBL5393	Primary active transporter	0.100579	6 / 0
Carbonyl reductase [NADPH] 1	CBR1	P16152	CHEMBL5586	Enzyme	0.100579	2 / 0
L-lactate dehydrogenase A chain	LDHA	P00338	CHEMBL4835	Enzyme	0.100579	0 / 15
L-lactate dehydrogenase B chain	LDHB	P07195	CHEMBL4940	Enzyme	0.100579	0 / 12
Interleukin-8 receptor B	CXCR2	P25025	CHEMBL2434	Family A G protein-coupled receptor	0	4 / 0
Apoptosis regulator Bcl-X	BCL2L1	Q07817	CHEMBL4625	Other ion channel	0	1 / 10
Thromboxane-A synthase	TBXAS1	P24557	CHEMBL1835	Cytochrome P450	0	1 / 0
Maltase-glucoamylase	MGAM	O43451	CHEMBL2074	Hydrolase	0	1 / 0
Serotonin 2c (5-HT2c) receptor	HTR2C	P28335	CHEMBL225	Family A G protein-coupled receptor	0	2 / 0
Estrogen-related receptor alpha	ESRRA	P11474	CHEMBL3429	Nuclear receptor	0	2 / 0
Estrogen-related receptor beta	ESRRB	O95718	CHEMBL3751	Nuclear receptor	0	1 / 0
NADPH oxidase 4	NOX4	Q9NPH5	CHEMBL1250375	Enzyme	0	4 / 0
Tyrosine-protein kinase receptor FLT3	FLT3	P36888	CHEMBL1974	Kinase	0	5 / 0
Tyrosine-protein kinase SYK	SYK	P43405	CHEMBL2599	Kinase	0	2 / 0
Glycogen synthase kinase-3 beta	GSK3B	P49841	CHEMBL262	Kinase	0	6 / 0
Multidrug resistance-associated protein 1	ABCC1	P33527	CHEMBL3004	Primary active transporter	0	6 / 0
Transthyretin	TTR	P02766	CHEMBL3194	Secreted protein	0	4 / 0
Cystic fibrosis transmembrane conductance regulator	CFTR	P13569	CHEMBL4051	Other ion channel	0	1 / 0
Aldo-keto reductase family 1 member B10	AKR1B10	O60218	CHEMBL5983	Enzyme	0	2 / 0
Mannose-6-phosphate isomerase	MPI	P34949	CHEMBL2758	Isomerase	0	1 / 0
Insulin-like growth factor binding protein 3	IGFBP3	P17936	CHEMBL3997	Secreted protein	0	2 / 0
Inhibitor of nuclear factor kappa B kinase beta subunit	IKBKB	O14920	CHEMBL1991	Kinase	0	1 / 0
Neurotrophic tyrosine kinase receptor type 2	NTRK2	Q16620	CHEMBL4898	Kinase	0	1 / 0
Calcium-activated potassium channel subunit alpha-1	KCNMA1	Q12791	CHEMBL4304	Voltage-gated ion channel	0	7 / 0
Plectin	PLEC	Q15149	CHEMBL1293240	Unclassified protein	0	0 / 1
Casein kinase I alpha	CSNK1A1	P48729	CHEMBL2793	Kinase	0	0 / 1
Casein kinase I delta	CSNK1D	P48730	CHEMBL2828	Kinase	0	0 / 1
Bcl2-antagonist of cell death (BAD)	BAD	Q92934	CHEMBL3817	Other cytosolic protein	0	0 / 1
Dual specificity protein phosphatase 3	DUSP3	P51452	CHEMBL2635	Phosphatase	0	2 / 1
Adenosine A2a receptor	ADORA2A	P29274	CHEMBL251	Family A G protein-coupled receptor	0	5 / 3
Aldehyde dehydrogenase	ALDH2	P05091	CHEMBL1935	Oxidoreductase	0	1 / 0
Isocitrate dehydrogenase [NADP] cytoplasmic	IDH1	O75874	CHEMBL2007625	Enzyme	0	5 / 0
Heat shock protein HSP 90-alpha	HSP90AA1	P07900	CHEMBL3880	Other cytosolic protein	0	7 / 0
Macrophage migration inhibitory factor	MIF	P14174	CHEMBL2085	Enzyme	0	2 / 0
Lysine-specific demethylase 4D-like	KDM4E	B2RXH2	CHEMBL1293226	Eraser	0	2 / 0
G protein-coupled receptor kinase 6	GRK6	P43250	CHEMBL6144	Kinase	0	2 / 0
6-phosphofructo-2-kinase/fructose-2,6-bisphosphatase 3	PFKFB3	Q16875	CHEMBL2331053	Enzyme	0	1 / 0
Aryl hydrocarbon receptor	AHR	P35869	CHEMBL3201	Transcription factor	0	1 / 0
Dihydroorotate dehydrogenase (by homology)	DHODH	Q02127	CHEMBL1966	Oxidoreductase	0	2 / 0
Cyclin-dependent kinase 2	CDK2	P24941	CHEMBL301	Kinase	0	1 / 0
Arginase-1 (by homology)	ARG1	P05089	CHEMBL1075097	Enzyme	0	2 / 0
Serine/threonine-protein kinase RAF	RAF1	P04049	CHEMBL1906	Kinase	0	1 / 0
Receptor-type tyrosine-protein phosphatase S	PTPRS	Q13332	CHEMBL2396508	Phosphatase	0	6 / 0
Nerve growth factor receptor Trk-A	NTRK1	P04629	CHEMBL2815	Kinase	0	1 / 0
Serine/threonine-protein kinase PIM2	PIM2	Q9P1W9	CHEMBL4523	Kinase	0	1 / 0
Serine/threonine-protein kinase B-raf	BRAF	P15056	CHEMBL5145	Kinase	0	1 / 0
Serine/threonine-protein kinase PIM3	PIM3	Q86V86	CHEMBL5407	Kinase	0	1 / 0
CDC7/DBF4 (Cell division cycle 7-related protein kinase/Activator of S phase kinase)	CDC7	O00311	CHEMBL5443	Kinase	0	1 / 0
Peroxisome proliferator-activated receptor alpha	PPARA	Q07869	CHEMBL239	Nuclear receptor	0	1 / 0
Protein kinase C delta	PRKCD	Q05655	CHEMBL2996	Kinase	0	0 / 12
Protein kinase C epsilon	PRKCE	Q02156	CHEMBL3582	Kinase	0	0 / 7
Heat shock protein HSP 90-beta	HSP90AB1	P08238	CHEMBL4303	Other cytosolic protein	0	4 / 0
Peroxisome proliferator-activated receptor gamma	PPARG	P37231	CHEMBL235	Nuclear receptor	0	0 / 4
Retinoid X receptor alpha	RXRA	P19793	CHEMBL2061	Nuclear receptor	0	0 / 15
Glyoxalase I	GLO1	Q04760	CHEMBL2424	Enzyme	0	2 / 0
Beta amyloid A4 protein	APP	P05067	CHEMBL2487	Membrane receptor	0	2 / 0
Matrix metalloproteinase 9	MMP9	P14780	CHEMBL321	Protease	0	2 / 0
Matrix metalloproteinase 2	MMP2	P08253	CHEMBL333	Protease	0	2 / 0
Matrix metalloproteinase 12	MMP12	P39900	CHEMBL4393	Protease	0	1 / 0
NAD-dependent deacetylase sirtuin 1	SIRT1	Q96EB6	CHEMBL4506	Eraser	0	3 / 0
Lymphocyte differentiation antigen CD38	CD38	P28907	CHEMBL4660	Enzyme	0	2 / 0
DNA topoisomerase I (by homology)	TOP1	P11387	CHEMBL1781	Isomerase	0	1 / 0
Hepatocyte nuclear factor 4-alpha	HNF4A	P41235	CHEMBL5398	Unclassified protein	0	0 / 5
Estradiol 17-beta-dehydrogenase 1	HSD17B1	P14061	CHEMBL3181	Enzyme	0	5 / 13
Protein kinase C eta	PRKCH	P24723	CHEMBL3616	Kinase	0	0 / 11
Neurotensin receptor 3	SORT1	Q99523	CHEMBL3091	Membrane receptor	0	1 / 0
