# Supplementary material for: Network pharmacology combined with molecular docking to explore the potential mechanisms for the antioxidant activity of Rheum tanguticum seeds
Source: BMC Complement Med Ther. 2022 May 3;22:121. doi: 10.1186/s12906-022-03611-3 (PMC9066831; doi:10.1186/s12906-022-03611-3)
Supplement: Supplementary file 1 — Additional file 1. [file 12906_2022_3611_MOESM1_ESM.zip › Supporting File/SwissTarget Prediction/SwissTargetPrediction -9.xlsx]

## Sheet: Sheet1
SwissTargetPrediction
Target	Common name	Uniprot ID	ChEMBL ID	Target Class	Probability*	Known actives (3D/2D)
Leukocyte elastase	ELANE	P08246	CHEMBL248	Protease	0.847109	20 / 20
Estrogen receptor beta	ESR2	Q92731	CHEMBL242	Nuclear receptor	0.21416	12 / 7
Casein kinase II alpha	CSNK2A1	P68400	CHEMBL3629	Kinase	0.198444	3 / 3
Protein-tyrosine phosphatase 4A3	PTP4A3	O75365	CHEMBL4162	Phosphatase	0.198444	0 / 1
Serine/threonine-protein kinase PIM1	PIM1	P11309	CHEMBL2147	Kinase	0.174863	26 / 2
Estrogen receptor alpha	ESR1	P03372	CHEMBL206	Nuclear receptor	0.174863	9 / 7
Alpha-ketoglutarate-dependent dioxygenase FTO	FTO	Q9C0B1	CHEMBL2331065	Oxidoreductase	0.135616	0 / 1
Induced myeloid leukemia cell differentiation protein Mcl-1	MCL1	Q07820	CHEMBL4361	Other cytosolic protein	0.12775	6 / 15
Apoptosis regulator Bcl-2	BCL2	P10415	CHEMBL4860	Other ion channel	0.12775	2 / 15
Cytochrome P450 19A1	CYP19A1	P11511	CHEMBL1978	Cytochrome P450	0.119895	31 / 2
Protein farnesyltransferase	FNTA FNTB	P49354 P49356	CHEMBL2094108	Enzyme	0.119895	1 / 2
Epidermal growth factor receptor erbB1	EGFR	P00533	CHEMBL203	Kinase	0.112042	97 / 3
Tyrosine-protein kinase LCK	LCK	P06239	CHEMBL258	Kinase	0.112042	13 / 1
CDGSH iron-sulfur domain-containing protein 1	CISD1	Q9NZ45	CHEMBL1795168	Unclassified protein	0.112042	2 / 0
Carbonic anhydrase VII	CA7	P43166	CHEMBL2326	Lyase	0.112042	22 / 0
Carbonic anhydrase XIV	CA14	Q9ULX7	CHEMBL3510	Lyase	0.112042	21 / 0
L-lactate dehydrogenase B chain	LDHB	P07195	CHEMBL4940	Enzyme	0.112042	0 / 12
Serine/threonine-protein kinase/endoribonuclease IRE1	ERN1	O75460	CHEMBL1163101	Enzyme	0.112042	44 / 0
L-lactate dehydrogenase A chain	LDHA	P00338	CHEMBL4835	Enzyme	0.112042	4 / 15
Dual specificity protein phosphatase 3	DUSP3	P51452	CHEMBL2635	Phosphatase	0.112042	3 / 1
Plectin	PLEC	Q15149	CHEMBL1293240	Unclassified protein	0.112042	1 / 1
Casein kinase I alpha	CSNK1A1	P48729	CHEMBL2793	Kinase	0.112042	2 / 2
Casein kinase I delta	CSNK1D	P48730	CHEMBL2828	Kinase	0.112042	2 / 2
Serotonin 2b (5-HT2b) receptor	HTR2B	P41595	CHEMBL1833	Family A G protein-coupled receptor	0.112042	18 / 0
Matrix metalloproteinase 16	MMP16	P51512	CHEMBL2200	Protease	0.112042	4 / 0
Matrix metalloproteinase 13	MMP13	P45452	CHEMBL280	Protease	0.112042	105 / 0
Matrix metalloproteinase 3	MMP3	P08254	CHEMBL283	Protease	0.112042	68 / 0
Matrix metalloproteinase 9	MMP9	P14780	CHEMBL321	Protease	0.112042	127 / 0
Matrix metalloproteinase 1	MMP1	P03956	CHEMBL332	Protease	0.112042	144 / 0
Matrix metalloproteinase 2	MMP2	P08253	CHEMBL333	Protease	0.112042	86 / 0
Matrix metalloproteinase 14	MMP14	P50281	CHEMBL3869	Protease	0.112042	13 / 0
Matrix metalloproteinase 12	MMP12	P39900	CHEMBL4393	Protease	0.112042	9 / 0
Matrix metalloproteinase 8	MMP8	P22894	CHEMBL4588	Protease	0.112042	39 / 0
HMG-CoA reductase	HMGCR	P04035	CHEMBL402	Oxidoreductase	0.112042	4 / 0
Histone deacetylase 5	HDAC5	Q9UQL6	CHEMBL2563	Eraser	0.112042	10 / 0
Histone deacetylase 7	HDAC7	Q8WUI4	CHEMBL2716	Eraser	0.112042	19 / 0
Histone deacetylase 4	HDAC4	P56524	CHEMBL3524	Eraser	0.112042	13 / 0
Beta-glucuronidase	GUSB	P08236	CHEMBL2728	Enzyme	0.112042	8 / 0
LDL-associated phospholipase A2	PLA2G7	Q13093	CHEMBL3514	Enzyme	0.112042	15 / 0
Histone deacetylase 6	HDAC6	Q9UBN7	CHEMBL1865	Eraser	0.112042	43 / 0
Histone deacetylase 8	HDAC8	Q9BY41	CHEMBL3192	Eraser	0.112042	42 / 0
Histone deacetylase 1	HDAC1	Q13547	CHEMBL325	Eraser	0.112042	46 / 0
PI3-kinase p110-gamma subunit	PIK3CG	P48736	CHEMBL3267	Enzyme	0.112042	29 / 0
Phospholipase A-2-activating protein	PLAA	Q9Y263	CHEMBL6114	Unclassified protein	0.112042	9 / 0
NADPH oxidase 4	NOX4	Q9NPH5	CHEMBL1250375	Enzyme	0.112042	1 / 0
Cathepsin (V and K)	CTSV	O60911	CHEMBL3272	Protease	0.112042	3 / 0
ADAM17	ADAM17	P78536	CHEMBL3706	Protease	0.112042	78 / 0
Matrix metalloproteinase 7	MMP7	P09237	CHEMBL4073	Protease	0.112042	31 / 0
Nitric oxide synthase, inducible (by homology)	NOS2	P35228	CHEMBL4481	Enzyme	0.112042	9 / 0
Histone chaperone ASF1A	ASF1A	Q9Y294	CHEMBL3392950	Unclassified protein	0.112042	2 / 0
Alkaline phosphatase placental-like	ALPG	P10696	CHEMBL3402	Enzyme	0.112042	4 / 0
Alkaline phosphatase, tissue-nonspecific isozyme	ALPL	P05186	CHEMBL5979	Enzyme	0.112042	16 / 0
Angiotensin-converting enzyme (by homology)	ACE	P12821	CHEMBL1808	Protease	0.112042	1 / 0
Metabotropic glutamate receptor 5	GRM5	P41594	CHEMBL3227	Family C G protein-coupled receptor	0.112042	16 / 0
Serine/threonine-protein kinase Chk1	CHEK1	O14757	CHEMBL4630	Kinase	0.112042	26 / 0
D-amino-acid oxidase	DAO	P14920	CHEMBL5485	Enzyme	0.112042	15 / 0
Tyrosine-protein kinase ABL	ABL1	P00519	CHEMBL1862	Kinase	0.112042	29 / 0
Tyrosine-protein kinase SRC	SRC	P12931	CHEMBL267	Kinase	0.112042	33 / 0
Vascular endothelial growth factor receptor 2	KDR	P35968	CHEMBL279	Kinase	0.112042	68 / 0
Serine/threonine-protein kinase mTOR	MTOR	P42345	CHEMBL2842	Kinase	0.112042	23 / 0
PI3-kinase p110-delta subunit	PIK3CD	O00329	CHEMBL3130	Enzyme	0.112042	37 / 0
DNA-dependent protein kinase	PRKDC	P78527	CHEMBL3142	Kinase	0.112042	27 / 0
PI3-kinase p110-beta subunit	PIK3CB	P42338	CHEMBL3145	Enzyme	0.112042	25 / 0
Tyrosine-protein kinase HCK	HCK	P08631	CHEMBL3234	Kinase	0.112042	16 / 0
PI4-kinase beta subunit	PI4KB	Q9UBF8	CHEMBL3268	Enzyme	0.112042	11 / 0
PI3-kinase p110-alpha subunit	PIK3CA	P42336	CHEMBL4005	Enzyme	0.112042	45 / 0
Arylamine N-acetyltransferase 1	NAT1	P18440	CHEMBL5101	Enzyme	0.112042	2 / 0
Heat shock protein HSP 90-alpha	HSP90AA1	P07900	CHEMBL3880	Other cytosolic protein	0.112042	15 / 0
11-beta-hydroxysteroid dehydrogenase 1	HSD11B1	P28845	CHEMBL4235	Enzyme	0.112042	10 / 0
Heat shock protein HSP 90-beta	HSP90AB1	P08238	CHEMBL4303	Other cytosolic protein	0.112042	2 / 0
Beta-secretase 1	BACE1	P56817	CHEMBL4822	Protease	0.112042	61 / 0
Kinesin-1 heavy chain/ Tyrosine-protein kinase receptor RET	RET	P07949	CHEMBL2041	Kinase	0.112042	20 / 0
Dual specificity mitogen-activated protein kinase kinase 1	MAP2K1	Q02750	CHEMBL3587	Kinase	0.112042	5 / 0
Alpha-2a adrenergic receptor	ADRA2A	P08913	CHEMBL1867	Family A G protein-coupled receptor	0.112042	16 / 0
Alpha-2b adrenergic receptor	ADRA2B	P18089	CHEMBL1942	Family A G protein-coupled receptor	0.112042	14 / 0
Monoamine oxidase B	MAOB	P27338	CHEMBL2039	Oxidoreductase	0.112042	43 / 0
Alpha-1a adrenergic receptor	ADRA1A	P35348	CHEMBL229	Family A G protein-coupled receptor	0.112042	8 / 0
Nischarin	NISCH	Q9Y2I1	CHEMBL3923	Other cytosolic protein	0.112042	4 / 0
Vascular endothelial growth factor receptor 1	FLT1	P17948	CHEMBL1868	Kinase	0.112042	7 / 0
Adenosine A2b receptor	ADORA2B	P29275	CHEMBL255	Family A G protein-coupled receptor	0.112042	10 / 0
Fibroblast growth factor receptor 1	FGFR1	P11362	CHEMBL3650	Kinase	0.112042	4 / 0
Interferon-induced, double-stranded RNA-activated protein kinase	EIF2AK2	P19525	CHEMBL5785	Kinase	0.112042	2 / 0
Growth factor receptor-bound protein 7	GRB7	Q14451	CHEMBL1649051	Unclassified protein	0	1 / 0
Thrombin	F2	P00734	CHEMBL204	Protease	0	10 / 0
Cyclin-dependent kinase 2/cyclin A	CDK2 CCNA1 CCNA2	P24941 P78396 P20248	CHEMBL2094128	Other cytosolic protein	0	23 / 0
Glutaminyl-peptide cyclotransferase	QPCT	Q16769	CHEMBL4508	Enzyme	0	2 / 0
Calcium-activated potassium channel subunit alpha-1	KCNMA1	Q12791	CHEMBL4304	Voltage-gated ion channel	0	7 / 0
Transthyretin	TTR	P02766	CHEMBL3194	Secreted protein	0	4 / 0
Metabotropic glutamate receptor 4	GRM4	Q14833	CHEMBL2736	Family C G protein-coupled receptor	0	2 / 0
LIM domain kinase 1	LIMK1	P53667	CHEMBL3836	Kinase	0	1 / 1
Neprilysin (by homology)	MME	P08473	CHEMBL1944	Protease	0	13 / 0
Cyclin-dependent kinase 5/CDK5 activator 1	CDK5R1 CDK5	Q15078 Q00535	CHEMBL1907600	Kinase	0	24 / 0
Cyclin-dependent kinase 1/cyclin B	CCNB3 CDK1 CCNB1 CCNB2	Q8WWL7 P06493 P14635 O95067	CHEMBL2094127	Other cytosolic protein	0	14 / 0
Glycogen synthase kinase-3 beta	GSK3B	P49841	CHEMBL262	Kinase	0	73 / 0
Hepatocyte growth factor receptor	MET	P08581	CHEMBL3717	Kinase	0	63 / 0
Carbonic anhydrase XIII	CA13	Q8N1Q1	CHEMBL3912	Lyase	0	3 / 0
Serine/threonine-protein kinase EEF2K	EEF2K	O00418	CHEMBL5026	Kinase	0	2 / 0
Phosphodiesterase 5A	PDE5A	O76074	CHEMBL1827	Phosphodiesterase	0	26 / 0
Lysine-specific demethylase 5C	KDM5C	P41229	CHEMBL2163176	Eraser	0	1 / 0
Lysine-specific demethylase 4B	KDM4B	O94953	CHEMBL3313832	Eraser	0	1 / 0
